# Supplementary material for: Comparative Oncogenomic Analysis of Copy Number Alterations in Human and Zebrafish Tumors Enables Cancer Driver Discovery
Source: PLoS Genet. 2013 Aug 29;9(8):e1003734. doi: 10.1371/journal.pgen.1003734 (PMC3757083; doi:10.1371/journal.pgen.1003734)
Supplement: Dataset S1 — Gene-based copy-number status (per-sample segment values) in 94 zebrafish MPNST samples from tp53 mutant fish. (XLSX) [file pgen.1003734.s001.xlsx]

## Sheet: column_key
Column group headers				#	Column header	Explanation
Zebrafish gene annotations					Dr: gene ID	Zebrafish ENSEMBL gene id
					Dr: gene symbol	Zebrafish gene symbol, if available
					Dr: gene biotype	Zebrafish gene biotype (Ensembl designation)
					Dr: chromosome	Zebrafish chromosome
					Dr: start coordinate	Zebrafish gene start coord
Zebrafish samples (post-segmentation values)					P53.3N.T08t_v_P53.3N.T08c	tp53 3N (M214K/M214K/M214K)
					P53.3N.T09t_v_P53.3N.T09c	tp53 3N (M214K/M214K/M214K)
					P53.3N.T11t_v_P53.3N.T11c	tp53 3N (M214K/M214K/M214K)
					P53.3N.T12t_v_P53.3N.T12c	tp53 3N (M214K/M214K/M214K)
					P53.3N.T13t_v_P53.3N.T13c	tp53 3N (M214K/M214K/M214K)
					P53.3N.T14t_v_P53.3N.T14c	tp53 3N (M214K/M214K/M214K)
					P53.3N.T15t_v_P53.3N.T15c	tp53 3N (M214K/M214K/M214K)
					P53.3N.T16t_v_P53.3N.T16c	tp53 3N (M214K/M214K/M214K)
					P53.3N.T18t_v_P53.3N.T18c	tp53 3N (M214K/M214K/M214K)
					P53.3N.T21t_v_P53.3N.T21c	tp53 3N (M214K/M214K/M214K)
					P53.3N.T22t_v_P53.3N.T22c	tp53 3N (M214K/M214K/M214K)
					P53.3N.T23t_v_P53.3N.T23c	tp53 3N (M214K/M214K/M214K)
					P53.3N.T24t_v_P53.3N.T24c	tp53 3N (M214K/M214K/M214K)
					P53.3N.T25t_v_P53.3N.T25c	tp53 3N (M214K/M214K/M214K)
					P53.3N.T29t_v_P53.3N.T29c	tp53 3N (M214K/M214K/M214K)
					P53.3N.T30t_v_P53.3N.T30c	tp53 3N (M214K/M214K/M214K)
					P53.3N.T31t_v_P53.3N.T31c	tp53 3N (M214K/M214K/M214K)
					P53.3N.T32t_v_P53.3N.T32c	tp53 3N (M214K/M214K/M214K)
					P53.3N.T33t_v_P53.3N.T33c	tp53 3N (M214K/M214K/M214K)
					P53.3N.T34t_v_P53.3N.T34c	tp53 3N (M214K/M214K/M214K)
					P53.3N.T35t_v_P53.3N.T35c	tp53 3N (M214K/M214K/M214K)
					P53.3N.T36t_v_P53.3N.T36c	tp53 3N (M214K/M214K/M214K)
					P53.3N.T37t_v_P53.3N.T37c	tp53 3N (M214K/M214K/M214K)
					P53.3N.T38t_v_P53.3N.T38c	tp53 3N (M214K/M214K/M214K)
					P53.3N.T39t_v_P53.3N.T39c	tp53 3N (M214K/M214K/M214K)
					P53.3N.T40t_v_P53.3N.T40c	tp53 3N (M214K/M214K/M214K)
					P53.3N.T42t_v_P53.3N.T42c	tp53 3N (M214K/M214K/M214K)
					P53.3N.T43t_v_P53.3N.T43c	tp53 3N (M214K/M214K/M214K)
					P53.3N.T44t_v_P53.3N.T44c	tp53 3N (M214K/M214K/M214K)
					P53.3N.T45t_v_P53.3N.T45c	tp53 3N (M214K/M214K/M214K)
					P53.3N.T46t_v_P53.3N.T46c	tp53 3N (M214K/M214K/M214K)
					P53.3N.T47t_v_P53.3N.T47c	tp53 3N (M214K/M214K/M214K)
					P53.3N.T48t_v_P53.3N.T48c	tp53 3N (M214K/M214K/M214K)
					P53.3N.T50t_v_P53.3N.T50c	tp53 3N (M214K/M214K/M214K)
					P53.3N.T51t_v_P53.3N.T51c	tp53 3N (M214K/M214K/M214K)
					P53.3N.T52t_v_P53.3N.T52c	tp53 3N (M214K/M214K/M214K)
					P53.3N.T53t_v_P53.3N.T53c	tp53 3N (M214K/M214K/M214K)
					P53.3N.T54t_v_P53.3N.T54c	tp53 3N (M214K/M214K/M214K)
					P53.3N.T55t_v_P53.3N.T55c	tp53 3N (M214K/M214K/M214K)
					P53.3N.T56t_v_P53.3N.T56c	tp53 3N (M214K/M214K/M214K)
					P53.3N.T60t_v_P53.3N.T60c	tp53 3N (M214K/M214K/M214K)
					P53.3N.T61t_v_P53.3N.T61c	tp53 3N (M214K/M214K/M214K)
					P53.3N.T62t_v_P53.3N.T62c	tp53 3N (M214K/M214K/M214K)
					P53.3N.T63t_v_P53.3N.T63c	tp53 3N (M214K/M214K/M214K)
					P53.3N.T65t_v_P53.3N.T65c	tp53 3N (M214K/M214K/M214K)
					P53hom.01t_v_P53hom.01c	tp53 2N (M214K/M214K)
					P53hom.02t_v_P53hom.02c	tp53 2N (M214K/M214K)
					P53hom.03t_v_P53hom.03c	tp53 2N (M214K/M214K)
					P53hom.04t_v_P53hom.04c	tp53 2N (M214K/M214K)
					P53hom.05t_v_P53hom.05c	tp53 2N (M214K/M214K)
					P53hom.06t_v_P53hom.06c	tp53 2N (M214K/M214K)
					P53hom.07t_v_P53hom.07c	tp53 2N (M214K/M214K)
					P53hom.08t_v_P53hom.08c	tp53 2N (M214K/M214K)
					P53hom.09t_v_P53hom.09c	tp53 2N (M214K/M214K)
					P53hom.10t_v_P53hom.10c	tp53 2N (M214K/M214K)
					P53hom.11t_v_P53hom.11c	tp53 2N (M214K/M214K)
					P53hom.12t_v_P53hom.12c	tp53 2N (M214K/M214K)
					P53hom.13t_v_P53hom.13c	tp53 2N (M214K/M214K)
					P53hom.14t_v_P53hom.14c	tp53 2N (M214K/M214K)
					P53hom.16t_v_P53hom.16c	tp53 2N (M214K/M214K)
					P53hom.17t_v_P53hom.17c	tp53 2N (M214K/M214K)
					P53hom.18t_v_P53hom.18c	tp53 2N (M214K/M214K)
					P53hom.19t_v_P53hom.19c	tp53 2N (M214K/M214K)
					P53hom.20t_v_P53hom.20c	tp53 2N (M214K/M214K)
					P53hom.21t_v_P53hom.21c	tp53 2N (M214K/M214K)
					P53hom.22t_v_P53hom.22c	tp53 2N (M214K/M214K)
					P53hom.23t_v_P53hom.23c	tp53 2N (M214K/M214K)
					P53hom.24t_v_P53hom.24c	tp53 2N (M214K/M214K)
					P53hom.25t_v_P53hom.25c	tp53 2N (M214K/M214K)
					P53hom.26t_v_P53hom.26c	tp53 2N (M214K/M214K)
					P53hom.27t_v_P53hom.27c	tp53 2N (M214K/M214K)
					P53hom.28t_v_P53hom.28c	tp53 2N (M214K/M214K)
					P53hom.29t_v_P53hom.29c	tp53 2N (M214K/M214K)
					P53hom.30t_v_P53hom.30c	tp53 2N (M214K/M214K)
					P53hom.31t_v_P53hom.31c	tp53 2N (M214K/M214K)
					P53hom.33t_v_P53hom.33c	tp53 2N (M214K/M214K)
					P53hom.34t_v_P53hom.34c	tp53 2N (M214K/M214K)
					P53hom.35t_v_P53hom.35c	tp53 2N (M214K/M214K)
					P53hom.36t_v_P53hom.36c	tp53 2N (M214K/M214K)
					P53hom.37t_v_P53hom.37c	tp53 2N (M214K/M214K)
					P53hom.38t_v_P53hom.38c	tp53 2N (M214K/M214K)
					P53hom.39t_v_P53hom.39c	tp53 2N (M214K/M214K)
					P53hom.40t_v_P53hom.40c	tp53 2N (M214K/M214K)
					P53hom.41t_v_P53hom.41c	tp53 2N (M214K/M214K)
					P53hom.43t_v_P53hom.43c	tp53 2N (M214K/M214K)
					P53hom.44t_v_P53hom.44c	tp53 2N (M214K/M214K)
					P53hom.45t_v_P53hom.45c	tp53 2N (M214K/M214K)
					P53hom.46t_v_P53hom.46c	tp53 2N (M214K/M214K)
					P53hom.47t_v_P53hom.47c	tp53 2N (M214K/M214K)
					P53hom.48t_v_P53hom.48c	tp53 2N (M214K/M214K)
					P53hom.50t_v_P53hom.50c	tp53 2N (M214K/M214K)
					P53hom.51t_v_P53hom.51c	tp53 2N (M214K/M214K)
					P53hom.52t_v_P53hom.52c	tp53 2N (M214K/M214K)
					M71mpnst_v_M71c	tp53 2N (M214K/M214K)

## Sheet: Dr-DATA
Zebrafish gene annotations					Zebrafish samples (post-segmentation values) Zebrafish samples (post-segmentation values) Zebrafish samples (post-segmentation values) Zebrafish samples (post-segmentation values)
Dr: gene ID	Dr: gene symbol	Dr: gene biotype	Dr: chromosome	Dr: start coordinate	P53.3N.T08t_v_P53.3N.T08c	P53.3N.T09t_v_P53.3N.T09c	P53.3N.T11t_v_P53.3N.T11c	P53.3N.T12t_v_P53.3N.T12c	P53.3N.T13t_v_P53.3N.T13c	P53.3N.T14t_v_P53.3N.T14c	P53.3N.T15t_v_P53.3N.T15c	P53.3N.T16t_v_P53.3N.T16c	P53.3N.T18t_v_P53.3N.T18c	P53.3N.T21t_v_P53.3N.T21c	P53.3N.T22t_v_P53.3N.T22c	P53.3N.T23t_v_P53.3N.T23c	P53.3N.T24t_v_P53.3N.T24c	P53.3N.T25t_v_P53.3N.T25c	P53.3N.T29t_v_P53.3N.T29c	P53.3N.T30t_v_P53.3N.T30c	P53.3N.T31t_v_P53.3N.T31c	P53.3N.T32t_v_P53.3N.T32c	P53.3N.T33t_v_P53.3N.T33c	P53.3N.T34t_v_P53.3N.T34c	P53.3N.T35t_v_P53.3N.T35c	P53.3N.T36t_v_P53.3N.T36c	P53.3N.T37t_v_P53.3N.T37c	P53.3N.T38t_v_P53.3N.T38c	P53.3N.T39t_v_P53.3N.T39c	P53.3N.T40t_v_P53.3N.T40c	P53.3N.T42t_v_P53.3N.T42c	P53.3N.T43t_v_P53.3N.T43c	P53.3N.T44t_v_P53.3N.T44c	P53.3N.T45t_v_P53.3N.T45c	P53.3N.T46t_v_P53.3N.T46c	P53.3N.T47t_v_P53.3N.T47c	P53.3N.T48t_v_P53.3N.T48c	P53.3N.T50t_v_P53.3N.T50c	P53.3N.T51t_v_P53.3N.T51c	P53.3N.T52t_v_P53.3N.T52c	P53.3N.T53t_v_P53.3N.T53c	P53.3N.T54t_v_P53.3N.T54c	P53.3N.T55t_v_P53.3N.T55c	P53.3N.T56t_v_P53.3N.T56c	P53.3N.T60t_v_P53.3N.T60c	P53.3N.T61t_v_P53.3N.T61c	P53.3N.T62t_v_P53.3N.T62c	P53.3N.T63t_v_P53.3N.T63c	P53.3N.T65t_v_P53.3N.T65c
ENSDARG00000076045	zgc:163025	protein_coding	1	3800	-0.0739557	-0.118036	-0.544093	-1.34284	-1.69896	-0.12466	-0.0632778	-0.0535012	0.0265252	-0.311364	-0.0732863	0.035253	-0.139655	-0.412116	-0.0907954	0.0365466	-0.104979	-0.0314316	-0.0820819	-0.0563648	-1.01919	-0.419346	-0.187112	0.0771167	0.0206923	-0.321436	-0.53527	0.159311	0.135558	-0.0349874	-0.399251	-0.413423	-0.456835	-0.444057	0.114241	-0.193615	-0.20751	-0.326879	-0.234576	-0.282325	-0.0267285	0.47031	-0.607827	-0.799772	-0.514429
ENSDARG00000034862	f7	protein_coding	1	15962	-0.0739557	-0.118036	-0.544093	-1.34284	-1.69896	-0.12466	-0.0632778	-0.0535012	0.0265252	-0.311364	-0.0732863	0.035253	-0.139655	-0.412116	-0.0907954	0.0365466	-0.104979	-0.0314316	-0.0820819	-0.0563648	-1.01919	-0.419346	-0.187112	0.0771167	0.0206923	-0.321436	-0.53527	0.159311	0.135558	-0.0349874	-0.399251	-0.413423	-0.456835	-0.444057	0.114241	-0.193615	-0.20751	-0.326879	-0.234576	-0.282325	-0.0267285	0.47031	-0.607827	-0.799772	-0.514429
ENSDARG00000075827	f7i	protein_coding	1	23256	-0.0739557	-0.118036	-0.544093	-1.34284	-1.69896	-0.12466	-0.0632778	-0.0535012	0.0265252	-0.311364	-0.0732863	0.035253	-0.139655	-0.412116	-0.0907954	0.0365466	-0.104979	-0.0314316	-0.0820819	-0.0563648	-1.01919	-0.419346	-0.187112	0.0771167	0.0206923	-0.321436	-0.53527	0.159311	0.135558	-0.0349874	-0.399251	-0.413423	-0.456835	-0.444057	0.114241	-0.193615	-0.20751	-0.326879	-0.234576	-0.282325	-0.0267285	0.47031	-0.607827	-0.799772	-0.514429
ENSDARG00000088581	f10	protein_coding	1	32020	-0.0739557	-0.118036	-0.544093	-1.34284	-1.69896	-0.12466	-0.0632778	-0.0535012	0.0265252	-0.311364	-0.0732863	0.035253	-0.139655	-0.412116	-0.0907954	0.0365466	-0.104979	-0.0314316	-0.0820819	-0.0563648	-1.01919	-0.419346	-0.187112	0.0771167	0.0206923	-0.321436	-0.53527	0.159311	0.135558	-0.0349874	-0.399251	-0.413423	-0.456835	-0.444057	0.114241	-0.193615	-0.20751	-0.326879	-0.234576	-0.282325	-0.0267285	0.47031	-0.607827	-0.799772	-0.514429
ENSDARG00000076900	A5PLD4_DANRE	protein_coding	1	40294	-0.0739557	-0.118036	-0.544093	-1.34284	-1.69896	-0.12466	-0.0632778	-0.0535012	0.0265252	-0.311364	-0.0732863	0.035253	-0.139655	-0.412116	-0.0907954	0.0365466	-0.104979	-0.0314316	-0.0820819	-0.0563648	-1.01919	-0.419346	-0.187112	0.0771167	0.0206923	-0.321436	-0.53527	0.159311	0.135558	-0.0349874	-0.399251	-0.413423	-0.456835	-0.444057	0.114241	-0.193615	-0.20751	-0.326879	-0.234576	-0.282325	-0.0267285	0.47031	-0.607827	-0.799772	-0.514429
ENSDARG00000013802	pcid2	protein_coding	1	48010	-0.0739557	-0.118036	-0.544093	-1.34284	-1.69896	-0.12466	-0.0632778	-0.0535012	0.0265252	-0.311364	-0.0732863	0.035253	-0.139655	-0.412116	-0.0907954	0.0365466	-0.104979	-0.0314316	-0.0820819	-0.0563648	-1.01919	-0.419346	-0.187112	0.0771167	0.0206923	-0.321436	-0.53527	0.159311	0.135558	-0.0349874	-0.399251	-0.413423	-0.456835	-0.444057	0.114241	-0.193615	-0.20751	-0.326879	-0.234576	-0.282325	-0.0267285	0.47031	-0.607827	-0.799772	-0.514429
ENSDARG00000029936	grtp1a	protein_coding	1	62118	-0.0739557	-0.118036	-0.544093	-1.34284	-1.69896	-0.12466	-0.0632778	-0.0535012	0.0265252	-0.311364	-0.0732863	0.035253	-0.139655	-0.412116	-0.0907954	0.0365466	-0.104979	-0.0314316	-0.0820819	-0.0563648	-1.01919	-0.419346	-0.187112	0.0771167	0.0206923	-0.321436	-0.53527	0.159311	0.135558	-0.0349874	-0.399251	-0.413423	-0.456835	-0.444057	0.114241	-0.193615	-0.20751	-0.326879	-0.234576	-0.282325	-0.0267285	0.47031	-0.607827	-0.799772	-0.514429
ENSDARG00000041589	adprhl1	protein_coding	1	74985	-0.0739557	-0.118036	-0.544093	-1.34284	-1.69896	-0.12466	-0.0632778	-0.0535012	0.0265252	-0.311364	-0.0732863	0.035253	-0.139655	-0.412116	-0.0907954	0.0365466	-0.104979	-0.0314316	-0.0820819	-0.0563648	-1.01919	-0.419346	-0.187112	0.0771167	0.0206923	-0.321436	-0.53527	0.159311	0.135558	-0.0349874	-0.399251	-0.413423	-0.456835	-0.444057	0.114241	-0.193615	-0.20751	-0.326879	-0.234576	-0.282325	-0.0267285	0.47031	-0.607827	-0.799772	-0.514429
ENSDARG00000041592	dcun1d2	protein_coding	1	82875	-0.0739557	-0.118036	-0.544093	-1.34284	-1.69896	-0.12466	-0.0632778	-0.0535012	0.0265252	-0.311364	-0.0732863	0.035253	-0.139655	-0.412116	-0.0907954	0.0365466	-0.104979	-0.0314316	-0.0820819	-0.0563648	-1.01919	-0.419346	-0.187112	0.0771167	0.0206923	-0.321436	-0.53527	0.159311	0.135558	-0.0349874	-0.399251	-0.413423	-0.456835	-0.444057	0.114241	-0.193615	-0.20751	-0.326879	-0.234576	-0.282325	-0.0267285	0.47031	-0.607827	-0.799772	-0.514429
ENSDARG00000075108	TMCO3	protein_coding	1	93296	-0.0739557	-0.118036	-0.544093	-1.34284	-1.69896	-0.12466	-0.0632778	-0.0535012	0.0265252	-0.311364	-0.0732863	0.035253	-0.139655	-0.412116	-0.0907954	0.0365466	-0.104979	-0.0314316	-0.0820819	-0.0563648	-1.01919	-0.419346	-0.187112	0.0771167	0.0206923	-0.321436	-0.53527	0.159311	0.135558	-0.0349874	-0.399251	-0.413423	-0.456835	-0.444057	0.114241	-0.193615	-0.20751	-0.326879	-0.234576	-0.282325	-0.0267285	0.47031	-0.607827	-0.799772	-0.514429
ENSDARG00000016304	tfdp1b	protein_coding	1	101932	-0.0739557	-0.118036	-0.544093	-1.34284	-1.69896	-0.12466	-0.0632778	-0.0535012	0.0265252	-0.311364	-0.0732863	0.035253	-0.139655	-0.412116	-0.0907954	0.0365466	-0.104979	-0.0314316	-0.0820819	-0.0563648	-1.01919	-0.419346	-0.187112	0.0771167	0.0206923	-0.321436	-0.53527	0.159311	0.135558	-0.0349874	-0.399251	-0.413423	-0.456835	-0.444057	0.114241	-0.193615	-0.20751	-0.326879	-0.234576	-0.282325	-0.0267285	0.47031	-0.607827	-0.799772	-0.514429
ENSDARG00000058803	grk1a	protein_coding	1	119767	-0.0739557	-0.118036	-0.544093	-1.34284	-1.69896	-0.12466	-0.0632778	-0.0535012	0.0265252	-0.311364	-0.0732863	0.035253	-0.139655	-0.412116	-0.0907954	0.0365466	-0.104979	-0.0314316	-0.0820819	-0.0563648	-1.01919	-0.419346	-0.187112	0.0771167	0.0206923	-0.321436	-0.53527	0.159311	0.135558	-0.0349874	-0.399251	-0.413423	-0.456835	-0.444057	0.114241	-0.193615	-0.20751	-0.326879	-0.234576	-0.282325	-0.0267285	0.47031	-0.607827	-0.799772	-0.514429
ENSDARG00000063385	zgc:152925	protein_coding	1	134730	-0.0739557	-0.118036	-0.544093	-1.34284	-1.69896	-0.12466	-0.0632778	-0.0535012	0.0265252	-0.311364	-0.0732863	0.035253	-0.139655	-0.412116	-0.0907954	0.0365466	-0.104979	-0.0314316	-0.0820819	-0.0563648	-1.01919	-0.419346	-0.187112	0.0771167	0.0206923	-0.321436	-0.53527	0.159311	0.135558	-0.0349874	-0.399251	-0.413423	-0.456835	-0.444057	0.114241	-0.193615	-0.20751	-0.326879	-0.234576	-0.282325	-0.0267285	0.47031	-0.607827	-0.799772	-0.514429
ENSDARG00000007804	gas6	protein_coding	1	187475	-0.0739557	-0.118036	-0.544093	-1.34284	-1.69896	-0.12466	-0.0632778	-0.0535012	0.0265252	-0.311364	-0.0732863	0.035253	-0.139655	-0.412116	-0.0907954	0.0365466	-0.104979	-0.0314316	-0.0820819	-0.0563648	-1.01919	-0.419346	-0.187112	0.0771167	0.0206923	-0.321436	-0.53527	0.159311	0.135558	-0.0349874	-0.399251	-0.413423	-0.456835	-0.444057	0.114241	-0.193615	-0.20751	-0.326879	-0.234576	-0.282325	-0.0267285	0.47031	-0.607827	-0.799772	-0.514429
ENSDARG00000068261	zgc:154001	protein_coding	1	217983	-0.0739557	-0.118036	-0.544093	-1.34284	-1.69896	-0.12466	-0.0632778	-0.0535012	0.0265252	-0.311364	-0.0732863	0.035253	-0.139655	-0.412116	-0.0907954	0.0365466	-0.104979	-0.0314316	-0.0820819	-0.0563648	-1.01919	-0.419346	-0.187112	0.0771167	0.0206923	-0.321436	-0.53527	0.159311	0.135558	-0.0349874	-0.399251	-0.413423	-0.456835	-0.444057	0.114241	-0.193615	-0.20751	-0.326879	-0.234576	-0.282325	-0.0267285	0.47031	-0.607827	-0.799772	-0.514429
ENSDARG00000063371	si:ch211-129c2.7	protein_coding	1	232209	-0.0739557	-0.118036	-0.544093	-1.34284	-1.69896	-0.12466	-0.0632778	-0.0535012	0.0265252	-0.311364	-0.0732863	0.035253	-0.139655	-0.412116	-0.0907954	0.0365466	-0.104979	-0.0314316	-0.0820819	-0.0563648	-1.01919	-0.419346	-0.187112	0.0771167	0.0206923	-0.321436	-0.53527	0.159311	0.135558	-0.0349874	-0.399251	-0.413423	-0.456835	-0.444057	0.114241	-0.193615	-0.20751	-0.326879	-0.234576	-0.282325	-0.0267285	0.47031	-0.607827	-0.799772	-0.514429
ENSDARG00000078751	TPP2	protein_coding	1	293648	-0.0739557	-0.118036	-0.544093	-1.34284	-1.69896	-0.12466	-0.0632778	-0.0535012	0.0265252	-0.311364	-0.0732863	0.035253	-0.139655	-0.412116	-0.0907954	0.0365466	-0.104979	-0.0314316	-0.0820819	-0.0563648	-1.01919	-0.419346	-0.187112	0.0771167	0.0206923	-0.321436	-0.53527	0.159311	0.135558	-0.0349874	-0.399251	-0.413423	-0.456835	-0.444057	0.114241	-0.193615	-0.20751	-0.326879	-0.234576	-0.282325	-0.0267285	0.47031	-0.607827	-0.799772	-0.514429
ENSDARG00000078878	LOC100149425	protein_coding	1	318471	-0.0739557	-0.118036	-0.544093	-1.34284	-1.69896	-0.12466	-0.0632778	-0.0535012	0.0265252	-0.311364	-0.0732863	0.035253	-0.139655	-0.412116	-0.0907954	0.0365466	-0.104979	-0.0314316	-0.0820819	-0.0563648	-1.01919	-0.419346	-0.187112	0.0771167	0.0206923	-0.321436	-0.53527	0.159311	0.135558	-0.0349874	-0.399251	-0.413423	-0.456835	-0.444057	0.114241	-0.193615	-0.20751	-0.326879	-0.234576	-0.282325	-0.0267285	0.47031	-0.607827	-0.799772	-0.514429
ENSDARG00000016343	zgc:92518	protein_coding	1	340910	-0.0739557	-0.118036	-0.544093	-1.34284	-1.69896	-0.12466	-0.0632778	-0.0535012	0.0265252	-0.311364	-0.0732863	0.035253	-0.139655	-0.412116	-0.0907954	0.0365466	-0.104979	-0.0314316	-0.0820819	-0.0563648	-1.01919	-0.419346	-0.187112	0.0771167	0.0206923	-0.321436	-0.53527	0.159311	0.135558	-0.0349874	-0.399251	-0.413423	-0.456835	-0.444057	0.114241	-0.193615	-0.20751	-0.326879	-0.234576	-0.282325	-0.0267285	0.47031	-0.607827	-0.799772	-0.514429
ENSDARG00000023678	ercc5	protein_coding	1	348782	-0.0739557	-0.118036	-0.544093	-1.34284	-1.69896	-0.12466	-0.0632778	-0.0535012	0.0265252	-0.311364	-0.0732863	0.035253	-0.139655	-0.412116	-0.0907954	0.0365466	-0.104979	-0.0314316	-0.0820819	-0.0563648	-1.01919	-0.419346	-0.187112	0.0771167	0.0206923	-0.321436	-0.53527	0.159311	0.135558	-0.0349874	-0.399251	-0.413423	-0.456835	-0.444057	0.114241	-0.193615	-0.20751	-0.326879	-0.234576	-0.282325	-0.0267285	0.47031	-0.607827	-0.799772	-0.514429
ENSDARG00000011299	blzf1	protein_coding	1	368922	-0.0739557	-0.118036	-0.544093	-1.34284	-1.69896	-0.12466	-0.0632778	-0.0535012	0.0265252	-0.311364	-0.0732863	0.035253	-0.139655	-0.412116	-0.0907954	0.0365466	-0.104979	-0.0314316	-0.0820819	-0.0563648	-1.01919	-0.419346	-0.187112	0.0771167	0.0206923	-0.321436	-0.53527	0.159311	0.135558	-0.0349874	-0.399251	-0.413423	-0.456835	-0.444057	0.114241	-0.193615	-0.20751	-0.326879	-0.234576	-0.282325	-0.0267285	0.47031	-0.607827	-0.799772	-0.514429
ENSDARG00000041575	wu:fb23g02	protein_coding	1	382415	-0.0739557	-0.118036	-0.544093	-1.34284	-1.69896	-0.12466	-0.0632778	-0.0535012	0.0265252	-0.311364	-0.0732863	0.035253	-0.139655	-0.412116	-0.0907954	0.0365466	-0.104979	-0.0314316	-0.0820819	-0.0563648	-1.01919	-0.419346	-0.187112	0.0771167	0.0206923	-0.321436	-0.53527	0.159311	0.135558	-0.0349874	-0.399251	-0.413423	-0.456835	-0.444057	0.114241	-0.193615	-0.20751	-0.326879	-0.234576	-0.282325	-0.0267285	0.47031	-0.607827	-0.799772	-0.514429
ENSDARG00000058962	zgc:123253	protein_coding	1	388683	-0.0739557	-0.118036	-0.544093	-1.34284	-1.69896	-0.12466	-0.0632778	-0.0535012	0.0265252	-0.311364	-0.0732863	0.035253	-0.139655	-0.412116	-0.0907954	0.0365466	-0.104979	-0.0314316	-0.0820819	-0.0563648	-1.01919	-0.419346	-0.187112	0.0771167	0.0206923	-0.321436	-0.53527	0.159311	0.135558	-0.0349874	-0.399251	-0.413423	-0.456835	-0.444057	0.114241	-0.193615	-0.20751	-0.326879	-0.234576	-0.282325	-0.0267285	0.47031	-0.607827	-0.799772	-0.514429
ENSDARG00000089799	si:ch73-41e3.7	protein_coding	1	393550	-0.0739557	-0.118036	-0.544093	-1.34284	-1.69896	-0.12466	-0.0632778	-0.0535012	0.0265252	-0.311364	-0.0732863	0.035253	-0.139655	-0.412116	-0.0907954	0.0365466	-0.104979	-0.0314316	-0.0820819	-0.0563648	-1.01919	-0.419346	-0.187112	0.0771167	0.0206923	-0.321436	-0.53527	0.159311	0.135558	-0.0349874	-0.399251	-0.413423	-0.456835	-0.444057	0.114241	-0.193615	-0.20751	-0.326879	-0.234576	-0.282325	-0.0267285	0.47031	-0.607827	-0.799772	-0.514429
ENSDARG00000075325	zgc:91951	protein_coding	1	399085	-0.0739557	-0.118036	-0.544093	-1.34284	-1.69896	-0.12466	-0.0632778	-0.0535012	0.0265252	-0.311364	-0.0732863	0.035253	-0.139655	-0.412116	-0.0907954	0.0365466	-0.104979	-0.0314316	-0.0820819	-0.0563648	-1.01919	-0.419346	-0.187112	0.0771167	0.0206923	-0.321436	-0.53527	0.159311	0.135558	-0.0349874	-0.399251	-0.413423	-0.456835	-0.444057	0.114241	-0.193615	-0.20751	-0.326879	-0.234576	-0.282325	-0.0267285	0.47031	-0.607827	-0.799772	-0.514429
ENSDARG00000041570	mrpl39	protein_coding	1	407504	-0.0739557	-0.118036	-0.544093	-1.34284	-1.69896	-0.12466	-0.0632778	-0.0535012	0.0265252	-0.311364	-0.0732863	0.035253	-0.139655	-0.412116	-0.0907954	0.0365466	-0.104979	-0.0314316	-0.0820819	-0.0563648	-1.01919	-0.419346	-0.187112	0.0771167	0.0206923	-0.321436	-0.53527	0.159311	0.135558	-0.0349874	-0.399251	-0.413423	-0.456835	-0.444057	0.114241	-0.193615	-0.20751	-0.326879	-0.234576	-0.282325	-0.0267285	0.47031	-0.607827	-0.799772	-0.514429
ENSDARG00000093377	CENPQ	protein_coding	1	408913	-0.0739557	-0.118036	-0.544093	-1.34284	-1.69896	-0.12466	-0.0632778	-0.0535012	0.0265252	-0.311364	-0.0732863	0.035253	-0.139655	-0.412116	-0.0907954	0.0365466	-0.104979	-0.0314316	-0.0820819	-0.0563648	-1.01919	-0.419346	-0.187112	0.0771167	0.0206923	-0.321436	-0.53527	0.159311	0.135558	-0.0349874	-0.399251	-0.413423	-0.456835	-0.444057	0.114241	-0.193615	-0.20751	-0.326879	-0.234576	-0.282325	-0.0267285	0.47031	-0.607827	-0.799772	-0.514429
ENSDARG00000058991	GPR77	protein_coding	1	426972	-0.0739557	-0.118036	-0.544093	-1.34284	-1.69896	-0.12466	-0.0632778	-0.0535012	0.0265252	-0.311364	-0.0732863	0.035253	-0.139655	-0.412116	-0.0907954	0.0365466	-0.104979	-0.0314316	-0.0820819	-0.0563648	-1.01919	-0.419346	-0.187112	0.0771167	0.0206923	-0.321436	-0.53527	0.159311	0.135558	-0.0349874	-0.399251	-0.413423	-0.456835	-0.444057	0.114241	-0.193615	-0.20751	-0.326879	-0.234576	-0.282325	-0.0267285	0.47031	-0.607827	-0.799772	-0.514429
ENSDARG00000081781	NR_030099.1	miRNA	1	451141	-0.0739557	-0.118036	-0.544093	-1.34284	-1.69896	-0.12466	-0.0632778	-0.0535012	0.0265252	-0.311364	-0.0732863	0.035253	-0.139655	-0.412116	-0.0907954	0.0365466	-0.104979	-0.0314316	-0.0820819	-0.0563648	-1.01919	-0.419346	-0.187112	0.0771167	0.0206923	-0.321436	-0.53527	0.159311	0.135558	-0.0349874	-0.399251	-0.413423	-0.456835	-0.444057	0.114241	-0.193615	-0.20751	-0.326879	-0.234576	-0.282325	-0.0267285	0.47031	-0.607827	-0.799772	-0.514429
ENSDARG00000058996	jam2a	protein_coding	1	469281	-0.0739557	-0.118036	-0.544093	-1.34284	-1.69896	-0.12466	-0.0632778	-0.0535012	0.0265252	-0.311364	-0.0732863	0.035253	-0.139655	-0.412116	-0.0907954	0.0365466	-0.104979	-0.0314316	-0.0820819	-0.0563648	-1.01919	-0.419346	-0.187112	0.0771167	0.0206923	-0.321436	-0.53527	0.159311	0.135558	-0.0349874	-0.399251	-0.413423	-0.456835	-0.444057	0.114241	-0.193615	-0.20751	-0.326879	-0.234576	-0.282325	-0.0267285	0.47031	-0.607827	-0.799772	-0.514429
ENSDARG00000014313	atp5j	protein_coding	1	484779	-0.0739557	-0.118036	-0.544093	-1.34284	-1.69896	-0.12466	-0.0632778	-0.0535012	0.0265252	-0.311364	-0.0732863	0.035253	-0.139655	-0.412116	-0.0907954	0.0365466	-0.104979	-0.0314316	-0.0820819	-0.0563648	-1.01919	-0.419346	-0.187112	0.0771167	0.0206923	-0.321436	-0.53527	0.159311	0.135558	-0.0349874	-0.399251	-0.413423	-0.456835	-0.444057	0.114241	-0.193615	-0.20751	-0.326879	-0.234576	-0.282325	-0.0267285	0.47031	-0.607827	-0.799772	-0.514429
ENSDARG00000059036	appa	protein_coding	1	496071	-0.0739557	-0.118036	-0.544093	-1.34284	-1.69896	-0.12466	-0.0632778	-0.0535012	0.0265252	-0.311364	-0.0732863	0.035253	-0.139655	-0.412116	-0.0907954	0.0365466	-0.104979	-0.0314316	-0.0820819	-0.0563648	-1.01919	-0.419346	-0.187112	0.0771167	0.0206923	-0.321436	-0.53527	0.159311	0.135558	-0.0349874	-0.399251	-0.413423	-0.456835	-0.444057	0.114241	-0.193615	-0.20751	-0.326879	-0.234576	-0.282325	-0.0267285	0.47031	-0.607827	-0.799772	-0.514429
ENSDARG00000040543	sc:d0144	protein_coding	1	544505	-0.0739557	-0.118036	-0.544093	-1.34284	-1.69896	-0.12466	-0.0632778	-0.0535012	0.0265252	-0.311364	-0.0732863	0.035253	-0.139655	-0.412116	-0.0907954	0.0365466	-0.104979	-0.0314316	-0.0820819	-0.0563648	-1.01919	-0.419346	-0.187112	0.0771167	0.0206923	-0.321436	-0.53527	0.159311	0.135558	-0.0349874	-0.399251	-0.413423	-0.456835	-0.444057	0.114241	-0.193615	-0.20751	-0.326879	-0.234576	-0.282325	-0.0267285	0.47031	-0.607827	-0.799772	-0.514429
ENSDARG00000090704	zgc:64227	protein_coding	1	566149	-0.0739557	-0.118036	-0.544093	-1.34284	-1.69896	-0.12466	-0.0632778	-0.0535012	0.0265252	-0.311364	-0.0732863	0.035253	-0.139655	-0.412116	-0.0907954	0.0365466	-0.104979	-0.0314316	-0.0820819	-0.0563648	-1.01919	-0.419346	-0.187112	0.0771167	0.0206923	-0.321436	-0.53527	0.159311	0.135558	-0.0349874	-0.399251	-0.413423	-0.456835	-0.444057	0.114241	-0.193615	-0.20751	-0.326879	-0.234576	-0.282325	-0.0267285	0.47031	-0.607827	-0.799772	-0.514429
ENSDARG00000070643	zgc:65781	protein_coding	1	571455	-0.0739557	-0.118036	-0.544093	-1.34284	-1.69896	-0.12466	-0.0632778	-0.0535012	0.0265252	-0.311364	-0.0732863	0.035253	-0.139655	-0.412116	-0.0907954	0.0365466	-0.104979	-0.0314316	-0.0820819	-0.0563648	-1.01919	-0.419346	-0.187112	0.0771167	0.0206923	-0.321436	-0.53527	0.159311	0.135558	-0.0349874	-0.399251	-0.413423	-0.456835	-0.444057	0.114241	-0.193615	-0.20751	-0.326879	-0.234576	-0.282325	-0.0267285	0.47031	-0.607827	-0.799772	-0.514429
ENSDARG00000040546	zgc:110091	protein_coding	1	576790	-0.0739557	-0.118036	-0.544093	-1.34284	-1.69896	-0.12466	-0.0632778	-0.0535012	0.0265252	-0.311364	-0.0732863	0.035253	-0.139655	-0.412116	-0.0907954	0.0365466	-0.104979	-0.0314316	-0.0820819	-0.0563648	-1.01919	-0.419346	-0.187112	0.0771167	0.0206923	-0.321436	-0.53527	0.159311	0.135558	-0.0349874	-0.399251	-0.413423	-0.456835	-0.444057	0.114241	-0.193615	-0.20751	-0.326879	-0.234576	-0.282325	-0.0267285	0.47031	-0.607827	-0.799772	-0.514429
ENSDARG00000040548	eed	protein_coding	1	581651	-0.0739557	-0.118036	-0.544093	-1.34284	-1.69896	-0.12466	-0.0632778	-0.0535012	0.0265252	-0.311364	-0.0732863	0.035253	-0.139655	-0.412116	-0.0907954	0.0365466	-0.104979	-0.0314316	-0.0820819	-0.0563648	-1.01919	-0.419346	-0.187112	0.0771167	0.0206923	-0.321436	-0.53527	0.159311	0.135558	-0.0349874	-0.399251	-0.413423	-0.456835	-0.444057	0.114241	-0.193615	-0.20751	-0.326879	-0.234576	-0.282325	-0.0267285	0.47031	-0.607827	-0.799772	-0.514429
ENSDARG00000095117	NFKBIZ	protein_coding	1	592855	-0.0739557	-0.118036	-0.544093	-1.34284	-1.69896	-0.12466	-0.0632778	-0.0535012	0.0265252	-0.311364	-0.0732863	0.035253	-0.139655	-0.412116	-0.0907954	0.0365466	-0.104979	-0.0314316	-0.0820819	-0.0563648	-1.01919	-0.419346	-0.187112	0.0771167	0.0206923	-0.321436	-0.53527	0.159311	0.135558	-0.0349874	-0.399251	-0.413423	-0.456835	-0.444057	0.114241	-0.193615	-0.20751	-0.326879	-0.234576	-0.282325	-0.0267285	0.47031	-0.607827	-0.799772	-0.514429
ENSDARG00000027857	cep97	protein_coding	1	599608	-0.0739557	-0.118036	-0.544093	-1.34284	-1.69896	-0.12466	-0.0632778	-0.0535012	0.0265252	-0.311364	-0.0732863	0.035253	-0.139655	-0.412116	-0.0907954	0.0365466	-0.104979	-0.0314316	-0.0820819	-0.0563648	-1.01919	-0.419346	-0.187112	0.0771167	0.0206923	-0.321436	-0.53527	0.159311	0.135558	-0.0349874	-0.399251	-0.413423	-0.456835	-0.444057	0.114241	-0.193615	-0.20751	-0.326879	-0.234576	-0.282325	-0.0267285	0.47031	-0.607827	-0.799772	-0.514429
ENSDARG00000015490	rpl24	protein_coding	1	604353	-0.0739557	-0.118036	-0.544093	-1.34284	-1.69896	-0.12466	-0.0632778	-0.0535012	0.0265252	-0.311364	-0.0732863	0.035253	-0.139655	-0.412116	-0.0907954	0.0365466	-0.104979	-0.0314316	-0.0820819	-0.0563648	-1.01919	-0.419346	-0.187112	0.0771167	0.0206923	-0.321436	-0.53527	0.159311	0.135558	-0.0349874	-0.399251	-0.413423	-0.456835	-0.444057	0.114241	-0.193615	-0.20751	-0.326879	-0.234576	-0.282325	-0.0267285	0.47031	-0.607827	-0.799772	-0.514429
ENSDARG00000076927	A9JR97_DANRE	protein_coding	1	619434	-0.0739557	-0.118036	-0.544093	-1.34284	-1.69896	-0.12466	-0.0632778	-0.0535012	0.0265252	-0.311364	-0.0732863	0.035253	-0.139655	-0.412116	-0.0907954	0.0365466	-0.104979	-0.0314316	-0.0820819	-0.0563648	-1.01919	-0.419346	-0.187112	0.0771167	0.0206923	-0.321436	-0.53527	0.159311	0.135558	-0.0349874	-0.399251	-0.413423	-0.456835	-0.444057	0.114241	-0.193615	-0.20751	-0.326879	-0.234576	-0.282325	-0.0267285	0.47031	-0.607827	-0.799772	-0.514429
ENSDARG00000043682		protein_coding	1	628783	-0.0739557	-0.118036	-0.544093	-1.34284	-1.69896	-0.12466	-0.0632778	-0.0535012	0.0265252	-0.311364	-0.0732863	0.035253	-0.139655	-0.412116	-0.0907954	0.0365466	-0.104979	-0.0314316	-0.0820819	-0.0563648	-1.01919	-0.419346	-0.187112	0.0771167	0.0206923	-0.321436	-0.53527	0.159311	0.135558	-0.0349874	-0.399251	-0.413423	-0.456835	-0.444057	0.114241	-0.193615	-0.20751	-0.326879	-0.234576	-0.282325	-0.0267285	0.47031	-0.607827	-0.799772	-0.514429
ENSDARG00000089353	wu:fj30f06	protein_coding	1	642738	-0.0739557	-0.118036	-0.544093	-1.34284	-1.69896	-0.12466	-0.0632778	-0.0535012	0.0265252	-0.311364	-0.0732863	0.035253	-0.139655	-0.412116	-0.0907954	0.0365466	-0.104979	-0.0314316	-0.0820819	-0.0563648	-1.01919	-0.419346	-0.187112	0.0771167	0.0206923	-0.321436	-0.53527	0.159311	0.135558	-0.0349874	-0.399251	-0.413423	-0.456835	-0.444057	0.114241	-0.193615	-0.20751	-0.326879	-0.234576	-0.282325	-0.0267285	0.47031	-0.607827	-0.799772	-0.514429
ENSDARG00000024452	cul4a	protein_coding	1	652431	-0.0739557	-0.118036	-0.544093	-1.34284	-1.69896	-0.12466	-0.0632778	-0.0535012	0.0265252	-0.311364	-0.0732863	0.035253	-0.139655	-0.412116	-0.0907954	0.0365466	-0.104979	-0.0314316	-0.0820819	-0.0563648	-1.01919	-0.419346	-0.187112	0.0771167	0.0206923	-0.321436	-0.53527	0.159311	0.135558	-0.0349874	-0.399251	-0.413423	-0.456835	-0.444057	0.114241	-0.193615	-0.20751	-0.326879	-0.234576	-0.282325	-0.0267285	0.47031	-0.607827	-0.0607717	-0.514429
ENSDARG00000087737	LOC795531	protein_coding	1	667781	-0.0739557	-0.118036	-0.544093	-1.34284	-1.69896	-0.12466	-0.0632778	-0.0535012	0.0265252	-0.311364	-0.0732863	0.035253	-0.139655	-0.412116	-0.0907954	0.0365466	-0.104979	-0.0314316	-0.0820819	-0.0563648	-1.01919	-0.419346	-0.187112	0.0771167	0.0206923	-0.321436	-0.53527	0.159311	0.135558	-0.0349874	-0.399251	-0.413423	-0.456835	-0.444057	0.114241	-0.193615	-0.20751	-0.326879	-0.234576	-0.282325	-0.0267285	0.47031	-0.607827	-0.0607717	-0.514429
ENSDARG00000079732	SON	protein_coding	1	683992	-0.0739557	-0.118036	-0.544093	-1.34284	-1.69896	-0.12466	-0.0632778	-0.0535012	0.0265252	-0.311364	-0.0732863	0.035253	-0.139655	-0.412116	-0.0907954	0.0365466	-0.104979	-0.0314316	-0.0820819	-0.0563648	-1.01919	-0.419346	-0.187112	0.0771167	0.0206923	-0.321436	-0.53527	0.159311	0.135558	-0.0349874	-0.399251	-0.413423	-0.456835	-0.444057	0.114241	-0.193615	-0.20751	-0.326879	-0.234576	-0.282325	-0.0267285	0.47031	-0.607827	-0.0607717	-0.514429
ENSDARG00000090668	SETDB2	protein_coding	1	769342	-0.0739557	-0.118036	-0.544093	0.287965	0.0610393	-0.12466	-0.0632778	-0.0535012	0.0265252	-0.311364	-0.0732863	0.035253	-0.139655	-0.412116	-0.0907954	0.0365466	-0.104979	-0.0314316	-0.0820819	-0.0563648	-1.01919	-0.419346	-0.187112	0.0771167	0.0206923	-0.321436	-0.53527	0.159311	0.135558	-0.0349874	-0.399251	-0.413423	-0.456835	-0.444057	0.114241	-0.193615	-0.20751	-0.326879	-0.234576	-0.282325	-0.0267285	0.47031	-0.607827	-0.0607717	-0.514429
ENSDARG00000001915	zgc:56685	protein_coding	1	774782	-0.0739557	-0.118036	-0.544093	0.287965	0.0610393	-0.12466	-0.0632778	-0.0535012	0.0265252	-0.311364	-0.0732863	0.035253	-0.139655	-0.412116	-0.0907954	0.0365466	-0.104979	-0.0314316	-0.0820819	-0.0563648	-1.01919	-0.419346	-0.187112	0.0771167	0.0206923	-0.321436	-0.53527	0.159311	0.135558	-0.0349874	-0.399251	-0.413423	-0.456835	-0.444057	0.114241	-0.193615	-0.20751	-0.326879	-0.234576	-0.282325	-0.0267285	0.47031	-0.607827	-0.0607717	-0.514429
ENSDARG00000063345	zgc:158288	protein_coding	1	776251	-0.0739557	-0.118036	-0.544093	0.287965	0.0610393	-0.12466	-0.0632778	-0.0535012	0.0265252	-0.311364	-0.0732863	0.035253	-0.139655	-0.412116	-0.0907954	0.0365466	-0.104979	-0.0314316	-0.0820819	-0.0563648	-1.01919	-0.419346	-0.187112	0.0771167	0.0206923	-0.321436	-0.53527	0.159311	0.135558	-0.0349874	-0.399251	-0.413423	-0.456835	-0.444057	0.114241	-0.193615	-0.20751	-0.326879	-0.234576	-0.282325	-0.0267285	0.47031	-0.607827	-0.0607717	-0.514429
ENSDARG00000035776	zgc:92834	protein_coding	1	977847	-0.0739557	-0.118036	-0.544093	0.287965	0.0610393	-0.12466	-0.0632778	-0.0535012	0.0265252	-0.311364	-0.0732863	0.035253	-0.139655	-0.412116	-0.0907954	0.0365466	-0.104979	-0.0314316	-0.0820819	-0.0563648	-1.01919	-0.419346	-0.187112	0.0771167	0.0206923	-0.321436	-0.53527	0.159311	0.135558	-0.0349874	-0.399251	-0.413423	-0.456835	-0.444057	0.114241	-0.193615	-0.20751	-0.326879	-0.234576	-0.282325	-0.0267285	0.47031	-0.607827	-0.0607717	1.45167
ENSDARG00000051855	gart	protein_coding	1	989727	-0.0739557	-0.118036	-0.544093	0.287965	0.0610393	-0.12466	-0.0632778	-0.0535012	0.0265252	-0.311364	-0.0732863	0.035253	-0.139655	-0.412116	-0.0907954	0.0365466	-0.104979	-0.0314316	-0.0820819	-0.0563648	-1.01919	-0.419346	-0.187112	0.0771167	0.0206923	-0.321436	-0.53527	0.159311	0.135558	-0.0349874	-0.399251	-0.413423	-0.456835	-0.444057	0.114241	-0.193615	-0.20751	-0.326879	-0.234576	-0.282325	-0.0267285	0.47031	-0.607827	-0.0607717	1.45167
ENSDARG00000025921	runx1	protein_coding	1	1063377	-0.0739557	-0.118036	-0.544093	0.287965	0.0610393	-0.12466	-0.0632778	-0.0535012	0.0265252	-0.311364	-0.0732863	0.035253	-0.139655	-0.412116	-0.0907954	0.0365466	-0.104979	-0.0314316	-0.0820819	-0.0563648	-0.103293	-0.419346	-0.187112	0.0771167	0.0206923	-0.321436	-0.53527	0.159311	0.135558	-0.0349874	-0.399251	-0.413423	-0.456835	-0.444057	0.114241	-0.193615	-0.20751	-0.326879	-0.234576	-0.282325	-0.0267285	0.47031	-0.607827	-0.0607717	1.45167
ENSDARG00000087646	LOC100333977	protein_coding	1	1088740	-0.0739557	-0.118036	-0.544093	0.287965	0.0610393	-0.12466	-0.0632778	-0.0535012	0.0265252	-0.311364	-0.0732863	0.035253	-0.139655	-0.412116	-0.0907954	0.0365466	-0.104979	-0.0314316	-0.0820819	-0.0563648	-0.103293	-0.419346	-0.187112	0.0771167	0.0206923	-0.321436	-0.53527	0.159311	0.135558	-0.0349874	-0.399251	-0.413423	-0.456835	-0.444057	0.114241	-0.193615	-0.20751	-0.326879	-0.234576	-0.282325	-0.0267285	0.47031	-0.607827	-0.0607717	1.45167
ENSDARG00000080051		miRNA	1	1275348	-0.0739557	-0.118036	-0.544093	0.287965	0.0610393	-0.12466	-0.0632778	-0.0535012	0.0265252	-0.311364	-0.0732863	0.035253	-0.139655	-0.412116	-0.0907954	0.0365466	-0.104979	-0.0314316	-0.0820819	-0.0563648	-0.103293	-0.419346	-0.187112	0.0771167	0.0206923	-0.321436	-0.53527	0.159311	0.135558	-0.0349874	-0.399251	-0.413423	-0.456835	-0.444057	0.114241	-0.193615	-0.20751	-0.326879	-0.234576	-0.282325	-0.0267285	0.47031	-0.607827	-0.0607717	1.45167
ENSDARG00000067781	NP_001076411.1	protein_coding	1	1299844	-0.0739557	-0.118036	-0.544093	0.287965	0.0610393	-0.12466	-0.0632778	-0.0535012	0.0265252	-0.311364	-0.0732863	0.035253	-0.139655	-0.412116	-0.0907954	0.0365466	-0.104979	-0.0314316	-0.0820819	-0.0563648	-0.103293	-0.419346	-0.187112	0.0771167	0.0206923	-0.321436	-0.53527	0.159311	0.135558	-0.0349874	-0.399251	-0.413423	-0.456835	-0.444057	0.114241	-0.193615	-0.20751	-0.326879	-0.234576	-0.282325	-0.0267285	0.47031	-0.607827	-0.0607717	1.45167
ENSDARG00000001009	LOC100333907	protein_coding	1	1319018	-0.0739557	-0.118036	-0.544093	0.287965	0.0610393	-0.12466	-0.0632778	-0.0535012	0.0265252	-0.311364	-0.0732863	0.035253	-0.139655	-0.412116	-0.0907954	0.0365466	-0.104979	-0.0314316	-0.0820819	-0.0563648	-0.103293	-0.419346	-0.187112	0.0771167	0.0206923	-0.321436	-0.53527	0.159311	0.135558	-0.0349874	-0.399251	-0.413423	-0.456835	-0.444057	0.114241	-0.193615	-0.20751	-0.326879	-0.234576	-0.282325	-0.0267285	0.47031	-0.607827	-0.0607717	1.45167
ENSDARG00000001870	atp1a1a.4	protein_coding	1	1446561	-0.0739557	-0.118036	-0.544093	0.287965	0.0610393	-0.12466	-0.0632778	-0.0535012	0.0265252	-0.311364	-0.0732863	0.035253	-0.139655	-0.412116	-0.0907954	0.0365466	-0.104979	-0.0314316	-0.0820819	-0.0563648	-0.103293	-0.419346	-0.187112	0.0771167	0.0206923	-0.321436	-0.53527	0.159311	0.135558	-0.0349874	-0.399251	-0.413423	-0.456835	-0.444057	0.114241	-0.193615	-0.20751	-0.326879	-0.234576	-0.282325	-0.0267285	0.47031	-0.607827	-0.0607717	1.45167
ENSDARG00000002791	atp1a1	protein_coding	1	1468926	-0.0739557	-0.118036	-0.544093	0.287965	0.0610393	-0.12466	-0.0632778	-0.0535012	0.0265252	-0.311364	-0.0732863	0.035253	-0.139655	-0.412116	-0.0907954	0.0365466	-0.104979	-0.0314316	-0.0820819	-0.0563648	-0.103293	-0.419346	-0.187112	0.0771167	0.0206923	-0.321436	-0.53527	0.159311	0.135558	-0.0349874	-0.399251	-0.413423	-0.456835	-0.444057	0.114241	-0.193615	-0.20751	-0.326879	-0.234576	-0.282325	-0.0267285	0.47031	-0.607827	-0.0607717	1.45167
ENSDARG00000007739	atp1a1a.2	protein_coding	1	1546143	-0.0739557	-0.118036	-0.544093	0.287965	0.0610393	-0.12466	-0.0632778	-0.0535012	0.0265252	-0.311364	-0.0732863	0.035253	-0.139655	-0.412116	-0.0907954	0.0365466	-0.104979	-0.0314316	-0.0820819	-0.0563648	-0.103293	-0.419346	-0.187112	0.0771167	0.0206923	-0.321436	-0.53527	0.159311	0.135558	-0.0349874	-0.399251	-0.413423	-0.456835	-0.444057	0.114241	-0.193615	-0.20751	-0.326879	-0.234576	-0.282325	-0.0267285	0.47031	-0.607827	-0.0607717	1.45167
ENSDARG00000039131	atp1a1a.3	protein_coding	1	1562080	-0.0739557	-0.118036	-0.544093	0.287965	0.0610393	-0.12466	-0.0632778	-0.0535012	0.0265252	-0.311364	-0.0732863	0.035253	-0.139655	-0.412116	-0.0907954	0.0365466	-0.104979	-0.0314316	-0.0820819	-0.0563648	-0.103293	-0.419346	-0.187112	0.0771167	0.0206923	-0.321436	-0.53527	0.159311	-0.299042	-0.0349874	-0.399251	-0.413423	-0.456835	-0.444057	0.114241	-0.193615	-0.20751	-0.326879	-0.234576	-0.282325	-0.0267285	0.47031	-0.607827	-0.0607717	1.45167
ENSDARG00000040252	atp1a1a.5	protein_coding	1	1594950	-0.0739557	-0.118036	-0.544093	0.287965	0.0610393	-0.12466	-0.0632778	-0.0535012	0.0265252	-0.311364	-0.0732863	0.035253	-0.139655	-0.412116	-0.0907954	0.0365466	-0.104979	-0.0314316	-0.0820819	-0.0563648	-0.103293	-0.419346	-0.187112	0.0771167	0.0206923	-0.321436	-0.53527	0.159311	-0.299042	-0.0349874	-0.399251	-0.413423	-0.456835	-0.444057	0.114241	-0.193615	-0.20751	-0.326879	-0.234576	-0.282325	-0.0267285	0.47031	-0.607827	-0.0607717	1.45167
ENSDARG00000089477	si:ch211-132g1.3	processed_transcript	1	1623529	-0.0739557	-0.118036	-0.544093	0.287965	0.0610393	-0.12466	-0.0632778	-0.0535012	0.0265252	-0.311364	-0.0732863	0.035253	-0.139655	-0.412116	-0.0907954	0.0365466	-0.104979	-0.0314316	-0.0820819	-0.0563648	-0.103293	-0.419346	-0.187112	0.0771167	0.0206923	-0.321436	-0.53527	0.159311	-0.299042	-0.0349874	-0.399251	-0.413423	-0.456835	-0.444057	0.114241	-0.193615	-0.20751	-0.326879	-0.234576	-0.282325	-0.0267285	0.47031	-0.607827	-0.0607717	1.45167
ENSDARG00000093769	si:ch211-132g1.2	processed_transcript	1	1623838	-0.0739557	-0.118036	-0.544093	0.287965	0.0610393	-0.12466	-0.0632778	-0.0535012	0.0265252	-0.311364	-0.0732863	0.035253	-0.139655	-0.412116	-0.0907954	0.0365466	-0.104979	-0.0314316	-0.0820819	-0.0563648	-0.103293	-0.419346	-0.187112	0.0771167	0.0206923	-0.321436	-0.53527	0.159311	-0.299042	-0.0349874	-0.399251	-0.413423	-0.456835	-0.444057	0.114241	-0.193615	-0.20751	-0.326879	-0.234576	-0.282325	-0.0267285	0.47031	-0.607827	-0.0607717	1.45167
ENSDARG00000093102	si:ch211-132g1.6	processed_transcript	1	1655695	-0.0739557	-0.118036	-0.544093	0.287965	0.0610393	-0.12466	-0.0632778	-0.0535012	0.0265252	-0.311364	-0.0732863	0.035253	-0.139655	-0.412116	-0.0907954	0.0365466	-0.104979	-0.0314316	-0.0820819	-0.0563648	-0.103293	-0.419346	-0.187112	0.0771167	0.0206923	-0.321436	-0.53527	0.159311	-0.299042	-0.0349874	-0.399251	-0.413423	-0.456835	-0.444057	0.114241	-0.193615	-0.20751	-0.326879	-0.234576	-0.282325	-0.0267285	0.47031	-0.607827	-0.0607717	1.45167
ENSDARG00000095102	si:ch211-132g1.4	processed_transcript	1	1661205	-0.0739557	-0.118036	-0.544093	0.287965	0.0610393	-0.12466	-0.0632778	-0.0535012	0.0265252	-0.311364	-0.0732863	0.035253	-0.139655	-0.412116	-0.0907954	0.0365466	-0.104979	-0.0314316	-0.0820819	-0.0563648	-0.103293	-0.419346	-0.187112	0.0771167	0.0206923	-0.321436	-0.53527	0.159311	-0.299042	-0.0349874	-0.399251	-0.413423	-0.456835	-0.444057	0.114241	-0.193615	-0.20751	-0.326879	-0.234576	-0.282325	-0.0267285	0.47031	-0.607827	-0.0607717	1.45167
ENSDARG00000040250	si:ch211-132g1.1	processed_transcript	1	1672753	-0.0739557	-0.118036	-0.544093	0.287965	0.0610393	-0.12466	-0.0632778	-0.0535012	0.0265252	-0.311364	-0.0732863	0.035253	-0.139655	-0.412116	-0.0907954	0.0365466	-0.104979	-0.0314316	-0.0820819	-0.0563648	-0.103293	-0.419346	-0.187112	0.0771167	0.0206923	-0.321436	-0.53527	0.159311	-0.299042	-0.0349874	-0.399251	-0.413423	-0.456835	-0.444057	0.114241	-0.193615	-0.20751	-0.326879	-0.234576	-0.282325	-0.0267285	0.47031	-0.607827	-0.0607717	1.45167
ENSDARG00000075505	PTGFRN(2of2)	protein_coding	1	1704762	-0.0739557	-0.118036	-0.544093	0.287965	0.0610393	-0.12466	-0.0632778	-0.0535012	0.0265252	-0.311364	-0.0732863	0.035253	-0.139655	-0.412116	-0.0907954	0.0365466	-0.104979	-0.0314316	-0.0820819	-0.0563648	-0.103293	-0.419346	-0.187112	0.0771167	0.0206923	-0.321436	-0.53527	0.159311	-0.299042	-0.0349874	-0.399251	-0.413423	-0.456835	-0.444057	0.114241	-0.193615	-0.20751	-0.326879	-0.234576	-0.282325	-0.0267285	0.47031	-0.607827	-0.0607717	1.45167
ENSDARG00000010376	si:ch211-132g1.5	protein_coding	1	1781871	-0.0739557	-0.118036	-0.544093	0.287965	0.0610393	-0.12466	-0.0632778	-0.0535012	0.0265252	-0.311364	-0.0732863	0.035253	-0.139655	-0.412116	-0.0907954	0.0365466	-0.104979	-0.0314316	-0.0820819	-0.0563648	-0.103293	-0.419346	-0.187112	0.0771167	0.0206923	-0.321436	-0.53527	0.159311	-0.299042	-0.0349874	-0.399251	-0.413423	-0.456835	-0.444057	0.114241	-0.193615	-0.20751	-0.326879	-0.234576	-0.282325	-0.0267285	0.47031	-0.607827	-0.0607717	1.45167
ENSDARG00000033684	zgc:136854	protein_coding	1	1804833	-0.0739557	-0.118036	-0.544093	0.287965	0.0610393	-0.12466	-0.0632778	-0.0535012	0.0265252	-0.311364	-0.0732863	0.035253	-0.139655	-0.412116	-0.0907954	0.0365466	-0.104979	-0.0314316	-0.0820819	-0.0563648	-0.103293	-0.419346	-0.187112	0.0771167	0.0206923	-0.321436	-0.53527	0.159311	-0.299042	-0.0349874	-0.399251	-0.413423	-0.456835	-0.444057	0.114241	-0.193615	-0.20751	-0.326879	-0.234576	-0.282325	-0.0267285	0.47031	-0.607827	-0.0607717	1.45167
ENSDARG00000040247	si:dkey-181l4.3	protein_coding	1	1817216	-0.0739557	-0.118036	-0.544093	0.287965	0.0610393	-0.12466	-0.0632778	-0.0535012	0.0265252	-0.311364	-0.0732863	0.035253	-0.139655	-0.412116	-0.0907954	0.0365466	-0.104979	-0.0314316	-0.0820819	-0.0563648	-0.103293	-0.419346	-0.187112	0.0771167	0.0206923	-0.321436	-0.53527	0.159311	-0.299042	-0.0349874	-0.399251	-0.413423	-0.456835	-0.444057	0.114241	-0.193615	-0.20751	-0.326879	-0.234576	-0.282325	-0.0267285	0.47031	-0.607827	-0.0607717	1.45167
ENSDARG00000078743	si:dkey-181l4.2	protein_coding	1	1831299	-0.0739557	-0.118036	-0.544093	0.287965	0.0610393	-0.12466	-0.0632778	-0.0535012	0.0265252	-0.311364	-0.0732863	0.035253	-0.139655	-0.412116	-0.0907954	0.0365466	-0.104979	-0.0314316	-0.0820819	-0.0563648	-0.103293	-0.419346	-0.187112	0.0771167	0.0206923	-0.321436	-0.53527	0.159311	-0.299042	-0.0349874	-0.399251	-0.413423	-0.456835	-0.444057	0.114241	-0.193615	-0.20751	-0.326879	-0.234576	-0.282325	-0.0267285	0.47031	-0.607827	-0.0607717	1.45167
ENSDARG00000018460	mbnl2	protein_coding	1	1858327	-0.0739557	-0.118036	-0.544093	0.287965	0.0610393	-0.12466	-0.0632778	-0.0535012	0.0265252	-0.311364	-0.0732863	0.035253	-0.139655	-0.412116	-0.0907954	0.0365466	-0.104979	-0.0314316	-0.0820819	-0.0563648	-0.103293	-0.419346	-0.187112	0.0771167	0.0206923	-0.321436	-0.53527	0.159311	-0.299042	-0.0349874	-0.399251	-0.413423	-0.456835	-0.444057	0.114241	-0.193615	-0.20751	-0.326879	-0.234576	-0.282325	-0.0267285	0.47031	-0.607827	-0.0607717	1.45167
ENSDARG00000040246	si:dkeyp-67e7.1	protein_coding	1	1979149	-0.0739557	-0.118036	-0.544093	0.287965	0.0610393	-0.12466	-0.0632778	-0.0535012	0.0265252	-0.311364	-0.0732863	0.035253	-0.139655	-0.412116	-0.0907954	0.0365466	-0.104979	-0.0314316	-0.0820819	-0.0563648	-0.103293	-0.419346	-0.187112	0.0771167	0.0206923	-0.321436	-0.53527	0.159311	-0.299042	-0.0349874	-0.399251	-0.413423	-0.456835	-0.444057	0.114241	-0.193615	-0.20751	-0.326879	-0.234576	-0.282325	-0.0267285	0.47031	-0.607827	-0.0607717	1.45167
ENSDARG00000040245	kpnb3	protein_coding	1	2017193	-0.0739557	-0.118036	-0.544093	0.287965	0.0610393	-0.12466	-0.0632778	-0.0535012	0.0265252	-0.311364	-0.0732863	0.035253	-0.139655	-0.412116	-0.0907954	0.0365466	-0.104979	-0.0314316	-0.0820819	-0.0563648	-0.103293	-0.419346	-0.187112	0.0771167	0.0206923	-0.321436	-0.53527	0.159311	-0.299042	-0.0349874	-0.399251	-0.413423	-0.456835	-0.444057	0.114241	-0.193615	-0.20751	-0.326879	-0.234576	-0.282325	-0.0267285	0.47031	-0.607827	-0.0607717	1.45167
ENSDARG00000082290		snoRNA	1	2032391	-0.0739557	-0.118036	-0.544093	0.287965	0.0610393	-0.12466	-0.0632778	-0.0535012	0.0265252	-0.311364	-0.0732863	0.035253	-0.139655	-0.412116	-0.0907954	0.0365466	-0.104979	-0.0314316	-0.0820819	-0.0563648	-0.103293	-0.419346	-0.187112	0.0771167	0.0206923	-0.321436	-0.53527	0.159311	-0.299042	-0.0349874	-0.399251	-0.413423	-0.456835	-0.444057	0.114241	-0.193615	-0.20751	-0.326879	-0.234576	-0.282325	-0.0267285	0.47031	-0.607827	-0.0607717	1.45167
ENSDARG00000074381	si:ch211-235f1.1	protein_coding	1	2058744	-0.0739557	-0.118036	-0.544093	0.287965	0.0610393	-0.12466	-0.0632778	-0.0535012	0.0265252	-0.311364	-0.0732863	0.035253	-0.139655	-0.412116	-0.0907954	0.0365466	-0.104979	-0.0314316	-0.0820819	-0.0563648	-0.103293	-0.419346	-0.187112	0.0771167	0.0206923	-0.321436	-0.53527	0.159311	-0.299042	-0.0349874	-0.399251	-0.413423	-0.456835	-0.444057	0.114241	-0.193615	-0.20751	-0.326879	-0.234576	-0.282325	-0.0267285	0.47031	-0.607827	-0.0607717	1.45167
ENSDARG00000095179	si:ch211-235f1.3	protein_coding	1	2088423	-0.0739557	-0.118036	-0.544093	0.287965	0.0610393	-0.12466	-0.0632778	-0.0535012	0.0265252	-0.311364	-0.0732863	0.035253	-0.139655	-0.412116	-0.0907954	0.0365466	-0.104979	-0.0314316	-0.0820819	-0.0563648	-0.103293	-0.419346	-0.187112	0.0771167	0.0206923	-0.321436	-0.53527	0.159311	-0.299042	-0.0349874	-0.399251	-0.413423	-0.456835	-0.444057	0.114241	-0.193615	-0.20751	-0.326879	-0.234576	-0.282325	-0.0267285	0.47031	-0.607827	-0.0607717	1.45167
ENSDARG00000084484		rRNA	1	2159889	-0.0739557	-0.118036	-0.544093	0.287965	0.0610393	-0.12466	-0.0632778	-0.0535012	0.0265252	-0.311364	-0.0732863	0.035253	-0.139655	-0.412116	-0.0907954	0.0365466	-0.104979	-0.0314316	-0.0820819	-0.0563648	-0.103293	-0.419346	-0.187112	0.0771167	0.0206923	-0.321436	-0.53527	0.159311	-0.299042	-0.0349874	-0.399251	-0.413423	-0.456835	-0.444057	0.114241	-0.193615	-0.20751	-0.326879	-0.234576	-0.282325	-0.0267285	0.47031	-0.607827	-0.0607717	1.45167
ENSDARG00000070579	zgc:162208	protein_coding	1	2203809	-0.0739557	-0.118036	-0.544093	0.287965	0.0610393	-0.12466	-0.0632778	-0.0535012	0.0265252	-0.311364	-0.0732863	0.035253	-0.139655	-0.412116	-0.0907954	0.0365466	-0.104979	-0.0314316	-0.0820819	-0.0563648	-0.103293	-0.419346	-0.187112	0.0771167	0.0206923	-0.321436	-0.53527	0.159311	-0.299042	-0.0349874	-0.399251	-0.413423	-0.456835	-0.444057	0.114241	-0.193615	-0.20751	-0.326879	-0.234576	-0.282325	-0.0267285	0.47031	-0.607827	-0.0607717	1.45167
ENSDARG00000038248	zgc:92115	protein_coding	1	2206951	-0.0739557	-0.118036	-0.544093	0.287965	0.0610393	-0.12466	-0.0632778	-0.0535012	0.0265252	-0.311364	-0.0732863	0.035253	-0.139655	-0.412116	-0.0907954	0.0365466	-0.104979	-0.0314316	-0.0820819	-0.0563648	-0.103293	-0.419346	-0.187112	0.0771167	0.0206923	-0.321436	-0.53527	0.159311	-0.299042	-0.0349874	-0.399251	-0.413423	-0.456835	-0.444057	0.114241	-0.193615	-0.20751	-0.326879	-0.234576	-0.282325	-0.0267285	0.47031	-0.607827	-0.0607717	1.45167
ENSDARG00000070581	zgc:154024	protein_coding	1	2210927	-0.0739557	-0.118036	-0.544093	0.287965	0.0610393	-0.12466	-0.0632778	-0.0535012	0.0265252	-0.311364	-0.0732863	0.035253	-0.139655	-0.412116	-0.0907954	0.0365466	-0.104979	-0.0314316	-0.0820819	-0.0563648	-0.103293	-0.419346	-0.187112	0.0771167	0.0206923	-0.321436	-0.53527	0.159311	-0.299042	-0.0349874	-0.399251	-0.413423	-0.456835	-0.444057	0.114241	-0.193615	-0.20751	-0.326879	-0.234576	-0.282325	-0.0267285	0.47031	-0.607827	-0.0607717	1.45167
ENSDARG00000086960	GPC6(2of4)	protein_coding	1	2641199	-0.0739557	-0.118036	-0.544093	0.287965	0.0610393	-0.12466	-0.0632778	-0.0535012	0.0265252	-0.311364	-0.0732863	0.035253	-0.139655	-0.412116	-0.0907954	0.0365466	-0.104979	-0.0314316	-0.0820819	-0.0563648	-0.103293	-0.419346	-0.187112	0.0771167	0.0206923	-0.321436	-0.53527	0.159311	-0.299042	-0.0349874	-0.399251	-0.413423	-0.456835	-0.444057	0.114241	-0.193615	-0.20751	-0.326879	-0.234576	-0.282325	-0.0267285	0.47031	-0.607827	-0.0607717	1.45167
ENSDARG00000080082		miRNA	1	2689143	-0.0739557	-0.118036	-0.544093	0.287965	0.0610393	-0.12466	-0.0632778	-0.0535012	0.0265252	-0.311364	-0.0732863	0.035253	-0.139655	-0.412116	-0.0907954	0.0365466	-0.104979	-0.0314316	-0.0820819	-0.0563648	-0.103293	-0.419346	-0.187112	0.0771167	0.0206923	-0.321436	-0.53527	0.159311	-0.299042	-0.0349874	-0.399251	-0.413423	-0.456835	-0.444057	0.114241	-0.193615	-0.20751	-0.326879	-0.234576	-0.282325	-0.0267285	0.47031	-0.607827	-0.0607717	1.45167
ENSDARG00000041157	rcan1	protein_coding	1	2692808	-0.0739557	-0.118036	-0.544093	0.287965	0.0610393	-0.12466	-0.0632778	-0.0535012	0.0265252	-0.311364	-0.0732863	0.035253	-0.139655	-0.412116	-0.0907954	0.0365466	-0.104979	-0.0314316	-0.0820819	-0.0563648	-0.103293	-0.419346	-0.187112	0.0771167	0.0206923	-0.321436	-0.53527	0.159311	-0.299042	-0.0349874	-0.399251	-0.413423	-0.456835	-0.444057	0.114241	-0.193615	-0.20751	-0.326879	-0.234576	-0.282325	-0.0267285	0.47031	-0.607827	-0.0607717	1.45167
ENSDARG00000082515	NR_030009.1	miRNA	1	2806071	-0.0739557	-0.118036	-0.544093	0.287965	0.0610393	-0.12466	-0.0632778	-0.0535012	0.0265252	-0.311364	-0.0732863	0.035253	-0.139655	-0.412116	-0.0907954	0.0365466	-0.104979	-0.0314316	-0.0820819	-0.0563648	-0.103293	-0.419346	-0.187112	0.0771167	0.0206923	-0.321436	-0.53527	0.159311	-0.299042	-0.0349874	-0.399251	-0.413423	-0.456835	-0.444057	0.114241	-0.193615	-0.20751	-0.326879	-0.234576	-0.282325	-0.0267285	0.47031	-0.607827	-0.0607717	1.45167
ENSDARG00000083333	NR_030012.1	miRNA	1	2806232	-0.0739557	-0.118036	-0.544093	0.287965	0.0610393	-0.12466	-0.0632778	-0.0535012	0.0265252	-0.311364	-0.0732863	0.035253	-0.139655	-0.412116	-0.0907954	0.0365466	-0.104979	-0.0314316	-0.0820819	-0.0563648	-0.103293	-0.419346	-0.187112	0.0771167	0.0206923	-0.321436	-0.53527	0.159311	-0.299042	-0.0349874	-0.399251	-0.413423	-0.456835	-0.444057	0.114241	-0.193615	-0.20751	-0.326879	-0.234576	-0.282325	-0.0267285	0.47031	-0.607827	-0.0607717	1.45167
ENSDARG00000081650	NR_030015.1	miRNA	1	2806384	-0.0739557	-0.118036	-0.544093	0.287965	0.0610393	-0.12466	-0.0632778	-0.0535012	0.0265252	-0.311364	-0.0732863	0.035253	-0.139655	-0.412116	-0.0907954	0.0365466	-0.104979	-0.0314316	-0.0820819	-0.0563648	-0.103293	-0.419346	-0.187112	0.0771167	0.0206923	-0.321436	-0.53527	0.159311	-0.299042	-0.0349874	-0.399251	-0.413423	-0.456835	-0.444057	0.114241	-0.193615	-0.20751	-0.326879	-0.234576	-0.282325	-0.0267285	0.47031	-0.607827	-0.0607717	1.45167
ENSDARG00000082292	NR_030019.1	miRNA	1	2806565	-0.0739557	-0.118036	-0.544093	0.287965	0.0610393	-0.12466	-0.0632778	-0.0535012	0.0265252	-0.311364	-0.0732863	0.035253	-0.139655	-0.412116	-0.0907954	0.0365466	-0.104979	-0.0314316	-0.0820819	-0.0563648	-0.103293	-0.419346	-0.187112	0.0771167	0.0206923	-0.321436	-0.53527	0.159311	-0.299042	-0.0349874	-0.399251	-0.413423	-0.456835	-0.444057	0.114241	-0.193615	-0.20751	-0.326879	-0.234576	-0.282325	-0.0267285	0.47031	-0.607827	-0.0607717	1.45167
ENSDARG00000081789	NR_030016.1	miRNA	1	2806750	-0.0739557	-0.118036	-0.544093	0.287965	0.0610393	-0.12466	-0.0632778	-0.0535012	0.0265252	-0.311364	-0.0732863	0.035253	-0.139655	-0.412116	-0.0907954	0.0365466	-0.104979	-0.0314316	-0.0820819	-0.0563648	-0.103293	-0.419346	-0.187112	0.0771167	0.0206923	-0.321436	-0.53527	0.159311	-0.299042	-0.0349874	-0.399251	-0.413423	-0.456835	-0.444057	0.114241	-0.193615	-0.20751	-0.326879	-0.234576	-0.282325	-0.0267285	0.47031	-0.607827	-0.0607717	1.45167
ENSDARG00000083147	NR_030045.1	miRNA	1	2806869	-0.0739557	-0.118036	-0.544093	0.287965	0.0610393	-0.12466	-0.0632778	-0.0535012	0.0265252	-0.311364	-0.0732863	0.035253	-0.139655	-0.412116	-0.0907954	0.0365466	-0.104979	-0.0314316	-0.0820819	-0.0563648	-0.103293	-0.419346	-0.187112	0.0771167	0.0206923	-0.321436	-0.53527	0.159311	-0.299042	-0.0349874	-0.399251	-0.413423	-0.456835	-0.444057	0.114241	-0.193615	-0.20751	-0.326879	-0.234576	-0.282325	-0.0267285	0.47031	-0.607827	-0.0607717	1.45167
ENSDARG00000090860		protein_coding	1	2809161	-0.0739557	-0.118036	-0.544093	0.287965	0.0610393	-0.12466	-0.0632778	-0.0535012	0.0265252	-0.311364	-0.0732863	0.035253	-0.139655	-0.412116	-0.0907954	0.0365466	-0.104979	-0.0314316	-0.0820819	-0.0563648	-0.103293	-0.419346	-0.187112	0.0771167	0.0206923	-0.321436	-0.53527	0.159311	-0.299042	-0.0349874	-0.399251	-0.413423	-0.456835	-0.444057	0.114241	-0.193615	-0.20751	-0.326879	-0.234576	-0.282325	-0.0267285	0.47031	-0.607827	-0.0607717	1.45167
ENSDARG00000088916		rRNA	1	2950831	-0.0739557	-0.118036	-0.544093	0.287965	0.0610393	-0.12466	-0.0632778	-0.0535012	0.0265252	-0.311364	-0.0732863	0.035253	-0.139655	-0.412116	-0.0907954	0.0365466	-0.104979	-0.0314316	-0.0820819	-0.0563648	-0.103293	-0.419346	-0.187112	0.0771167	0.0206923	-0.321436	-0.53527	0.159311	-0.299042	-0.0349874	-0.399251	-0.413423	-0.456835	-0.444057	0.114241	-0.193615	-0.20751	-0.326879	-0.234576	-0.282325	-0.0267285	0.47031	-0.607827	-0.0607717	1.45167
ENSDARG00000082828		rRNA	1	3370512	-0.0739557	-0.118036	-0.544093	0.287965	0.0610393	-0.12466	-0.0632778	-0.0535012	0.0265252	-0.311364	-0.0732863	0.035253	-0.139655	-0.412116	-0.0907954	0.0365466	-0.104979	-0.0314316	-0.0820819	-0.0563648	-0.103293	-0.419346	-0.187112	0.0771167	0.0206923	-0.321436	-0.53527	0.159311	-0.299042	-0.0349874	-0.399251	-0.413423	-0.456835	-0.444057	0.114241	-0.193615	-0.20751	-0.326879	-0.234576	-0.282325	-0.0267285	0.47031	-0.607827	-0.0607717	-0.315529
ENSDARG00000087467	wu:fc18f06	protein_coding	1	3427787	-0.0739557	-0.118036	-0.544093	0.287965	0.0610393	-0.12466	-0.0632778	-0.0535012	0.0265252	-0.311364	-0.0732863	0.035253	-0.139655	-0.412116	-0.0907954	0.0365466	-0.104979	-0.0314316	-0.0820819	-0.0563648	-0.103293	-0.419346	-0.187112	0.0771167	0.0206923	-0.321436	-0.53527	0.159311	-0.299042	-0.0349874	-0.399251	-0.413423	-0.456835	-0.444057	0.114241	-0.193615	-0.20751	-0.326879	-0.234576	-0.282325	-0.0267285	0.47031	-0.607827	-0.0607717	-0.315529
ENSDARG00000082581		rRNA	1	3980723	-0.0739557	-0.118036	-0.544093	0.287965	0.0610393	-0.12466	-0.0632778	-0.0535012	0.0265252	-0.311364	-0.0732863	0.035253	-0.139655	-0.412116	-0.0907954	0.0365466	-0.104979	-0.0314316	-0.0820819	-0.0563648	-0.103293	-0.419346	-0.187112	0.0771167	0.0206923	-0.321436	-0.53527	0.159311	-0.299042	-0.0349874	-0.399251	-0.413423	-0.456835	-0.444057	0.114241	-0.193615	-0.20751	-0.326879	-0.234576	-0.282325	-0.0267285	0.47031	-0.607827	-0.0607717	-0.315529
ENSDARG00000078308	spry2	protein_coding	1	4171021	-0.0739557	-0.118036	-0.544093	0.287965	0.0610393	-0.12466	-0.0632778	-0.0535012	0.0265252	-0.311364	-0.0732863	0.035253	-0.139655	-0.412116	-0.0907954	0.0365466	-0.104979	-0.0314316	-0.0820819	-0.0563648	-0.103293	-0.419346	-0.187112	0.0771167	0.0206923	-0.321436	-0.53527	0.159311	-0.299042	-0.0349874	-0.399251	-0.413423	-0.456835	-0.444057	0.114241	-0.193615	-0.20751	-0.326879	-0.234576	-0.282325	-0.0267285	0.47031	-0.607827	-0.0607717	-0.315529
ENSDARG00000033928	zgc:63948	protein_coding	1	4243644	-0.0739557	-0.118036	-0.544093	0.287965	0.0610393	-0.12466	-0.0632778	-0.0535012	0.0265252	-0.311364	-0.0732863	0.035253	-0.139655	-0.412116	-0.0907954	0.0365466	-0.104979	-0.0314316	-0.0820819	-0.0563648	-0.103293	-0.419346	-0.187112	0.0771167	0.0206923	-0.321436	-0.53527	0.159311	-0.299042	-0.0349874	-0.399251	-0.413423	-0.456835	-0.444057	0.114241	-0.193615	-0.20751	-0.326879	-0.234576	-0.282325	-0.0267285	0.47031	-0.607827	-0.0607717	-0.315529
ENSDARG00000031164	tuba8l2	protein_coding	1	4291630	-0.0739557	-0.118036	-0.544093	0.287965	0.0610393	-0.12466	-0.0632778	-0.0535012	0.0265252	-0.311364	-0.0732863	0.035253	-0.139655	-0.412116	-0.0907954	0.0365466	-0.104979	-0.0314316	-0.0820819	-0.0563648	-0.103293	-0.419346	-0.187112	0.0771167	0.0206923	-0.321436	-0.53527	0.159311	-0.299042	-0.0349874	-0.399251	-0.413423	-0.456835	-0.444057	0.114241	-0.193615	-0.20751	-0.326879	-0.234576	-0.282325	-0.0267285	0.47031	-0.607827	-0.0607717	-0.315529
ENSDARG00000037777	zgc:112393	protein_coding	1	4311593	-0.0739557	-0.118036	-0.544093	0.287965	0.0610393	-0.12466	-0.0632778	-0.0535012	0.0265252	-0.311364	-0.0732863	0.035253	-0.139655	-0.412116	-0.0907954	0.0365466	-0.104979	-0.0314316	-0.0820819	-0.0563648	-0.103293	-0.419346	-0.187112	0.0771167	0.0206923	-0.321436	-0.53527	0.159311	-0.299042	-0.0349874	-0.399251	-0.413423	-0.456835	-0.444057	0.114241	-0.193615	-0.20751	-0.326879	-0.234576	-0.282325	-0.0267285	0.47031	-0.607827	-0.0607717	-0.315529
ENSDARG00000016706	atic	protein_coding	1	4326544	-0.0739557	-0.118036	-0.544093	0.287965	0.0610393	-0.12466	-0.0632778	-0.0535012	0.0265252	-0.311364	-0.0732863	0.035253	-0.139655	-0.412116	-0.0907954	0.0365466	-0.104979	-0.0314316	-0.0820819	-0.0563648	-0.103293	-0.419346	-0.187112	0.0771167	0.0206923	-0.321436	-0.53527	0.159311	-0.299042	-0.0349874	-0.399251	-0.413423	-0.456835	-0.444057	0.114241	-0.193615	-0.20751	-0.326879	-0.234576	-0.282325	-0.0267285	0.47031	-0.607827	-0.0607717	-0.315529
ENSDARG00000030350	hlxb9lb	protein_coding	1	4338931	-0.0739557	-0.118036	-0.544093	0.287965	0.0610393	-0.12466	-0.0632778	-0.0535012	0.0265252	-0.311364	-0.0732863	0.035253	-0.139655	-0.412116	-0.0907954	0.0365466	-0.104979	-0.0314316	-0.0820819	-0.0563648	-0.103293	-0.419346	-0.187112	0.0771167	0.0206923	-0.321436	-0.53527	0.159311	-0.299042	-0.0349874	-0.399251	-0.413423	-0.456835	-0.444057	0.114241	-0.193615	-0.20751	-0.326879	-0.234576	-0.282325	-0.0267285	0.47031	-0.607827	-0.0607717	-0.315529
ENSDARG00000006526	fn1b	protein_coding	1	4393282	-0.0739557	-0.118036	-0.544093	0.287965	0.0610393	-0.12466	-0.0632778	-0.0535012	0.0265252	-0.311364	-0.0732863	0.035253	-0.139655	-0.412116	-0.0907954	0.0365466	-0.104979	-0.0314316	-0.0820819	-0.0563648	-0.103293	-0.419346	-0.187112	0.0771167	0.0206923	-0.321436	-0.53527	0.159311	-0.299042	-0.0349874	-0.399251	-0.413423	-0.456835	-0.444057	0.114241	-0.193615	-0.20751	-0.326879	-0.234576	-0.282325	-0.0267285	0.47031	-0.607827	-0.0607717	-0.315529
ENSDARG00000077688	cpo	protein_coding	1	4464895	-0.0739557	-0.118036	-0.544093	0.287965	0.0610393	-0.12466	-0.0632778	-0.0535012	0.0265252	-0.311364	-0.0732863	0.035253	-0.139655	-0.412116	-0.0907954	0.0365466	-0.104979	-0.0314316	-0.0820819	-0.0563648	-0.103293	-0.419346	-0.187112	0.0771167	0.0206923	-0.321436	-0.53527	0.159311	-0.299042	-0.0349874	-0.399251	-0.413423	-0.456835	-0.444057	0.114241	-0.193615	-0.20751	-0.326879	-0.234576	-0.282325	-0.0267285	0.47031	-0.607827	-0.0607717	1.37227
ENSDARG00000031622	nrp2a	protein_coding	1	4497088	-0.0739557	-0.118036	-0.544093	0.287965	0.0610393	-0.12466	-0.0632778	-0.0535012	0.0265252	-0.311364	-0.0732863	0.035253	-0.139655	-0.412116	-0.0907954	0.0365466	-0.104979	-0.0314316	-0.0820819	-0.0563648	-0.103293	-0.419346	-0.187112	0.0771167	0.0206923	-0.321436	-0.53527	0.159311	-0.299042	-0.0349874	-0.399251	-0.413423	-0.456835	-0.444057	0.114241	-0.193615	-0.20751	-0.326879	-0.234576	-0.282325	-0.0267285	0.47031	-0.607827	-0.0607717	1.37227
ENSDARG00000079006		protein_coding	1	4586600	-0.0739557	-0.118036	-0.544093	0.287965	0.0610393	-0.12466	-0.0632778	-0.0535012	0.0265252	-0.311364	-0.0732863	0.035253	-0.139655	-0.412116	-0.0907954	0.0365466	-0.104979	-0.0314316	-0.0820819	-0.0563648	-0.103293	-0.419346	-0.187112	0.0771167	0.0206923	-0.321436	-0.53527	0.159311	-0.299042	-0.0349874	-0.399251	-0.413423	-0.456835	-0.444057	0.114241	-0.193615	-0.20751	-0.326879	-0.234576	-0.282325	-0.0267285	0.47031	-0.607827	-0.0607717	1.37227
ENSDARG00000067785	LOC100331426	protein_coding	1	4670972	-0.0739557	-0.118036	-0.544093	0.287965	0.0610393	-0.12466	-0.0632778	-0.0535012	0.0265252	-0.311364	-0.0732863	0.035253	-0.139655	-0.412116	-0.0907954	0.0365466	-0.104979	-0.0314316	-0.0820819	-0.0563648	-0.103293	-0.419346	-0.187112	0.0771167	0.0206923	-0.321436	-0.53527	0.159311	-0.299042	-0.0349874	-0.399251	-0.413423	-0.456835	-0.444057	0.114241	-0.193615	-0.20751	-0.326879	-0.234576	-0.282325	-0.0267285	0.47031	-0.607827	-0.0607717	1.37227
ENSDARG00000092671	si:ch1073-345a8.1	processed_transcript	1	4932066	-0.0739557	-0.118036	-0.544093	0.287965	0.0610393	-0.12466	-0.0632778	-0.0535012	0.0265252	-0.311364	-0.0732863	0.035253	-0.139655	-0.412116	-0.0907954	0.0365466	-0.104979	-0.0314316	-0.0820819	-0.0563648	-0.103293	-0.419346	-0.187112	0.0771167	0.0206923	-0.321436	-0.53527	0.159311	-0.299042	-0.0349874	-0.399251	-0.413423	-0.456835	-0.444057	0.114241	-0.193615	-0.20751	-0.326879	-0.234576	-0.282325	-0.0267285	0.47031	-0.607827	-0.0607717	1.37227
ENSDARG00000063297	abcb6	protein_coding	1	4998836	-0.0739557	-0.118036	-0.544093	0.287965	0.0610393	-0.12466	-0.0632778	-0.0535012	0.0265252	-0.311364	-0.0732863	0.035253	-0.139655	-0.412116	-0.0907954	0.0365466	-0.104979	-0.0314316	-0.0820819	-0.0563648	-0.103293	-0.419346	-0.187112	0.0771167	0.0206923	-0.321436	-0.53527	0.159311	-0.299042	-0.0349874	-0.399251	-0.413423	-0.456835	-0.444057	0.114241	-0.193615	-0.20751	-0.326879	-0.234576	-0.282325	-0.0267285	0.47031	-0.607827	-0.0607717	1.37227
ENSDARG00000027078	c2orf24	protein_coding	1	5025590	-0.0739557	-0.118036	-0.544093	0.287965	0.0610393	-0.12466	-0.0632778	-0.0535012	0.0265252	-0.311364	-0.0732863	0.035253	-0.139655	-0.412116	-0.0907954	0.0365466	-0.104979	-0.0314316	-0.0820819	-0.0563648	-0.103293	-0.419346	-0.187112	0.0771167	0.0206923	-0.321436	-0.53527	0.159311	-0.299042	-0.0349874	-0.399251	-0.413423	-0.456835	-0.444057	0.114241	-0.193615	-0.20751	-0.326879	-0.234576	-0.282325	-0.0267285	0.47031	-0.607827	-0.0607717	1.37227
ENSDARG00000017537	prkag3	protein_coding	1	5035245	-0.0739557	-0.118036	-0.544093	0.287965	0.0610393	-0.12466	-0.0632778	-0.0535012	0.0265252	-0.311364	-0.0732863	0.035253	-0.139655	-0.412116	-0.0907954	0.0365466	-0.104979	-0.0314316	-0.0820819	-0.0563648	-0.103293	-0.419346	-0.187112	0.0771167	0.0206923	-0.321436	-0.53527	0.159311	-0.299042	-0.0349874	-0.399251	-0.413423	-0.456835	-0.444057	0.114241	-0.193615	-0.20751	-0.326879	-0.234576	-0.282325	-0.0267285	0.47031	-0.607827	-0.0607717	1.37227
ENSDARG00000063270	fam134a	protein_coding	1	5053609	-0.0739557	-0.118036	-0.544093	0.287965	0.0610393	-0.12466	-0.0632778	-0.0535012	0.0265252	-0.311364	-0.0732863	0.035253	-0.139655	-0.412116	-0.0907954	0.0365466	-0.104979	-0.0314316	-0.0820819	-0.0563648	-0.103293	-0.419346	-0.187112	0.0771167	0.0206923	-0.321436	-0.53527	0.159311	-0.299042	-0.0349874	-0.399251	-0.413423	-0.456835	-0.444057	0.114241	-0.193615	-0.20751	-0.326879	-0.234576	-0.282325	-0.0267285	0.47031	-0.607827	-0.0607717	-0.667029
ENSDARG00000018008	zgc:153922	protein_coding	1	5082292	-0.0739557	-0.118036	-0.544093	0.287965	0.0610393	-0.12466	-0.0632778	-0.0535012	0.0265252	-0.311364	-0.0732863	0.035253	-0.139655	-0.412116	-0.0907954	0.0365466	-0.104979	-0.0314316	-0.0820819	-0.0563648	-0.103293	-0.419346	-0.187112	0.0771167	0.0206923	-0.321436	-0.53527	0.159311	-0.299042	-0.0349874	-0.399251	-0.413423	-0.456835	-0.444057	0.114241	-0.193615	-0.20751	-0.326879	-0.234576	-0.282325	-0.0267285	0.47031	-0.607827	-0.0607717	-0.667029
ENSDARG00000074031	si:ch211-103i6.5	protein_coding	1	5089153	-0.0739557	-0.118036	-0.544093	0.287965	0.0610393	-0.12466	-0.0632778	-0.0535012	0.0265252	-0.311364	-0.0732863	0.035253	-0.139655	-0.412116	-0.0907954	0.0365466	-0.104979	-0.0314316	-0.0820819	-0.0563648	-0.103293	-0.419346	-0.187112	0.0771167	0.0206923	-0.321436	-0.53527	0.159311	-0.299042	-0.0349874	-0.399251	-0.413423	-0.456835	-0.444057	0.114241	-0.193615	-0.20751	-0.326879	-0.234576	-0.282325	-0.0267285	0.47031	-0.607827	-0.0607717	-0.667029
ENSDARG00000043247	gtf3c3	protein_coding	1	5125555	-0.0739557	-0.118036	-0.544093	0.287965	0.0610393	-0.12466	-0.0632778	-0.0535012	0.0265252	-0.311364	-0.0732863	0.035253	-0.139655	-0.412116	-0.0907954	0.0365466	-0.104979	-0.0314316	-0.0820819	-0.0563648	-0.103293	-0.419346	-0.187112	0.0771167	0.0206923	-0.321436	-0.53527	0.159311	-0.299042	-0.0349874	-0.399251	-0.413423	-0.456835	-0.444057	0.114241	-0.193615	-0.20751	-0.326879	-0.234576	-0.282325	-0.0267285	0.47031	-0.607827	-0.0607717	-0.667029
ENSDARG00000063253	HECW2(1of2)	protein_coding	1	5170257	-0.0739557	-0.118036	-0.544093	0.287965	0.0610393	-0.12466	-0.0632778	-0.0535012	0.0265252	-0.311364	-0.0732863	0.035253	-0.139655	-0.412116	-0.0907954	0.0365466	-0.104979	-0.0314316	-0.0820819	-0.0563648	-0.103293	-0.419346	-0.187112	0.0771167	0.0206923	-0.321436	-0.53527	0.159311	-0.299042	-0.0349874	-0.399251	-0.413423	-0.456835	-0.444057	0.114241	-0.193615	-0.20751	-0.326879	-0.234576	-0.282325	-0.0267285	0.47031	-0.607827	-0.0607717	-0.667029
ENSDARG00000073857	klf7	protein_coding	1	5266776	-0.0739557	-0.118036	-0.544093	0.287965	0.0610393	-0.12466	-0.0632778	-0.0535012	0.0265252	-0.311364	-0.0732863	0.035253	-0.139655	-0.412116	-0.0907954	0.0365466	-0.104979	-0.0314316	-0.0820819	-0.0563648	-0.103293	-0.419346	-0.187112	0.0771167	0.0206923	-0.321436	-0.53527	0.159311	-0.299042	-0.0349874	-0.399251	-0.413423	-0.456835	-0.444057	0.114241	-0.193615	-0.20751	-0.326879	-0.234576	-0.282325	-0.0267285	0.47031	-0.607827	-0.0607717	-0.667029
ENSDARG00000085378		rRNA	1	5316612	-0.0739557	-0.118036	-0.544093	0.287965	0.0610393	-0.12466	-0.0632778	-0.0535012	0.0265252	-0.311364	-0.0732863	0.035253	-0.139655	-0.412116	-0.0907954	0.0365466	-0.104979	-0.0314316	-0.0820819	-0.0563648	-0.103293	-0.419346	-0.187112	0.0771167	0.0206923	-0.321436	-0.53527	0.159311	-0.299042	-0.0349874	-0.399251	-0.413423	-0.456835	-0.444057	0.114241	-0.193615	-0.20751	-0.326879	-0.234576	-0.282325	-0.0267285	0.47031	-0.607827	-0.0607717	-0.667029
ENSDARG00000070558	si:ch211-93g23.2	protein_coding	1	5503613	-0.0739557	-0.118036	-0.544093	0.287965	0.0610393	-0.12466	-0.0632778	-0.0535012	0.0265252	-0.311364	-0.0732863	0.035253	-0.139655	-0.412116	-0.0907954	0.0365466	-0.104979	-0.0314316	-0.0820819	-0.0563648	-0.103293	-0.419346	-0.187112	0.0771167	0.0206923	-0.321436	-0.53527	0.159311	-0.299042	-0.0349874	-0.399251	-0.413423	-0.456835	-0.444057	0.114241	-0.193615	-0.20751	-0.326879	-0.234576	-0.282325	-0.0267285	0.47031	-0.607827	-0.0607717	-0.667029
ENSDARG00000025754	zgc:77005	protein_coding	1	5509737	-0.0739557	-0.118036	-0.544093	0.287965	0.0610393	-0.12466	-0.0632778	-0.0535012	0.0265252	-0.311364	-0.0732863	0.035253	-0.139655	-0.412116	-0.0907954	0.0365466	-0.104979	-0.0314316	-0.0820819	-0.0563648	-0.103293	-0.419346	-0.187112	0.0771167	0.0206923	-0.321436	-0.53527	0.159311	-0.299042	-0.0349874	-0.399251	-0.413423	-0.456835	-0.444057	0.114241	-0.193615	-0.20751	-0.326879	-0.234576	-0.282325	-0.0267285	0.47031	-0.607827	-0.0607717	-0.667029
ENSDARG00000085689		rRNA	1	5665353	-0.0739557	-0.118036	-0.544093	0.287965	0.0610393	-0.12466	-0.0632778	-0.0535012	0.0265252	-0.311364	-0.0732863	0.035253	-0.139655	-0.412116	-0.0907954	0.0365466	-0.104979	-0.0314316	-0.0820819	-0.0563648	-0.103293	-0.419346	-0.187112	0.0771167	0.0206923	-0.321436	-0.53527	0.159311	-0.299042	-0.0349874	-0.399251	-0.413423	-0.456835	-0.444057	0.114241	-0.193615	-0.20751	-0.326879	-0.234576	-0.282325	-0.0267285	0.47031	-0.607827	-0.0607717	-0.667029
ENSDARG00000063207	erbb4a	protein_coding	1	5694955	-0.0739557	-0.118036	-0.544093	0.287965	0.0610393	-0.12466	-0.0632778	-0.0535012	0.0265252	-0.311364	-0.0732863	0.035253	-0.139655	-0.412116	-0.0907954	0.0365466	-0.104979	-0.0314316	-0.0820819	-0.0563648	-0.103293	-0.419346	-0.187112	0.0771167	0.0206923	-0.321436	-0.53527	0.159311	-0.299042	-0.0349874	-0.399251	-0.413423	-0.456835	-0.444057	0.114241	-0.193615	-0.20751	-0.326879	-0.234576	-0.282325	-0.0267285	0.47031	-0.607827	-0.0607717	-0.667029
ENSDARG00000095087	si:ch211-227n20.2	processed_transcript	1	5834759	-0.0739557	-0.118036	-0.544093	0.287965	0.0610393	-0.12466	-0.0632778	-0.0535012	0.0265252	-0.311364	-0.0732863	0.035253	-0.139655	-0.412116	-0.0907954	0.0365466	-0.104979	-0.0314316	-0.0820819	-0.0563648	-0.103293	-0.419346	-0.187112	0.0771167	0.0206923	-0.321436	-0.53527	0.159311	-0.299042	-0.0349874	-0.399251	-0.413423	-0.456835	-0.444057	0.114241	-0.193615	-0.20751	-0.326879	-0.234576	-0.282325	-0.0267285	0.47031	-0.607827	-0.0607717	-0.667029
ENSDARG00000082651		snRNA	1	6024442	-0.0739557	-0.118036	-0.544093	0.287965	0.0610393	-0.12466	-0.0632778	-0.0535012	0.0265252	-0.311364	-0.0732863	0.035253	-0.139655	-0.412116	-0.0907954	0.0365466	-0.104979	-0.0314316	-0.0820819	-0.0563648	-0.103293	-0.419346	-0.187112	0.0771167	0.0206923	-0.321436	-0.53527	0.159311	-0.299042	-0.0349874	-0.399251	-0.413423	-0.456835	-0.444057	0.114241	-0.193615	-0.20751	-0.326879	-0.234576	-0.282325	-0.0267285	0.47031	-0.607827	-0.0607717	-0.667029
ENSDARG00000089167	ERBB4(3of5)	protein_coding	1	6216170	-0.0739557	-0.118036	-0.544093	0.287965	0.0610393	-0.12466	-0.0632778	-0.0535012	0.0265252	-0.311364	-0.0732863	0.035253	-0.139655	-0.412116	-0.0907954	0.0365466	-0.104979	-0.0314316	-0.0820819	-0.0563648	-0.103293	-0.419346	-0.187112	0.0771167	0.0206923	-0.321436	-0.53527	0.159311	-0.299042	-0.0349874	-0.399251	-0.413423	-0.456835	-0.444057	0.114241	-0.193615	-0.20751	-0.326879	-0.234576	-0.282325	-0.0267285	0.47031	-0.607827	-0.0607717	-0.667029
ENSDARG00000090408	LOC100334293	protein_coding	1	6299148	-0.0739557	-0.118036	-0.544093	0.287965	0.0610393	-0.12466	-0.0632778	-0.0535012	0.0265252	-0.311364	-0.0732863	0.035253	-0.139655	-0.412116	-0.0907954	0.0365466	-0.104979	-0.0314316	-0.0820819	-0.0563648	-0.103293	-0.419346	-0.187112	0.0771167	0.0206923	-0.321436	-0.53527	0.159311	-0.299042	-0.0349874	-0.399251	-0.413423	-0.456835	-0.444057	0.114241	-0.193615	-0.20751	-0.326879	-0.234576	-0.282325	-0.0267285	0.47031	-0.607827	-0.0607717	-0.667029
ENSDARG00000074050	efnb2b	protein_coding	1	6398652	-0.0739557	-0.118036	-0.544093	0.287965	0.0610393	-0.12466	-0.0632778	-0.0535012	0.0265252	-0.311364	-0.0732863	0.035253	-0.139655	-0.412116	-0.0907954	0.0365466	-0.104979	-0.0314316	-0.0820819	-0.0563648	-0.103293	-0.419346	-0.187112	0.0771167	0.0206923	-0.321436	-0.53527	0.159311	-0.299042	-0.0349874	-0.399251	-0.413423	-0.456835	-0.444057	0.114241	-0.193615	-0.20751	-0.326879	-0.234576	-0.282325	-0.0267285	0.47031	-0.607827	-0.0607717	-0.667029
ENSDARG00000004953	mxb	protein_coding	1	6454788	-0.0739557	-0.118036	-0.544093	0.287965	0.0610393	-0.12466	-0.0632778	-0.0535012	0.0265252	-0.311364	-0.0732863	0.035253	-0.139655	-0.412116	-0.0907954	0.0365466	-0.104979	-0.0314316	-0.0820819	-0.0563648	-0.103293	-0.419346	-0.187112	0.0771167	0.0206923	-0.321436	-0.53527	0.159311	-0.299042	-0.0349874	-0.399251	-0.413423	-0.456835	-0.444057	0.114241	-0.193615	-0.20751	-0.326879	-0.234576	-0.282325	-0.0267285	0.47031	-0.607827	-0.0607717	-0.667029
ENSDARG00000021688	mxa	protein_coding	1	6488341	-0.0739557	-0.118036	-0.544093	0.287965	0.0610393	-0.12466	-0.0632778	-0.0535012	0.0265252	-0.311364	-0.0732863	0.035253	-0.139655	-0.412116	-0.0907954	0.0365466	-0.104979	-0.0314316	-0.0820819	-0.0563648	-0.103293	-0.419346	-0.187112	0.0771167	0.0206923	-0.321436	-0.53527	0.159311	-0.299042	-0.0349874	-0.399251	-0.413423	-0.456835	-0.444057	0.114241	-0.193615	-0.20751	-0.326879	-0.234576	-0.282325	-0.0267285	0.47031	-0.607827	-0.0607717	-0.667029
ENSDARG00000037713	zgc:103440	protein_coding	1	6497301	-0.0739557	-0.118036	-0.544093	0.287965	0.0610393	-0.12466	-0.0632778	-0.0535012	0.0265252	-0.311364	-0.0732863	0.035253	-0.139655	-0.412116	-0.0907954	0.0365466	-0.104979	-0.0314316	-0.0820819	-0.0563648	-0.103293	-0.419346	-0.187112	0.0771167	0.0206923	-0.321436	-0.53527	0.159311	-0.299042	-0.0349874	-0.399251	-0.413423	-0.456835	-0.444057	0.114241	-0.193615	-0.20751	-0.326879	-0.234576	-0.282325	-0.0267285	0.47031	-0.607827	-0.0607717	-0.667029
ENSDARG00000017441	mylz3	protein_coding	1	6504059	-0.0739557	-0.118036	-0.544093	0.287965	0.0610393	-0.12466	-0.0632778	-0.0535012	0.0265252	-0.311364	-0.0732863	0.035253	-0.139655	-0.412116	-0.0907954	0.0365466	-0.104979	-0.0314316	-0.0820819	-0.0563648	-0.103293	-0.419346	-0.187112	0.0771167	0.0206923	-0.321436	-0.53527	0.159311	-0.299042	-0.0349874	-0.399251	-0.413423	-0.456835	-0.444057	0.114241	-0.193615	-0.20751	-0.326879	-0.234576	-0.282325	-0.0267285	0.47031	-0.607827	-0.0607717	-0.667029
ENSDARG00000013741	lancl1	protein_coding	1	6518806	-0.0739557	-0.118036	-0.544093	0.287965	0.0610393	-0.12466	-0.0632778	-0.0535012	0.0265252	-0.311364	-0.0732863	0.035253	-0.139655	-0.412116	-0.0907954	0.0365466	-0.104979	-0.0314316	-0.0820819	-0.0563648	-0.103293	-0.419346	-0.187112	0.0771167	0.0206923	-0.321436	-0.53527	0.159311	-0.299042	-0.0349874	-0.399251	-0.413423	-0.456835	-0.444057	0.114241	-0.193615	-0.20751	-0.326879	-0.234576	-0.282325	-0.0267285	0.47031	-0.607827	-0.0607717	-0.667029
ENSDARG00000079779	RADIL_DANRE	protein_coding	1	6566681	-0.0739557	-0.118036	-0.544093	0.287965	0.0610393	-0.12466	-0.0632778	-0.0535012	0.0265252	-0.311364	-0.0732863	0.035253	-0.139655	-0.412116	-0.0907954	0.0365466	-0.104979	-0.0314316	-0.0820819	-0.0563648	-0.103293	-0.419346	-0.187112	0.0771167	0.0206923	-0.321436	-0.53527	0.159311	-0.299042	-0.0349874	-0.399251	-0.413423	-0.456835	-0.444057	0.114241	-0.193615	-0.20751	-0.326879	-0.234576	-0.282325	-0.0267285	0.47031	-0.607827	-0.0607717	-0.667029
ENSDARG00000084776		rRNA	1	6632203	-0.0739557	-0.118036	-0.544093	0.287965	0.0610393	-0.12466	-0.0632778	-0.0535012	0.0265252	-0.311364	-0.0732863	0.035253	-0.139655	-0.412116	-0.0907954	0.0365466	-0.104979	-0.0314316	-0.0820819	-0.0563648	-0.103293	-0.419346	-0.187112	0.0771167	0.0206923	-0.321436	-0.53527	0.159311	-0.299042	-0.0349874	-0.399251	-0.413423	-0.456835	-0.444057	0.114241	-0.193615	-0.20751	-0.326879	-0.234576	-0.282325	-0.0267285	0.47031	-0.607827	-0.0607717	-0.667029
ENSDARG00000015073	eng1b	protein_coding	1	6750436	-0.0739557	-0.118036	-0.544093	0.287965	0.0610393	-0.12466	-0.0632778	-0.0535012	0.0265252	-0.311364	-0.0732863	0.035253	-0.139655	-0.412116	-0.0907954	0.0365466	-0.104979	-0.0314316	-0.0820819	-0.0563648	-0.103293	-0.419346	-0.187112	0.0771167	0.0206923	-0.321436	-0.53527	0.159311	-0.299042	-0.0349874	-0.399251	-0.413423	-0.456835	-0.444057	0.114241	-0.193615	-0.20751	-0.326879	-0.234576	-0.282325	-0.0267285	0.47031	-0.607827	-0.0607717	-0.667029
ENSDARG00000018319	arglu1b	protein_coding	1	6760701	-0.0739557	-0.118036	-0.544093	0.287965	0.0610393	-0.12466	-0.0632778	-0.0535012	0.0265252	-0.311364	-0.0732863	0.035253	-0.139655	-0.412116	-0.0907954	0.0365466	-0.104979	-0.0314316	-0.0820819	-0.0563648	-0.103293	-0.419346	-0.187112	0.0771167	0.0206923	-0.321436	-0.53527	0.159311	-0.299042	-0.0349874	-0.399251	-0.413423	-0.456835	-0.444057	0.114241	-0.193615	-0.20751	-0.326879	-0.234576	-0.282325	-0.0267285	0.47031	-0.607827	-0.0607717	-0.667029
ENSDARG00000003783	NP_571883.1	protein_coding	1	6774236	-0.0739557	-0.118036	-0.544093	0.287965	0.0610393	-0.12466	-0.0632778	-0.0535012	0.0265252	-0.311364	-0.0732863	0.035253	-0.139655	-0.412116	-0.0907954	0.0365466	-0.104979	-0.0314316	-0.0820819	-0.0563648	-0.103293	-0.419346	-0.187112	0.0771167	0.0206923	-0.321436	-0.53527	0.159311	-0.299042	-0.0349874	-0.399251	-0.413423	-0.456835	-0.444057	0.114241	-0.193615	-0.20751	-0.326879	-0.234576	-0.282325	-0.0267285	0.47031	-0.607827	-0.0607717	-0.667029
ENSDARG00000087845	NP_001122144.1	protein_coding	1	6833336	-0.0739557	-0.118036	-0.544093	0.287965	0.0610393	-0.12466	-0.0632778	-0.0535012	0.0265252	-0.311364	-0.0732863	0.035253	-0.139655	-0.412116	-0.0907954	0.0365466	-0.104979	-0.0314316	-0.0820819	-0.0563648	-0.103293	-0.419346	-0.187112	0.0771167	0.0206923	-0.321436	-0.53527	0.159311	-0.299042	-0.0349874	-0.399251	-0.413423	-0.456835	-0.444057	0.114241	-0.193615	-0.20751	-0.326879	-0.234576	-0.282325	-0.0267285	0.47031	-0.607827	-0.0607717	-0.667029
ENSDARG00000092297	si:dkey-79f11.1	protein_coding	1	6870159	-0.0739557	-0.118036	-0.544093	0.287965	0.0610393	-0.12466	-0.0632778	-0.0535012	0.0265252	-0.311364	-0.0732863	0.035253	-0.139655	-0.412116	-0.0907954	0.0365466	-0.104979	-0.0314316	-0.0820819	-0.0563648	-0.103293	-0.419346	-0.187112	0.0771167	0.0206923	-0.321436	-0.53527	0.159311	-0.299042	-0.0349874	-0.399251	-0.413423	-0.456835	-0.444057	0.114241	-0.193615	-0.20751	-0.326879	-0.234576	-0.282325	-0.0267285	0.47031	-0.607827	-0.0607717	-0.667029
ENSDARG00000029720	si:dkeyp-9d4.2	protein_coding	1	6893923	-0.0739557	-0.118036	-0.544093	0.287965	0.0610393	-0.12466	-0.0632778	-0.0535012	0.0265252	-0.311364	-0.0732863	0.035253	-0.139655	-0.412116	-0.0907954	0.0365466	-0.104979	-0.0314316	-0.0820819	-0.0563648	-0.103293	-0.419346	-0.187112	0.0771167	0.0206923	-0.321436	-0.53527	0.159311	-0.299042	-0.0349874	-0.399251	-0.413423	-0.456835	-0.444057	0.114241	-0.193615	-0.20751	-0.326879	-0.234576	-0.282325	-0.0267285	0.47031	-0.607827	-0.0607717	-0.667029
ENSDARG00000092859	si:dkey-79f11.4	processed_transcript	1	6902305	-0.0739557	-0.118036	-0.544093	0.287965	0.0610393	-0.12466	-0.0632778	-0.0535012	0.0265252	-0.311364	-0.0732863	0.035253	-0.139655	-0.412116	-0.0907954	0.0365466	-0.104979	-0.0314316	-0.0820819	-0.0563648	-0.103293	-0.419346	-0.187112	0.0771167	0.0206923	-0.321436	-0.53527	0.159311	-0.299042	-0.0349874	-0.399251	-0.413423	-0.456835	-0.444057	0.114241	-0.193615	-0.20751	-0.326879	-0.234576	-0.282325	-0.0267285	0.47031	-0.607827	-0.0607717	-0.667029
ENSDARG00000075791	si:dkey-79f11.5	protein_coding	1	6914084	-0.0739557	-0.118036	-0.544093	0.287965	0.0610393	-0.12466	-0.0632778	-0.0535012	0.0265252	-0.311364	-0.0732863	0.035253	-0.139655	-0.412116	-0.0907954	0.0365466	-0.104979	-0.0314316	-0.0820819	-0.0563648	-0.103293	-0.419346	-0.187112	0.0771167	0.0206923	-0.321436	-0.53527	0.159311	-0.299042	-0.0349874	-0.399251	-0.413423	-0.456835	-0.444057	0.114241	-0.193615	-0.20751	-0.326879	-0.234576	-0.282325	-0.0267285	0.47031	-0.607827	-0.0607717	-0.667029
ENSDARG00000092634	si:dkey-79f11.6	processed_transcript	1	6922806	-0.0739557	-0.118036	-0.544093	0.287965	0.0610393	-0.12466	-0.0632778	-0.0535012	0.0265252	-0.311364	-0.0732863	0.035253	-0.139655	-0.412116	-0.0907954	0.0365466	-0.104979	-0.0314316	-0.0820819	-0.0563648	-0.103293	-0.419346	-0.187112	0.0771167	0.0206923	-0.321436	-0.53527	0.159311	-0.299042	-0.0349874	-0.399251	-0.413423	-0.456835	-0.444057	0.114241	-0.193615	-0.20751	-0.326879	-0.234576	-0.282325	-0.0267285	0.47031	-0.607827	-0.0607717	-0.667029
ENSDARG00000092361	si:dkey-79f11.7	protein_coding	1	6938743	-0.0739557	-0.118036	-0.544093	0.287965	0.0610393	-0.12466	-0.0632778	-0.0535012	0.0265252	-0.311364	-0.0732863	0.035253	-0.139655	-0.412116	-0.0907954	0.0365466	-0.104979	-0.0314316	-0.0820819	-0.0563648	-0.103293	-0.419346	-0.187112	0.0771167	0.0206923	-0.321436	-0.53527	0.159311	-0.299042	-0.0349874	-0.399251	-0.413423	-0.456835	-0.444057	0.114241	-0.193615	-0.20751	-0.326879	-0.234576	-0.282325	-0.0267285	0.47031	-0.607827	-0.0607717	-0.667029
ENSDARG00000095673	si:dkey-79f11.8	protein_coding	1	6963510	-0.0739557	-0.118036	-0.544093	0.287965	0.0610393	-0.12466	-0.0632778	-0.0535012	0.0265252	-0.311364	-0.0732863	0.035253	-0.139655	-0.412116	-0.0907954	0.0365466	-0.104979	-0.0314316	-0.0820819	-0.0563648	-0.103293	-0.419346	-0.187112	0.0771167	0.0206923	-0.321436	-0.53527	0.159311	-0.299042	-0.0349874	-0.399251	-0.413423	-0.456835	-0.444057	0.114241	-0.193615	-0.20751	-0.326879	-0.234576	-0.282325	-0.0267285	0.47031	-0.607827	-0.0607717	-0.667029
ENSDARG00000095309	si:dkey-79f11.9	processed_transcript	1	6974998	-0.0739557	-0.118036	-0.544093	0.287965	0.0610393	-0.12466	-0.0632778	-0.0535012	0.0265252	-0.311364	-0.0732863	0.035253	-0.139655	-0.412116	-0.0907954	0.0365466	-0.104979	-0.0314316	-0.0820819	-0.0563648	-0.103293	-0.419346	-0.187112	0.0771167	0.0206923	-0.321436	-0.53527	0.159311	-0.299042	-0.0349874	-0.399251	-0.413423	-0.456835	-0.444057	0.114241	-0.193615	-0.20751	-0.326879	-0.234576	-0.282325	-0.0267285	0.47031	-0.607827	-0.0607717	-0.667029
ENSDARG00000093857	si:dkey-79f11.10	protein_coding	1	6983833	-0.0739557	-0.118036	-0.544093	0.287965	0.0610393	-0.12466	-0.0632778	-0.0535012	0.0265252	-0.311364	-0.0732863	0.035253	-0.139655	-0.412116	-0.0907954	0.0365466	-0.104979	-0.0314316	-0.0820819	-0.0563648	-0.103293	-0.419346	-0.187112	0.0771167	0.0206923	-0.321436	-0.53527	0.159311	-0.299042	-0.0349874	-0.399251	-0.413423	-0.456835	-0.444057	0.114241	-0.193615	-0.20751	-0.326879	-0.234576	-0.282325	-0.0267285	0.47031	-0.607827	-0.0607717	-0.667029
ENSDARG00000095344	si:dkey-79f11.11	processed_transcript	1	6993874	-0.0739557	-0.118036	-0.544093	0.287965	0.0610393	-0.12466	-0.0632778	-0.0535012	0.0265252	-0.311364	-0.0732863	0.035253	-0.139655	-0.412116	-0.0907954	0.0365466	-0.104979	-0.0314316	-0.0820819	-0.0563648	-0.103293	-0.419346	-0.187112	0.0771167	0.0206923	-0.321436	-0.53527	0.159311	-0.299042	-0.0349874	-0.399251	-0.413423	-0.456835	-0.444057	0.114241	-0.193615	-0.20751	-0.326879	-0.234576	-0.282325	-0.0267285	0.47031	-0.607827	-0.0607717	-0.667029
ENSDARG00000088129		snoRNA	1	6994306	-0.0739557	-0.118036	-0.544093	0.287965	0.0610393	-0.12466	-0.0632778	-0.0535012	0.0265252	-0.311364	-0.0732863	0.035253	-0.139655	-0.412116	-0.0907954	0.0365466	-0.104979	-0.0314316	-0.0820819	-0.0563648	-0.103293	-0.419346	-0.187112	0.0771167	0.0206923	-0.321436	-0.53527	0.159311	-0.299042	-0.0349874	-0.399251	-0.413423	-0.456835	-0.444057	0.114241	-0.193615	-0.20751	-0.326879	-0.234576	-0.282325	-0.0267285	0.47031	-0.607827	-0.0607717	-0.667029
ENSDARG00000086157		snoRNA	1	6994945	-0.0739557	-0.118036	-0.544093	0.287965	0.0610393	-0.12466	-0.0632778	-0.0535012	0.0265252	-0.311364	-0.0732863	0.035253	-0.139655	-0.412116	-0.0907954	0.0365466	-0.104979	-0.0314316	-0.0820819	-0.0563648	-0.103293	-0.419346	-0.187112	0.0771167	0.0206923	-0.321436	-0.53527	0.159311	-0.299042	-0.0349874	-0.399251	-0.413423	-0.456835	-0.444057	0.114241	-0.193615	-0.20751	-0.326879	-0.234576	-0.282325	-0.0267285	0.47031	-0.607827	-0.0607717	-0.667029
ENSDARG00000086351		snoRNA	1	6995630	-0.0739557	-0.118036	-0.544093	0.287965	0.0610393	-0.12466	-0.0632778	-0.0535012	0.0265252	-0.311364	-0.0732863	0.035253	-0.139655	-0.412116	-0.0907954	0.0365466	-0.104979	-0.0314316	-0.0820819	-0.0563648	-0.103293	-0.419346	-0.187112	0.0771167	0.0206923	-0.321436	-0.53527	0.159311	-0.299042	-0.0349874	-0.399251	-0.413423	-0.456835	-0.444057	0.114241	-0.193615	-0.20751	-0.326879	-0.234576	-0.282325	-0.0267285	0.47031	-0.607827	-0.0607717	-0.667029
ENSDARG00000089090	si:dkey-79f11.12	protein_coding	1	6997450	-0.0739557	-0.118036	-0.544093	0.287965	0.0610393	-0.12466	-0.0632778	-0.0535012	0.0265252	-0.311364	-0.0732863	0.035253	-0.139655	-0.412116	-0.0907954	0.0365466	-0.104979	-0.0314316	-0.0820819	-0.0563648	-0.103293	-0.419346	-0.187112	0.0771167	0.0206923	-0.321436	-0.53527	0.159311	-0.299042	-0.0349874	-0.399251	-0.413423	-0.456835	-0.444057	0.114241	-0.193615	-0.20751	-0.326879	-0.234576	-0.282325	-0.0267285	0.47031	-0.607827	-0.0607717	-0.667029
ENSDARG00000091919	radil	protein_coding	1	7020257	-0.0739557	-0.118036	-0.544093	0.287965	0.0610393	-0.12466	-0.0632778	-0.0535012	0.0265252	-0.311364	-0.0732863	0.035253	-0.139655	-0.412116	-0.0907954	0.0365466	-0.104979	-0.0314316	-0.0820819	-0.0563648	-0.103293	-0.419346	-0.187112	0.0771167	0.0206923	-0.321436	-0.53527	0.159311	-0.299042	-0.0349874	-0.399251	-0.413423	-0.456835	-0.444057	0.114241	-0.193615	-0.20751	-0.326879	-0.234576	-0.282325	-0.0267285	0.47031	-0.607827	-0.0607717	-0.667029
ENSDARG00000007602	si:dkey-79f11.4	protein_coding	1	7031127	-0.0739557	-0.118036	-0.544093	0.287965	0.0610393	-0.12466	-0.0632778	-0.0535012	0.0265252	-0.311364	-0.0732863	0.035253	-0.139655	-0.412116	-0.0907954	0.0365466	-0.104979	-0.0314316	-0.0820819	-0.0563648	-0.103293	-0.419346	-0.187112	0.0771167	0.0206923	-0.321436	-0.53527	0.159311	-0.299042	-0.0349874	-0.399251	-0.413423	-0.456835	-0.444057	0.114241	-0.193615	-0.20751	-0.326879	-0.234576	-0.282325	-0.0267285	0.47031	-0.607827	-0.0607717	-0.667029
ENSDARG00000020489	CASKIN1(2of3)	protein_coding	1	7049573	-0.0739557	-0.118036	-0.544093	0.287965	0.0610393	-0.12466	-0.0632778	-0.0535012	0.0265252	-0.311364	-0.0732863	0.035253	-0.139655	-0.412116	-0.0907954	0.0365466	-0.104979	-0.0314316	-0.0820819	-0.0563648	-0.103293	-0.419346	-0.187112	0.0771167	0.0206923	-0.321436	-0.53527	0.159311	-0.299042	-0.0349874	-0.399251	-0.413423	-0.456835	-0.444057	0.114241	-0.193615	-0.20751	-0.326879	-0.234576	-0.282325	-0.0267285	0.47031	-0.607827	-0.0607717	-0.667029
ENSDARG00000074212	SLC5A10	protein_coding	1	7137599	-0.0739557	-0.118036	-0.544093	0.287965	0.0610393	-0.12466	-0.0632778	-0.0535012	0.0265252	-0.311364	-0.0732863	0.035253	-0.139655	-0.412116	-0.0907954	0.0365466	-0.104979	-0.0314316	-0.0820819	-0.0563648	-0.103293	-0.419346	-0.187112	0.0771167	0.0206923	-0.321436	-0.53527	0.159311	-0.299042	-0.0349874	-0.399251	-0.413423	-0.456835	-0.444057	0.114241	-0.193615	-0.20751	-0.326879	-0.234576	-0.282325	-0.0267285	0.47031	-0.607827	-0.0607717	-0.667029
ENSDARG00000062929	FAM83G(2of2)	protein_coding	1	7155448	-0.0739557	-0.118036	-0.544093	0.287965	0.0610393	-0.12466	-0.0632778	-0.0535012	0.0265252	-0.311364	-0.0732863	0.035253	-0.139655	-0.412116	-0.0907954	0.0365466	-0.104979	-0.0314316	-0.0820819	-0.0563648	-0.103293	-0.419346	-0.187112	0.0771167	0.0206923	-0.321436	-0.53527	0.159311	-0.299042	-0.0349874	-0.399251	-0.413423	-0.456835	-0.444057	0.114241	-0.193615	-0.20751	-0.326879	-0.234576	-0.282325	-0.0267285	0.47031	-0.607827	-0.0607717	-0.667029
ENSDARG00000022668	zgc:109892	protein_coding	1	7192320	-0.0739557	-0.118036	-0.544093	0.287965	0.0610393	-0.12466	-0.0632778	-0.0535012	0.0265252	-0.311364	-0.0732863	0.035253	-0.139655	-0.412116	-0.0907954	0.0365466	-0.104979	-0.0314316	-0.0820819	-0.0563648	-0.103293	-0.419346	-0.187112	0.0771167	0.0206923	-0.321436	-0.53527	0.159311	-0.299042	-0.0349874	-0.399251	-0.413423	-0.456835	-0.444057	0.114241	-0.193615	-0.20751	-0.326879	-0.234576	-0.282325	-0.0267285	0.47031	-0.607827	-0.0607717	-0.667029
ENSDARG00000070528	CACNA1H(3of3)	protein_coding	1	7331803	-0.0739557	-0.118036	-0.544093	0.287965	0.0610393	-0.12466	-0.0632778	-0.0535012	0.0265252	-0.311364	-0.0732863	0.035253	-0.139655	-0.412116	-0.0907954	0.0365466	-0.104979	-0.0314316	-0.0820819	-0.0563648	-0.103293	-0.419346	-0.187112	0.0771167	0.0206923	-0.321436	-0.53527	0.159311	-0.299042	-0.0349874	-0.399251	-0.413423	-0.456835	-0.444057	0.114241	-0.193615	-0.20751	-0.326879	-0.234576	-0.282325	-0.0267285	0.47031	-0.607827	-0.0607717	-0.667029
ENSDARG00000092936	si:ch211-201p7.4	protein_coding	1	7401866	-0.0739557	-0.118036	-0.544093	0.287965	0.0610393	-0.12466	-0.0632778	-0.0535012	0.0265252	-0.311364	-0.0732863	0.035253	-0.139655	-0.412116	-0.0907954	0.0365466	-0.104979	-0.0314316	-0.0820819	-0.0563648	-0.103293	-0.419346	-0.187112	0.0771167	0.0206923	-0.321436	-0.53527	0.159311	-0.299042	-0.0349874	-0.399251	-0.413423	-0.456835	-0.444057	0.114241	-0.193615	-0.20751	-0.326879	-0.234576	-0.282325	-0.0267285	0.47031	-0.607827	-0.0607717	0.693371
ENSDARG00000025034	zgc:165621	protein_coding	1	7492067	-0.0739557	-0.118036	-0.544093	0.287965	0.0610393	-0.12466	-0.0632778	-0.0535012	0.0265252	-0.311364	-0.0732863	0.035253	-0.139655	-0.412116	-0.0907954	0.0365466	-0.104979	-0.0314316	-0.0820819	-0.0563648	-0.103293	-0.419346	-0.187112	0.0771167	0.0206923	-0.321436	-0.53527	0.159311	-0.299042	-0.0349874	-0.399251	-0.413423	-0.456835	-0.444057	0.114241	-0.193615	-0.20751	-0.326879	-0.234576	-0.282325	-0.0267285	0.47031	-0.607827	-0.0607717	0.693371
ENSDARG00000078474	myo15ab	protein_coding	1	7518155	-0.0739557	-0.118036	-0.544093	0.287965	0.0610393	-0.12466	-0.0632778	-0.0535012	0.0265252	-0.311364	-0.0732863	0.035253	-0.139655	-0.412116	-0.0907954	0.0365466	-0.104979	-0.0314316	-0.0820819	-0.0563648	-0.103293	-0.419346	-0.187112	0.0771167	0.0206923	-0.321436	-0.53527	0.159311	-0.299042	-0.0349874	-0.399251	-0.413423	-0.456835	-0.444057	0.114241	-0.193615	-0.20751	-0.326879	-0.234576	-0.282325	-0.0267285	0.47031	-0.607827	-0.0607717	0.693371
ENSDARG00000063003	alkbh5	protein_coding	1	7584837	-0.0739557	-0.118036	-0.544093	0.287965	0.0610393	-0.12466	-0.0632778	-0.0535012	0.0265252	-0.311364	-0.0732863	0.035253	-0.139655	-0.412116	-0.0907954	0.0365466	-0.104979	-0.0314316	-0.0820819	-0.0563648	-0.103293	-0.419346	-0.187112	0.0771167	0.0206923	-0.321436	-0.53527	0.159311	-0.299042	-0.0349874	-0.399251	-0.413423	-0.456835	-0.444057	0.114241	-0.193615	-0.20751	-0.326879	-0.234576	-0.282325	-0.0267285	0.47031	-0.607827	-0.0607717	0.693371
ENSDARG00000002377	smcr7b	protein_coding	1	7597407	-0.0739557	-0.118036	-0.544093	0.287965	0.0610393	-0.12466	-0.0632778	-0.0535012	0.0265252	-0.311364	-0.0732863	0.035253	-0.139655	-0.412116	-0.0907954	0.0365466	-0.104979	-0.0314316	-0.0820819	-0.0563648	-0.103293	-0.419346	-0.187112	0.0771167	0.0206923	-0.321436	-0.53527	0.159311	-0.299042	-0.0349874	-0.399251	-0.413423	-0.456835	-0.444057	0.114241	-0.193615	-0.20751	-0.326879	-0.234576	-0.282325	-0.0267285	0.47031	-0.607827	-0.0607717	0.693371
ENSDARG00000015803	smcr8b	protein_coding	1	7610782	-0.0739557	-0.118036	-0.544093	0.287965	0.0610393	-0.12466	-0.0632778	-0.0535012	0.0265252	-0.311364	-0.0732863	0.035253	-0.139655	-0.412116	-0.0907954	0.0365466	-0.104979	-0.0314316	-0.0820819	-0.0563648	-0.103293	-0.419346	-0.187112	0.0771167	0.0206923	-0.321436	-0.53527	0.159311	-0.299042	-0.0349874	-0.399251	-0.413423	-0.456835	-0.444057	0.114241	-0.193615	-0.20751	-0.326879	-0.234576	-0.282325	-0.0267285	0.47031	-0.607827	-0.0607717	0.693371
ENSDARG00000037739	zgc:112980	protein_coding	1	7615755	-0.0739557	-0.118036	-0.544093	0.287965	0.0610393	-0.12466	-0.0632778	-0.0535012	0.0265252	-0.311364	-0.0732863	0.035253	-0.139655	-0.412116	-0.0907954	0.0365466	-0.104979	-0.0314316	-0.0820819	-0.0563648	-0.103293	-0.419346	-0.187112	0.0771167	0.0206923	-0.321436	-0.53527	0.159311	-0.299042	-0.0349874	-0.399251	-0.413423	-0.456835	-0.444057	0.114241	-0.193615	-0.20751	-0.326879	-0.234576	-0.282325	-0.0267285	0.47031	-0.607827	-0.0607717	0.693371
ENSDARG00000076176	ptcd1	protein_coding	1	7631414	-0.0739557	-0.118036	-0.544093	0.287965	0.0610393	-0.12466	-0.0632778	-0.0535012	0.0265252	-0.311364	-0.0732863	0.035253	-0.139655	-0.412116	-0.0907954	0.0365466	-0.104979	-0.0314316	-0.0820819	-0.0563648	-0.103293	-0.419346	-0.187112	0.0771167	0.0206923	-0.321436	-0.53527	0.159311	-0.299042	-0.0349874	-0.399251	-0.413423	-0.456835	-0.444057	0.114241	-0.193615	-0.20751	-0.326879	-0.234576	-0.282325	-0.0267285	0.47031	-0.607827	-0.0607717	0.693371
ENSDARG00000079873	LOC570283	protein_coding	1	7679206	-0.0739557	-0.118036	-0.544093	0.287965	0.0610393	-0.12466	-0.0632778	-0.0535012	0.0265252	-0.311364	-0.0732863	0.035253	-0.139655	-0.412116	-0.0907954	0.0365466	-0.104979	-0.0314316	-0.0820819	-0.0563648	-0.103293	-0.419346	-0.187112	0.0771167	0.0206923	-0.321436	-0.53527	0.159311	-0.299042	-0.0349874	-0.399251	-0.413423	-0.456835	-0.444057	0.114241	-0.193615	-0.20751	-0.326879	-0.234576	-0.282325	-0.0267285	0.47031	-0.607827	-0.0607717	0.693371
ENSDARG00000079332	LOC100330369	protein_coding	1	7691937	-0.0739557	-0.118036	-0.544093	0.287965	0.0610393	-0.12466	-0.0632778	-0.0535012	0.0265252	-0.311364	-0.0732863	0.035253	-0.139655	-0.412116	-0.0907954	0.0365466	-0.104979	-0.0314316	-0.0820819	-0.0563648	-0.103293	-0.419346	-0.187112	0.0771167	0.0206923	-0.321436	-0.53527	0.159311	-0.299042	-0.0349874	-0.399251	-0.413423	-0.456835	-0.444057	0.114241	-0.193615	-0.20751	-0.326879	-0.234576	-0.282325	-0.0267285	0.47031	-0.607827	-0.0607717	0.693371
ENSDARG00000094096	ENDOD1(5of10)	protein_coding	1	7698786	-0.0739557	-0.118036	-0.544093	0.287965	0.0610393	-0.12466	-0.0632778	-0.0535012	0.0265252	-0.311364	-0.0732863	0.035253	-0.139655	-0.412116	-0.0907954	0.0365466	-0.104979	-0.0314316	-0.0820819	-0.0563648	-0.103293	-0.419346	-0.187112	0.0771167	0.0206923	-0.321436	-0.53527	0.159311	-0.299042	-0.0349874	-0.399251	-0.413423	-0.456835	-0.444057	0.114241	-0.193615	-0.20751	-0.326879	-0.234576	-0.282325	-0.0267285	0.47031	-0.607827	-0.0607717	0.693371
ENSDARG00000075411	LOC100007088	protein_coding	1	7703221	-0.0739557	-0.118036	-0.544093	0.287965	0.0610393	-0.12466	-0.0632778	-0.0535012	0.0265252	-0.311364	-0.0732863	0.035253	-0.139655	-0.412116	-0.0907954	0.0365466	-0.104979	-0.0314316	-0.0820819	-0.0563648	-0.103293	-0.419346	-0.187112	0.0771167	0.0206923	-0.321436	-0.53527	0.159311	-0.299042	-0.0349874	-0.399251	-0.413423	-0.456835	-0.444057	0.114241	-0.193615	-0.20751	-0.326879	-0.234576	-0.282325	-0.0267285	0.47031	-0.607827	-0.0607717	0.693371
ENSDARG00000007443	fbxl18	protein_coding	1	7714246	-0.0739557	-0.118036	-0.544093	0.287965	0.0610393	-0.12466	-0.0632778	-0.0535012	0.0265252	-0.311364	-0.0732863	0.035253	-0.139655	-0.412116	-0.0907954	0.0365466	-0.104979	-0.0314316	-0.0820819	-0.0563648	-0.103293	-0.419346	-0.187112	0.0771167	0.0206923	-0.321436	-0.53527	0.159311	-0.299042	-0.0349874	-0.399251	-0.413423	-0.456835	-0.444057	0.114241	-0.193615	-0.20751	-0.326879	-0.234576	-0.282325	-0.0267285	0.47031	-0.607827	-0.0607717	0.693371
ENSDARG00000037746	bactin1	protein_coding	1	7725183	-0.0739557	-0.118036	-0.544093	0.287965	0.0610393	-0.12466	-0.0632778	-0.0535012	0.0265252	-0.311364	-0.0732863	0.035253	-0.139655	-0.412116	-0.0907954	0.0365466	-0.104979	-0.0314316	-0.0820819	-0.0563648	-0.103293	-0.419346	-0.187112	0.0771167	0.0206923	-0.321436	-0.53527	0.159311	-0.299042	-0.0349874	-0.399251	-0.413423	-0.456835	-0.444057	0.114241	-0.193615	-0.20751	-0.326879	-0.234576	-0.282325	-0.0267285	0.47031	-0.607827	-0.0607717	0.693371
ENSDARG00000037747	NP_001076338.1	protein_coding	1	7738605	-0.0739557	-0.118036	-0.544093	0.287965	0.0610393	-0.12466	-0.0632778	-0.0535012	0.0265252	-0.311364	-0.0732863	0.035253	-0.139655	-0.412116	-0.0907954	0.0365466	-0.104979	-0.0314316	-0.0820819	-0.0563648	-0.103293	-0.419346	-0.187112	0.0771167	0.0206923	-0.321436	-0.53527	0.159311	-0.299042	-0.0349874	-0.399251	-0.413423	-0.456835	-0.444057	0.114241	-0.193615	-0.20751	-0.326879	-0.234576	-0.282325	-0.0267285	0.47031	-0.607827	-0.0607717	0.693371
ENSDARG00000079361	abcg2b	protein_coding	1	7749150	-0.0739557	-0.118036	-0.544093	0.287965	0.0610393	-0.12466	-0.0632778	-0.0535012	0.0265252	-0.311364	-0.0732863	0.035253	-0.139655	-0.412116	-0.0907954	0.0365466	-0.104979	-0.0314316	-0.0820819	-0.0563648	-0.103293	-0.419346	-0.187112	0.0771167	0.0206923	-0.321436	-0.53527	0.159311	-0.299042	-0.0349874	-0.399251	-0.413423	-0.456835	-0.444057	0.114241	-0.193615	-0.20751	-0.326879	-0.234576	-0.282325	-0.0267285	0.47031	-0.607827	-0.0607717	0.693371
ENSDARG00000012458	zgc:77849	protein_coding	1	7770280	-0.0739557	-0.118036	-0.544093	0.287965	0.0610393	-0.12466	-0.0632778	-0.0535012	0.0265252	-0.311364	-0.0732863	0.035253	-0.139655	-0.412116	-0.0907954	0.0365466	-0.104979	-0.0314316	-0.0820819	-0.0563648	-0.103293	-0.419346	-0.187112	0.0771167	0.0206923	-0.321436	-0.53527	0.159311	-0.299042	-0.0349874	-0.399251	-0.413423	-0.456835	-0.444057	0.114241	-0.193615	-0.20751	-0.326879	-0.234576	-0.282325	-0.0267285	0.47031	-0.607827	-0.0607717	0.693371
ENSDARG00000070543	grin2ab	protein_coding	1	7839804	-0.0739557	-0.118036	-0.544093	0.287965	0.0610393	-0.12466	-0.0632778	-0.0535012	0.0265252	-0.311364	-0.0732863	0.035253	-0.139655	-0.412116	-0.0907954	0.0365466	-0.104979	-0.0314316	-0.0820819	-0.0563648	-0.103293	-0.419346	-0.187112	0.0771167	0.0206923	-0.321436	-0.53527	0.159311	-0.299042	-0.0349874	-0.399251	-0.413423	-0.456835	-0.444057	0.114241	-0.193615	-0.20751	-0.326879	-0.234576	-0.282325	-0.0267285	0.47031	-0.607827	-0.0607717	0.693371
ENSDARG00000093490	si:dkey-20i6.2	processed_transcript	1	7912549	-0.0739557	-0.118036	-0.544093	0.287965	0.0610393	-0.12466	-0.0632778	-0.0535012	0.0265252	-0.311364	-0.0732863	0.035253	-0.139655	-0.412116	-0.0907954	0.0365466	-0.104979	-0.0314316	-0.0820819	-0.0563648	-0.103293	-0.419346	-0.187112	0.0771167	0.0206923	-0.321436	-0.53527	0.159311	-0.299042	-0.0349874	-0.399251	-0.413423	-0.456835	-0.444057	0.114241	-0.193615	-0.20751	-0.326879	-0.234576	-0.282325	-0.0267285	0.47031	-0.607827	-0.0607717	0.693371
ENSDARG00000094298	si:ch73-191k20.1	processed_transcript	1	8026958	-0.0739557	-0.118036	-0.544093	0.287965	0.0610393	-0.12466	-0.0632778	-0.0535012	0.0265252	-0.311364	-0.0732863	0.035253	-0.139655	-0.412116	-0.0907954	0.0365466	-0.104979	-0.0314316	-0.0820819	-0.0563648	-0.103293	-0.419346	-0.187112	0.0771167	0.0206923	-0.321436	-0.53527	0.159311	-0.299042	-0.0349874	-0.399251	-0.413423	-0.456835	-0.444057	0.114241	-0.193615	-0.20751	-0.326879	-0.234576	-0.282325	-0.0267285	0.47031	-0.607827	-0.0607717	0.693371
ENSDARG00000089873	si:ch73-191k20.2	protein_coding	1	8038708	-0.0739557	-0.118036	-0.544093	0.287965	0.0610393	-0.12466	-0.0632778	-0.0535012	0.0265252	-0.311364	-0.0732863	0.035253	-0.139655	-0.412116	-0.0907954	0.0365466	-0.104979	-0.0314316	-0.0820819	-0.0563648	-0.103293	-0.419346	-0.187112	0.0771167	0.0206923	-0.321436	-0.53527	0.159311	-0.299042	-0.0349874	-0.399251	-0.413423	-0.456835	-0.444057	0.114241	-0.193615	-0.20751	-0.326879	-0.234576	-0.282325	-0.0267285	0.47031	-0.607827	-0.0607717	0.693371
ENSDARG00000093438	si:ch73-191k20.4	processed_transcript	1	8050584	-0.0739557	-0.118036	-0.544093	0.287965	0.0610393	-0.12466	-0.0632778	-0.0535012	0.0265252	-0.311364	-0.0732863	0.035253	-0.139655	-0.412116	-0.0907954	0.0365466	-0.104979	-0.0314316	-0.0820819	-0.0563648	-0.103293	-0.419346	-0.187112	0.0771167	0.0206923	-0.321436	-0.53527	0.159311	-0.299042	-0.0349874	-0.399251	-0.413423	-0.456835	-0.444057	0.114241	-0.193615	-0.20751	-0.326879	-0.234576	-0.282325	-0.0267285	0.47031	-0.607827	-0.0607717	0.693371
ENSDARG00000094206	si:ch73-191k20.3	protein_coding	1	8054992	-0.0739557	-0.118036	-0.544093	0.287965	0.0610393	-0.12466	-0.0632778	-0.0535012	0.0265252	-0.311364	-0.0732863	0.035253	-0.139655	-0.412116	-0.0907954	0.0365466	-0.104979	-0.0314316	-0.0820819	-0.0563648	-0.103293	-0.419346	-0.187112	0.0771167	0.0206923	-0.321436	-0.53527	0.159311	-0.299042	-0.0349874	-0.399251	-0.413423	-0.456835	-0.444057	0.114241	-0.193615	-0.20751	-0.326879	-0.234576	-0.282325	-0.0267285	0.47031	-0.607827	-0.0607717	0.693371
ENSDARG00000037758	tlr2	protein_coding	1	8060152	-0.0739557	-0.118036	-0.544093	0.287965	0.0610393	-0.12466	-0.0632778	-0.0535012	0.0265252	-0.311364	-0.0732863	0.035253	-0.139655	-0.412116	-0.0907954	0.0365466	-0.104979	-0.0314316	-0.0820819	-0.0563648	-0.103293	-0.419346	-0.187112	0.0771167	0.0206923	-0.321436	-0.53527	0.159311	-0.299042	-0.0349874	-0.399251	-0.413423	-0.456835	-0.444057	0.114241	-0.193615	-0.20751	-0.326879	-0.234576	-0.282325	-0.0267285	0.47031	-0.607827	-0.0607717	0.693371
ENSDARG00000008723	prkcba	protein_coding	1	8080803	-0.0739557	-0.118036	-0.544093	0.287965	0.0610393	-0.12466	-0.0632778	-0.0535012	0.0265252	-0.311364	-0.0732863	0.035253	-0.139655	-0.412116	-0.0907954	0.0365466	-0.104979	-0.0314316	-0.0820819	-0.0563648	-0.103293	-0.419346	-0.187112	0.0771167	0.0206923	-0.321436	-0.53527	0.159311	-0.299042	-0.0349874	-0.399251	-0.413423	-0.456835	-0.444057	0.114241	-0.193615	-0.20751	-0.326879	-0.234576	-0.282325	-0.0267285	0.47031	-0.607827	-0.0607717	0.693371
ENSDARG00000058460	si:ch211-14k19.5	protein_coding	1	8158501	-0.0739557	-0.118036	-0.544093	0.287965	0.0610393	-0.12466	-0.0632778	-0.0535012	0.0265252	-0.311364	-0.0732863	0.035253	-0.139655	-0.412116	-0.0907954	0.0365466	-0.104979	-0.0314316	-0.0820819	-0.0563648	-0.103293	-0.419346	-0.187112	0.0771167	0.0206923	-0.321436	-0.53527	0.159311	-0.299042	-0.0349874	-0.399251	-0.413423	-0.456835	-0.444057	0.114241	-0.193615	-0.20751	-0.326879	-0.234576	-0.282325	-0.0267285	0.47031	-0.607827	-0.0607717	0.693371
ENSDARG00000092972	si:ch211-14k19.8	protein_coding	1	8176531	-0.0739557	-0.118036	-0.544093	0.287965	0.0610393	-0.12466	-0.0632778	-0.0535012	0.0265252	-0.311364	-0.0732863	0.035253	-0.139655	-0.412116	-0.0907954	0.0365466	-0.104979	-0.0314316	-0.0820819	-0.0563648	-0.103293	-0.419346	-0.187112	0.0771167	0.0206923	-0.321436	-0.53527	0.159311	-0.299042	-0.0349874	-0.399251	-0.413423	-0.456835	-0.444057	0.114241	-0.193615	-0.20751	-0.326879	-0.234576	-0.282325	-0.0267285	0.47031	-0.607827	-0.0607717	0.693371
ENSDARG00000088975	si:ch211-14k19.7	protein_coding	1	8176617	-0.0739557	-0.118036	-0.544093	0.287965	0.0610393	-0.12466	-0.0632778	-0.0535012	0.0265252	-0.311364	-0.0732863	0.035253	-0.139655	-0.412116	-0.0907954	0.0365466	-0.104979	-0.0314316	-0.0820819	-0.0563648	-0.103293	-0.419346	-0.187112	0.0771167	0.0206923	-0.321436	-0.53527	0.159311	-0.299042	-0.0349874	-0.399251	-0.413423	-0.456835	-0.444057	0.114241	-0.193615	-0.20751	-0.326879	-0.234576	-0.282325	-0.0267285	0.47031	-0.607827	-0.0607717	0.693371
ENSDARG00000093053	si:ch211-14k19.6	protein_coding	1	8189714	-0.0739557	-0.118036	-0.544093	0.287965	0.0610393	-0.12466	-0.0632778	-0.0535012	0.0265252	-0.311364	-0.0732863	0.035253	-0.139655	-0.412116	-0.0907954	0.0365466	-0.104979	-0.0314316	-0.0820819	-0.0563648	-0.103293	-0.419346	-0.187112	0.0771167	0.0206923	-0.321436	-0.53527	0.159311	-0.299042	-0.0349874	-0.399251	-0.413423	-0.456835	-0.444057	0.114241	-0.193615	-0.20751	-0.326879	-0.234576	-0.282325	-0.0267285	0.47031	-0.607827	-0.0607717	0.693371
ENSDARG00000058463	zgc:92607	protein_coding	1	8194184	-0.0739557	-0.118036	-0.544093	0.287965	0.0610393	-0.12466	-0.0632778	-0.0535012	0.0265252	-0.311364	-0.0732863	0.035253	-0.139655	-0.412116	-0.0907954	0.0365466	-0.104979	-0.0314316	-0.0820819	-0.0563648	-0.103293	-0.419346	-0.187112	0.0771167	0.0206923	-0.321436	-0.53527	0.159311	-0.299042	-0.0349874	-0.399251	-0.413423	-0.456835	-0.444057	0.114241	-0.193615	-0.20751	-0.326879	-0.234576	-0.282325	-0.0267285	0.47031	-0.607827	-0.0607717	0.693371
ENSDARG00000076716	palb2	protein_coding	1	8201107	-0.0739557	-0.118036	-0.544093	0.287965	0.0610393	-0.12466	-0.0632778	-0.0535012	0.0265252	-0.311364	-0.0732863	0.035253	-0.139655	-0.412116	-0.0907954	0.0365466	-0.104979	-0.0314316	-0.0820819	-0.0563648	-0.103293	-0.419346	-0.187112	0.0771167	0.0206923	-0.321436	-0.53527	0.159311	-0.299042	-0.0349874	-0.399251	-0.413423	-0.456835	-0.444057	0.114241	-0.193615	-0.20751	-0.326879	-0.234576	-0.282325	-0.0267285	0.47031	-0.607827	-0.0607717	0.693371
ENSDARG00000058464	zgc:152698	protein_coding	1	8221042	-0.0739557	-0.118036	-0.544093	0.287965	0.0610393	-0.12466	-0.0632778	-0.0535012	0.0265252	-0.311364	-0.0732863	0.035253	-0.139655	-0.412116	-0.0907954	0.0365466	-0.104979	-0.0314316	-0.0820819	-0.0563648	-0.103293	-0.419346	-0.187112	0.0771167	0.0206923	-0.321436	-0.53527	0.159311	-0.299042	-0.0349874	-0.399251	-0.413423	-0.456835	-0.444057	0.114241	-0.193615	-0.20751	-0.326879	-0.234576	-0.282325	-0.0267285	0.47031	-0.607827	-0.0607717	0.693371
ENSDARG00000058471	plk1	protein_coding	1	8229225	-0.0739557	-0.118036	-0.544093	0.287965	0.0610393	-0.12466	-0.0632778	-0.0535012	0.0265252	-0.311364	-0.0732863	0.035253	-0.139655	-0.412116	-0.0907954	0.0365466	-0.104979	-0.0314316	-0.0820819	-0.0563648	-0.103293	-0.419346	-0.187112	0.0771167	0.0206923	-0.321436	-0.53527	0.159311	-0.299042	-0.0349874	-0.399251	-0.413423	-0.456835	-0.444057	0.114241	-0.193615	-0.20751	-0.326879	-0.234576	-0.282325	-0.0267285	0.47031	-0.607827	-0.0607717	0.693371
ENSDARG00000058475	ern2	protein_coding	1	8245891	-0.0739557	-0.118036	-0.544093	0.287965	0.0610393	-0.12466	-0.0632778	-0.0535012	0.0265252	-0.311364	-0.0732863	0.035253	-0.139655	-0.412116	-0.0907954	0.0365466	-0.104979	-0.0314316	-0.0820819	-0.0563648	-0.103293	-0.419346	-0.187112	0.0771167	0.0206923	-0.321436	-0.53527	0.159311	-0.299042	-0.0349874	-0.399251	-0.413423	-0.456835	-0.444057	0.114241	-0.193615	-0.20751	-0.326879	-0.234576	-0.282325	-0.0267285	0.47031	-0.607827	-0.0607717	0.693371
ENSDARG00000080404		snRNA	1	8273943	-0.0739557	-0.118036	-0.544093	0.287965	0.0610393	-0.12466	-0.0632778	-0.0535012	0.0265252	-0.311364	-0.0732863	0.035253	-0.139655	-0.412116	-0.0907954	0.0365466	-0.104979	-0.0314316	-0.0820819	-0.0563648	-0.103293	-0.419346	-0.187112	0.0771167	0.0206923	-0.321436	-0.53527	0.159311	-0.299042	-0.0349874	-0.399251	-0.413423	-0.456835	-0.444057	0.114241	-0.193615	-0.20751	-0.326879	-0.234576	-0.282325	-0.0267285	0.47031	-0.607827	-0.0607717	0.693371
ENSDARG00000058480	chtf18	protein_coding	1	8275115	-0.0739557	-0.118036	-0.544093	0.287965	0.0610393	-0.12466	-0.0632778	-0.0535012	0.0265252	-0.311364	-0.0732863	0.035253	-0.139655	-0.412116	-0.0907954	0.0365466	-0.104979	-0.0314316	-0.0820819	-0.0563648	-0.103293	-0.419346	-0.187112	0.0771167	0.0206923	-0.321436	-0.53527	0.159311	-0.299042	-0.0349874	-0.399251	-0.413423	-0.456835	-0.444057	0.114241	-0.193615	-0.20751	-0.326879	-0.234576	-0.282325	-0.0267285	0.47031	-0.607827	-0.0607717	0.693371
ENSDARG00000024740	gng13a	protein_coding	1	8303165	-0.0739557	-0.118036	-0.544093	0.287965	0.0610393	-0.12466	-0.0632778	-0.0535012	0.0265252	-0.311364	-0.0732863	0.035253	-0.139655	-0.412116	-0.0907954	0.0365466	-0.104979	-0.0314316	-0.0820819	-0.0563648	-0.103293	-0.419346	-0.187112	0.0771167	0.0206923	-0.321436	-0.53527	0.159311	-0.299042	-0.0349874	-0.399251	-0.413423	-0.456835	-0.444057	0.114241	-0.193615	-0.20751	-0.326879	-0.234576	-0.282325	-0.0267285	0.47031	-0.607827	-0.0607717	0.693371
ENSDARG00000058445	zgc:136472	protein_coding	1	8311012	-0.0739557	-0.118036	-0.544093	0.287965	0.0610393	-0.12466	-0.0632778	-0.0535012	0.0265252	-0.311364	-0.0732863	0.035253	-0.139655	-0.412116	-0.0907954	0.0365466	-0.104979	-0.0314316	-0.0820819	-0.0563648	-0.103293	-0.419346	-0.187112	0.0771167	0.0206923	-0.321436	-0.53527	0.159311	-0.299042	-0.0349874	-0.399251	-0.413423	-0.456835	-0.444057	0.114241	-0.193615	-0.20751	-0.326879	-0.234576	-0.282325	-0.0267285	0.47031	-0.607827	-0.0607717	0.693371
ENSDARG00000063169	zgc:171747	protein_coding	1	8328372	-0.0739557	-0.118036	-0.544093	0.287965	0.0610393	-0.12466	-0.0632778	-0.0535012	0.0265252	-0.311364	-0.0732863	0.035253	-0.139655	-0.412116	-0.0907954	0.0365466	-0.104979	-0.0314316	-0.0820819	-0.0563648	-0.103293	-0.419346	-0.187112	0.0771167	0.0206923	-0.321436	-0.53527	0.159311	-0.299042	-0.0349874	-0.399251	-0.413423	-0.456835	-0.444057	0.114241	-0.193615	-0.20751	-0.326879	-0.234576	-0.282325	-0.0267285	0.47031	-0.607827	-0.0607717	0.693371
ENSDARG00000093609		protein_coding	1	8335015	-0.0739557	-0.118036	-0.544093	0.287965	0.0610393	-0.12466	-0.0632778	-0.0535012	0.0265252	-0.311364	-0.0732863	0.035253	-0.139655	-0.412116	-0.0907954	0.0365466	-0.104979	-0.0314316	-0.0820819	-0.0563648	-0.103293	-0.419346	-0.187112	0.0771167	0.0206923	-0.321436	-0.53527	0.159311	-0.299042	-0.0349874	-0.399251	-0.413423	-0.456835	-0.444057	0.114241	-0.193615	-0.20751	-0.326879	-0.234576	-0.282325	-0.0267285	0.47031	-0.607827	-0.0607717	0.693371
ENSDARG00000092791	si:ch211-57e21.4	processed_transcript	1	8353930	-0.0739557	-0.118036	-0.544093	0.287965	0.0610393	-0.12466	-0.0632778	-0.0535012	0.0265252	-0.311364	-0.0732863	0.035253	-0.139655	-0.412116	-0.0907954	0.0365466	-0.104979	-0.0314316	-0.0820819	-0.0563648	-0.103293	-0.419346	-0.187112	0.0771167	0.0206923	-0.321436	-0.53527	0.159311	-0.299042	-0.0349874	-0.399251	-0.413423	-0.456835	-0.444057	0.114241	-0.193615	-0.20751	-0.326879	-0.234576	-0.282325	-0.0267285	0.47031	-0.607827	-0.0607717	0.693371
ENSDARG00000037760	uncx4.1	protein_coding	1	8366187	-0.0739557	-0.118036	-0.544093	0.287965	0.0610393	-0.12466	-0.0632778	-0.0535012	0.0265252	-0.311364	-0.0732863	0.035253	-0.139655	-0.412116	-0.0907954	0.0365466	-0.104979	-0.0314316	-0.0820819	-0.0563648	-0.103293	-0.419346	-0.187112	0.0771167	0.0206923	-0.321436	-0.53527	0.159311	-0.299042	-0.0349874	-0.399251	-0.413423	-0.456835	-0.444057	0.114241	-0.193615	-0.20751	-0.326879	-0.234576	-0.282325	-0.0267285	0.47031	-0.607827	-0.0607717	0.693371
ENSDARG00000017834	Q7ZUX0_DANRE	protein_coding	1	8536094	-0.0739557	-0.118036	-0.544093	0.287965	0.0610393	-0.12466	-0.0632778	-0.0535012	0.0265252	-0.311364	-0.0732863	0.035253	-0.139655	-0.412116	-0.0907954	0.0365466	-0.104979	-0.0314316	-0.0820819	-0.0563648	-0.103293	-0.419346	-0.187112	0.0771167	0.0206923	-0.321436	-0.53527	0.159311	-0.299042	-0.0349874	-0.399251	-0.413423	-0.456835	-0.444057	0.114241	-0.193615	-0.20751	-0.326879	-0.234576	-0.282325	-0.0267285	0.47031	-0.607827	-0.0607717	0.693371
ENSDARG00000093133	zgc:55983	protein_coding	1	8551462	-0.0739557	-0.118036	-0.544093	0.287965	0.0610393	-0.12466	-0.0632778	-0.0535012	0.0265252	-0.311364	-0.0732863	0.035253	-0.139655	-0.412116	-0.0907954	0.0365466	-0.104979	-0.0314316	-0.0820819	-0.0563648	-0.103293	-0.419346	-0.187112	0.0771167	0.0206923	-0.321436	-0.53527	0.159311	-0.299042	-0.0349874	-0.399251	-0.413423	-0.456835	-0.444057	0.114241	-0.193615	-0.20751	-0.326879	-0.234576	-0.282325	-0.0267285	0.47031	-0.607827	-0.0607717	0.693371
ENSDARG00000074282	LOC100332784	protein_coding	1	8577463	-0.0739557	-0.118036	-0.544093	0.287965	0.0610393	-0.12466	-0.0632778	-0.0535012	0.0265252	-0.311364	-0.0732863	0.035253	-0.139655	-0.412116	-0.0907954	0.0365466	-0.104979	-0.0314316	-0.0820819	-0.0563648	-0.103293	-0.419346	-0.187112	0.0771167	0.0206923	-0.321436	-0.53527	0.159311	-0.299042	-0.0349874	-0.399251	-0.413423	-0.456835	-0.444057	0.114241	-0.193615	-0.20751	-0.326879	-0.234576	-0.282325	-0.0267285	0.47031	-0.607827	-0.0607717	0.693371
ENSDARG00000057612	ugt5b4	protein_coding	1	8707081	-0.0739557	-0.118036	-0.544093	0.287965	0.0610393	-0.12466	-0.0632778	-0.0535012	0.0265252	-0.311364	-0.0732863	0.035253	-0.139655	-0.412116	-0.0907954	0.0365466	-0.104979	-0.0314316	-0.0820819	-0.0563648	-0.103293	-0.419346	-0.187112	0.0771167	0.0206923	-0.321436	-0.53527	0.159311	-0.299042	-0.0349874	-0.399251	-0.413423	-0.456835	-0.444057	0.114241	-0.193615	-0.20751	-0.326879	-0.234576	-0.282325	-0.0267285	0.47031	-0.607827	-0.0607717	0.693371
ENSDARG00000094549	ugt5b3	protein_coding	1	8712062	-0.0739557	-0.118036	-0.544093	0.287965	0.0610393	-0.12466	-0.0632778	-0.0535012	0.0265252	-0.311364	-0.0732863	0.035253	-0.139655	-0.412116	-0.0907954	0.0365466	-0.104979	-0.0314316	-0.0820819	-0.0563648	-0.103293	-0.419346	-0.187112	0.0771167	0.0206923	-0.321436	-0.53527	0.159311	-0.299042	-0.0349874	-0.399251	-0.413423	-0.456835	-0.444057	0.114241	-0.193615	-0.20751	-0.326879	-0.234576	-0.282325	-0.0267285	0.47031	-0.607827	-0.0607717	0.693371
ENSDARG00000091916	ugt5b2	protein_coding	1	8719060	-0.0739557	-0.118036	-0.544093	0.287965	0.0610393	-0.12466	-0.0632778	-0.0535012	0.0265252	-0.311364	-0.0732863	0.035253	-0.139655	-0.412116	-0.0907954	0.0365466	-0.104979	-0.0314316	-0.0820819	-0.0563648	-0.103293	-0.419346	-0.187112	0.0771167	0.0206923	-0.321436	-0.53527	0.159311	-0.299042	-0.0349874	-0.399251	-0.413423	-0.456835	-0.444057	0.114241	-0.193615	-0.20751	-0.326879	-0.234576	-0.282325	-0.0267285	0.47031	-0.607827	-0.0607717	0.693371
ENSDARG00000074372	elfn1	protein_coding	1	8784918	-0.0739557	-0.118036	-0.544093	0.287965	0.0610393	-0.12466	-0.0632778	-0.0535012	0.0265252	-0.311364	-0.0732863	0.035253	-0.139655	-0.412116	-0.0907954	0.0365466	-0.104979	-0.0314316	-0.0820819	-0.0563648	-0.103293	-0.419346	-0.187112	0.0771167	0.0206923	-0.321436	-0.53527	0.159311	-0.299042	-0.0349874	-0.399251	-0.413423	-0.456835	-0.444057	0.114241	-0.193615	-0.20751	-0.326879	-0.234576	-0.282325	-0.0267285	0.47031	-0.607827	-0.0607717	0.693371
ENSDARG00000033852	mad1l1	protein_coding	1	8815454	-0.0739557	-0.118036	-0.544093	0.287965	0.0610393	-0.12466	-0.0632778	-0.0535012	0.0265252	-0.311364	-0.0732863	0.035253	-0.139655	-0.412116	-0.0907954	0.0365466	-0.104979	-0.0314316	-0.0820819	-0.0563648	-0.103293	-0.419346	-0.187112	0.0771167	0.0206923	-0.321436	-0.53527	0.159311	-0.299042	-0.0349874	-0.399251	-0.413423	-0.456835	-0.444057	0.114241	-0.193615	-0.20751	-0.326879	-0.234576	-0.282325	-0.0267285	0.47031	-0.607827	-0.0607717	0.693371
ENSDARG00000037654	pmm2	protein_coding	1	8936465	-0.0739557	-0.118036	-0.544093	0.287965	0.0610393	-0.12466	-0.0632778	-0.0535012	0.0265252	-0.311364	-0.0732863	0.035253	-0.139655	-0.412116	-0.0907954	0.0365466	-0.104979	-0.0314316	-0.0820819	-0.0563648	-0.103293	-0.419346	-0.187112	0.0771167	0.0206923	-0.321436	-0.53527	0.159311	-0.299042	-0.0349874	-0.399251	-0.413423	-0.456835	-0.444057	0.114241	-0.193615	-0.20751	-0.326879	-0.234576	-0.282325	-0.0267285	0.47031	-0.607827	-0.0607717	0.693371
ENSDARG00000037652	zgc:56409	protein_coding	1	8949379	-0.0739557	-0.118036	-0.544093	0.287965	0.0610393	-0.12466	-0.0632778	-0.0535012	0.0265252	-0.311364	-0.0732863	0.035253	-0.139655	-0.412116	-0.0907954	0.0365466	-0.104979	-0.0314316	-0.0820819	-0.0563648	-0.103293	-0.419346	-0.187112	0.0771167	0.0206923	-0.321436	-0.53527	0.159311	-0.299042	-0.0349874	-0.399251	-0.413423	-0.456835	-0.444057	0.114241	-0.193615	-0.20751	-0.326879	-0.234576	-0.282325	-0.0267285	0.47031	-0.607827	-0.0607717	0.693371
ENSDARG00000037646	rgs11	protein_coding	1	8963075	-0.0739557	-0.118036	-0.544093	0.287965	0.0610393	-0.12466	-0.0632778	-0.0535012	0.0265252	-0.311364	-0.0732863	0.035253	-0.139655	-0.412116	-0.0907954	0.0365466	-0.104979	-0.0314316	-0.0820819	-0.0563648	-0.103293	-0.419346	-0.187112	0.0771167	0.0206923	-0.321436	-0.53527	0.159311	-0.299042	-0.0349874	-0.399251	-0.413423	-0.456835	-0.444057	0.114241	-0.193615	-0.20751	-0.326879	-0.234576	-0.282325	-0.0267285	0.47031	-0.607827	-0.0607717	0.693371
ENSDARG00000032795	tmem8a	protein_coding	1	8992462	-0.0739557	-0.118036	-0.544093	0.287965	0.0610393	-0.12466	-0.0632778	-0.0535012	0.0265252	-0.311364	-0.0732863	0.035253	-0.139655	-0.412116	-0.0907954	0.0365466	-0.104979	-0.0314316	-0.0820819	-0.0563648	-0.103293	-0.419346	-0.187112	0.0771167	0.0206923	-0.321436	-0.53527	0.159311	-0.299042	-0.0349874	-0.399251	-0.413423	-0.456835	-0.444057	0.114241	-0.193615	-0.20751	-0.326879	-0.234576	-0.282325	-0.0267285	0.47031	-0.607827	-0.0607717	0.693371
ENSDARG00000084709		rRNA	1	8994882	-0.0739557	-0.118036	-0.544093	0.287965	0.0610393	-0.12466	-0.0632778	-0.0535012	0.0265252	-0.311364	-0.0732863	0.035253	-0.139655	-0.412116	-0.0907954	0.0365466	-0.104979	-0.0314316	-0.0820819	-0.0563648	-0.103293	-0.419346	-0.187112	0.0771167	0.0206923	-0.321436	-0.53527	0.159311	-0.299042	-0.0349874	-0.399251	-0.413423	-0.456835	-0.444057	0.114241	-0.193615	-0.20751	-0.326879	-0.234576	-0.282325	-0.0267285	0.47031	-0.607827	-0.0607717	0.693371
ENSDARG00000018263	pdia2	protein_coding	1	9030573	-0.0739557	-0.118036	-0.544093	0.287965	0.0610393	-0.12466	-0.0632778	-0.0535012	0.0265252	-0.311364	-0.0732863	0.035253	-0.139655	-0.412116	-0.0907954	0.0365466	-0.104979	-0.0314316	-0.0820819	-0.0563648	-0.103293	-0.419346	-0.187112	0.0771167	0.0206923	-0.321436	-0.53527	0.159311	-0.299042	-0.0349874	-0.399251	-0.413423	-0.456835	-0.444057	0.114241	-0.193615	-0.20751	-0.326879	-0.234576	-0.282325	-0.0267285	0.47031	-0.607827	-0.0607717	0.693371
ENSDARG00000077542	si:dkeyp-75b4.8	protein_coding	1	9042468	-0.0739557	-0.118036	-0.544093	0.287965	0.0610393	-0.12466	-0.0632778	-0.0535012	0.0265252	-0.311364	-0.0732863	0.035253	-0.139655	-0.412116	-0.0907954	0.0365466	-0.104979	-0.0314316	-0.0820819	-0.0563648	-0.103293	-0.419346	-0.187112	0.0771167	0.0206923	-0.321436	-0.53527	0.159311	-0.299042	-0.0349874	-0.399251	-0.413423	-0.456835	-0.444057	0.114241	-0.193615	-0.20751	-0.326879	-0.234576	-0.282325	-0.0267285	0.47031	-0.607827	-0.0607717	0.693371
ENSDARG00000070490	si:dkeyp-75b4.7	protein_coding	1	9048649	-0.0739557	-0.118036	-0.544093	0.287965	0.0610393	-0.12466	-0.0632778	-0.0535012	0.0265252	-0.311364	-0.0732863	0.035253	-0.139655	-0.412116	-0.0907954	0.0365466	-0.104979	-0.0314316	-0.0820819	-0.0563648	-0.103293	-0.419346	-0.187112	0.0771167	0.0206923	-0.321436	-0.53527	0.159311	-0.299042	-0.0349874	-0.399251	-0.413423	-0.456835	-0.444057	0.114241	-0.193615	-0.20751	-0.326879	-0.234576	-0.282325	-0.0267285	0.47031	-0.607827	-0.0607717	0.693371
ENSDARG00000015678	si:dkeyp-75b4.9	protein_coding	1	9061384	-0.0739557	-0.118036	-0.544093	0.287965	0.0610393	-0.12466	-0.0632778	-0.0535012	0.0265252	-0.311364	-0.0732863	0.035253	-0.139655	-0.412116	-0.0907954	0.0365466	-0.104979	-0.0314316	-0.0820819	-0.0563648	-0.103293	-0.419346	-0.187112	0.0771167	0.0206923	-0.321436	-0.53527	0.159311	-0.299042	-0.0349874	-0.399251	-0.413423	-0.456835	-0.444057	0.114241	-0.193615	-0.20751	-0.326879	-0.234576	-0.282325	-0.0267285	0.47031	-0.607827	-0.0607717	0.693371
ENSDARG00000079043	si:dkeyp-75b4.10	protein_coding	1	9070895	-0.0739557	-0.118036	-0.544093	0.287965	0.0610393	-0.12466	-0.0632778	-0.0535012	0.0265252	-0.311364	-0.0732863	0.035253	-0.139655	-0.412116	-0.0907954	0.0365466	-0.104979	-0.0314316	-0.0820819	-0.0563648	-0.103293	-0.419346	-0.187112	0.0771167	0.0206923	-0.321436	-0.53527	0.159311	-0.299042	-0.0349874	-0.399251	-0.413423	-0.456835	-0.444057	0.114241	-0.193615	-0.20751	-0.326879	-0.234576	-0.282325	-0.0267285	0.47031	-0.607827	-0.0607717	0.693371
ENSDARG00000076174	si:dkeyp-75b4.11	protein_coding	1	9094550	-0.0739557	-0.118036	-0.544093	0.287965	0.0610393	-0.12466	-0.0632778	-0.0535012	0.0265252	-0.311364	-0.0732863	0.035253	-0.139655	-0.412116	-0.0907954	0.0365466	-0.104979	-0.0314316	-0.0820819	-0.0563648	-0.103293	-0.419346	-0.187112	0.0771167	0.0206923	-0.321436	-0.53527	0.159311	-0.299042	-0.0349874	-0.399251	-0.413423	-0.456835	-0.444057	0.114241	-0.193615	-0.20751	-0.326879	-0.234576	-0.282325	-0.0267285	0.47031	-0.607827	-0.0607717	0.693371
ENSDARG00000037647	zgc:56665	protein_coding	1	9113528	-0.0739557	-0.118036	-0.544093	0.287965	0.0610393	-0.12466	-0.0632778	-0.0535012	0.0265252	-0.311364	-0.0732863	0.035253	-0.139655	-0.412116	-0.0907954	0.0365466	-0.104979	-0.0314316	-0.0820819	-0.0563648	-0.103293	-0.419346	-0.187112	0.0771167	0.0206923	-0.321436	-0.53527	0.159311	-0.299042	-0.0349874	-0.399251	-0.413423	-0.456835	-0.444057	0.114241	-0.193615	-0.20751	-0.326879	-0.234576	-0.282325	-0.0267285	0.47031	-0.607827	-0.0607717	0.693371
ENSDARG00000008969	fgb	protein_coding	1	9127847	-0.0739557	-0.118036	-0.544093	0.287965	0.0610393	-0.12466	-0.0632778	-0.0535012	0.0265252	-0.311364	-0.0732863	0.035253	-0.139655	-0.412116	-0.0907954	0.0365466	-0.104979	-0.0314316	-0.0820819	-0.0563648	-0.103293	-0.419346	-0.187112	0.0771167	0.0206923	-0.321436	-0.53527	0.159311	-0.299042	-0.0349874	-0.399251	-0.413423	-0.456835	-0.444057	0.114241	-0.193615	-0.20751	-0.326879	-0.234576	-0.282325	-0.0267285	0.47031	-0.607827	-0.0607717	0.693371
ENSDARG00000020741	fga	protein_coding	1	9139585	-0.0739557	-0.118036	-0.544093	0.287965	0.0610393	-0.12466	-0.0632778	-0.0535012	0.0265252	-0.311364	-0.0732863	0.035253	-0.139655	-0.412116	-0.0907954	0.0365466	-0.104979	-0.0314316	-0.0820819	-0.0563648	-0.103293	-0.419346	-0.187112	0.0771167	0.0206923	-0.321436	-0.53527	0.159311	-0.299042	-0.0349874	-0.399251	-0.413423	-0.456835	-0.444057	0.114241	-0.193615	-0.20751	-0.326879	-0.234576	-0.282325	-0.0267285	0.47031	-0.607827	-0.0607717	0.693371
ENSDARG00000057718	LOC795311	protein_coding	1	9181787	-0.0739557	-0.118036	-0.544093	0.287965	0.0610393	-0.12466	-0.0632778	-0.0535012	0.0265252	-0.311364	-0.0732863	0.035253	-0.139655	-0.412116	-0.0907954	0.0365466	-0.104979	-0.0314316	-0.0820819	-0.0563648	-0.103293	-0.419346	-0.187112	0.0771167	0.0206923	-0.321436	-0.53527	0.159311	-0.299042	-0.0349874	-0.399251	-0.413423	-0.456835	-0.444057	0.114241	-0.193615	-0.20751	-0.326879	-0.234576	-0.282325	-0.0267285	0.47031	-0.607827	-0.0607717	0.693371
ENSDARG00000057813	lratb	protein_coding	1	9250794	-0.0739557	-0.118036	-0.544093	0.287965	0.0610393	-0.12466	-0.0632778	-0.0535012	0.0265252	-0.311364	-0.0732863	0.035253	-0.139655	-0.412116	-0.0907954	0.0365466	-0.104979	-0.0314316	-0.0820819	-0.0563648	-0.103293	-0.419346	-0.187112	0.0771167	0.0206923	-0.321436	-0.53527	0.159311	-0.299042	-0.0349874	-0.399251	-0.413423	-0.456835	-0.444057	0.114241	-0.193615	-0.20751	-0.326879	-0.234576	-0.282325	-0.0267285	0.47031	-0.607827	-0.0607717	0.693371
ENSDARG00000077652	NP_001129443.1	protein_coding	1	9294558	-0.0739557	-0.118036	-0.544093	0.287965	0.0610393	-0.12466	-0.0632778	-0.0535012	0.0265252	-0.311364	-0.0732863	0.035253	-0.139655	-0.412116	-0.0907954	0.0365466	-0.104979	-0.0314316	-0.0820819	-0.0563648	-0.103293	-0.419346	-0.187112	0.0771167	0.0206923	-0.321436	-0.53527	0.159311	-0.299042	-0.0349874	-0.399251	-0.413423	-0.456835	-0.444057	0.114241	-0.193615	-0.20751	-0.326879	-0.234576	-0.282325	-0.0267285	0.47031	-0.607827	-0.0607717	0.693371
ENSDARG00000079452	zgc:153695	protein_coding	1	9303312	-0.0739557	-0.118036	-0.544093	0.287965	0.0610393	-0.12466	-0.0632778	-0.0535012	0.0265252	-0.311364	-0.0732863	0.035253	-0.139655	-0.412116	-0.0907954	0.0365466	-0.104979	-0.0314316	-0.0820819	-0.0563648	-0.103293	-0.419346	-0.187112	0.0771167	0.0206923	-0.321436	-0.53527	0.159311	-0.299042	-0.0349874	-0.399251	-0.413423	-0.456835	-0.444057	0.114241	-0.193615	-0.20751	-0.326879	-0.234576	-0.282325	-0.0267285	0.47031	-0.607827	-0.0607717	0.693371
ENSDARG00000089943	NPY2R(1of3)	protein_coding	1	9398835	-0.0739557	-0.118036	-0.544093	0.287965	0.0610393	-0.12466	-0.0632778	-0.0535012	0.0265252	-0.311364	-0.0732863	0.035253	-0.139655	-0.412116	-0.0907954	0.0365466	-0.104979	-0.0314316	-0.0820819	-0.0563648	-0.103293	-0.419346	-0.187112	0.0771167	0.0206923	-0.321436	-0.53527	0.159311	-0.299042	-0.0349874	-0.399251	-0.413423	-0.456835	-0.444057	0.114241	-0.193615	-0.20751	-0.326879	-0.234576	-0.282325	-0.0267285	0.47031	-0.607827	-0.0607717	0.693371
ENSDARG00000077533	EIF3F	protein_coding	1	9473157	-0.0739557	-0.118036	-0.544093	0.287965	0.0610393	-0.12466	-0.0632778	-0.0535012	0.0265252	-0.311364	-0.0732863	0.035253	-0.139655	-0.412116	-0.0907954	0.0365466	-0.104979	-0.0314316	-0.0820819	-0.0563648	-0.103293	-0.419346	-0.187112	0.0771167	0.0206923	-0.321436	-0.53527	0.159311	-0.299042	-0.0349874	-0.399251	-0.413423	-0.456835	-0.444057	0.114241	-0.193615	-0.20751	-0.326879	-0.234576	-0.282325	-0.0267285	0.47031	-0.607827	-0.0607717	0.693371
ENSDARG00000030563	zgc:77880	protein_coding	1	9481714	-0.0739557	-0.118036	-0.544093	0.287965	0.0610393	-0.12466	-0.0632778	-0.0535012	0.0265252	-0.311364	-0.0732863	0.035253	-0.139655	-0.412116	-0.0907954	0.0365466	-0.104979	-0.0314316	-0.0820819	-0.0563648	-0.103293	-0.419346	-0.187112	0.0771167	0.0206923	-0.321436	-0.53527	0.159311	-0.299042	-0.0349874	-0.399251	-0.413423	-0.456835	-0.444057	0.114241	-0.193615	-0.20751	-0.326879	-0.234576	-0.282325	-0.0267285	0.47031	-0.607827	-0.0607717	0.693371
ENSDARG00000026387	T55BB_DANRE	protein_coding	1	9494192	-0.0739557	-0.118036	-0.544093	0.287965	0.0610393	-0.12466	-0.0632778	-0.0535012	0.0265252	-0.311364	-0.0732863	0.035253	-0.139655	-0.412116	-0.0907954	0.0365466	-0.104979	-0.0314316	-0.0820819	-0.0563648	-0.103293	-0.419346	-0.187112	0.0771167	0.0206923	-0.321436	-0.53527	0.159311	-0.299042	-0.0349874	-0.399251	-0.413423	-0.456835	-0.444057	0.114241	-0.193615	-0.20751	-0.326879	-0.234576	-0.282325	-0.0267285	0.47031	-0.607827	-0.0607717	0.693371
ENSDARG00000070495	FRMD7(1of2)	protein_coding	1	9506238	-0.0739557	-0.118036	-0.544093	0.287965	0.0610393	-0.12466	-0.0632778	-0.0535012	0.0265252	-0.311364	-0.0732863	0.035253	-0.139655	-0.412116	-0.0907954	0.0365466	-0.104979	-0.0314316	-0.0820819	-0.0563648	-0.103293	-0.419346	-0.187112	0.0771167	0.0206923	-0.321436	-0.53527	0.159311	-0.299042	-0.0349874	-0.399251	-0.413423	-0.456835	-0.444057	0.114241	-0.193615	-0.20751	-0.326879	-0.234576	-0.282325	-0.0267285	0.47031	-0.607827	-0.0607717	0.693371
ENSDARG00000084766		rRNA	1	9539823	-0.0739557	-0.118036	-0.544093	0.287965	0.0610393	-0.12466	-0.0632778	-0.0535012	0.0265252	-0.311364	-0.0732863	0.035253	-0.139655	-0.412116	-0.0907954	0.0365466	-0.104979	-0.0314316	-0.0820819	-0.0563648	-0.103293	-0.419346	-0.187112	0.0771167	0.0206923	-0.321436	-0.53527	0.159311	-0.299042	-0.0349874	-0.399251	-0.413423	-0.456835	-0.444057	0.114241	-0.193615	-0.20751	-0.326879	-0.234576	-0.282325	-0.0267285	0.47031	-0.607827	-0.0607717	0.693371
ENSDARG00000034785	dachb	protein_coding	1	9554809	-0.0739557	-0.118036	-0.544093	0.287965	0.0610393	-0.12466	-0.0632778	-0.0535012	0.0265252	-0.311364	-0.0732863	0.035253	-0.139655	-0.412116	-0.0907954	0.0365466	-0.104979	-0.0314316	-0.0820819	-0.0563648	-0.103293	-0.419346	-0.187112	0.0771167	0.0206923	-0.321436	-0.53527	0.159311	-0.299042	-0.0349874	-0.399251	-0.413423	-0.456835	-0.444057	0.114241	-0.193615	-0.20751	-0.326879	-0.234576	-0.282325	-0.0267285	0.47031	-0.607827	-0.0607717	0.693371
ENSDARG00000070512	tnrc5	protein_coding	1	9638795	-0.0739557	-0.118036	-0.544093	0.287965	0.0610393	-0.12466	-0.0632778	-0.0535012	0.0265252	-0.311364	-0.0732863	0.035253	-0.139655	-0.412116	-0.0907954	0.0365466	-0.104979	-0.0314316	-0.0820819	-0.0563648	-0.103293	-0.419346	-0.187112	0.0771167	0.0206923	-0.321436	-0.53527	0.159311	-0.299042	-0.0349874	-0.399251	-0.413423	-0.456835	-0.444057	0.114241	-0.193615	-0.20751	-0.326879	-0.234576	-0.282325	-0.0267285	0.47031	-0.607827	-0.0607717	0.693371
ENSDARG00000070504	trpc5	protein_coding	1	9662985	-0.0739557	-0.118036	-0.544093	0.287965	0.0610393	-0.12466	-0.0632778	-0.0535012	0.0265252	-0.311364	-0.0732863	0.035253	-0.139655	-0.412116	-0.0907954	0.0365466	-0.104979	-0.0314316	-0.0820819	-0.0563648	-0.103293	-0.419346	-0.187112	0.0771167	0.0206923	-0.321436	-0.53527	0.159311	-0.299042	-0.0349874	-0.399251	-0.413423	-0.456835	-0.444057	0.114241	-0.193615	-0.20751	-0.326879	-0.234576	-0.282325	-0.0267285	0.47031	-0.607827	-0.0607717	0.693371
ENSDARG00000062057	zgc:174945	protein_coding	1	9812182	-0.0739557	-0.118036	-0.544093	0.287965	0.0610393	-0.12466	-0.0632778	-0.0535012	0.0265252	-0.311364	-0.0732863	0.035253	-0.139655	-0.412116	-0.0907954	0.0365466	-0.104979	-0.0314316	-0.0820819	-0.0563648	-0.103293	-0.419346	-0.187112	0.0771167	0.0206923	-0.321436	-0.53527	0.159311	-0.299042	-0.0349874	-0.399251	-0.413423	-0.456835	-0.444057	0.114241	-0.193615	-0.20751	-0.326879	-0.234576	-0.282325	-0.0267285	0.47031	-0.607827	-0.0607717	0.693371
ENSDARG00000070502	sc:d0661	protein_coding	1	9818786	-0.0739557	-0.118036	-0.544093	0.287965	0.0610393	-0.12466	-0.0632778	-0.0535012	0.0265252	-0.311364	-0.0732863	0.035253	-0.139655	-0.412116	-0.0907954	0.0365466	-0.104979	-0.0314316	-0.0820819	-0.0563648	-0.103293	-0.419346	-0.187112	0.0771167	0.0206923	-0.321436	-0.53527	0.159311	-0.299042	-0.0349874	-0.399251	-0.413423	-0.456835	-0.444057	0.114241	-0.193615	-0.20751	-0.326879	-0.234576	-0.282325	-0.0267285	0.47031	-0.607827	-0.0607717	0.693371
ENSDARG00000067992	LOC100334656	protein_coding	1	9843551	-0.0739557	-0.118036	-0.544093	0.287965	0.0610393	-0.12466	-0.0632778	-0.0535012	0.0265252	-0.311364	-0.0732863	0.035253	-0.139655	-0.412116	-0.0907954	0.0365466	-0.104979	-0.0314316	-0.0820819	-0.0563648	-0.103293	-0.419346	-0.187112	0.0771167	0.0206923	-0.321436	-0.53527	0.159311	-0.299042	-0.0349874	-0.399251	-0.413423	-0.456835	-0.444057	0.114241	-0.193615	-0.20751	-0.326879	-0.234576	-0.282325	-0.0267285	0.47031	-0.607827	-0.0607717	0.693371
ENSDARG00000037679	zgc:103678	protein_coding	1	9860145	-0.0739557	-0.118036	-0.544093	0.287965	0.0610393	-0.12466	-0.0632778	-0.0535012	0.0265252	-0.311364	-0.0732863	0.035253	-0.139655	-0.412116	-0.0907954	0.0365466	-0.104979	-0.0314316	-0.0820819	-0.0563648	-0.103293	-0.419346	-0.187112	0.0771167	0.0206923	-0.321436	-0.53527	0.159311	-0.299042	-0.0349874	-0.399251	-0.413423	-0.456835	-0.444057	0.114241	-0.193615	-0.20751	-0.326879	-0.234576	-0.282325	-0.0267285	0.47031	-0.607827	-0.0607717	0.693371
ENSDARG00000076833	atp1b1b	protein_coding	1	9896314	-0.0739557	-0.118036	-0.544093	0.287965	0.0610393	-0.12466	-0.0632778	-0.0535012	0.0265252	-0.311364	-0.0732863	0.035253	-0.139655	-0.412116	-0.0907954	0.0365466	-0.104979	-0.0314316	-0.0820819	-0.0563648	-0.103293	-0.419346	-0.187112	0.0771167	0.0206923	-0.321436	-0.53527	0.159311	-0.299042	-0.0349874	-0.399251	-0.413423	-0.456835	-0.444057	0.114241	-0.193615	-0.20751	-0.326879	-0.234576	-0.282325	-0.0267285	0.47031	-0.607827	-0.0607717	0.693371
ENSDARG00000012297	cnga3b	protein_coding	1	9943233	-0.0739557	-0.118036	-0.544093	0.287965	0.0610393	-0.12466	-0.0632778	-0.0535012	0.0265252	-0.311364	-0.0732863	0.035253	-0.139655	-0.412116	-0.0907954	0.0365466	-0.104979	-0.0314316	-0.0820819	-0.0563648	-0.103293	-0.419346	-0.187112	0.0771167	0.0206923	-0.321436	-0.53527	0.159311	-0.299042	-0.0349874	-0.399251	-0.413423	-0.456835	-0.444057	0.114241	-0.193615	-0.20751	-0.326879	-0.234576	-0.282325	-0.0267285	0.47031	-0.607827	-0.0607717	0.693371
ENSDARG00000087107	si:ch73-222h13.1	protein_coding	1	9959773	-0.0739557	-0.118036	-0.544093	0.287965	0.0610393	-0.12466	-0.0632778	-0.0535012	0.0265252	-0.311364	-0.0732863	0.035253	-0.139655	-0.412116	-0.0907954	0.0365466	-0.104979	-0.0314316	-0.0820819	-0.0563648	-0.103293	-0.419346	-0.187112	0.0771167	0.0206923	-0.321436	-0.53527	0.159311	-0.299042	-0.0349874	-0.399251	-0.413423	-0.456835	-0.444057	0.114241	-0.193615	-0.20751	-0.326879	-0.234576	-0.282325	-0.0267285	0.47031	-0.607827	-0.0607717	0.693371
ENSDARG00000075776	D9IL85_DANRE	protein_coding	1	9987516	-0.0739557	-0.118036	-0.544093	0.287965	0.0610393	-0.12466	-0.0632778	-0.0535012	0.0265252	-0.311364	-0.0732863	0.035253	-0.139655	-0.412116	-0.0907954	0.0365466	-0.104979	-0.0314316	-0.0820819	-0.0563648	-0.103293	-0.419346	-0.187112	0.0771167	0.0206923	-0.321436	-0.53527	0.159311	-0.299042	-0.0349874	-0.399251	-0.413423	-0.456835	-0.444057	0.114241	-0.193615	-0.20751	-0.326879	-0.234576	-0.282325	-0.0267285	0.47031	-0.607827	-0.0607717	0.693371
ENSDARG00000008487	dmd	protein_coding	1	10008204	-0.0739557	-0.118036	-0.544093	0.287965	0.0610393	-0.12466	-0.0632778	-0.0535012	0.0265252	-0.311364	-0.0732863	0.035253	-0.139655	-0.412116	-0.0907954	0.0365466	-0.104979	-0.0314316	-0.0820819	-0.0563648	-0.103293	-0.419346	-0.187112	0.0771167	0.0206923	-0.321436	-0.53527	0.159311	-0.299042	-0.0349874	-0.399251	-0.413423	-0.456835	-0.444057	0.114241	-0.193615	-0.20751	-0.326879	-0.234576	-0.282325	-0.0267285	0.47031	-0.607827	-0.0607717	0.693371
ENSDARG00000084839		rRNA	1	10053668	-0.0739557	-0.118036	-0.544093	0.287965	0.0610393	-0.12466	-0.0632778	-0.0535012	0.0265252	-0.311364	-0.0732863	0.035253	-0.139655	-0.412116	-0.0907954	0.0365466	-0.104979	-0.0314316	-0.0820819	-0.0563648	-0.103293	-0.419346	-0.187112	0.0771167	0.0206923	-0.321436	-0.53527	0.159311	-0.299042	-0.0349874	-0.399251	-0.413423	-0.456835	-0.444057	0.114241	-0.193615	-0.20751	-0.326879	-0.234576	-0.282325	-0.0267285	0.47031	-0.607827	-0.0607717	0.693371
ENSDARG00000070239	si:dkey-9k8.1	protein_coding	1	10270507	-0.0739557	-0.118036	-0.544093	0.287965	0.0610393	-0.12466	-0.0632778	-0.0535012	0.0265252	-0.311364	-0.0732863	0.035253	-0.139655	-0.412116	-0.0907954	0.0365466	-0.104979	-0.0314316	-0.0820819	-0.0563648	-0.103293	-0.419346	-0.187112	0.0771167	0.0206923	-0.321436	-0.53527	0.159311	-0.299042	-0.0349874	-0.399251	-0.413423	-0.456835	-0.444057	0.114241	-0.193615	-0.20751	-0.326879	-0.234576	-0.282325	-0.0267285	0.47031	-0.607827	-0.0607717	0.693371
ENSDARG00000074379	zgc:195152	protein_coding	1	10291239	-0.0739557	-0.118036	-0.544093	0.287965	0.0610393	-0.12466	-0.0632778	-0.0535012	0.0265252	-0.311364	-0.0732863	0.035253	-0.139655	-0.412116	-0.0907954	0.0365466	-0.104979	-0.0314316	-0.0820819	-0.0563648	-0.103293	-0.419346	-0.187112	0.0771167	0.0206923	-0.321436	-0.53527	0.159311	-0.299042	-0.0349874	-0.399251	-0.413423	-0.456835	-0.444057	0.114241	-0.193615	-0.20751	-0.326879	-0.234576	-0.282325	-0.0267285	0.47031	-0.607827	-0.0607717	0.693371
ENSDARG00000062854	si:rp71-86k19.1	protein_coding	1	10308297	-0.0739557	-0.118036	-0.544093	0.287965	0.0610393	-0.12466	-0.0632778	-0.0535012	0.0265252	-0.311364	-0.0732863	0.035253	-0.139655	-0.412116	-0.0907954	0.0365466	-0.104979	-0.0314316	-0.0820819	-0.0563648	-0.103293	-0.419346	-0.187112	0.0771167	0.0206923	-0.321436	-0.53527	0.159311	-0.299042	-0.0349874	-0.399251	-0.413423	-0.456835	-0.444057	0.114241	-0.193615	-0.20751	-0.326879	-0.234576	-0.282325	-0.0267285	0.47031	-0.607827	-0.0607717	0.693371
ENSDARG00000091551		rRNA	1	10564048	-0.0739557	-0.118036	-0.544093	0.287965	0.0610393	-0.12466	-0.0632778	-0.0535012	0.0265252	-0.311364	-0.0732863	0.035253	-0.139655	-0.412116	-0.0907954	0.0365466	-0.104979	-0.0314316	-0.0820819	-0.0563648	-0.103293	-0.419346	-0.187112	0.0771167	0.0206923	-0.321436	-0.53527	0.159311	-0.299042	-0.0349874	-0.399251	-0.413423	-0.456835	-0.444057	0.114241	-0.193615	-0.20751	-0.326879	-0.234576	-0.282325	-0.0267285	0.47031	-0.607827	-0.0607717	0.693371
ENSDARG00000092242	si:dkey-26i13.7	protein_coding	1	10776921	-0.0739557	-0.118036	-0.544093	0.287965	0.0610393	-0.12466	-0.0632778	-0.0535012	0.0265252	-0.311364	-0.0732863	0.035253	-0.139655	-0.412116	-0.0907954	0.0365466	-0.104979	-0.0314316	-0.0820819	-0.0563648	-0.103293	-0.419346	-0.187112	0.0771167	0.0206923	-0.321436	-0.53527	0.159311	-0.299042	-0.0349874	-0.399251	-0.413423	-0.456835	-0.444057	0.114241	-0.193615	-0.20751	-0.326879	-0.234576	-0.282325	-0.0267285	0.47031	-0.607827	-0.0607717	-0.181529
ENSDARG00000092200	si:dkey-26i13.6	protein_coding	1	10787133	-0.0739557	-0.118036	-0.544093	0.287965	0.0610393	-0.12466	-0.0632778	-0.0535012	0.0265252	-0.311364	-0.0732863	0.035253	-0.139655	-0.412116	-0.0907954	0.0365466	-0.104979	-0.0314316	-0.0820819	-0.0563648	-0.103293	-0.419346	-0.187112	0.0771167	0.0206923	-0.321436	-0.53527	0.159311	-0.299042	-0.0349874	-0.399251	-0.413423	-0.456835	-0.444057	0.114241	-0.193615	-0.20751	-0.326879	-0.234576	-0.282325	-0.0267285	0.47031	-0.607827	-0.0607717	-0.181529
ENSDARG00000093636	si:dkey-26i13.5	protein_coding	1	10796396	-0.0739557	-0.118036	-0.544093	0.287965	0.0610393	-0.12466	-0.0632778	-0.0535012	0.0265252	-0.311364	-0.0732863	0.035253	-0.139655	-0.412116	-0.0907954	0.0365466	-0.104979	-0.0314316	-0.0820819	-0.0563648	-0.103293	-0.419346	-0.187112	0.0771167	0.0206923	-0.321436	-0.53527	0.159311	-0.299042	-0.0349874	-0.399251	-0.413423	-0.456835	-0.444057	0.114241	-0.193615	-0.20751	-0.326879	-0.234576	-0.282325	-0.0267285	0.47031	-0.607827	-0.0607717	-0.181529
ENSDARG00000095482	si:dkey-26i13.3	protein_coding	1	10807375	-0.0739557	-0.118036	-0.544093	0.287965	0.0610393	-0.12466	-0.0632778	-0.0535012	0.0265252	-0.311364	-0.0732863	0.035253	-0.139655	-0.412116	-0.0907954	0.0365466	-0.104979	-0.0314316	-0.0820819	-0.0563648	-0.103293	-0.419346	-0.187112	0.0771167	0.0206923	-0.321436	-0.53527	0.159311	-0.299042	-0.0349874	-0.399251	-0.413423	-0.456835	-0.444057	0.114241	-0.193615	-0.20751	-0.326879	-0.234576	-0.282325	-0.0267285	0.47031	-0.607827	-0.0607717	-0.181529
ENSDARG00000094981	si:dkey-26i13.4	protein_coding	1	10822605	-0.0739557	-0.118036	-0.544093	0.287965	0.0610393	-0.12466	-0.0632778	-0.0535012	0.0265252	-0.311364	-0.0732863	0.035253	-0.139655	-0.412116	-0.0907954	0.0365466	-0.104979	-0.0314316	-0.0820819	-0.0563648	-0.103293	-0.419346	-0.187112	0.0771167	0.0206923	-0.321436	-0.53527	0.159311	-0.299042	-0.0349874	-0.399251	-0.413423	-0.456835	-0.444057	0.114241	-0.193615	-0.20751	-0.326879	-0.234576	-0.282325	-0.0267285	0.47031	-0.607827	-0.0607717	-0.181529
ENSDARG00000037619	LOC797518	protein_coding	1	10841252	-0.0739557	-0.118036	-0.544093	0.287965	0.0610393	-0.12466	-0.0632778	-0.0535012	0.0265252	-0.311364	-0.0732863	0.035253	-0.139655	-0.412116	-0.0907954	0.0365466	-0.104979	-0.0314316	-0.0820819	-0.0563648	-0.103293	-0.419346	-0.187112	0.0771167	0.0206923	-0.321436	-0.53527	0.159311	-0.299042	-0.0349874	-0.399251	-0.413423	-0.456835	-0.444057	0.114241	-0.193615	-0.20751	-0.326879	-0.234576	-0.282325	-0.0267285	0.47031	-0.607827	-0.0607717	-0.181529
ENSDARG00000062585	zgc:136845	protein_coding	1	10852002	-0.0739557	-0.118036	-0.544093	0.287965	0.0610393	-0.12466	-0.0632778	-0.0535012	0.0265252	-0.311364	-0.0732863	0.035253	-0.139655	-0.412116	-0.0907954	0.0365466	-0.104979	-0.0314316	-0.0820819	-0.0563648	-0.103293	-0.419346	-0.187112	0.0771167	0.0206923	-0.321436	-0.53527	0.159311	-0.299042	-0.0349874	-0.399251	-0.413423	-0.456835	-0.444057	0.114241	-0.193615	-0.20751	-0.326879	-0.234576	-0.282325	-0.0267285	0.47031	-0.607827	-0.0607717	-0.181529
ENSDARG00000074213	si:dkey-26i13.2	protein_coding	1	10871414	-0.0739557	-0.118036	-0.544093	0.287965	0.0610393	-0.12466	-0.0632778	-0.0535012	0.0265252	-0.311364	-0.0732863	0.035253	-0.139655	-0.412116	-0.0907954	0.0365466	-0.104979	-0.0314316	-0.0820819	-0.0563648	-0.103293	-0.419346	-0.187112	0.0771167	0.0206923	-0.321436	-0.53527	0.159311	-0.299042	-0.0349874	-0.399251	-0.413423	-0.456835	-0.444057	0.114241	-0.193615	-0.20751	-0.326879	-0.234576	-0.282325	-0.0267285	0.47031	-0.607827	-0.0607717	-0.181529
ENSDARG00000062606	si:dkey-26i13.8	protein_coding	1	10892349	-0.0739557	-0.118036	-0.544093	0.287965	0.0610393	-0.12466	-0.0632778	-0.0535012	0.0265252	-0.311364	-0.0732863	0.035253	-0.139655	-0.412116	-0.0907954	0.0365466	-0.104979	-0.0314316	-0.0820819	-0.0563648	-0.103293	-0.419346	-0.187112	0.0771167	0.0206923	-0.321436	-0.53527	0.159311	-0.299042	-0.0349874	-0.399251	-0.413423	-0.456835	-0.444057	0.114241	-0.193615	-0.20751	-0.326879	-0.234576	-0.282325	-0.0267285	0.47031	-0.607827	-0.0607717	-0.181529
ENSDARG00000077198	si:dkey-26i13.10	protein_coding	1	10917510	-0.0739557	-0.118036	-0.544093	0.287965	0.0610393	-0.12466	-0.0632778	-0.0535012	0.0265252	-0.311364	-0.0732863	0.035253	-0.139655	-0.412116	-0.0907954	0.0365466	-0.104979	-0.0314316	-0.0820819	-0.0563648	-0.103293	-0.419346	-0.187112	0.0771167	0.0206923	-0.321436	-0.53527	0.159311	-0.299042	-0.0349874	-0.399251	-0.413423	-0.456835	-0.444057	0.114241	-0.193615	-0.20751	-0.326879	-0.234576	-0.282325	-0.0267285	0.47031	-0.607827	-0.0607717	-0.181529
ENSDARG00000037621		protein_coding	1	10957101	-0.0739557	-0.118036	-0.544093	0.287965	0.0610393	-0.12466	-0.0632778	-0.0535012	0.0265252	-0.311364	-0.0732863	0.035253	-0.139655	-0.412116	-0.0907954	0.0365466	-0.104979	-0.0314316	-0.0820819	-0.0563648	-0.103293	-0.419346	-0.187112	0.0771167	0.0206923	-0.321436	-0.53527	0.159311	-0.299042	-0.0349874	-0.399251	-0.413423	-0.456835	-0.444057	0.114241	-0.193615	-0.20751	-0.326879	-0.234576	-0.282325	-0.0267285	0.47031	-0.607827	-0.0607717	-0.181529
ENSDARG00000007678	zgc:123242	protein_coding	1	10962667	-0.0739557	-0.118036	-0.544093	0.287965	0.0610393	-0.12466	-0.0632778	-0.0535012	0.0265252	-0.311364	-0.0732863	0.035253	-0.139655	-0.412116	-0.0907954	0.0365466	-0.104979	-0.0314316	-0.0820819	-0.0563648	-0.103293	-0.419346	-0.187112	0.0771167	0.0206923	-0.321436	-0.53527	0.159311	-0.299042	-0.0349874	-0.399251	-0.413423	-0.456835	-0.444057	0.114241	-0.193615	-0.20751	-0.326879	-0.234576	-0.282325	-0.0267285	0.47031	-0.607827	-0.0607717	-0.181529
ENSDARG00000089930	si:dkey-21j8.2	protein_coding	1	11036567	-0.0739557	-0.118036	-0.544093	0.287965	0.0610393	-0.12466	-0.0632778	-0.0535012	0.0265252	-0.311364	-0.0732863	0.035253	-0.139655	-0.412116	-0.0907954	0.0365466	-0.104979	-0.0314316	-0.0820819	-0.0563648	-0.103293	-0.419346	-0.187112	0.0771167	0.0206923	-0.321436	-0.53527	0.159311	-0.299042	-0.0349874	-0.399251	-0.413423	-0.456835	-0.444057	0.114241	-0.193615	-0.20751	-0.326879	-0.234576	-0.282325	-0.0267285	0.47031	-0.607827	-0.0607717	-0.181529
ENSDARG00000077708	SNX8(3of3)	protein_coding	1	11062662	-0.0739557	-0.118036	-0.544093	0.287965	0.0610393	-0.12466	-0.0632778	-0.0535012	0.0265252	-0.311364	-0.0732863	0.035253	-0.139655	-0.412116	-0.0907954	0.0365466	-0.104979	-0.0314316	-0.0820819	-0.0563648	-0.103293	-0.419346	-0.187112	0.0771167	0.0206923	-0.321436	-0.53527	0.159311	-0.299042	-0.0349874	-0.399251	-0.413423	-0.456835	-0.444057	0.114241	-0.193615	-0.20751	-0.326879	-0.234576	-0.282325	-0.0267285	0.47031	-0.607827	-0.0607717	-0.181529
ENSDARG00000070460	zgc:153020	protein_coding	1	11078672	-0.0739557	-0.118036	-0.544093	0.287965	0.0610393	-0.12466	-0.0632778	-0.0535012	0.0265252	-0.311364	-0.0732863	0.035253	-0.139655	-0.412116	-0.0907954	0.0365466	-0.104979	-0.0314316	-0.0820819	-0.0563648	-0.103293	-0.419346	-0.187112	0.0771167	0.0206923	-0.321436	-0.53527	0.159311	-0.299042	-0.0349874	-0.399251	-0.413423	-0.456835	-0.444057	0.114241	-0.193615	-0.20751	-0.326879	-0.234576	-0.282325	-0.0267285	0.47031	-0.607827	-0.0607717	-0.181529
ENSDARG00000070456	NP_001008591.1	protein_coding	1	11148977	-0.0739557	-0.118036	-0.544093	0.287965	0.0610393	-0.12466	-0.0632778	-0.0535012	0.0265252	-0.311364	-0.0732863	0.035253	-0.139655	-0.412116	-0.0907954	0.0365466	-0.104979	-0.0314316	-0.0820819	-0.0563648	-0.103293	-0.419346	-0.187112	0.0771167	0.0206923	-0.321436	-0.53527	0.159311	-0.299042	-0.0349874	-0.399251	-0.413423	-0.456835	-0.444057	0.114241	-0.193615	-0.20751	-0.326879	-0.234576	-0.282325	-0.0267285	0.47031	-0.607827	-0.0607717	-0.181529
ENSDARG00000076271	mtp	protein_coding	1	11180888	-0.0739557	-0.118036	-0.544093	0.287965	0.0610393	-0.12466	-0.0632778	-0.0535012	0.0265252	-0.311364	-0.0732863	0.035253	-0.139655	-0.412116	-0.0907954	0.0365466	-0.104979	-0.0314316	-0.0820819	-0.0563648	-0.103293	-0.419346	-0.187112	0.0771167	0.0206923	-0.321436	-0.53527	0.159311	-0.299042	-0.0349874	-0.399251	-0.413423	-0.456835	-0.444057	0.114241	-0.193615	-0.20751	-0.326879	-0.234576	-0.282325	-0.0267285	0.47031	-0.607827	-0.0607717	-0.181529
ENSDARG00000038114	xpa	protein_coding	1	11192286	-0.0739557	-0.118036	-0.544093	0.287965	0.0610393	-0.12466	-0.0632778	-0.0535012	0.0265252	-0.311364	-0.0732863	0.035253	-0.139655	-0.412116	-0.0907954	0.0365466	-0.104979	-0.0314316	-0.0820819	-0.0563648	-0.103293	-0.419346	-0.187112	0.0771167	0.0206923	-0.321436	-0.53527	0.159311	-0.299042	-0.0349874	-0.399251	-0.413423	-0.456835	-0.444057	0.114241	-0.193615	-0.20751	-0.326879	-0.234576	-0.282325	-0.0267285	0.47031	-0.607827	-0.0607717	-0.181529
ENSDARG00000094772	si:dkey-58j15.10	protein_coding	1	11221584	-0.0739557	-0.118036	-0.544093	0.287965	0.0610393	-0.12466	-0.0632778	-0.0535012	0.0265252	-0.311364	-0.0732863	0.035253	-0.139655	-0.412116	-0.0907954	0.0365466	-0.104979	-0.0314316	-0.0820819	-0.0563648	-0.103293	-0.419346	-0.187112	0.0771167	0.0206923	-0.321436	-0.53527	0.159311	-0.299042	-0.0349874	-0.399251	-0.413423	-0.456835	-0.444057	0.114241	-0.193615	-0.20751	-0.326879	-0.234576	-0.282325	-0.0267285	0.47031	-0.607827	-0.0607717	-0.181529
ENSDARG00000070454	zgc:162119	protein_coding	1	11225305	-0.0739557	-0.118036	-0.544093	0.287965	0.0610393	-0.12466	-0.0632778	-0.0535012	0.0265252	-0.311364	-0.0732863	0.035253	-0.139655	-0.412116	-0.0907954	0.0365466	-0.104979	-0.0314316	-0.0820819	-0.0563648	-0.103293	-0.419346	-0.187112	0.0771167	0.0206923	-0.321436	-0.53527	0.159311	-0.299042	-0.0349874	-0.399251	-0.413423	-0.456835	-0.444057	0.114241	-0.193615	-0.20751	-0.326879	-0.234576	-0.282325	-0.0267285	0.47031	-0.607827	-0.0607717	-0.181529
ENSDARG00000070452	zgc:153286	protein_coding	1	11231665	-0.0739557	-0.118036	-0.544093	0.287965	0.0610393	-0.12466	-0.0632778	-0.0535012	0.0265252	-0.311364	-0.0732863	0.035253	-0.139655	-0.412116	-0.0907954	0.0365466	-0.104979	-0.0314316	-0.0820819	-0.0563648	-0.103293	-0.419346	-0.187112	0.0771167	0.0206923	-0.321436	-0.53527	0.159311	-0.299042	-0.0349874	-0.399251	-0.413423	-0.456835	-0.444057	0.114241	-0.193615	-0.20751	-0.326879	-0.234576	-0.282325	-0.0267285	0.47031	-0.607827	-0.0607717	-0.181529
ENSDARG00000093650	si:dkey-58j15.11	protein_coding	1	11241595	-0.0739557	-0.118036	-0.544093	0.287965	0.0610393	-0.12466	-0.0632778	-0.0535012	0.0265252	-0.311364	-0.0732863	0.035253	-0.139655	-0.412116	-0.0907954	0.0365466	-0.104979	-0.0314316	-0.0820819	-0.0563648	-0.103293	-0.419346	-0.187112	0.0771167	0.0206923	-0.321436	-0.53527	0.159311	-0.299042	-0.0349874	-0.399251	-0.413423	-0.456835	-0.444057	0.114241	-0.193615	-0.20751	-0.326879	-0.234576	-0.282325	-0.0267285	0.47031	-0.607827	-0.0607717	-0.181529
ENSDARG00000042988	zgc:153443	protein_coding	1	11245714	-0.0739557	-0.118036	-0.544093	0.287965	0.0610393	-0.12466	-0.0632778	-0.0535012	0.0265252	-0.311364	-0.0732863	0.035253	-0.139655	-0.412116	-0.0907954	0.0365466	-0.104979	-0.0314316	-0.0820819	-0.0563648	-0.103293	-0.419346	-0.187112	0.0771167	0.0206923	-0.321436	-0.53527	0.159311	-0.299042	-0.0349874	-0.399251	-0.413423	-0.456835	-0.444057	0.114241	-0.193615	-0.20751	-0.326879	-0.234576	-0.282325	-0.0267285	0.47031	-0.607827	-0.0607717	-0.181529
ENSDARG00000070449	zgc:101855	protein_coding	1	11295394	-0.0739557	-0.118036	-0.544093	0.287965	0.0610393	-0.12466	-0.0632778	-0.0535012	0.0265252	-0.311364	-0.0732863	0.035253	-0.139655	-0.412116	-0.0907954	0.0365466	-0.104979	-0.0314316	-0.0820819	-0.0563648	-0.103293	-0.419346	-0.187112	0.0771167	0.0206923	-0.321436	-0.53527	0.159311	-0.299042	-0.0349874	-0.399251	-0.413423	-0.456835	-0.444057	0.114241	-0.193615	-0.20751	-0.326879	-0.234576	-0.282325	-0.0267285	0.47031	-0.607827	-0.0607717	-0.181529
ENSDARG00000070448	NP_001073455.1	protein_coding	1	11316763	-0.0739557	-0.118036	-0.544093	0.287965	0.0610393	-0.12466	-0.0632778	-0.0535012	0.0265252	-0.311364	-0.0732863	0.035253	-0.139655	-0.412116	-0.0907954	0.0365466	-0.104979	-0.0314316	-0.0820819	-0.0563648	-0.103293	-0.419346	-0.187112	0.0771167	0.0206923	-0.321436	-0.53527	0.159311	-0.299042	-0.0349874	-0.399251	-0.413423	-0.456835	-0.444057	0.114241	-0.193615	-0.20751	-0.326879	-0.234576	-0.282325	-0.0267285	0.47031	-0.607827	-0.0607717	-0.181529
ENSDARG00000078057	si:dkey-58j15.9	protein_coding	1	11390514	-0.0739557	-0.118036	-0.544093	0.287965	0.0610393	-0.12466	-0.0632778	-0.0535012	0.0265252	-0.311364	-0.0732863	0.035253	-0.139655	-0.412116	-0.0907954	0.0365466	-0.104979	-0.0314316	-0.0820819	-0.0563648	-0.103293	-0.419346	-0.187112	0.0771167	0.0206923	-0.321436	-0.53527	0.159311	-0.299042	-0.0349874	-0.399251	-0.413423	-0.456835	-0.444057	0.114241	-0.193615	-0.20751	-0.326879	-0.234576	-0.282325	-0.0267285	0.47031	-0.607827	-0.0607717	-0.181529
ENSDARG00000008637	NP_998135.1	protein_coding	1	11411056	-0.0739557	-0.118036	-0.544093	0.287965	0.0610393	-0.12466	-0.0632778	-0.0535012	0.0265252	-0.311364	-0.0732863	0.035253	-0.139655	-0.412116	-0.0907954	0.0365466	-0.104979	-0.0314316	-0.0820819	-0.0563648	-0.103293	-0.419346	-0.187112	0.0771167	0.0206923	-0.321436	-0.53527	0.159311	-0.299042	-0.0349874	-0.399251	-0.413423	-0.456835	-0.444057	0.114241	-0.193615	-0.20751	-0.326879	-0.234576	-0.282325	-0.0267285	0.47031	-0.607827	-0.0607717	-0.181529
ENSDARG00000091609	LOC100331208	protein_coding	1	11431513	-0.0739557	-0.118036	-0.544093	0.287965	0.0610393	-0.12466	-0.0632778	-0.0535012	0.0265252	-0.311364	-0.0732863	0.035253	-0.139655	-0.412116	-0.0907954	0.0365466	-0.104979	-0.0314316	-0.0820819	-0.0563648	-0.103293	-0.419346	-0.187112	0.0771167	0.0206923	-0.321436	-0.53527	0.159311	-0.299042	-0.0349874	-0.399251	-0.413423	-0.456835	-0.444057	0.114241	-0.193615	-0.20751	-0.326879	-0.234576	-0.282325	-0.0267285	0.47031	-0.607827	-0.0607717	-0.181529
ENSDARG00000002634	b4galt1	protein_coding	1	11437846	-0.0739557	-0.118036	-0.544093	0.287965	0.0610393	-0.12466	-0.0632778	-0.0535012	0.0265252	-0.311364	-0.0732863	0.035253	-0.139655	-0.412116	-0.0907954	0.0365466	-0.104979	-0.0314316	-0.0820819	-0.0563648	-0.103293	-0.419346	-0.187112	0.0771167	0.0206923	-0.321436	-0.53527	0.159311	-0.299042	-0.0349874	-0.399251	-0.413423	-0.456835	-0.444057	0.114241	-0.193615	-0.20751	-0.326879	-0.234576	-0.282325	-0.0267285	0.47031	-0.607827	-0.0607717	-0.181529
ENSDARG00000062467	zgc:162946	protein_coding	1	11468693	-0.0739557	-0.118036	-0.544093	0.287965	0.0610393	-0.12466	-0.0632778	-0.0535012	0.0265252	-0.311364	-0.0732863	0.035253	-0.139655	-0.412116	-0.0907954	0.0365466	-0.104979	-0.0314316	-0.0820819	-0.0563648	-0.103293	-0.419346	-0.187112	0.0771167	0.0206923	-0.321436	-0.53527	0.159311	-0.299042	-0.0349874	-0.399251	-0.413423	-0.456835	-0.444057	0.114241	-0.193615	-0.20751	-0.326879	-0.234576	-0.282325	-0.0267285	0.47031	-0.607827	-0.0607717	-0.181529
ENSDARG00000032808	tdrd7	protein_coding	1	11492071	-0.0739557	-0.118036	-0.544093	0.287965	0.0610393	-0.12466	-0.0632778	-0.0535012	0.0265252	-0.311364	-0.0732863	0.035253	-0.139655	-0.412116	-0.0907954	0.0365466	-0.104979	-0.0314316	-0.0820819	-0.0563648	-0.103293	-0.419346	-0.187112	0.0771167	0.0206923	-0.321436	-0.53527	0.159311	-0.299042	-0.0349874	-0.399251	-0.413423	-0.456835	-0.444057	0.114241	-0.193615	-0.20751	-0.326879	-0.234576	-0.282325	-0.0267285	0.47031	-0.607827	-0.0607717	-0.181529
ENSDARG00000078318	si:ch211-288h2.6	protein_coding	1	11527849	-0.0739557	-0.118036	-0.544093	0.287965	0.0610393	-0.12466	-0.0632778	-0.0535012	0.0265252	-0.311364	-0.0732863	0.035253	-0.139655	-0.412116	-0.0907954	0.0365466	-0.104979	-0.0314316	-0.0820819	-0.0563648	-0.103293	-0.419346	-0.187112	0.0771167	0.0206923	-0.321436	-0.53527	0.159311	-0.299042	-0.0349874	-0.399251	-0.413423	-0.456835	-0.444057	0.114241	-0.193615	-0.20751	-0.326879	-0.234576	-0.282325	-0.0267285	0.47031	-0.607827	-0.0607717	-0.181529
ENSDARG00000018997	cplx2l	protein_coding	1	11559351	-0.0739557	-0.118036	-0.544093	0.287965	0.0610393	-0.12466	-0.0632778	-0.0535012	0.0265252	-0.311364	-0.0732863	0.035253	-0.139655	-0.412116	-0.0907954	0.0365466	-0.104979	-0.0314316	-0.0820819	-0.0563648	-0.103293	-0.419346	-0.187112	0.0771167	0.0206923	-0.321436	-0.53527	0.159311	-0.299042	-0.0349874	-0.399251	-0.413423	-0.456835	-0.444057	0.114241	-0.193615	-0.20751	-0.326879	-0.234576	-0.282325	-0.0267285	0.47031	-0.607827	-0.0607717	-0.181529
ENSDARG00000037634	gne	protein_coding	1	11591629	-0.0739557	-0.118036	-0.544093	0.287965	0.0610393	-0.12466	-0.0632778	-0.0535012	0.0265252	-0.311364	-0.0732863	0.035253	-0.139655	-0.412116	-0.0907954	0.0365466	-0.104979	-0.0314316	-0.0820819	-0.0563648	-0.103293	-0.419346	-0.187112	0.0771167	0.0206923	-0.321436	-0.53527	0.159311	-0.299042	-0.0349874	-0.399251	-0.413423	-0.456835	-0.444057	0.114241	-0.193615	-0.20751	-0.326879	-0.234576	-0.282325	-0.0267285	0.47031	-0.607827	-0.0607717	-0.181529
ENSDARG00000045620	zgc:77126	protein_coding	1	11631992	-0.0739557	-0.118036	-0.544093	0.287965	0.0610393	-0.12466	-0.0632778	-0.0535012	0.0265252	-0.311364	-0.0732863	0.035253	-0.139655	-0.412116	-0.0907954	0.0365466	-0.104979	-0.0314316	-0.0820819	-0.0563648	-0.103293	-0.419346	-0.187112	0.0771167	0.0206923	-0.321436	-0.53527	0.159311	-0.299042	-0.0349874	-0.399251	-0.413423	-0.456835	-0.444057	0.114241	-0.193615	-0.20751	-0.326879	-0.234576	-0.282325	-0.0267285	0.47031	-0.607827	-0.0607717	-0.181529
ENSDARG00000045618	clta	protein_coding	1	11644344	-0.0739557	-0.118036	-0.544093	0.287965	0.0610393	-0.12466	-0.0632778	-0.0535012	0.0265252	-0.311364	-0.0732863	0.035253	-0.139655	-0.412116	-0.0907954	0.0365466	-0.104979	-0.0314316	-0.0820819	-0.0563648	-0.103293	-0.419346	-0.187112	0.0771167	0.0206923	-0.321436	-0.53527	0.159311	-0.299042	-0.0349874	-0.399251	-0.413423	-0.456835	-0.444057	0.114241	-0.193615	-0.20751	-0.326879	-0.234576	-0.282325	-0.0267285	0.47031	-0.607827	-0.0607717	-0.181529
ENSDARG00000057248	si:ch211-109n19.5	protein_coding	1	11660587	-0.0739557	-0.118036	-0.544093	0.287965	0.0610393	-0.12466	-0.0632778	-0.0535012	0.0265252	-0.311364	-0.0732863	0.035253	-0.139655	-0.412116	-0.0907954	0.0365466	-0.104979	-0.0314316	-0.0820819	-0.0563648	-0.103293	-0.419346	-0.187112	0.0771167	0.0206923	-0.321436	-0.53527	0.159311	-0.299042	-0.0349874	-0.399251	-0.413423	-0.456835	-0.444057	0.114241	-0.193615	-0.20751	-0.326879	-0.234576	-0.282325	-0.0267285	0.47031	-0.607827	-0.0607717	-0.181529
ENSDARG00000017985	zgc:77739	protein_coding	1	11690336	-0.0739557	-0.118036	-0.544093	0.287965	0.0610393	-0.12466	-0.0632778	-0.0535012	0.0265252	-0.311364	-0.0732863	0.035253	-0.139655	-0.412116	-0.0907954	0.0365466	-0.104979	-0.0314316	-0.0820819	-0.0563648	-0.103293	-0.419346	-0.187112	0.0771167	0.0206923	-0.321436	-0.53527	0.159311	-0.299042	-0.0349874	-0.399251	-0.413423	-0.456835	-0.444057	0.114241	-0.193615	-0.20751	-0.326879	-0.234576	-0.282325	-0.0267285	0.47031	-0.607827	-0.0607717	-0.181529
ENSDARG00000084293		rRNA	1	11870731	-0.0739557	-0.118036	-0.544093	0.287965	0.0610393	-0.12466	-0.0632778	-0.0535012	0.0265252	-0.311364	-0.0732863	0.035253	-0.139655	-0.412116	-0.0907954	0.0365466	-0.104979	-0.0314316	-0.0820819	-0.0563648	-0.103293	-0.419346	-0.187112	0.0771167	0.0206923	-0.321436	-0.53527	0.159311	-0.299042	-0.0349874	-0.399251	-0.413423	-0.456835	-0.444057	0.114241	-0.193615	-0.20751	-0.326879	-0.234576	-0.282325	-0.0267285	0.47031	-0.607827	-0.0607717	-0.181529
ENSDARG00000084195		rRNA	1	11924351	-0.0739557	-0.118036	-0.544093	0.287965	0.0610393	-0.12466	-0.0632778	-0.0535012	0.0265252	-0.311364	-0.0732863	0.035253	-0.139655	-0.412116	-0.0907954	0.0365466	-0.104979	-0.0314316	-0.0820819	-0.0563648	-0.103293	-0.419346	-0.187112	0.0771167	0.0206923	-0.321436	-0.53527	0.159311	-0.299042	-0.0349874	-0.399251	-0.413423	-0.456835	-0.444057	0.114241	-0.193615	-0.20751	-0.326879	-0.234576	-0.282325	-0.0267285	0.47031	-0.607827	-0.0607717	-0.181529
ENSDARG00000089442		rRNA	1	12063292	-0.0739557	-0.118036	-0.544093	0.287965	0.0610393	-0.12466	-0.0632778	-0.0535012	0.0265252	-0.311364	-0.0732863	0.035253	-0.139655	-0.412116	-0.0907954	0.0365466	-0.104979	-0.0314316	-0.0820819	-0.0563648	-0.103293	-0.419346	-0.187112	0.0771167	0.0206923	-0.321436	-0.53527	0.159311	-0.299042	-0.0349874	-0.399251	-0.413423	-0.456835	-0.444057	0.114241	-0.193615	-0.20751	-0.326879	-0.234576	-0.282325	-0.0267285	0.47031	-0.607827	-0.0607717	-0.181529
ENSDARG00000054274	pcdh10a	protein_coding	1	12097469	-0.0739557	-0.118036	-0.544093	0.287965	0.0610393	-0.12466	-0.0632778	-0.0535012	0.0265252	-0.311364	-0.0732863	0.035253	-0.139655	-0.412116	-0.0907954	0.0365466	-0.104979	-0.0314316	-0.0820819	-0.0563648	-0.103293	-0.419346	-0.187112	0.0771167	0.0206923	-0.321436	-0.53527	0.159311	-0.299042	-0.0349874	-0.399251	-0.413423	-0.456835	-0.444057	0.114241	-0.193615	-0.20751	-0.326879	-0.234576	-0.282325	-0.0267285	0.47031	-0.607827	-0.0607717	-0.181529
ENSDARG00000089805	pcdh18a	protein_coding	1	12145910	-0.0739557	-0.118036	-0.544093	0.287965	0.0610393	-0.12466	-0.0632778	-0.0535012	0.0265252	-0.311364	-0.0732863	0.035253	-0.139655	-0.412116	-0.0907954	0.0365466	-0.104979	-0.0314316	-0.0820819	-0.0563648	-0.103293	-0.419346	-0.187112	0.0771167	0.0206923	-0.321436	-0.53527	0.159311	-0.299042	-0.0349874	-0.399251	-0.413423	-0.456835	-0.444057	0.114241	-0.193615	-0.20751	-0.326879	-0.234576	-0.282325	-0.0267285	0.47031	-0.607827	-0.0607717	-0.181529
ENSDARG00000091084		miRNA	1	12169739	-0.0739557	-0.118036	-0.544093	0.287965	0.0610393	-0.12466	-0.0632778	-0.0535012	0.0265252	-0.311364	-0.0732863	0.035253	-0.139655	-0.412116	-0.0907954	0.0365466	-0.104979	-0.0314316	-0.0820819	-0.0563648	-0.103293	-0.419346	-0.187112	0.0771167	0.0206923	-0.321436	-0.53527	0.159311	-0.299042	-0.0349874	-0.399251	-0.413423	-0.456835	-0.444057	0.114241	-0.193615	-0.20751	-0.326879	-0.234576	-0.282325	-0.0267285	0.47031	-0.607827	-0.0607717	-0.181529
ENSDARG00000091863	si:dkey-9i4.1	processed_transcript	1	12249599	-0.0739557	-0.118036	-0.544093	0.287965	0.0610393	-0.12466	-0.0632778	-0.0535012	0.0265252	-0.311364	-0.0732863	0.035253	-0.139655	-0.412116	-0.0907954	0.0365466	-0.104979	-0.0314316	-0.0820819	-0.0563648	-0.103293	-0.419346	-0.187112	0.0771167	0.0206923	-0.321436	-0.53527	0.159311	-0.299042	-0.0349874	-0.399251	-0.413423	-0.456835	-0.444057	0.114241	-0.193615	-0.20751	-0.326879	-0.234576	-0.282325	-0.0267285	0.47031	-0.607827	-0.0607717	-0.181529
ENSDARG00000094921	si:dkey-9i4.3	processed_transcript	1	12363357	-0.0739557	-0.118036	-0.544093	0.287965	0.0610393	-0.12466	-0.0632778	-0.0535012	0.0265252	-0.311364	-0.0732863	0.035253	-0.139655	-0.412116	-0.0907954	0.0365466	-0.104979	-0.0314316	-0.0820819	-0.0563648	-0.103293	-0.419346	-0.187112	0.0771167	0.0206923	-0.321436	-0.53527	0.159311	-0.299042	-0.0349874	-0.399251	-0.413423	-0.456835	-0.444057	0.114241	-0.193615	-0.20751	-0.326879	-0.234576	-0.282325	-0.0267285	0.47031	-0.607827	-0.0607717	-0.181529
ENSDARG00000095099	si:dkey-9i4.2	processed_transcript	1	12363884	-0.0739557	-0.118036	-0.544093	0.287965	0.0610393	-0.12466	-0.0632778	-0.0535012	0.0265252	-0.311364	-0.0732863	0.035253	-0.139655	-0.412116	-0.0907954	0.0365466	-0.104979	-0.0314316	-0.0820819	-0.0563648	-0.103293	-0.419346	-0.187112	0.0771167	0.0206923	-0.321436	-0.53527	0.159311	-0.299042	-0.0349874	-0.399251	-0.413423	-0.456835	-0.444057	0.114241	-0.193615	-0.20751	-0.326879	-0.234576	-0.282325	-0.0267285	0.47031	-0.607827	-0.0607717	-0.181529
ENSDARG00000083832		rRNA	1	12667675	-0.0739557	-0.118036	-0.544093	0.287965	0.0610393	-0.12466	-0.0632778	-0.0535012	0.0265252	-0.311364	-0.0732863	0.035253	-0.139655	-0.412116	-0.0907954	0.0365466	-0.104979	-0.0314316	-0.0820819	-0.0563648	-0.103293	-0.419346	-0.187112	0.0771167	0.0206923	-0.321436	-0.53527	0.159311	-0.299042	-0.0349874	-0.399251	-0.413423	-0.456835	-0.444057	0.114241	-0.193615	-0.20751	-0.326879	-0.234576	-0.282325	-0.0267285	0.47031	-0.607827	-0.0607717	-0.798029
ENSDARG00000084372		rRNA	1	12760550	-0.0739557	-0.118036	-0.544093	0.287965	0.0610393	-0.12466	-0.0632778	-0.0535012	0.0265252	-0.311364	-0.0732863	0.035253	-0.139655	-0.412116	-0.0907954	0.0365466	-0.104979	-0.0314316	-0.0820819	-0.0563648	-0.103293	-0.419346	-0.187112	0.0771167	0.0206923	-0.321436	-0.53527	0.159311	-0.299042	-0.0349874	-0.399251	-0.413423	-0.456835	-0.444057	0.114241	-0.193615	-0.20751	-0.326879	-0.234576	-0.282325	-0.0267285	0.47031	-0.607827	-0.0607717	-0.798029
ENSDARG00000078525	LOC568973	protein_coding	1	12832675	-0.0739557	-0.118036	-0.544093	0.287965	0.0610393	-0.12466	-0.0632778	-0.0535012	0.0265252	-0.311364	-0.0732863	0.035253	-0.139655	-0.412116	-0.0907954	0.0365466	-0.104979	-0.0314316	-0.0820819	-0.0563648	-0.103293	-0.419346	-0.187112	0.0771167	0.0206923	-0.321436	-0.53527	0.159311	-0.299042	-0.0349874	-0.399251	-0.413423	-0.456835	-0.444057	0.114241	-0.193615	-0.20751	-0.326879	-0.234576	-0.282325	-0.0267285	0.47031	-0.607827	-0.0607717	-0.798029
ENSDARG00000079626	im:7139285	protein_coding	1	12841965	-0.0739557	-0.118036	-0.544093	0.287965	0.0610393	-0.12466	-0.0632778	-0.0535012	0.0265252	-0.311364	-0.0732863	0.035253	-0.139655	-0.412116	-0.0907954	0.0365466	-0.104979	-0.0314316	-0.0820819	-0.0563648	-0.103293	-0.419346	-0.187112	0.0771167	0.0206923	-0.321436	-0.53527	0.159311	-0.299042	-0.0349874	-0.399251	-0.413423	-0.456835	-0.444057	0.114241	-0.193615	-0.20751	-0.326879	-0.234576	-0.282325	-0.0267285	0.47031	-0.607827	-0.0607717	-0.798029
ENSDARG00000088299		protein_coding	1	12883123	-0.0739557	-0.118036	-0.544093	0.287965	0.0610393	-0.12466	-0.0632778	-0.0535012	0.0265252	-0.311364	-0.0732863	0.035253	-0.139655	-0.412116	-0.0907954	0.0365466	-0.104979	-0.0314316	-0.0820819	-0.0563648	-0.103293	-0.419346	-0.187112	0.0771167	0.0206923	-0.321436	-0.53527	0.159311	-0.299042	-0.0349874	-0.399251	-0.413423	-0.456835	-0.444057	0.114241	-0.193615	-0.20751	-0.326879	-0.234576	-0.282325	-0.0267285	0.47031	-0.607827	-0.0607717	-0.798029
ENSDARG00000057114	zgc:101819	protein_coding	1	12905187	-0.0739557	-0.118036	-0.544093	0.287965	0.0610393	-0.12466	-0.0632778	-0.0535012	0.0265252	-0.311364	-0.0732863	0.035253	-0.139655	-0.412116	-0.0907954	0.0365466	-0.104979	-0.0314316	-0.0820819	-0.0563648	-0.103293	-0.419346	-0.187112	0.0771167	0.0206923	-0.321436	-0.53527	0.159311	-0.299042	-0.0349874	-0.399251	-0.413423	-0.456835	-0.444057	0.114241	-0.193615	-0.20751	-0.326879	-0.234576	-0.282325	-0.0267285	0.47031	-0.607827	-0.0607717	-0.798029
ENSDARG00000009026	LOC568926	protein_coding	1	12914287	-0.0739557	-0.118036	-0.544093	0.287965	0.0610393	-0.12466	-0.0632778	-0.0535012	0.0265252	-0.311364	-0.0732863	0.035253	-0.139655	-0.412116	-0.0907954	0.0365466	-0.104979	-0.0314316	-0.0820819	-0.0563648	-0.103293	-0.419346	-0.187112	0.0771167	0.0206923	-0.321436	-0.53527	0.159311	-0.299042	-0.0349874	-0.399251	-0.413423	-0.456835	-0.444057	0.114241	-0.193615	-0.20751	-0.326879	-0.234576	-0.282325	-0.0267285	0.47031	-0.607827	-0.0607717	-0.798029
ENSDARG00000085400		snRNA	1	12959052	-0.0739557	-0.118036	-0.544093	0.287965	0.0610393	-0.12466	-0.0632778	-0.0535012	0.0265252	-0.311364	-0.0732863	0.035253	-0.139655	-0.412116	-0.0907954	0.0365466	-0.104979	-0.0314316	-0.0820819	-0.0563648	-0.103293	-0.419346	-0.187112	0.0771167	0.0206923	-0.321436	-0.53527	0.159311	-0.299042	-0.0349874	-0.399251	-0.413423	-0.456835	-0.444057	0.114241	-0.193615	-0.20751	-0.326879	-0.234576	-0.282325	-0.0267285	0.47031	-0.607827	-0.0607717	-0.798029
ENSDARG00000014273	camk2d2	protein_coding	1	13048224	-0.0739557	-0.118036	-0.544093	0.287965	0.0610393	-0.12466	-0.0632778	-0.0535012	0.0265252	-0.311364	-0.0732863	0.035253	-0.139655	-0.412116	-0.0907954	0.0365466	-0.104979	-0.0314316	-0.0820819	-0.0563648	-0.103293	-0.419346	-0.187112	0.0771167	0.0206923	-0.321436	-0.53527	0.159311	-0.299042	-0.0349874	-0.399251	-0.413423	-0.456835	-0.444057	0.114241	-0.193615	-0.20751	-0.326879	-0.234576	-0.282325	-0.0267285	0.47031	-0.607827	-0.0607717	-0.798029
ENSDARG00000094963	il8	protein_coding	1	13137910	-0.0739557	-0.118036	-0.544093	0.287965	0.0610393	-0.12466	-0.0632778	-0.0535012	0.0265252	-0.311364	-0.0732863	0.035253	-0.139655	-0.412116	-0.0907954	0.0365466	-0.104979	-0.0314316	-0.0820819	-0.0563648	-0.103293	-0.419346	-0.187112	0.0771167	0.0206923	-0.321436	-0.53527	0.159311	-0.299042	-0.0349874	-0.399251	-0.413423	-0.456835	-0.444057	0.114241	-0.193615	-0.20751	-0.326879	-0.234576	-0.282325	-0.0267285	0.47031	-0.607827	-0.0607717	-0.798029
ENSDARG00000056806	LOC100334568	protein_coding	1	13141903	-0.0739557	-0.118036	-0.544093	0.287965	0.0610393	-0.12466	-0.0632778	-0.0535012	0.0265252	-0.311364	-0.0732863	0.035253	-0.139655	-0.412116	-0.0907954	0.0365466	-0.104979	-0.0314316	-0.0820819	-0.0563648	-0.103293	-0.419346	-0.187112	0.0771167	0.0206923	-0.321436	-0.53527	0.159311	-0.299042	-0.0349874	-0.399251	-0.413423	-0.456835	-0.444057	0.114241	-0.193615	-0.20751	-0.326879	-0.234576	-0.282325	-0.0267285	0.47031	-0.607827	-0.0607717	-0.798029
ENSDARG00000056797	ppp2r2c	protein_coding	1	13168437	-0.0739557	-0.118036	-0.544093	0.287965	0.0610393	-0.12466	-0.0632778	-0.0535012	0.0265252	-0.311364	-0.0732863	0.035253	-0.139655	-0.412116	-0.0907954	0.0365466	-0.104979	-0.0314316	-0.0820819	-0.0563648	-0.103293	-0.419346	-0.187112	0.0771167	0.0206923	-0.321436	-0.53527	0.159311	-0.299042	-0.0349874	-0.399251	-0.413423	-0.456835	-0.444057	0.114241	-0.193615	-0.20751	-0.326879	-0.234576	-0.282325	-0.0267285	0.47031	-0.607827	-0.0607717	-0.798029
ENSDARG00000062341	WFS1(1of2)	protein_coding	1	13198595	-0.0739557	-0.118036	-0.544093	0.287965	0.0610393	-0.12466	-0.0632778	-0.0535012	0.0265252	-0.311364	-0.0732863	0.035253	-0.139655	-0.412116	-0.0907954	0.0365466	-0.104979	-0.0314316	-0.0820819	-0.0563648	-0.103293	-0.419346	-0.187112	0.0771167	0.0206923	-0.321436	-0.53527	0.159311	-0.299042	-0.0349874	-0.399251	-0.413423	-0.456835	-0.444057	0.114241	-0.193615	-0.20751	-0.326879	-0.234576	-0.282325	-0.0267285	0.47031	-0.607827	-0.0607717	-0.798029
ENSDARG00000056742	crmp1	protein_coding	1	13228201	-0.0739557	-0.118036	-0.544093	0.287965	0.0610393	-0.12466	-0.0632778	-0.0535012	0.0265252	-0.311364	-0.0732863	0.035253	-0.139655	-0.412116	-0.0907954	0.0365466	-0.104979	-0.0314316	-0.0820819	-0.0563648	-0.103293	-0.419346	-0.187112	0.0771167	0.0206923	-0.321436	-0.53527	0.159311	-0.299042	-0.0349874	-0.399251	-0.413423	-0.456835	-0.444057	0.114241	-0.193615	-0.20751	-0.326879	-0.234576	-0.282325	-0.0267285	0.47031	-0.607827	-0.0607717	-0.798029
ENSDARG00000037576	DRD5(2of2)	protein_coding	1	13257425	-0.0739557	-0.118036	-0.544093	0.287965	0.0610393	-0.12466	-0.0632778	-0.0535012	0.0265252	-0.311364	-0.0732863	0.035253	-0.139655	-0.412116	-0.0907954	0.0365466	-0.104979	-0.0314316	-0.0820819	-0.0563648	-0.103293	-0.419346	-0.187112	0.0771167	0.0206923	-0.321436	-0.53527	0.159311	-0.299042	-0.0349874	-0.399251	-0.413423	-0.456835	-0.444057	0.114241	-0.193615	-0.20751	-0.326879	-0.234576	-0.282325	-0.0267285	0.47031	-0.607827	-0.0607717	-0.798029
ENSDARG00000070431	fip1l1	protein_coding	1	13267564	-0.0739557	-0.118036	-0.544093	0.287965	0.0610393	-0.12466	-0.0632778	-0.0535012	0.0265252	-0.311364	-0.0732863	0.035253	-0.139655	-0.412116	-0.0907954	0.0365466	-0.104979	-0.0314316	-0.0820819	-0.0563648	-0.103293	-0.419346	-0.187112	0.0771167	0.0206923	-0.321436	-0.53527	0.159311	-0.299042	-0.0349874	-0.399251	-0.413423	-0.456835	-0.444057	0.114241	-0.193615	-0.20751	-0.326879	-0.234576	-0.282325	-0.0267285	0.47031	-0.607827	-0.0607717	-0.798029
ENSDARG00000022690	chic2	protein_coding	1	13290843	-0.0739557	-0.118036	-0.544093	0.287965	0.0610393	-0.12466	-0.0632778	-0.0535012	0.0265252	-0.311364	-0.0732863	0.035253	-0.139655	-0.412116	-0.0907954	0.0365466	-0.104979	-0.0314316	-0.0820819	-0.0563648	-0.103293	-0.419346	-0.187112	0.0771167	0.0206923	-0.321436	-0.53527	0.159311	-0.299042	-0.0349874	-0.399251	-0.413423	-0.456835	-0.444057	0.114241	-0.193615	-0.20751	-0.326879	-0.234576	-0.282325	-0.0267285	0.47031	-0.607827	-0.0607717	-0.798029
ENSDARG00000056677	Q566S0_DANRE	protein_coding	1	13300931	-0.0739557	-0.118036	-0.544093	0.287965	0.0610393	-0.12466	-0.0632778	-0.0535012	0.0265252	-0.311364	-0.0732863	0.035253	-0.139655	-0.412116	-0.0907954	0.0365466	-0.104979	-0.0314316	-0.0820819	-0.0563648	-0.103293	-0.419346	-0.187112	0.0771167	0.0206923	-0.321436	-0.53527	0.159311	-0.299042	-0.0349874	-0.399251	-0.413423	-0.456835	-0.444057	0.114241	-0.193615	-0.20751	-0.326879	-0.234576	-0.282325	-0.0267285	0.47031	-0.607827	-0.0607717	-0.798029
ENSDARG00000012903	slc34a2a	protein_coding	1	13317179	-0.0739557	-0.118036	-0.544093	0.287965	0.0610393	-0.12466	-0.0632778	-0.0535012	0.0265252	-0.311364	-0.0732863	0.035253	-0.139655	-0.412116	-0.0907954	0.0365466	-0.104979	-0.0314316	-0.0820819	-0.0563648	-0.103293	-0.419346	-0.187112	0.0771167	0.0206923	-0.321436	-0.53527	0.159311	-0.299042	-0.0349874	-0.399251	-0.413423	-0.456835	-0.444057	0.114241	-0.193615	-0.20751	-0.326879	-0.234576	-0.282325	-0.0267285	0.47031	-0.607827	-0.0607717	-0.798029
ENSDARG00000003398	ik:tdsubc_1e8	protein_coding	1	13339435	-0.0739557	-0.118036	-0.544093	0.287965	0.0610393	-0.12466	-0.0632778	-0.0535012	0.0265252	-0.311364	-0.0732863	0.035253	-0.139655	-0.412116	-0.0907954	0.0365466	-0.104979	-0.0314316	-0.0820819	-0.0563648	-0.103293	-0.419346	-0.187112	0.0771167	0.0206923	-0.321436	-0.53527	0.159311	-0.299042	-0.0349874	-0.399251	-0.413423	-0.456835	-0.444057	0.114241	-0.193615	-0.20751	-0.326879	-0.234576	-0.282325	-0.0267285	0.47031	-0.607827	-0.0607717	-0.798029
ENSDARG00000074867	LOC100334881	protein_coding	1	13351605	-0.0739557	-0.118036	-0.544093	0.287965	0.0610393	-0.12466	-0.0632778	-0.0535012	0.0265252	-0.311364	-0.0732863	0.035253	-0.139655	-0.412116	-0.0907954	0.0365466	-0.104979	-0.0314316	-0.0820819	-0.0563648	-0.103293	-0.419346	-0.187112	0.0771167	0.0206923	-0.321436	-0.53527	0.159311	-0.299042	-0.0349874	-0.399251	-0.413423	-0.456835	-0.444057	0.114241	-0.193615	-0.20751	-0.326879	-0.234576	-0.282325	-0.0267285	0.47031	-0.607827	-0.0607717	-0.798029
ENSDARG00000039063	LOC100005017	protein_coding	1	13384328	-0.0739557	-0.118036	-0.544093	0.287965	0.0610393	-0.12466	-0.0632778	-0.0535012	0.0265252	-0.311364	-0.0732863	0.035253	-0.139655	-0.412116	-0.0907954	0.0365466	-0.104979	-0.0314316	-0.0820819	-0.0563648	-0.103293	-0.419346	-0.187112	0.0771167	0.0206923	-0.321436	-0.53527	0.159311	-0.299042	-0.0349874	-0.399251	-0.413423	-0.456835	-0.444057	0.114241	-0.193615	-0.20751	-0.326879	-0.234576	-0.282325	-0.0267285	0.47031	-0.607827	-0.0607717	-0.798029
ENSDARG00000088394		miRNA	1	13399299	-0.0739557	-0.118036	-0.544093	0.287965	0.0610393	-0.12466	-0.0632778	-0.0535012	0.0265252	-0.311364	-0.0732863	0.035253	-0.139655	-0.412116	-0.0907954	0.0365466	-0.104979	-0.0314316	-0.0820819	-0.0563648	-0.103293	-0.419346	-0.187112	0.0771167	0.0206923	-0.321436	-0.53527	0.159311	-0.299042	-0.0349874	-0.399251	-0.413423	-0.456835	-0.444057	0.114241	-0.193615	-0.20751	-0.326879	-0.234576	-0.282325	-0.0267285	0.47031	-0.607827	-0.0607717	-0.798029
ENSDARG00000070424		protein_coding	1	13427656	-0.0739557	-0.118036	-0.544093	0.287965	0.0610393	-0.12466	-0.0632778	-0.0535012	0.0265252	-0.311364	-0.0732863	0.035253	-0.139655	-0.412116	-0.0907954	0.0365466	-0.104979	-0.0314316	-0.0820819	-0.0563648	-0.103293	-0.419346	-0.187112	0.0771167	0.0206923	-0.321436	-0.53527	0.159311	-0.299042	-0.0349874	-0.399251	-0.413423	-0.456835	-0.444057	0.114241	-0.193615	-0.20751	-0.326879	-0.234576	-0.282325	-0.0267285	0.47031	-0.607827	-0.0607717	-0.798029
ENSDARG00000090330		miRNA	1	13428608	-0.0739557	-0.118036	-0.544093	0.287965	0.0610393	-0.12466	-0.0632778	-0.0535012	0.0265252	-0.311364	-0.0732863	0.035253	-0.139655	-0.412116	-0.0907954	0.0365466	-0.104979	-0.0314316	-0.0820819	-0.0563648	-0.103293	-0.419346	-0.187112	0.0771167	0.0206923	-0.321436	-0.53527	0.159311	-0.299042	-0.0349874	-0.399251	-0.413423	-0.456835	-0.444057	0.114241	-0.193615	-0.20751	-0.326879	-0.234576	-0.282325	-0.0267285	0.47031	-0.607827	-0.0607717	-0.798029
ENSDARG00000090249		miRNA	1	13439641	-0.0739557	-0.118036	-0.544093	0.287965	0.0610393	-0.12466	-0.0632778	-0.0535012	0.0265252	-0.311364	-0.0732863	0.035253	-0.139655	-0.412116	-0.0907954	0.0365466	-0.104979	-0.0314316	-0.0820819	-0.0563648	-0.103293	-0.419346	-0.187112	0.0771167	0.0206923	-0.321436	-0.53527	0.159311	-0.299042	-0.0349874	-0.399251	-0.413423	-0.456835	-0.444057	0.114241	-0.193615	-0.20751	-0.326879	-0.234576	-0.282325	-0.0267285	0.47031	-0.607827	-0.0607717	-0.798029
ENSDARG00000091356		miRNA	1	13460601	-0.0739557	-0.118036	-0.544093	0.287965	0.0610393	-0.12466	-0.0632778	-0.0535012	0.0265252	-0.311364	-0.0732863	0.035253	-0.139655	-0.412116	-0.0907954	0.0365466	-0.104979	-0.0314316	-0.0820819	-0.0563648	-0.103293	-0.419346	-0.187112	0.0771167	0.0206923	-0.321436	-0.53527	0.159311	-0.299042	-0.0349874	-0.399251	-0.413423	-0.456835	-0.444057	0.114241	-0.193615	-0.20751	-0.326879	-0.234576	-0.282325	-0.0267285	0.47031	-0.607827	-0.0607717	-0.798029
ENSDARG00000088602		protein_coding	1	13481619	-0.0739557	-0.118036	-0.544093	0.287965	0.0610393	-0.12466	-0.0632778	-0.0535012	0.0265252	-0.311364	-0.0732863	0.035253	-0.139655	-0.412116	-0.0907954	0.0365466	-0.104979	-0.0314316	-0.0820819	-0.0563648	-0.103293	-0.419346	-0.187112	0.0771167	0.0206923	-0.321436	-0.53527	0.159311	-0.299042	-0.0349874	-0.399251	-0.413423	-0.456835	-0.444057	0.114241	-0.193615	-0.20751	-0.326879	-0.234576	-0.282325	-0.0267285	0.47031	-0.607827	-0.0607717	-0.798029
ENSDARG00000088897		miRNA	1	13482169	-0.0739557	-0.118036	-0.544093	0.287965	0.0610393	-0.12466	-0.0632778	-0.0535012	0.0265252	-0.311364	-0.0732863	0.035253	-0.139655	-0.412116	-0.0907954	0.0365466	-0.104979	-0.0314316	-0.0820819	-0.0563648	-0.103293	-0.419346	-0.187112	0.0771167	0.0206923	-0.321436	-0.53527	0.159311	-0.299042	-0.0349874	-0.399251	-0.413423	-0.456835	-0.444057	0.114241	-0.193615	-0.20751	-0.326879	-0.234576	-0.282325	-0.0267285	0.47031	-0.607827	-0.0607717	-0.798029
ENSDARG00000078898		protein_coding	1	13865540	-0.0739557	-0.118036	-0.544093	0.287965	0.0610393	-0.12466	-0.0632778	-0.0535012	0.0265252	-0.311364	-0.0732863	0.035253	-0.139655	-0.412116	-0.0907954	0.0365466	-0.104979	-0.0314316	-0.0820819	-0.0563648	-0.103293	-0.419346	-0.187112	0.0771167	0.0206923	-0.321436	-0.53527	0.159311	-0.299042	-0.0349874	-0.399251	-0.413423	-0.456835	-0.444057	0.114241	-0.193615	-0.20751	-0.326879	-0.234576	-0.282325	-0.0267285	0.47031	-0.607827	-0.0607717	-0.798029
ENSDARG00000007534	itln1	protein_coding	1	13943360	-0.0739557	-0.118036	-0.544093	0.287965	0.0610393	-0.12466	-0.0632778	-0.0535012	0.0265252	-0.311364	-0.0732863	0.035253	-0.139655	-0.412116	-0.0907954	0.0365466	-0.104979	-0.0314316	-0.0820819	-0.0563648	-0.103293	-0.419346	-0.187112	0.0771167	0.0206923	-0.321436	-0.53527	0.159311	-0.299042	-0.0349874	-0.399251	-0.413423	-0.456835	-0.444057	0.114241	-0.193615	-0.20751	-0.326879	-0.234576	-0.282325	-0.0267285	0.47031	-0.607827	-0.0607717	-0.798029
ENSDARG00000077804	A4IGG8_DANRE	protein_coding	1	13953062	-0.0739557	-0.118036	-0.544093	0.287965	0.0610393	-0.12466	-0.0632778	-0.0535012	0.0265252	-0.311364	-0.0732863	0.035253	-0.139655	-0.412116	-0.0907954	0.0365466	-0.104979	-0.0314316	-0.0820819	-0.0563648	-0.103293	-0.419346	-0.187112	0.0771167	0.0206923	-0.321436	-0.53527	0.159311	-0.299042	-0.0349874	-0.399251	-0.413423	-0.456835	-0.444057	0.114241	-0.193615	-0.20751	-0.326879	-0.234576	-0.282325	-0.0267285	0.47031	-0.607827	-0.0607717	-0.798029
ENSDARG00000013881	pi4k2b	protein_coding	1	13985422	-0.0739557	-0.118036	-0.544093	0.287965	0.0610393	-0.12466	-0.0632778	-0.0535012	0.0265252	-0.311364	-0.0732863	0.035253	-0.139655	-0.412116	-0.0907954	0.0365466	-0.104979	-0.0314316	-0.0820819	-0.0563648	-0.103293	-0.419346	-0.187112	0.0771167	0.0206923	-0.321436	-0.53527	0.159311	-0.299042	-0.0349874	-0.399251	-0.413423	-0.456835	-0.444057	0.114241	-0.193615	-0.20751	-0.326879	-0.234576	-0.282325	-0.0267285	0.47031	-0.607827	-0.0607717	-0.798029
ENSDARG00000079317	DLC1	protein_coding	1	14017727	-0.0739557	-0.118036	-0.544093	0.287965	0.0610393	-0.12466	-0.0632778	-0.0535012	0.0265252	-0.311364	-0.0732863	0.035253	-0.139655	-0.412116	-0.0907954	0.0365466	-0.104979	-0.0314316	-0.0820819	-0.0563648	-0.103293	-0.419346	-0.187112	0.0771167	0.0206923	-0.321436	-0.53527	0.159311	-0.299042	-0.0349874	-0.399251	-0.413423	-0.456835	-0.444057	0.114241	-0.193615	-0.20751	-0.326879	-0.234576	-0.282325	-0.0267285	0.47031	-0.607827	-0.0607717	-0.798029
ENSDARG00000089762		protein_coding	1	14185451	-0.0739557	-0.118036	-0.544093	0.287965	0.0610393	-0.12466	-0.0632778	-0.0535012	0.0265252	-0.311364	-0.0732863	0.035253	-0.139655	-0.412116	-0.0907954	0.0365466	-0.104979	-0.0314316	-0.0820819	-0.0563648	-0.103293	-0.419346	-0.187112	0.0771167	0.0206923	-0.321436	-0.53527	0.159311	-0.299042	-0.0349874	-0.399251	-0.413423	-0.456835	-0.444057	0.114241	-0.193615	-0.20751	-0.326879	-0.234576	-0.282325	-0.0267285	0.47031	-0.607827	-0.0607717	-0.798029
ENSDARG00000090659	LOC100334126	protein_coding	1	14345879	-0.0739557	-0.118036	-0.544093	0.287965	0.0610393	-0.12466	-0.0632778	-0.0535012	0.0265252	-0.311364	-0.0732863	0.035253	-0.139655	-0.412116	-0.0907954	0.0365466	-0.104979	-0.0314316	-0.0820819	-0.0563648	-0.103293	-0.419346	-0.187112	0.0771167	0.0206923	-0.321436	-0.53527	0.159311	-0.299042	-0.0349874	-0.399251	-0.413423	-0.456835	-0.444057	0.114241	-0.193615	-0.20751	-0.326879	-0.234576	-0.282325	-0.0267285	0.47031	-0.607827	-0.0607717	-0.798029
ENSDARG00000092570	TUSC3(2of2)	protein_coding	1	14822788	-0.0739557	-0.118036	-0.544093	0.287965	0.0610393	-0.12466	-0.0632778	-0.0535012	0.0265252	-0.311364	-0.0732863	0.035253	-0.139655	-0.412116	-0.0907954	0.0365466	-0.104979	-0.0314316	-0.0820819	-0.0563648	-0.103293	-0.419346	-0.187112	0.0771167	0.0206923	-0.321436	-0.53527	0.159311	-0.299042	-0.0349874	-0.399251	-0.413423	-0.456835	-0.444057	0.114241	-0.193615	-0.20751	-0.326879	-0.234576	-0.282325	-0.0267285	0.47031	-0.607827	-0.0607717	-0.798029
ENSDARG00000084595		rRNA	1	14891256	-0.0739557	-0.118036	-0.544093	0.287965	0.0610393	-0.12466	-0.0632778	-0.0535012	0.0265252	-0.311364	-0.0732863	0.035253	-0.139655	-0.412116	-0.0907954	0.0365466	-0.104979	-0.0314316	-0.0820819	-0.0563648	-0.103293	-0.419346	-0.187112	0.0771167	0.0206923	-0.321436	-0.53527	0.159311	-0.299042	-0.0349874	-0.399251	-0.413423	-0.456835	-0.444057	0.114241	-0.193615	-0.20751	-0.326879	-0.234576	-0.282325	-0.0267285	0.47031	-0.607827	-0.0607717	-0.798029
ENSDARG00000093737	tusc3	processed_transcript	1	14899827	-0.0739557	-0.118036	-0.544093	0.287965	0.0610393	-0.12466	-0.0632778	-0.0535012	0.0265252	-0.311364	-0.0732863	0.035253	-0.139655	-0.412116	-0.0907954	0.0365466	-0.104979	-0.0314316	-0.0820819	-0.0563648	-0.103293	-0.419346	-0.187112	0.0771167	0.0206923	-0.321436	-0.53527	0.159311	-0.299042	-0.0349874	-0.399251	-0.413423	-0.456835	-0.444057	0.114241	-0.193615	-0.20751	-0.326879	-0.234576	-0.282325	-0.0267285	0.47031	-0.607827	-0.0607717	-0.798029
ENSDARG00000078854		protein_coding	1	14899827	-0.0739557	-0.118036	-0.544093	0.287965	0.0610393	-0.12466	-0.0632778	-0.0535012	0.0265252	-0.311364	-0.0732863	0.035253	-0.139655	-0.412116	-0.0907954	0.0365466	-0.104979	-0.0314316	-0.0820819	-0.0563648	-0.103293	-0.419346	-0.187112	0.0771167	0.0206923	-0.321436	-0.53527	0.159311	-0.299042	-0.0349874	-0.399251	-0.413423	-0.456835	-0.444057	0.114241	-0.193615	-0.20751	-0.326879	-0.234576	-0.282325	-0.0267285	0.47031	-0.607827	-0.0607717	-0.798029
ENSDARG00000091571	TUSC3(1of2)	protein_coding	1	14934072	-0.0739557	-0.118036	-0.544093	0.287965	0.0610393	-0.12466	-0.0632778	-0.0535012	0.0265252	-0.311364	-0.0732863	0.035253	-0.139655	-0.412116	-0.0907954	0.0365466	-0.104979	-0.0314316	-0.0820819	-0.0563648	-0.103293	-0.419346	-0.187112	0.0771167	0.0206923	-0.321436	-0.53527	0.159311	-0.299042	-0.0349874	-0.399251	-0.413423	-0.456835	-0.444057	0.114241	-0.193615	-0.20751	-0.326879	-0.234576	-0.282325	-0.0267285	0.47031	-0.607827	-0.0607717	-0.798029
ENSDARG00000007356	fgf20a	protein_coding	1	15134972	-0.0739557	-0.118036	-0.544093	0.287965	0.0610393	-0.12466	-0.0632778	-0.0535012	0.0265252	-0.311364	-0.0732863	0.035253	-0.139655	-0.412116	-0.0907954	0.0365466	-0.104979	-0.0314316	-0.0820819	-0.0563648	-0.103293	-0.419346	-0.187112	0.0771167	0.0206923	-0.321436	-0.53527	0.159311	-0.299042	-0.0349874	-0.399251	-0.413423	-0.456835	-0.444057	0.114241	-0.193615	-0.20751	-0.326879	-0.234576	-0.282325	-0.0267285	0.47031	-0.607827	-0.0607717	-0.798029
ENSDARG00000078599	efha2	protein_coding	1	15138923	-0.0739557	-0.118036	-0.544093	0.287965	0.0610393	-0.12466	-0.0632778	-0.0535012	0.0265252	-0.311364	-0.0732863	0.035253	-0.139655	-0.412116	-0.0907954	0.0365466	-0.104979	-0.0314316	-0.0820819	-0.0563648	-0.103293	-0.419346	-0.187112	0.0771167	0.0206923	-0.321436	-0.53527	0.159311	-0.299042	-0.0349874	-0.399251	-0.413423	-0.456835	-0.444057	0.114241	-0.193615	-0.20751	-0.326879	-0.234576	-0.282325	-0.0267285	0.47031	-0.607827	-0.0607717	-0.798029
ENSDARG00000080567		snoRNA	1	15200420	-0.0739557	-0.118036	-0.544093	0.287965	0.0610393	-0.12466	-0.0632778	-0.0535012	0.0265252	1.49174	-0.0732863	0.035253	-0.139655	-0.412116	-0.0907954	0.0365466	-0.104979	-0.0314316	-0.0820819	-0.0563648	-0.103293	-0.419346	-0.187112	0.0771167	0.0206923	-0.321436	-0.53527	0.159311	-0.299042	-0.0349874	-0.399251	-0.413423	-0.456835	-0.444057	0.114241	-0.193615	-0.20751	-0.326879	-0.234576	-0.282325	-0.0267285	0.47031	-0.607827	-0.0607717	-0.798029
ENSDARG00000091657		pseudogene	1	15202016	-0.0739557	-0.118036	-0.544093	0.287965	0.0610393	-0.12466	-0.0632778	-0.0535012	0.0265252	1.49174	-0.0732863	0.035253	-0.139655	-0.412116	-0.0907954	0.0365466	-0.104979	-0.0314316	-0.0820819	-0.0563648	-0.103293	-0.419346	-0.187112	0.0771167	0.0206923	-0.321436	-0.53527	0.159311	-0.299042	-0.0349874	-0.399251	-0.413423	-0.456835	-0.444057	0.114241	-0.193615	-0.20751	-0.326879	-0.234576	-0.282325	-0.0267285	0.47031	-0.607827	-0.0607717	-0.798029
ENSDARG00000017119	vps37a	protein_coding	1	15204974	-0.0739557	-0.118036	-0.544093	0.287965	0.0610393	-0.12466	-0.0632778	-0.0535012	0.0265252	1.49174	-0.0732863	0.035253	-0.139655	-0.412116	-0.0907954	0.0365466	-0.104979	-0.0314316	-0.0820819	-0.0563648	-0.103293	-0.419346	-0.187112	0.0771167	0.0206923	-0.321436	-0.53527	0.159311	-0.299042	-0.0349874	-0.399251	-0.413423	-0.456835	-0.444057	0.114241	-0.193615	-0.20751	-0.326879	-0.234576	-0.282325	-0.0267285	0.47031	-0.607827	-0.0607717	-0.798029
ENSDARG00000070412	mtmr7b	protein_coding	1	15226108	-0.0739557	-0.118036	-0.544093	0.287965	0.0610393	-0.12466	-0.0632778	-0.0535012	0.0265252	1.49174	-0.0732863	0.035253	-0.139655	-0.412116	-0.0907954	0.0365466	-0.104979	-0.0314316	-0.0820819	-0.0563648	-0.103293	-0.419346	-0.187112	0.0771167	0.0206923	-0.321436	-0.53527	0.159311	-0.299042	-0.0349874	-0.399251	-0.413423	-0.456835	-0.444057	0.114241	-0.193615	-0.20751	-0.326879	-0.234576	-0.282325	-0.0267285	0.47031	-0.607827	-0.0607717	-0.798029
ENSDARG00000034105	LOC557250	protein_coding	1	15282565	-0.0739557	-0.118036	-0.544093	0.287965	0.0610393	-0.12466	-0.0632778	-0.0535012	0.0265252	1.49174	-0.0732863	0.035253	-0.139655	-0.412116	-0.0907954	0.0365466	-0.104979	-0.0314316	-0.0820819	-0.0563648	-0.103293	-0.419346	-0.187112	0.0771167	0.0206923	-0.321436	-0.53527	0.159311	-0.299042	-0.0349874	-0.399251	-0.413423	-0.456835	-0.444057	0.114241	-0.193615	-0.20751	-0.326879	-0.234576	-0.282325	-0.0267285	0.47031	-0.607827	-0.0607717	-0.798029
ENSDARG00000062198	PCM1	protein_coding	1	15367573	-0.0739557	-0.118036	-0.544093	0.287965	0.0610393	-0.12466	-0.0632778	-0.0535012	0.0265252	1.49174	-0.0732863	0.035253	-0.139655	-0.412116	-0.0907954	0.0365466	-0.104979	-0.0314316	-0.0820819	-0.0563648	-0.103293	-0.419346	-0.187112	0.0771167	0.0206923	-0.321436	-0.53527	0.159311	-0.299042	-0.0349874	-0.399251	-0.413423	-0.456835	-0.444057	0.114241	-0.193615	-0.20751	-0.326879	-0.234576	-0.282325	-0.0267285	0.47031	-0.607827	-0.0607717	-0.798029
ENSDARG00000034817	asah1b	protein_coding	1	15396153	-0.0739557	-0.118036	-0.544093	0.287965	0.0610393	-0.12466	-0.0632778	-0.0535012	0.0265252	1.49174	-0.0732863	0.035253	-0.139655	-0.412116	-0.0907954	0.0365466	-0.104979	-0.0314316	-0.0820819	-0.0563648	-0.103293	-0.419346	-0.187112	0.0771167	0.0206923	-0.321436	-0.53527	0.159311	-0.299042	-0.0349874	-0.399251	-0.413423	-0.456835	-0.444057	0.114241	-0.193615	-0.20751	-0.326879	-0.234576	-0.282325	-0.0267285	0.47031	-0.607827	-0.0607717	-0.798029
ENSDARG00000056504	zgc:112426	protein_coding	1	15417526	-0.0739557	-0.118036	-0.544093	0.287965	0.0610393	-0.12466	-0.0632778	-0.0535012	0.0265252	1.49174	-0.0732863	0.035253	-0.139655	-0.412116	-0.0907954	0.0365466	-0.104979	-0.0314316	-0.0820819	-0.0563648	-0.103293	-0.419346	-0.187112	0.0771167	0.0206923	-0.321436	-0.53527	0.159311	-0.299042	-0.0349874	-0.399251	-0.413423	-0.456835	-0.444057	0.114241	-0.193615	-0.20751	-0.326879	-0.234576	-0.282325	-0.0267285	0.47031	-0.607827	-0.0607717	-0.798029
ENSDARG00000084051		rRNA	1	15510578	-0.0739557	-0.118036	-0.544093	0.287965	0.0610393	-0.12466	-0.0632778	-0.0535012	0.0265252	1.49174	-0.0732863	0.035253	-0.139655	-0.412116	-0.0907954	0.0365466	-0.104979	-0.0314316	-0.0820819	-0.0563648	-0.103293	-0.419346	-0.187112	0.0771167	0.0206923	-0.321436	-0.53527	0.159311	-0.299042	-0.0349874	-0.399251	-0.413423	-0.456835	-0.444057	0.114241	-0.193615	-0.20751	-0.326879	-0.234576	-0.282325	-0.0267285	0.47031	-0.607827	-0.0607717	-0.798029
ENSDARG00000090809		snoRNA	1	15669620	-0.0739557	-0.118036	-0.544093	0.287965	0.0610393	-0.12466	-0.0632778	-0.0535012	0.0265252	1.49174	-0.0732863	0.035253	-0.139655	-0.412116	-0.0907954	0.0365466	-0.104979	-0.0314316	-0.0820819	-0.0563648	-0.103293	-0.419346	-0.187112	0.0771167	0.0206923	-0.321436	-0.53527	0.159311	-0.299042	-0.0349874	-0.399251	-0.413423	-0.456835	-0.444057	0.114241	-0.193615	-0.20751	-0.326879	-0.234576	-0.282325	-0.0267285	0.47031	-0.607827	-0.0607717	-0.798029
ENSDARG00000086427		snoRNA	1	15672053	-0.0739557	-0.118036	-0.544093	0.287965	0.0610393	-0.12466	-0.0632778	-0.0535012	0.0265252	1.49174	-0.0732863	0.035253	-0.139655	-0.412116	-0.0907954	0.0365466	-0.104979	-0.0314316	-0.0820819	-0.0563648	-0.103293	-0.419346	-0.187112	0.0771167	0.0206923	-0.321436	-0.53527	0.159311	-0.299042	-0.0349874	-0.399251	-0.413423	-0.456835	-0.444057	0.114241	-0.193615	-0.20751	-0.326879	-0.234576	-0.282325	-0.0267285	0.47031	-0.607827	-0.0607717	-0.798029
ENSDARG00000091629		snoRNA	1	15674482	-0.0739557	-0.118036	-0.544093	0.287965	0.0610393	-0.12466	-0.0632778	-0.0535012	0.0265252	1.49174	-0.0732863	0.035253	-0.139655	-0.412116	-0.0907954	0.0365466	-0.104979	-0.0314316	-0.0820819	-0.0563648	-0.103293	-0.419346	-0.187112	0.0771167	0.0206923	-0.321436	-0.53527	0.159311	-0.299042	-0.0349874	-0.399251	-0.413423	-0.456835	-0.444057	0.114241	-0.193615	-0.20751	-0.326879	-0.234576	-0.282325	-0.0267285	0.47031	-0.607827	-0.0607717	-0.798029
ENSDARG00000088747		snoRNA	1	15677292	-0.0739557	-0.118036	-0.544093	0.287965	0.0610393	-0.12466	-0.0632778	-0.0535012	0.0265252	1.49174	-0.0732863	0.035253	-0.139655	-0.412116	-0.0907954	0.0365466	-0.104979	-0.0314316	-0.0820819	-0.0563648	-0.103293	-0.419346	-0.187112	0.0771167	0.0206923	-0.321436	-0.53527	0.159311	-0.299042	-0.0349874	-0.399251	-0.413423	-0.456835	-0.444057	0.114241	-0.193615	-0.20751	-0.326879	-0.234576	-0.282325	-0.0267285	0.47031	-0.607827	-0.0607717	-0.798029
ENSDARG00000090636		snoRNA	1	15679314	-0.0739557	-0.118036	-0.544093	0.287965	0.0610393	-0.12466	-0.0632778	-0.0535012	0.0265252	1.49174	-0.0732863	0.035253	-0.139655	-0.412116	-0.0907954	0.0365466	-0.104979	-0.0314316	-0.0820819	-0.0563648	-0.103293	-0.419346	-0.187112	0.0771167	0.0206923	-0.321436	-0.53527	0.159311	-0.299042	-0.0349874	-0.399251	-0.413423	-0.456835	-0.444057	0.114241	-0.193615	-0.20751	-0.326879	-0.234576	-0.282325	-0.0267285	0.47031	-0.607827	-0.0607717	-0.798029
ENSDARG00000090653		snoRNA	1	15681062	-0.0739557	-0.118036	-0.544093	0.287965	0.0610393	-0.12466	-0.0632778	-0.0535012	0.0265252	1.49174	-0.0732863	0.035253	-0.139655	-0.412116	-0.0907954	0.0365466	-0.104979	-0.0314316	-0.0820819	-0.0563648	-0.103293	-0.419346	-0.187112	0.0771167	0.0206923	-0.321436	-0.53527	0.159311	-0.299042	-0.0349874	-0.399251	-0.413423	-0.456835	-0.444057	0.114241	-0.193615	-0.20751	-0.326879	-0.234576	-0.282325	-0.0267285	0.47031	-0.607827	-0.0607717	-0.798029
ENSDARG00000088569		snoRNA	1	15683111	-0.0739557	-0.118036	-0.544093	0.287965	0.0610393	-0.12466	-0.0632778	-0.0535012	0.0265252	1.49174	-0.0732863	0.035253	-0.139655	-0.412116	-0.0907954	0.0365466	-0.104979	-0.0314316	-0.0820819	-0.0563648	-0.103293	-0.419346	-0.187112	0.0771167	0.0206923	-0.321436	-0.53527	0.159311	-0.299042	-0.0349874	-0.399251	-0.413423	-0.456835	-0.444057	0.114241	-0.193615	-0.20751	-0.326879	-0.234576	-0.282325	-0.0267285	0.47031	-0.607827	-0.0607717	-0.798029
ENSDARG00000092109	si:ch211-194c21.1	processed_transcript	1	16072419	-0.0739557	-0.118036	-0.544093	0.287965	0.0610393	-0.12466	-0.0632778	-0.0535012	0.0265252	1.49174	-0.0732863	0.035253	-0.139655	-0.412116	-0.0907954	0.0365466	-0.104979	-0.0314316	-0.0820819	-0.0563648	-0.103293	-0.419346	-0.187112	0.0771167	0.0206923	-0.321436	-0.53527	0.159311	-0.299042	-0.0349874	-0.399251	-0.413423	-0.456835	-0.444057	0.114241	-0.193615	-0.20751	-0.326879	-0.234576	-0.282325	-0.0267285	0.47031	-0.607827	-0.0607717	-0.798029
ENSDARG00000017591	fat1	protein_coding	1	16118817	-0.0739557	-0.118036	-0.544093	0.287965	0.0610393	-0.12466	-0.0632778	-0.0535012	0.0265252	-0.0887641	-0.0732863	0.035253	-0.139655	-0.412116	-0.0907954	0.0365466	-0.104979	-0.0314316	-0.0820819	-0.0563648	-0.103293	-0.419346	-0.187112	0.0771167	0.0206923	-0.321436	-0.53527	0.159311	-0.299042	-0.0349874	-0.399251	-0.413423	-0.456835	-0.444057	0.114241	-0.193615	-0.20751	-0.326879	-0.234576	-0.282325	-0.0267285	0.47031	-0.607827	-0.0607717	-0.798029
ENSDARG00000092708	si:dkey-228c11.4	processed_transcript	1	16207851	-0.0739557	-0.118036	-0.544093	0.287965	0.0610393	-0.12466	-0.0632778	-0.0535012	0.0265252	-0.0887641	-0.0732863	0.035253	-0.139655	-0.412116	-0.0907954	0.0365466	-0.104979	-0.0314316	-0.0820819	-0.0563648	-0.103293	-0.419346	-0.187112	0.0771167	0.0206923	-0.321436	-0.53527	0.159311	-0.299042	-0.0349874	-0.399251	-0.413423	-0.456835	-0.444057	0.114241	-0.193615	-0.20751	-0.326879	-0.234576	-0.282325	-0.0267285	0.47031	-0.607827	-0.0607717	-0.798029
ENSDARG00000017905	casp3a	protein_coding	1	16269237	-0.0739557	-0.118036	-0.544093	0.287965	0.0610393	-0.12466	-0.0632778	-0.0535012	0.0265252	-0.0887641	-0.0732863	0.035253	-0.139655	-0.412116	-0.0907954	0.0365466	-0.104979	-0.0314316	-0.0820819	-0.0563648	-0.103293	-0.419346	-0.187112	0.0771167	0.0206923	-0.321436	-0.53527	0.159311	-0.299042	-0.0349874	-0.399251	-0.413423	-0.456835	-0.444057	0.114241	-0.193615	-0.20751	-0.326879	-0.234576	-0.282325	-0.0267285	0.47031	-0.607827	-0.0607717	-0.798029
ENSDARG00000030514	acsl1	protein_coding	1	16279346	-0.0739557	-0.118036	-0.544093	0.287965	0.0610393	-0.12466	-0.0632778	-0.0535012	0.0265252	-0.0887641	-0.0732863	0.035253	-0.139655	-0.412116	-0.0907954	0.0365466	-0.104979	-0.0314316	-0.0820819	-0.0563648	-0.103293	-0.419346	-0.187112	0.0771167	0.0206923	-0.321436	-0.53527	0.159311	-0.299042	-0.0349874	-0.399251	-0.413423	-0.456835	-0.444057	0.114241	-0.193615	-0.20751	-0.326879	-0.234576	-0.282325	-0.0267285	0.47031	-0.607827	-0.0607717	-0.798029
ENSDARG00000056400	helt	protein_coding	1	16335287	-0.0739557	-0.118036	-0.544093	0.287965	0.0610393	-0.12466	-0.0632778	-0.0535012	0.0265252	-0.0887641	-0.0732863	0.035253	-0.139655	-0.412116	-0.0907954	0.0365466	-0.104979	-0.0314316	-0.0820819	-0.0563648	-0.103293	-0.419346	-0.187112	0.0771167	0.0206923	-0.321436	-0.53527	0.159311	-0.299042	-0.0349874	-0.399251	-0.413423	-0.456835	-0.444057	0.114241	-0.193615	-0.20751	-0.326879	-0.234576	-0.282325	-0.0267285	0.47031	-0.607827	-0.0607717	-0.798029
ENSDARG00000042937	si:ch211-197n1.2	protein_coding	1	16359910	-0.0739557	-0.118036	-0.544093	0.287965	0.0610393	-0.12466	-0.0632778	-0.0535012	0.0265252	-0.0887641	-0.0732863	0.035253	-0.139655	-0.412116	-0.0907954	0.0365466	-0.104979	-0.0314316	-0.0820819	-0.0563648	-0.103293	-0.419346	-0.187112	0.0771167	0.0206923	-0.321436	-0.53527	0.159311	-0.299042	-0.0349874	-0.399251	-0.413423	-0.456835	-0.444057	0.114241	-0.193615	-0.20751	-0.326879	-0.234576	-0.282325	-0.0267285	0.47031	-0.607827	-0.0607717	-0.798029
ENSDARG00000094906	B8JIF7_DANRE	protein_coding	1	16394283	-0.0739557	-0.118036	-0.544093	0.287965	0.0610393	-0.12466	-0.0632778	-0.0535012	0.0265252	-0.0887641	-0.0732863	0.035253	-0.139655	-0.412116	-0.0907954	0.0365466	-0.104979	-0.0314316	-0.0820819	-0.0563648	-0.103293	-0.419346	-0.187112	0.0771167	0.0206923	-0.321436	-0.53527	0.159311	-0.299042	-0.0349874	-0.399251	-0.413423	-0.456835	-0.444057	0.114241	-0.193615	-0.20751	-0.326879	-0.234576	-0.282325	-0.0267285	0.47031	-0.607827	-0.0607717	-0.798029
ENSDARG00000092600	si:dkey-256e7.5	protein_coding	1	16409828	-0.0739557	-0.118036	-0.544093	0.287965	0.0610393	-0.12466	-0.0632778	-0.0535012	0.0265252	-0.0887641	-0.0732863	0.035253	-0.139655	-0.412116	-0.0907954	0.0365466	-0.104979	-0.0314316	-0.0820819	-0.0563648	-0.103293	-0.419346	-0.187112	0.0771167	0.0206923	-0.321436	-0.53527	0.159311	-0.299042	-0.0349874	-0.399251	-0.413423	-0.456835	-0.444057	0.114241	-0.193615	-0.20751	-0.326879	-0.234576	-0.282325	-0.0267285	0.47031	-0.607827	-0.0607717	-0.798029
ENSDARG00000027355	slc25a4	protein_coding	1	16418640	-0.0739557	-0.118036	-0.544093	0.287965	0.0610393	-0.12466	-0.0632778	-0.0535012	0.0265252	-0.0887641	-0.0732863	0.035253	-0.139655	-0.412116	-0.0907954	0.0365466	-0.104979	-0.0314316	-0.0820819	-0.0563648	-0.103293	-0.419346	-0.187112	0.0771167	0.0206923	-0.321436	-0.53527	0.159311	-0.299042	-0.0349874	-0.399251	-0.413423	-0.456835	-0.444057	0.114241	-0.193615	-0.20751	-0.326879	-0.234576	-0.282325	-0.0267285	0.47031	-0.607827	-0.0607717	-0.798029
ENSDARG00000056381	zgc:85910	protein_coding	1	16422939	-0.0739557	-0.118036	-0.544093	0.287965	0.0610393	-0.12466	-0.0632778	-0.0535012	0.0265252	-0.0887641	-0.0732863	0.035253	-0.139655	-0.412116	-0.0907954	0.0365466	-0.104979	-0.0314316	-0.0820819	-0.0563648	-0.103293	-0.419346	-0.187112	0.0771167	0.0206923	-0.321436	-0.53527	0.159311	-0.299042	-0.0349874	-0.399251	-0.413423	-0.456835	-0.444057	0.114241	-0.193615	-0.20751	-0.326879	-0.234576	-0.282325	-0.0267285	0.47031	-0.607827	-0.0607717	-0.798029
ENSDARG00000056376	ankrd37	protein_coding	1	16437321	-0.0739557	-0.118036	-0.544093	0.287965	0.0610393	-0.12466	-0.0632778	-0.0535012	0.0265252	-0.0887641	-0.0732863	0.035253	-0.139655	-0.412116	-0.0907954	0.0365466	-0.104979	-0.0314316	-0.0820819	-0.0563648	-0.103293	-0.419346	-0.187112	0.0771167	0.0206923	-0.321436	-0.53527	0.159311	-0.299042	-0.0349874	-0.399251	-0.413423	-0.456835	-0.444057	0.114241	-0.193615	-0.20751	-0.326879	-0.234576	-0.282325	-0.0267285	0.47031	-0.607827	-0.0607717	-0.798029
ENSDARG00000056369	ufsp2	protein_coding	1	16441366	-0.0739557	-0.118036	-0.544093	0.287965	0.0610393	-0.12466	-0.0632778	-0.0535012	0.0265252	-0.0887641	-0.0732863	0.035253	-0.139655	-0.412116	-0.0907954	0.0365466	-0.104979	-0.0314316	-0.0820819	-0.0563648	-0.103293	-0.419346	-0.187112	0.0771167	0.0206923	-0.321436	-0.53527	0.159311	-0.299042	-0.0349874	-0.399251	-0.413423	-0.456835	-0.444057	0.114241	-0.193615	-0.20751	-0.326879	-0.234576	-0.282325	-0.0267285	0.47031	-0.607827	-0.0607717	-0.798029
ENSDARG00000092022	si:dkey-256e7.8	protein_coding	1	16454586	-0.0739557	-0.118036	-0.544093	0.287965	0.0610393	-0.12466	-0.0632778	-0.0535012	0.0265252	-0.0887641	-0.0732863	0.035253	-0.139655	-0.412116	-0.0907954	0.0365466	-0.104979	-0.0314316	-0.0820819	-0.0563648	-0.103293	-0.419346	-0.187112	0.0771167	0.0206923	-0.321436	-0.53527	0.159311	-0.299042	-0.0349874	-0.399251	-0.413423	-0.456835	-0.444057	0.114241	-0.193615	-0.20751	-0.326879	-0.234576	-0.282325	-0.0267285	0.47031	-0.607827	-0.0607717	-0.798029
ENSDARG00000011023	pdlim3a	protein_coding	1	16463748	-0.0739557	-0.118036	-0.544093	0.287965	0.0610393	-0.12466	-0.0632778	-0.0535012	0.0265252	-0.0887641	-0.0732863	0.035253	-0.139655	-0.412116	-0.0907954	0.0365466	-0.104979	-0.0314316	-0.0820819	-0.0563648	-0.103293	-0.419346	-0.187112	0.0771167	0.0206923	-0.321436	-0.53527	0.159311	-0.299042	-0.0349874	-0.399251	-0.413423	-0.456835	-0.444057	0.114241	-0.193615	-0.20751	-0.326879	-0.234576	-0.282325	-0.0267285	0.47031	-0.607827	-0.0607717	-0.798029
ENSDARG00000003046	sorbs2a	protein_coding	1	16489551	-0.0739557	-0.118036	-0.544093	0.287965	0.0610393	-0.12466	-0.0632778	-0.0535012	0.0265252	-0.0887641	-0.0732863	0.035253	-0.139655	-0.412116	-0.0907954	0.0365466	-0.104979	-0.0314316	-0.0820819	-0.0563648	-0.103293	-0.419346	-0.187112	0.0771167	0.0206923	-0.321436	-0.53527	0.159311	-0.299042	-0.0349874	-0.399251	-0.413423	-0.456835	-0.444057	0.114241	-0.193615	-0.20751	-0.326879	-0.234576	-0.282325	-0.0267285	0.47031	-0.607827	-0.0607717	-0.798029
ENSDARG00000095697	si:dkeyp-11a2.3	processed_transcript	1	16600275	-0.0739557	-0.118036	-0.544093	0.287965	0.0610393	-0.12466	-0.0632778	-0.0535012	0.0265252	-0.0887641	-0.0732863	0.035253	-0.139655	-0.412116	-0.0907954	0.0365466	-0.104979	-0.0314316	-0.0820819	-0.0563648	-0.103293	-0.419346	-0.187112	0.0771167	0.0206923	-0.321436	-0.53527	0.159311	-0.299042	-0.0349874	-0.399251	-0.413423	-0.456835	-0.444057	0.114241	-0.193615	-0.20751	-0.326879	-0.234576	-0.282325	-0.0267285	0.47031	-0.607827	-0.0607717	-0.798029
ENSDARG00000016065	tlr3	protein_coding	1	16634839	-0.0739557	-0.118036	-0.544093	0.287965	0.0610393	-0.12466	-0.0632778	-0.0535012	0.0265252	-0.0887641	-0.0732863	0.035253	-0.139655	-0.412116	-0.0907954	0.0365466	-0.104979	-0.0314316	-0.0820819	-0.0563648	-0.103293	-0.419346	-0.187112	0.0771167	0.0206923	-0.321436	-0.53527	0.159311	-0.299042	-0.0349874	-0.399251	-0.413423	-0.456835	-0.444057	0.114241	-0.193615	-0.20751	-0.326879	-0.234576	-0.282325	-0.0267285	0.47031	-0.607827	-0.0607717	-0.798029
ENSDARG00000062132	cyp4v2	protein_coding	1	16642201	-0.0739557	-0.118036	-0.544093	0.287965	0.0610393	-0.12466	-0.0632778	-0.0535012	0.0265252	-0.0887641	-0.0732863	0.035253	-0.139655	-0.412116	-0.0907954	0.0365466	-0.104979	-0.0314316	-0.0820819	-0.0563648	-0.103293	-0.419346	-0.187112	0.0771167	0.0206923	-0.321436	-0.53527	0.159311	-0.299042	-0.0349874	-0.399251	-0.413423	-0.456835	-0.444057	0.114241	-0.193615	-0.20751	-0.326879	-0.234576	-0.282325	-0.0267285	0.47031	-0.607827	-0.0607717	-0.798029
ENSDARG00000090504		miRNA	1	16908287	-0.0739557	-0.118036	-0.544093	0.287965	0.0610393	-0.12466	-0.0632778	-0.0535012	0.0265252	1.67644	-0.0732863	0.035253	-0.139655	-0.412116	-0.0907954	0.0365466	-0.104979	-0.0314316	-0.0820819	-0.0563648	-0.103293	-0.419346	-0.187112	0.0771167	0.0206923	-0.321436	-0.53527	0.159311	-0.299042	-0.0349874	-0.399251	-0.413423	-0.456835	-0.444057	0.114241	-0.193615	-0.20751	-0.326879	-0.234576	-0.282325	-0.0267285	0.47031	-0.607827	-0.0607717	-0.798029
ENSDARG00000094943	si:ch211-161c21.2	processed_transcript	1	16929507	-0.0739557	-0.118036	-0.544093	0.287965	0.0610393	-0.12466	-0.0632778	-0.0535012	0.0265252	1.67644	-0.0732863	0.035253	-0.139655	-0.412116	-0.0907954	0.0365466	-0.104979	-0.0314316	-0.0820819	-0.0563648	-0.103293	-0.419346	-0.187112	0.0771167	0.0206923	-0.321436	-0.53527	0.159311	-0.299042	-0.0349874	-0.399251	-0.413423	-0.456835	-0.444057	0.114241	-0.193615	-0.20751	-0.326879	-0.234576	-0.282325	-0.0267285	0.47031	-0.607827	-0.0607717	-0.798029
ENSDARG00000037545	mtnr1aa	protein_coding	1	16993230	-0.0739557	-0.118036	-0.544093	0.287965	0.0610393	-0.12466	-0.0632778	-0.0535012	0.0265252	1.67644	-0.0732863	0.035253	-0.139655	-0.412116	-0.0907954	0.0365466	-0.104979	-0.0314316	-0.0820819	-0.0563648	-0.103293	-0.419346	-0.187112	0.0771167	0.0206923	-0.321436	-0.53527	0.159311	-0.299042	-0.0349874	-0.399251	-0.413423	-0.456835	-0.444057	0.114241	-0.193615	-0.20751	-0.326879	-0.234576	-0.282325	-0.0267285	0.47031	-0.607827	-0.0607717	-0.798029
ENSDARG00000062122	klhl5	protein_coding	1	17105728	-0.0739557	-0.118036	-0.544093	0.287965	0.0610393	-0.12466	-0.0632778	-0.0535012	0.0265252	1.67644	-0.0732863	0.035253	-0.139655	-0.412116	-0.0907954	0.0365466	-0.104979	-0.0314316	-0.0820819	-0.0563648	-0.103293	-0.419346	-0.187112	0.0771167	0.0206923	-0.321436	-0.53527	0.159311	-0.299042	-0.0349874	-0.399251	-0.413423	-0.456835	-0.444057	0.114241	-0.193615	-0.20751	-0.326879	-0.234576	-0.282325	-0.0267285	0.47031	-0.607827	-0.0607717	-0.798029
ENSDARG00000095111	si:dkey-192k22.2	protein_coding	1	17292759	-0.0739557	-0.118036	-0.544093	0.287965	0.0610393	-0.12466	-0.0632778	-0.0535012	0.0265252	1.67644	-0.0732863	0.035253	-0.139655	-0.412116	-0.0907954	0.0365466	-0.104979	-0.0314316	-0.0820819	-0.0563648	-0.103293	-0.419346	-0.187112	0.0771167	0.0206923	-0.321436	-0.53527	0.159311	-0.299042	-0.0349874	-0.399251	-0.413423	-0.456835	-0.444057	0.114241	-0.193615	-0.20751	-0.326879	-0.234576	-0.282325	-0.0267285	0.47031	-0.607827	-0.0607717	-0.798029
ENSDARG00000008287	fam114a1	protein_coding	1	17317642	-0.0739557	-0.118036	-0.544093	0.287965	0.0610393	-0.12466	-0.0632778	-0.0535012	0.0265252	1.67644	-0.0732863	0.035253	-0.139655	-0.412116	-0.0907954	0.0365466	-0.104979	-0.0314316	-0.0820819	-0.0563648	-0.103293	-0.419346	-0.187112	0.0771167	0.0206923	-0.321436	-0.53527	0.159311	-0.299042	-0.0349874	-0.399251	-0.413423	-0.456835	-0.444057	0.114241	-0.193615	-0.20751	-0.326879	-0.234576	-0.282325	-0.0267285	0.47031	-0.607827	-0.0607717	-0.798029
ENSDARG00000015495	klf3	protein_coding	1	17336041	-0.0739557	-0.118036	-0.544093	0.287965	0.0610393	-0.12466	-0.0632778	-0.0535012	0.0265252	1.67644	-0.0732863	0.035253	-0.139655	-0.412116	-0.0907954	0.0365466	-0.104979	-0.0314316	-0.0820819	-0.0563648	-0.103293	-0.419346	-0.187112	0.0771167	0.0206923	-0.321436	-0.53527	0.159311	-0.299042	-0.0349874	-0.399251	-0.413423	-0.456835	-0.444057	0.114241	-0.193615	-0.20751	-0.326879	-0.234576	-0.282325	-0.0267285	0.47031	-0.607827	-0.0607717	-0.798029
ENSDARG00000062081	tbc1d1	protein_coding	1	17387243	-0.0739557	-0.118036	-0.544093	0.287965	0.0610393	-0.12466	-0.0632778	-0.0535012	0.0265252	1.67644	-0.0732863	0.035253	-0.139655	-0.412116	-0.0907954	0.0365466	-0.104979	-0.0314316	-0.0820819	-0.0563648	-0.103293	-0.419346	-0.187112	0.0771167	0.0206923	-0.321436	-0.53527	0.159311	-0.299042	-0.0349874	-0.399251	-0.413423	-0.456835	-0.444057	0.114241	-0.193615	-0.20751	-0.326879	-0.234576	-0.282325	-0.0267285	0.47031	-0.607827	-0.0607717	-0.0249294
ENSDARG00000018178	pgm2	protein_coding	1	17521063	-0.0739557	-0.118036	-0.544093	0.287965	0.0610393	-0.12466	-0.0632778	-0.0535012	0.0265252	1.67644	-0.0732863	0.035253	-0.139655	-0.412116	-0.0907954	0.0365466	-0.104979	-0.0314316	-0.0820819	-0.0563648	-0.103293	-0.419346	-0.187112	0.0771167	0.0206923	-0.321436	-0.53527	0.159311	-0.299042	-0.0349874	-0.399251	-0.413423	-0.456835	-0.444057	0.114241	-0.193615	-0.20751	-0.326879	-0.234576	-0.282325	-0.0267285	0.47031	-0.607827	-0.0607717	-0.0249294
ENSDARG00000093886	si:dkey-167i21.2	protein_coding	1	17552786	-0.0739557	-0.118036	-0.544093	0.287965	0.0610393	-0.12466	-0.0632778	-0.0535012	0.0265252	1.67644	-0.0732863	0.035253	-0.139655	-0.412116	-0.0907954	0.0365466	-0.104979	-0.0314316	-0.0820819	-0.0563648	-0.103293	-0.419346	-0.187112	0.0771167	0.0206923	-0.321436	-0.53527	0.159311	-0.299042	-0.0349874	-0.399251	-0.413423	-0.456835	-0.444057	0.114241	-0.193615	-0.20751	-0.326879	-0.234576	-0.282325	-0.0267285	0.47031	-0.607827	-0.0607717	-0.0249294
ENSDARG00000056163	zgc:73228	protein_coding	1	17553574	-0.0739557	-0.118036	-0.544093	0.287965	0.0610393	-0.12466	-0.0632778	-0.0535012	0.0265252	1.67644	-0.0732863	0.035253	-0.139655	-0.412116	-0.0907954	0.0365466	-0.104979	-0.0314316	-0.0820819	-0.0563648	-0.103293	-0.419346	-0.187112	0.0771167	0.0206923	-0.321436	-0.53527	0.159311	-0.299042	-0.0349874	-0.399251	-0.413423	-0.456835	-0.444057	0.114241	-0.193615	-0.20751	-0.326879	-0.234576	-0.282325	-0.0267285	0.47031	-0.607827	-0.0607717	-0.0249294
ENSDARG00000092811	si:dkey-167i21.4	processed_transcript	1	17571242	-0.0739557	-0.118036	-0.544093	0.287965	0.0610393	-0.12466	-0.0632778	-0.0535012	0.0265252	1.67644	-0.0732863	0.035253	-0.139655	-0.412116	-0.0907954	0.0365466	-0.104979	-0.0314316	-0.0820819	-0.0563648	-0.103293	-0.419346	-0.187112	0.0771167	0.0206923	-0.321436	-0.53527	0.159311	-0.299042	-0.0349874	-0.399251	-0.413423	-0.456835	-0.444057	0.114241	-0.193615	-0.20751	-0.326879	-0.234576	-0.282325	-0.0267285	0.47031	-0.607827	-0.0607717	-0.0249294
ENSDARG00000079488	zgc:195282	protein_coding	1	17583357	-0.0739557	-0.118036	-0.544093	0.287965	0.0610393	-0.12466	-0.0632778	-0.0535012	0.0265252	1.67644	-0.0732863	0.035253	-0.139655	-0.412116	-0.0907954	0.0365466	-0.104979	-0.0314316	-0.0820819	-0.0563648	-0.103293	-0.419346	-0.187112	0.0771167	0.0206923	-0.321436	-0.53527	0.159311	-0.299042	-0.0349874	-0.399251	-0.413423	-0.456835	-0.444057	0.114241	-0.193615	-0.20751	-0.326879	-0.234576	-0.282325	-0.0267285	0.47031	-0.607827	-0.0607717	-0.0249294
ENSDARG00000062055	si:dkey-20n3.1	protein_coding	1	17604955	-0.0739557	-0.118036	-0.544093	0.287965	0.0610393	-0.12466	-0.0632778	-0.0535012	0.0265252	1.67644	-0.0732863	0.035253	-0.139655	-0.412116	-0.0907954	0.0365466	-0.104979	-0.0314316	-0.0820819	-0.0563648	-0.103293	-0.419346	-0.187112	0.0771167	0.0206923	-0.321436	-0.53527	0.159311	-0.299042	-0.0349874	-0.399251	-0.413423	-0.456835	-0.444057	0.114241	-0.193615	-0.20751	-0.326879	-0.234576	-0.282325	-0.0267285	0.47031	-0.607827	-0.0607717	-0.0249294
ENSDARG00000074275	si:ch211-157h5.2	protein_coding	1	17707645	-0.0739557	-0.118036	-0.544093	0.287965	0.0610393	-0.12466	-0.0632778	-0.0535012	0.0265252	1.67644	-0.0732863	0.035253	-0.139655	-0.412116	-0.0907954	0.0365466	-0.104979	-0.0314316	-0.0820819	-0.0563648	-0.103293	-0.419346	-0.187112	0.0771167	0.0206923	-0.321436	-0.53527	0.159311	-0.299042	-0.0349874	-0.399251	-0.413423	-0.456835	-0.444057	0.114241	-0.193615	-0.20751	-0.326879	-0.234576	-0.282325	-0.0267285	0.47031	-0.607827	-0.0607717	-0.0249294
ENSDARG00000075330	si:ch211-157h5.5	protein_coding	1	17816221	-0.0739557	-0.118036	-0.544093	0.287965	0.0610393	-0.12466	-0.0632778	-0.0535012	0.0265252	1.67644	-0.0732863	0.035253	-0.139655	-0.412116	-0.0907954	0.0365466	-0.104979	-0.0314316	-0.0820819	-0.0563648	-0.103293	-0.419346	-0.187112	0.0771167	0.0206923	-0.321436	-0.53527	0.159311	-0.299042	-0.0349874	-0.399251	-0.413423	-0.456835	-0.444057	0.114241	-0.193615	-0.20751	-0.326879	-0.234576	-0.282325	-0.0267285	0.47031	-0.607827	-0.0607717	-0.0249294
ENSDARG00000006392	exosc9	protein_coding	1	17825396	-0.0739557	-0.118036	-0.544093	0.287965	0.0610393	-0.12466	-0.0632778	-0.0535012	0.0265252	1.67644	-0.0732863	0.035253	-0.139655	-0.412116	-0.0907954	0.0365466	-0.104979	-0.0314316	-0.0820819	-0.0563648	-0.103293	-0.419346	-0.187112	0.0771167	0.0206923	-0.321436	-0.53527	0.159311	-0.299042	-0.0349874	-0.399251	-0.413423	-0.456835	-0.444057	0.114241	-0.193615	-0.20751	-0.326879	-0.234576	-0.282325	-0.0267285	0.47031	-0.607827	-0.0607717	-0.0249294
ENSDARG00000073902	ptpn9b	protein_coding	1	17836443	-0.0739557	-0.118036	-0.544093	0.287965	0.0610393	-0.12466	-0.0632778	-0.0535012	0.0265252	1.67644	-0.0732863	0.035253	-0.139655	-0.412116	-0.0907954	0.0365466	-0.104979	-0.0314316	-0.0820819	-0.0563648	-0.103293	-0.419346	-0.187112	0.0771167	0.0206923	-0.321436	-0.53527	0.159311	-0.299042	-0.0349874	-0.399251	-0.413423	-0.456835	-0.444057	0.114241	-0.193615	-0.20751	-0.326879	-0.234576	-0.282325	-0.0267285	0.47031	-0.607827	-0.0607717	-0.0249294
ENSDARG00000019945	ptprdb	protein_coding	1	17864815	-0.0739557	-0.118036	-0.544093	0.287965	0.0610393	-0.12466	-0.0632778	-0.0535012	0.0265252	-0.337364	-0.0732863	0.035253	-0.139655	-0.412116	-0.0907954	0.0365466	-0.104979	-0.0314316	-0.0820819	-0.0563648	-0.103293	-0.419346	-0.187112	0.0771167	0.0206923	-0.321436	-0.53527	0.159311	-0.299042	-0.0349874	-0.399251	-0.413423	-0.456835	-0.444057	0.114241	-0.193615	-0.20751	-0.326879	-0.234576	-0.282325	-0.0267285	0.47031	-0.607827	-0.0607717	-0.0249294
ENSDARG00000086957	si:dkeyp-118a3.2	processed_transcript	1	18045136	-0.0739557	-0.118036	-0.544093	0.287965	0.0610393	-0.12466	-0.0632778	-0.0535012	0.0265252	-0.337364	-0.0732863	0.035253	-0.139655	-0.412116	-0.0907954	0.0365466	-0.104979	-0.0314316	-0.0820819	-0.0563648	-0.103293	-0.419346	-0.187112	0.0771167	0.0206923	-0.321436	-0.53527	0.159311	-0.299042	-0.0349874	-0.399251	-0.413423	-0.456835	-0.444057	0.114241	-0.193615	-0.20751	-0.326879	-0.234576	-0.282325	-0.0267285	0.47031	-0.607827	-0.0607717	-0.0249294
ENSDARG00000056151	tyrp1b	protein_coding	1	18074732	-0.0739557	-0.118036	-0.544093	0.287965	0.0610393	-0.12466	-0.0632778	-0.0535012	0.0265252	-0.337364	-0.0732863	0.035253	-0.139655	-0.412116	-0.0907954	0.0365466	-0.104979	-0.0314316	-0.0820819	-0.0563648	-0.103293	-0.419346	-0.187112	0.0771167	0.0206923	-0.321436	-0.53527	0.159311	-0.299042	-0.0349874	-0.399251	-0.413423	-0.456835	-0.444057	0.114241	-0.193615	-0.20751	-0.326879	-0.234576	-0.282325	-0.0267285	0.47031	-0.607827	-0.0607717	-0.0249294
ENSDARG00000061985	si:ch211-241e15.2	protein_coding	1	18094943	-0.0739557	-0.118036	-0.544093	0.287965	0.0610393	-0.12466	-0.0632778	-0.0535012	0.0265252	-0.337364	-0.0732863	0.035253	-0.139655	-0.412116	-0.0907954	0.0365466	-0.104979	-0.0314316	-0.0820819	-0.0563648	-0.103293	-0.419346	-0.187112	0.0771167	0.0206923	-0.321436	-0.53527	0.159311	-0.299042	-0.0349874	-0.399251	-0.413423	-0.456835	-0.444057	0.114241	-0.193615	-0.20751	-0.326879	-0.234576	-0.282325	-0.0267285	0.47031	-0.607827	-0.0607717	-0.0249294
ENSDARG00000061981	lap3	protein_coding	1	18160275	-0.0739557	-0.118036	-0.544093	0.287965	0.0610393	-0.12466	-0.0632778	-0.0535012	0.0265252	-0.337364	-0.0732863	0.035253	-0.139655	-0.412116	-0.0907954	0.0365466	-0.104979	-0.0314316	-0.0820819	-0.0563648	-0.103293	-0.419346	-0.187112	0.0771167	0.0206923	-0.321436	-0.53527	0.159311	-0.299042	-0.0349874	-0.399251	-0.413423	-0.456835	-0.444057	0.114241	-0.193615	-0.20751	-0.326879	-0.234576	-0.282325	-0.0267285	0.47031	-0.607827	-0.0607717	-0.0249294
ENSDARG00000003631	clock3	protein_coding	1	18174899	-0.0739557	-0.118036	-0.544093	0.287965	0.0610393	-0.12466	-0.0632778	-0.0535012	0.0265252	-0.337364	-0.0732863	0.035253	-0.139655	-0.412116	-0.0907954	0.0365466	-0.104979	-0.0314316	-0.0820819	-0.0563648	-0.103293	-0.419346	-0.187112	0.0771167	0.0206923	-0.321436	-0.53527	0.159311	-0.299042	-0.0349874	-0.399251	-0.413423	-0.456835	-0.444057	0.114241	-0.193615	-0.20751	-0.326879	-0.234576	-0.282325	-0.0267285	0.47031	-0.607827	-0.0607717	-0.0249294
ENSDARG00000056133	kitb	protein_coding	1	18214357	-0.0739557	-0.118036	-0.544093	0.287965	0.0610393	-0.12466	-0.0632778	-0.0535012	0.0265252	-0.337364	-0.0732863	0.035253	-0.139655	-0.412116	-0.0907954	0.0365466	-0.104979	-0.0314316	-0.0820819	-0.0563648	-0.103293	-0.419346	-0.187112	0.0771167	0.0206923	-0.321436	-0.53527	0.159311	-0.299042	-0.0349874	-0.399251	-0.413423	-0.456835	-0.444057	0.114241	-0.193615	-0.20751	-0.326879	-0.234576	-0.282325	-0.0267285	0.47031	-0.607827	-0.0607717	-0.0249294
ENSDARG00000070321	si:dkey-245p14.5	protein_coding	1	18257123	-0.0739557	-0.118036	-0.544093	0.287965	0.0610393	-0.12466	-0.0632778	-0.0535012	0.0265252	-0.337364	-0.0732863	0.035253	-0.139655	-0.412116	-0.0907954	0.0365466	-0.104979	-0.0314316	-0.0820819	-0.0563648	-0.103293	-0.419346	-0.187112	0.0771167	0.0206923	-0.321436	-0.53527	0.159311	-0.299042	-0.0349874	-0.399251	-0.413423	-0.456835	-0.444057	0.114241	-0.193615	-0.20751	-0.326879	-0.234576	-0.282325	-0.0267285	0.47031	-0.607827	-0.0607717	-0.0249294
ENSDARG00000017744	smc2	protein_coding	1	18277015	-0.0739557	-0.118036	-0.544093	0.287965	0.0610393	-0.12466	-0.0632778	-0.0535012	0.0265252	-0.337364	-0.0732863	0.035253	-0.139655	-0.412116	-0.0907954	0.0365466	-0.104979	-0.0314316	-0.0820819	-0.0563648	-0.103293	-0.419346	-0.187112	0.0771167	0.0206923	-0.321436	-0.53527	0.159311	-0.299042	-0.0349874	-0.399251	-0.413423	-0.456835	-0.444057	0.114241	-0.193615	-0.20751	-0.326879	-0.234576	-0.282325	-0.0267285	0.47031	-0.607827	-0.0607717	-0.0249294
ENSDARG00000070320	si:dkey-245p14.4	protein_coding	1	18277039	-0.0739557	-0.118036	-0.544093	0.287965	0.0610393	-0.12466	-0.0632778	-0.0535012	0.0265252	-0.337364	-0.0732863	0.035253	-0.139655	-0.412116	-0.0907954	0.0365466	-0.104979	-0.0314316	-0.0820819	-0.0563648	-0.103293	-0.419346	-0.187112	0.0771167	0.0206923	-0.321436	-0.53527	0.159311	-0.299042	-0.0349874	-0.399251	-0.413423	-0.456835	-0.444057	0.114241	-0.193615	-0.20751	-0.326879	-0.234576	-0.282325	-0.0267285	0.47031	-0.607827	-0.0607717	-0.0249294
ENSDARG00000061952	si:dkey-245p14.6	protein_coding	1	18304647	-0.0739557	-0.118036	-0.544093	0.287965	0.0610393	-0.12466	-0.0632778	-0.0535012	0.0265252	-0.337364	-0.0732863	0.035253	-0.139655	-0.412116	-0.0907954	0.0365466	-0.104979	-0.0314316	-0.0820819	-0.0563648	-0.103293	-0.419346	-0.187112	0.0771167	0.0206923	-0.321436	-0.53527	0.159311	-0.299042	-0.0349874	-0.399251	-0.413423	-0.456835	-0.444057	0.114241	-0.193615	-0.20751	-0.326879	-0.234576	-0.282325	-0.0267285	0.47031	-0.607827	-0.0607717	-0.0249294
ENSDARG00000061936	si:dkey-245p14.2	protein_coding	1	18344284	-0.0739557	-0.118036	-0.544093	0.287965	0.0610393	-0.12466	-0.0632778	-0.0535012	0.0265252	-0.337364	-0.0732863	0.035253	-0.139655	-0.412116	-0.0907954	0.0365466	-0.104979	-0.0314316	-0.0820819	-0.0563648	-0.103293	-0.419346	-0.187112	0.0771167	0.0206923	-0.321436	-0.53527	0.159311	-0.299042	-0.0349874	-0.399251	-0.413423	-0.456835	-0.444057	0.114241	-0.193615	-0.20751	-0.326879	-0.234576	-0.282325	-0.0267285	0.47031	-0.607827	-0.0607717	-0.0249294
ENSDARG00000006434	polr1e	protein_coding	1	18379207	-0.0739557	-0.118036	-0.544093	0.287965	0.0610393	-0.12466	-0.0632778	-0.0535012	0.0265252	-0.337364	-0.0732863	0.035253	-0.139655	-0.412116	-0.0907954	0.0365466	-0.104979	-0.0314316	-0.0820819	-0.0563648	-0.103293	-0.419346	-0.187112	0.0771167	0.0206923	-0.321436	-0.53527	0.159311	-0.299042	-0.0349874	-0.399251	-0.413423	-0.456835	-0.444057	0.114241	-0.193615	-0.20751	-0.326879	-0.234576	-0.282325	-0.0267285	0.47031	-0.607827	-0.0607717	-0.0249294
ENSDARG00000037484	tmem192	protein_coding	1	18391440	-0.0739557	-0.118036	-0.544093	0.287965	0.0610393	-0.12466	-0.0632778	-0.0535012	0.0265252	-0.337364	-0.0732863	0.035253	-0.139655	-0.412116	-0.0907954	0.0365466	-0.104979	-0.0314316	-0.0820819	-0.0563648	-0.103293	-0.419346	-0.187112	0.0771167	0.0206923	-0.321436	-0.53527	0.159311	-0.299042	-0.0349874	-0.399251	-0.413423	-0.456835	-0.444057	0.114241	-0.193615	-0.20751	-0.326879	-0.234576	-0.282325	-0.0267285	0.47031	-0.607827	-0.0607717	-0.0249294
ENSDARG00000094729	si:ch211-42i9.4	processed_transcript	1	18409842	-0.0739557	-0.118036	-0.544093	0.287965	0.0610393	-0.12466	-0.0632778	-0.0535012	0.0265252	-0.337364	-0.0732863	0.035253	-0.139655	-0.412116	-0.0907954	0.0365466	-0.104979	-0.0314316	-0.0820819	-0.0563648	-0.103293	-0.419346	-0.187112	0.0771167	0.0206923	-0.321436	-0.53527	0.159311	-0.299042	-0.0349874	-0.399251	-0.413423	-0.456835	-0.444057	0.114241	-0.193615	-0.20751	-0.326879	-0.234576	-0.282325	-0.0267285	0.47031	-0.607827	-0.0607717	-0.0249294
ENSDARG00000095388	si:ch211-42i9.5	processed_transcript	1	18432761	-0.0739557	-0.118036	-0.544093	0.287965	0.0610393	-0.12466	-0.0632778	-0.0535012	0.0265252	-0.337364	-0.0732863	0.035253	-0.139655	-0.412116	-0.0907954	0.0365466	-0.104979	-0.0314316	-0.0820819	-0.0563648	-0.103293	-0.419346	-0.187112	0.0771167	0.0206923	-0.321436	-0.53527	0.159311	-0.299042	-0.0349874	-0.399251	-0.413423	-0.456835	-0.444057	0.114241	-0.193615	-0.20751	-0.326879	-0.234576	-0.282325	-0.0267285	0.47031	-0.607827	-0.0607717	-0.0249294
ENSDARG00000085360		rRNA	1	18447594	-0.0739557	-0.118036	-0.544093	0.287965	0.0610393	-0.12466	-0.0632778	-0.0535012	0.0265252	-0.337364	-0.0732863	0.035253	-0.139655	-0.412116	-0.0907954	0.0365466	-0.104979	-0.0314316	-0.0820819	-0.0563648	-0.103293	-0.419346	-0.187112	0.0771167	0.0206923	-0.321436	-0.53527	0.159311	-0.299042	-0.0349874	-0.399251	-0.413423	-0.456835	-0.444057	0.114241	-0.193615	-0.20751	-0.326879	-0.234576	-0.282325	-0.0267285	0.47031	-0.607827	-0.0607717	-0.0249294
ENSDARG00000037487	march1	protein_coding	1	18450403	-0.0739557	-0.118036	-0.544093	0.287965	0.0610393	-0.12466	-0.0632778	-0.0535012	0.0265252	-0.337364	-0.0732863	0.035253	-0.139655	-0.412116	-0.0907954	0.0365466	-0.104979	-0.0314316	-0.0820819	-0.0563648	-0.103293	-0.419346	-0.187112	0.0771167	0.0206923	-0.321436	-0.53527	0.159311	-0.299042	-0.0349874	-0.399251	-0.413423	-0.456835	-0.444057	0.114241	-0.193615	-0.20751	-0.326879	-0.234576	-0.282325	-0.0267285	0.47031	-0.607827	-0.0607717	-0.0249294
ENSDARG00000008068	zgc:110664	protein_coding	1	18501265	-0.0739557	-0.118036	-0.544093	0.287965	0.0610393	-0.12466	-0.0632778	-0.0535012	0.0265252	-0.337364	-0.0732863	0.035253	-0.139655	-0.412116	-0.0907954	0.0365466	-0.104979	-0.0314316	-0.0820819	-0.0563648	-0.103293	-0.419346	-0.187112	0.0771167	0.0206923	-0.321436	-0.53527	0.159311	-0.299042	-0.0349874	-0.399251	-0.413423	-0.456835	-0.444057	0.114241	-0.193615	-0.20751	-0.326879	-0.234576	-0.282325	-0.0267285	0.47031	-0.607827	-0.0607717	-0.0249294
ENSDARG00000077648	si:ch211-42i9.8	protein_coding	1	18506890	-0.0739557	-0.118036	-0.544093	0.287965	0.0610393	-0.12466	-0.0632778	-0.0535012	0.0265252	-0.337364	-0.0732863	0.035253	-0.139655	-0.412116	-0.0907954	0.0365466	-0.104979	-0.0314316	-0.0820819	-0.0563648	-0.103293	-0.419346	-0.187112	0.0771167	0.0206923	-0.321436	-0.53527	0.159311	-0.299042	-0.0349874	-0.399251	-0.413423	-0.456835	-0.444057	0.114241	-0.193615	-0.20751	-0.326879	-0.234576	-0.282325	-0.0267285	0.47031	-0.607827	-0.0607717	-0.0249294
ENSDARG00000079250	zbtb5	processed_transcript	1	18550346	-0.0739557	-0.118036	-0.544093	0.287965	0.0610393	-0.12466	-0.0632778	-0.0535012	0.0265252	-0.337364	-0.0732863	0.035253	-0.139655	-0.412116	-0.0907954	0.0365466	-0.104979	-0.0314316	-0.0820819	-0.0563648	-0.103293	-0.419346	-0.187112	0.0771167	0.0206923	-0.321436	-0.53527	0.159311	-0.299042	-0.0349874	-0.399251	-0.413423	-0.456835	-0.444057	0.114241	-0.193615	-0.20751	-0.326879	-0.234576	-0.282325	-0.0267285	0.47031	-0.607827	-0.0607717	-0.0249294
ENSDARG00000019986	grhprb	protein_coding	1	18577698	-0.0739557	-0.118036	-0.544093	0.287965	0.0610393	-0.12466	-0.0632778	-0.0535012	0.0265252	-0.337364	-0.0732863	0.035253	-0.139655	-0.412116	-0.0907954	0.0365466	-0.104979	-0.0314316	-0.0820819	-0.0563648	-0.103293	-0.419346	-0.187112	0.0771167	0.0206923	-0.321436	-0.53527	0.159311	-0.299042	-0.0349874	-0.399251	-0.413423	-0.456835	-0.444057	0.114241	-0.193615	-0.20751	-0.326879	-0.234576	-0.282325	-0.0267285	0.47031	-0.607827	-0.0607717	-0.0249294
ENSDARG00000080019	si:dkey-82j4.2	protein_coding	1	18591063	-0.0739557	-0.118036	-0.544093	0.287965	0.0610393	-0.12466	-0.0632778	-0.0535012	0.0265252	-0.337364	-0.0732863	0.035253	-0.139655	-0.412116	-0.0907954	0.0365466	-0.104979	-0.0314316	-0.0820819	-0.0563648	-0.103293	-0.419346	-0.187112	0.0771167	0.0206923	-0.321436	-0.53527	0.159311	-0.299042	-0.0349874	-0.399251	-0.413423	-0.456835	-0.444057	0.114241	-0.193615	-0.20751	-0.326879	-0.234576	-0.282325	-0.0267285	0.47031	-0.607827	-0.0607717	-0.0249294
ENSDARG00000061880	apbb2	protein_coding	1	18680382	-0.0739557	-0.118036	-0.544093	0.287965	0.0610393	-0.12466	-0.0632778	-0.0535012	0.0265252	-0.337364	-0.0732863	0.035253	-0.139655	-0.412116	-0.0907954	0.0365466	-0.104979	-0.0314316	-0.0820819	-0.0563648	-0.103293	-0.419346	-0.187112	0.0771167	0.0206923	-0.321436	-0.53527	0.159311	-0.299042	-0.0349874	-0.399251	-0.413423	-0.456835	-0.444057	0.114241	-0.193615	-0.20751	-0.326879	-0.234576	-0.282325	-0.0267285	0.47031	-0.607827	-0.0607717	-0.0249294
ENSDARG00000070281	NSUN7	protein_coding	1	18783254	-0.0739557	-0.118036	-0.544093	0.287965	0.0610393	-0.12466	-0.0632778	-0.0535012	0.0265252	-0.337364	-0.0732863	0.035253	-0.139655	-0.412116	-0.0907954	0.0365466	-0.104979	-0.0314316	-0.0820819	-0.0563648	-0.103293	-0.419346	-0.187112	0.0771167	0.0206923	-0.321436	-0.53527	0.159311	-0.299042	-0.0349874	-0.399251	-0.413423	-0.456835	-0.444057	0.114241	-0.193615	-0.20751	-0.326879	-0.234576	-0.282325	-0.0267285	0.47031	-0.607827	-0.0607717	-0.0249294
ENSDARG00000070278	mettl14	protein_coding	1	18807188	-0.0739557	-0.118036	-0.544093	0.287965	0.0610393	-0.12466	-0.0632778	-0.0535012	0.0265252	-0.337364	-0.0732863	0.035253	-0.139655	-0.412116	-0.0907954	0.0365466	-0.104979	-0.0314316	-0.0820819	-0.0563648	-0.103293	-0.419346	-0.187112	0.0771167	0.0206923	-0.321436	-0.53527	0.159311	-0.299042	-0.0349874	-0.399251	-0.413423	-0.456835	-0.444057	0.114241	-0.193615	-0.20751	-0.326879	-0.234576	-0.282325	-0.0267285	0.47031	-0.607827	-0.0607717	-0.0249294
ENSDARG00000061830	prss12	protein_coding	1	18813343	-0.0739557	-0.118036	-0.544093	0.287965	0.0610393	-0.12466	-0.0632778	-0.0535012	0.0265252	-0.337364	-0.0732863	0.035253	-0.139655	-0.412116	-0.0907954	0.0365466	-0.104979	-0.0314316	-0.0820819	-0.0563648	-0.103293	-0.419346	-0.187112	0.0771167	0.0206923	-0.321436	-0.53527	0.159311	-0.299042	-0.0349874	-0.399251	-0.413423	-0.456835	-0.444057	0.114241	-0.193615	-0.20751	-0.326879	-0.234576	-0.282325	-0.0267285	0.47031	-0.607827	-0.0607717	-0.0249294
ENSDARG00000041776	ndst3	protein_coding	1	18885370	-0.0739557	-0.118036	-0.544093	0.287965	0.0610393	-0.12466	-0.0632778	-0.0535012	0.0265252	-0.337364	-0.0732863	0.035253	-0.139655	-0.412116	-0.0907954	0.0365466	-0.104979	-0.0314316	-0.0820819	-0.0563648	-0.103293	-0.419346	-0.187112	0.0771167	0.0206923	-0.321436	-0.53527	0.159311	-0.299042	-0.0349874	-0.399251	-0.413423	-0.456835	-0.444057	0.114241	-0.193615	-0.20751	-0.326879	-0.234576	-0.282325	-0.0267285	0.47031	-0.607827	-0.0607717	-0.0249294
ENSDARG00000095632	si:dkey-189j19.1	processed_transcript	1	19262413	-0.0739557	-0.118036	-0.544093	0.287965	0.0610393	-0.12466	-0.0632778	-0.0535012	0.0265252	-0.337364	-0.0732863	0.035253	-0.139655	-0.412116	-0.0907954	0.0365466	-0.104979	-0.0314316	-0.0820819	-0.0563648	-0.103293	-0.419346	-0.187112	0.0771167	0.0206923	-0.321436	-0.53527	0.159311	-0.299042	-0.0349874	-0.399251	-0.413423	-0.456835	-0.444057	0.114241	-0.193615	-0.20751	-0.326879	-0.234576	-0.282325	-0.0267285	0.47031	-0.607827	-0.0607717	-0.0249294
ENSDARG00000037455	zgc:136652	protein_coding	1	19337371	-0.0739557	-0.118036	-0.544093	0.287965	0.0610393	-0.12466	-0.0632778	-0.0535012	0.0265252	-0.337364	-0.0732863	0.035253	-0.139655	-0.412116	-0.0907954	0.0365466	-0.104979	-0.0314316	-0.0820819	-0.0563648	-0.103293	-0.419346	-0.187112	0.0771167	0.0206923	-0.321436	-0.53527	0.159311	-0.299042	-0.0349874	-0.399251	-0.413423	-0.456835	-0.444057	0.114241	-0.193615	-0.20751	-0.326879	-0.234576	-0.282325	-0.0267285	0.47031	-0.607827	-0.0607717	-0.0249294
ENSDARG00000093816	si:ch211-142c4.1	protein_coding	1	19374957	-0.0739557	-0.118036	-0.544093	0.287965	0.0610393	-0.12466	-0.0632778	-0.0535012	0.0265252	-0.337364	-0.0732863	0.035253	-0.139655	-0.412116	-0.0907954	0.0365466	-0.104979	-0.0314316	-0.0820819	-0.0563648	-0.103293	-0.419346	-0.187112	0.0771167	0.0206923	-0.321436	-0.53527	0.159311	-0.299042	-0.0349874	-0.399251	-0.413423	-0.456835	-0.444057	0.114241	-0.193615	-0.20751	-0.326879	-0.234576	-0.282325	-0.0267285	0.47031	-0.607827	-0.0607717	-0.659529
ENSDARG00000070266	spock3	protein_coding	1	19416519	-0.0739557	-0.118036	-0.544093	0.287965	0.0610393	-0.12466	-0.0632778	-0.0535012	0.0265252	-0.337364	-0.0732863	0.035253	-0.139655	-0.412116	-0.0907954	0.0365466	-0.104979	-0.0314316	-0.0820819	-0.0563648	-0.103293	-0.419346	-0.187112	0.0771167	0.0206923	-0.321436	-0.53527	0.159311	-0.299042	-0.0349874	-0.399251	-0.413423	-0.456835	-0.444057	0.114241	-0.193615	-0.20751	-0.326879	-0.234576	-0.282325	-0.0267285	0.47031	-0.607827	-0.0607717	-0.659529
ENSDARG00000037429	tll1	protein_coding	1	19514406	-0.0739557	-0.118036	-0.544093	0.287965	0.0610393	-0.12466	-0.0632778	-0.0535012	0.0265252	-0.337364	-0.0732863	0.035253	-0.139655	-0.412116	-0.0907954	0.0365466	-0.104979	-0.0314316	-0.0820819	-0.0563648	-0.103293	-0.419346	-0.187112	0.0771167	0.0206923	-0.321436	-0.53527	0.159311	-0.299042	-0.0349874	-0.399251	-0.413423	-0.456835	-0.444057	0.114241	-0.193615	-0.20751	-0.326879	-0.234576	-0.282325	-0.0267285	0.47031	-0.607827	-0.0607717	-0.659529
ENSDARG00000055874	cpe	protein_coding	1	19620786	-0.0739557	-0.118036	-0.544093	0.287965	0.0610393	-0.12466	-0.0632778	-0.0535012	0.0265252	-0.337364	-0.0732863	0.035253	-0.139655	-0.412116	-0.0907954	0.0365466	-0.104979	-0.0314316	-0.0820819	-0.0563648	-0.103293	-0.419346	-0.187112	0.0771167	0.0206923	-0.321436	-0.53527	0.159311	-0.299042	-0.0349874	-0.399251	-0.413423	-0.456835	-0.444057	0.114241	-0.193615	-0.20751	-0.326879	-0.234576	-0.282325	-0.0267285	0.47031	-0.607827	-0.0607717	-0.659529
ENSDARG00000055876	sc4mol	protein_coding	1	19695811	-0.0739557	-0.118036	-0.544093	0.287965	0.0610393	-0.12466	-0.0632778	-0.0535012	0.0265252	-0.337364	-0.0732863	0.035253	-0.139655	-0.412116	-0.0907954	0.0365466	-0.104979	-0.0314316	-0.0820819	-0.0563648	-0.103293	-0.419346	-0.187112	0.0771167	0.0206923	-0.321436	-0.53527	0.159311	-0.299042	-0.0349874	-0.399251	-0.413423	-0.456835	-0.444057	0.114241	-0.193615	-0.20751	-0.326879	-0.234576	-0.282325	-0.0267285	0.47031	-0.607827	-0.0607717	-0.659529
ENSDARG00000092321	si:dkeyp-72g6.3	processed_transcript	1	19710741	-0.0739557	-0.118036	-0.544093	0.287965	0.0610393	-0.12466	-0.0632778	-0.0535012	0.0265252	-0.337364	-0.0732863	0.035253	-0.139655	-0.412116	-0.0907954	0.0365466	-0.104979	-0.0314316	-0.0820819	-0.0563648	-0.103293	-0.419346	-0.187112	0.0771167	0.0206923	-0.321436	-0.53527	0.159311	-0.299042	-0.0349874	-0.399251	-0.413423	-0.456835	-0.444057	0.114241	-0.193615	-0.20751	-0.326879	-0.234576	-0.282325	-0.0267285	0.47031	-0.607827	-0.0607717	-0.659529
ENSDARG00000061786	si:ch211-287c11.1	protein_coding	1	19713356	-0.0739557	-0.118036	-0.544093	0.287965	0.0610393	-0.12466	-0.0632778	-0.0535012	0.0265252	-0.337364	-0.0732863	0.035253	-0.139655	-0.412116	-0.0907954	0.0365466	-0.104979	-0.0314316	-0.0820819	-0.0563648	-0.103293	-0.419346	-0.187112	0.0771167	0.0206923	-0.321436	-0.53527	0.159311	-0.299042	-0.0349874	-0.399251	-0.413423	-0.456835	-0.444057	0.114241	-0.193615	-0.20751	-0.326879	-0.234576	-0.282325	-0.0267285	0.47031	-0.607827	-0.0607717	-0.659529
ENSDARG00000094202	si:dkeyp-72g6.2	protein_coding	1	19718015	-0.0739557	-0.118036	-0.544093	0.287965	0.0610393	-0.12466	-0.0632778	-0.0535012	0.0265252	-0.337364	-0.0732863	0.035253	-0.139655	-0.412116	-0.0907954	0.0365466	-0.104979	-0.0314316	-0.0820819	-0.0563648	-0.103293	-0.419346	-0.187112	0.0771167	0.0206923	-0.321436	-0.53527	0.159311	-0.299042	-0.0349874	-0.399251	-0.413423	-0.456835	-0.444057	0.114241	-0.193615	-0.20751	-0.326879	-0.234576	-0.282325	-0.0267285	0.47031	-0.607827	-0.0607717	-0.659529
ENSDARG00000084201		rRNA	1	19748271	-0.0739557	-0.118036	-0.544093	0.287965	0.0610393	-0.12466	-0.0632778	-0.0535012	0.0265252	-0.337364	-0.0732863	0.035253	-0.139655	-0.412116	-0.0907954	0.0365466	-0.104979	-0.0314316	-0.0820819	-0.0563648	-0.103293	-0.419346	-0.187112	0.0771167	0.0206923	-0.321436	-0.53527	0.159311	-0.299042	-0.0349874	-0.399251	-0.413423	-0.456835	-0.444057	0.114241	-0.193615	-0.20751	-0.326879	-0.234576	-0.282325	-0.0267285	0.47031	-0.607827	-0.0607717	-0.659529
ENSDARG00000095709	si:ch211-287c11.5	processed_transcript	1	19762279	-0.0739557	-0.118036	-0.544093	0.287965	0.0610393	-0.12466	-0.0632778	-0.0535012	0.0265252	-0.337364	-0.0732863	0.035253	-0.139655	-0.412116	-0.0907954	0.0365466	-0.104979	-0.0314316	-0.0820819	-0.0563648	-0.103293	-0.419346	-0.187112	0.0771167	0.0206923	-0.321436	-0.53527	0.159311	-0.299042	-0.0349874	-0.399251	-0.413423	-0.456835	-0.444057	0.114241	-0.193615	-0.20751	-0.326879	-0.234576	-0.282325	-0.0267285	0.47031	-0.607827	-0.0607717	-0.659529
ENSDARG00000093520	si:ch211-287c11.4	processed_transcript	1	19772181	-0.0739557	-0.118036	-0.544093	0.287965	0.0610393	-0.12466	-0.0632778	-0.0535012	0.0265252	-0.337364	-0.0732863	0.035253	-0.139655	-0.412116	-0.0907954	0.0365466	-0.104979	-0.0314316	-0.0820819	-0.0563648	-0.103293	-0.419346	-0.187112	0.0771167	0.0206923	-0.321436	-0.53527	0.159311	-0.299042	-0.0349874	-0.399251	-0.413423	-0.456835	-0.444057	0.114241	-0.193615	-0.20751	-0.326879	-0.234576	-0.282325	-0.0267285	0.47031	-0.607827	-0.0607717	-0.659529
ENSDARG00000092815	si:ch211-287c11.3	processed_transcript	1	19782088	-0.0739557	-0.118036	-0.544093	0.287965	0.0610393	-0.12466	-0.0632778	-0.0535012	0.0265252	-0.337364	-0.0732863	0.035253	-0.139655	-0.412116	-0.0907954	0.0365466	-0.104979	-0.0314316	-0.0820819	-0.0563648	-0.103293	-0.419346	-0.187112	0.0771167	0.0206923	-0.321436	-0.53527	0.159311	-0.299042	-0.0349874	-0.399251	-0.413423	-0.456835	-0.444057	0.114241	-0.193615	-0.20751	-0.326879	-0.234576	-0.282325	-0.0267285	0.47031	-0.607827	-0.0607717	-0.659529
ENSDARG00000095472	si:ch211-287c11.2	processed_transcript	1	19791993	-0.0739557	-0.118036	-0.544093	0.287965	0.0610393	-0.12466	-0.0632778	-0.0535012	0.0265252	-0.337364	-0.0732863	0.035253	-0.139655	-0.412116	-0.0907954	0.0365466	-0.104979	-0.0314316	-0.0820819	-0.0563648	-0.103293	-0.419346	-0.187112	0.0771167	0.0206923	-0.321436	-0.53527	0.159311	-0.299042	-0.0349874	-0.399251	-0.413423	-0.456835	-0.444057	0.114241	-0.193615	-0.20751	-0.326879	-0.234576	-0.282325	-0.0267285	0.47031	-0.607827	-0.0607717	-0.659529
ENSDARG00000061459	si:dkey-253i9.4	protein_coding	1	19921466	-0.0739557	-0.118036	-0.544093	0.287965	0.0610393	-0.12466	-0.0632778	-0.0535012	0.0265252	-0.337364	-0.0732863	0.035253	-0.139655	-0.412116	-0.0907954	0.0365466	-0.104979	-0.0314316	-0.0820819	-0.0563648	-0.103293	-0.419346	-0.187112	0.0771167	0.0206923	-0.321436	-0.53527	0.159311	-0.299042	-0.0349874	-0.399251	-0.413423	-0.456835	-0.444057	0.114241	-0.193615	-0.20751	-0.326879	-0.234576	-0.282325	-0.0267285	0.47031	-0.607827	-0.0607717	-0.659529
ENSDARG00000037411	npy1r	protein_coding	1	20025482	-0.0739557	-0.118036	-0.544093	0.287965	0.0610393	-0.12466	-0.0632778	-0.0535012	0.0265252	1.01344	-0.0732863	0.035253	-0.139655	-0.412116	-0.0907954	0.0365466	-0.104979	-0.0314316	-0.0820819	-0.0563648	-0.103293	-0.419346	-0.187112	0.0771167	0.0206923	-0.321436	-0.53527	0.159311	-0.299042	-0.0349874	-0.399251	-0.413423	-0.456835	-0.444057	0.114241	-0.193615	-0.20751	-0.326879	-0.234576	-0.282325	-0.0267285	0.47031	-0.607827	-0.0607717	-0.659529
ENSDARG00000084908		rRNA	1	20036999	-0.0739557	-0.118036	-0.544093	0.287965	0.0610393	-0.12466	-0.0632778	-0.0535012	0.0265252	1.01344	-0.0732863	0.035253	-0.139655	-0.412116	-0.0907954	0.0365466	-0.104979	-0.0314316	-0.0820819	-0.0563648	-0.103293	-0.419346	-0.187112	0.0771167	0.0206923	-0.321436	-0.53527	0.159311	-0.299042	-0.0349874	-0.399251	-0.413423	-0.456835	-0.444057	0.114241	-0.193615	-0.20751	-0.326879	-0.234576	-0.282325	-0.0267285	0.47031	-0.607827	-0.0607717	-0.659529
ENSDARG00000037410	zgc:103633	protein_coding	1	20092032	-0.0739557	-0.118036	-0.544093	0.287965	0.0610393	-0.12466	-0.0632778	-0.0535012	0.0265252	1.01344	-0.0732863	0.035253	-0.139655	-0.412116	-0.0907954	0.0365466	-0.104979	-0.0314316	-0.0820819	-0.0563648	-0.103293	-0.419346	-0.187112	0.0771167	0.0206923	-0.321436	-0.53527	0.159311	-0.299042	-0.0349874	-0.399251	-0.413423	-0.456835	-0.444057	0.114241	-0.193615	-0.20751	-0.326879	-0.234576	-0.282325	-0.0267285	0.47031	-0.607827	-0.0607717	-0.659529
ENSDARG00000037409	tmem144a	protein_coding	1	20095811	-0.0739557	-0.118036	-0.544093	0.287965	0.0610393	-0.12466	-0.0632778	-0.0535012	0.0265252	1.01344	-0.0732863	0.035253	-0.139655	-0.412116	-0.0907954	0.0365466	-0.104979	-0.0314316	-0.0820819	-0.0563648	-0.103293	-0.419346	-0.187112	0.0771167	0.0206923	-0.321436	-0.53527	0.159311	-0.299042	-0.0349874	-0.399251	-0.413423	-0.456835	-0.444057	0.114241	-0.193615	-0.20751	-0.326879	-0.234576	-0.282325	-0.0267285	0.47031	-0.607827	-0.0607717	-0.659529
ENSDARG00000070173	gria2a	protein_coding	1	20115714	-0.0739557	-0.118036	-0.544093	0.287965	0.0610393	-0.12466	-0.0632778	-0.0535012	0.0265252	1.01344	-0.0732863	0.035253	-0.139655	-0.412116	-0.0907954	0.0365466	-0.104979	-0.0314316	-0.0820819	-0.0563648	-0.103293	-0.419346	-0.187112	0.0771167	0.0206923	-0.321436	-0.53527	0.159311	-0.299042	-0.0349874	-0.399251	-0.413423	-0.456835	-0.444057	0.114241	-0.193615	-0.20751	-0.326879	-0.234576	-0.282325	-0.0267285	0.47031	-0.607827	-0.0607717	-0.659529
ENSDARG00000088676		miRNA	1	20124160	-0.0739557	-0.118036	-0.544093	0.287965	0.0610393	-0.12466	-0.0632778	-0.0535012	0.0265252	1.01344	-0.0732863	0.035253	-0.139655	-0.412116	-0.0907954	0.0365466	-0.104979	-0.0314316	-0.0820819	-0.0563648	-0.103293	-0.419346	-0.187112	0.0771167	0.0206923	-0.321436	-0.53527	0.159311	-0.299042	-0.0349874	-0.399251	-0.413423	-0.456835	-0.444057	0.114241	-0.193615	-0.20751	-0.326879	-0.234576	-0.282325	-0.0267285	0.47031	-0.607827	-0.0607717	-0.659529
ENSDARG00000052782	glrba	protein_coding	1	20221979	-0.0739557	-0.118036	-0.544093	0.287965	0.0610393	-0.12466	-0.0632778	-0.0535012	0.0265252	1.01344	-0.0732863	0.035253	-0.139655	-0.412116	-0.0907954	0.0365466	-0.104979	-0.0314316	-0.0820819	-0.0563648	-0.103293	-0.419346	-0.187112	0.0771167	0.0206923	-0.321436	-0.53527	0.159311	-0.299042	-0.0349874	-0.399251	-0.413423	-0.456835	-0.444057	0.114241	-0.193615	-0.20751	-0.326879	-0.234576	-0.282325	-0.0267285	0.47031	-0.607827	-0.0607717	-0.659529
ENSDARG00000037406	si:dkey-251e24.6	protein_coding	1	20278502	-0.0739557	-0.118036	-0.544093	0.287965	0.0610393	-0.12466	-0.0632778	-0.0535012	0.0265252	1.01344	-0.0732863	0.035253	-0.139655	-0.412116	-0.0907954	0.0365466	-0.104979	-0.0314316	-0.0820819	-0.0563648	-0.103293	-0.419346	-0.187112	0.0771167	0.0206923	-0.321436	-0.53527	0.159311	-0.299042	-0.0349874	-0.399251	-0.413423	-0.456835	-0.444057	0.114241	-0.193615	-0.20751	-0.326879	-0.234576	-0.282325	-0.0267285	0.47031	-0.607827	-0.0607717	-0.659529
ENSDARG00000034773	ncapd3	protein_coding	1	20323105	-0.0739557	-0.118036	-0.544093	0.287965	0.0610393	-0.12466	-0.0632778	-0.0535012	0.0265252	1.01344	-0.0732863	0.035253	-0.139655	-0.412116	-0.0907954	0.0365466	-0.104979	-0.0314316	-0.0820819	-0.0563648	-0.103293	-0.419346	-0.187112	0.0771167	0.0206923	-0.321436	-0.53527	0.159311	-0.299042	-0.0349874	-0.399251	-0.413423	-0.456835	-0.444057	0.114241	-0.193615	-0.20751	-0.326879	-0.234576	-0.282325	-0.0267285	0.47031	-0.607827	-0.0607717	-0.659529
ENSDARG00000033273	zgc:123274	protein_coding	1	20345963	-0.0739557	-0.118036	-0.544093	0.287965	0.0610393	-0.12466	-0.0632778	-0.0535012	0.0265252	1.01344	-0.0732863	0.035253	-0.139655	-0.412116	-0.0907954	0.0365466	-0.104979	-0.0314316	-0.0820819	-0.0563648	-0.103293	-0.419346	-0.187112	0.0771167	0.0206923	-0.321436	-0.53527	0.159311	-0.299042	-0.0349874	-0.399251	-0.413423	-0.456835	-0.444057	0.114241	-0.193615	-0.20751	-0.326879	-0.234576	-0.282325	-0.0267285	0.47031	-0.607827	-0.0607717	-0.659529
ENSDARG00000055439	adamtsl7	protein_coding	1	20359325	-0.0739557	-0.118036	-0.544093	0.287965	0.0610393	-0.12466	-0.0632778	-0.0535012	0.0265252	1.01344	-0.0732863	0.035253	-0.139655	-0.412116	-0.0907954	0.0365466	-0.104979	-0.0314316	-0.0820819	-0.0563648	-0.103293	-0.419346	-0.187112	0.0771167	0.0206923	-0.321436	-0.53527	0.159311	-0.299042	-0.0349874	-0.399251	-0.413423	-0.456835	-0.444057	0.114241	-0.193615	-0.20751	-0.326879	-0.234576	-0.282325	-0.0267285	0.47031	-0.607827	-0.0607717	-0.659529
ENSDARG00000055443	zcchc7l	protein_coding	1	20392903	-0.0739557	-0.118036	-0.544093	0.287965	0.0610393	-0.12466	-0.0632778	-0.0535012	0.0265252	1.01344	-0.0732863	0.035253	-0.139655	-0.412116	-0.0907954	0.0365466	-0.104979	-0.0314316	-0.0820819	-0.0563648	-0.103293	-0.419346	-0.187112	0.0771167	0.0206923	-0.321436	-0.53527	0.159311	-0.299042	-0.0349874	-0.399251	-0.413423	-0.456835	-0.444057	0.114241	-0.193615	-0.20751	-0.326879	-0.234576	-0.282325	-0.0267285	0.47031	-0.607827	-0.0607717	-0.659529
ENSDARG00000088531		rRNA	1	20463016	-0.0739557	-0.118036	-0.544093	0.287965	0.0610393	-0.12466	-0.0632778	-0.0535012	0.0265252	1.01344	-0.0732863	0.035253	-0.139655	-0.412116	-0.0907954	0.0365466	-0.104979	-0.0314316	-0.0820819	-0.0563648	-0.103293	-0.419346	-0.187112	0.0771167	0.0206923	-0.321436	-0.53527	0.159311	-0.299042	-0.0349874	-0.399251	-0.413423	-0.456835	-0.444057	0.114241	-0.193615	-0.20751	-0.326879	-0.234576	-0.282325	-0.0267285	0.47031	-0.607827	-0.0607717	-0.659529
ENSDARG00000095593	si:ch211-134c9.2	protein_coding	1	20556618	-0.0739557	-0.118036	-0.544093	0.287965	0.0610393	-0.12466	-0.0632778	-0.0535012	0.0265252	-0.240464	-0.0732863	0.035253	-0.139655	-0.412116	-0.0907954	0.0365466	-0.104979	-0.0314316	-0.0820819	-0.0563648	-0.103293	-0.419346	-0.187112	0.0771167	0.0206923	-0.321436	-0.53527	0.159311	-0.299042	-0.0349874	-0.399251	-0.413423	-0.456835	-0.444057	0.114241	-0.193615	-0.20751	-0.326879	-0.234576	-0.282325	-0.0267285	0.47031	-0.607827	-0.0607717	-0.659529
ENSDARG00000037383	pax5	protein_coding	1	20560788	-0.0739557	-0.118036	-0.544093	0.287965	0.0610393	-0.12466	-0.0632778	-0.0535012	0.0265252	-0.240464	-0.0732863	0.035253	-0.139655	-0.412116	-0.0907954	0.0365466	-0.104979	-0.0314316	-0.0820819	-0.0563648	-0.103293	-0.419346	-0.187112	0.0771167	0.0206923	-0.321436	-0.53527	0.159311	-0.299042	-0.0349874	-0.399251	-0.413423	-0.456835	-0.444057	0.114241	-0.193615	-0.20751	-0.326879	-0.234576	-0.282325	-0.0267285	0.47031	-0.607827	-0.0607717	-0.659529
ENSDARG00000085494		rRNA	1	20576154	-0.0739557	-0.118036	-0.544093	0.287965	0.0610393	-0.12466	-0.0632778	-0.0535012	0.0265252	-0.240464	-0.0732863	0.035253	-0.139655	-0.412116	-0.0907954	0.0365466	-0.104979	-0.0314316	-0.0820819	-0.0563648	-0.103293	-0.419346	-0.187112	0.0771167	0.0206923	-0.321436	-0.53527	0.159311	-0.299042	-0.0349874	-0.399251	-0.413423	-0.456835	-0.444057	0.114241	-0.193615	-0.20751	-0.326879	-0.234576	-0.282325	-0.0267285	0.47031	-0.607827	-0.0607717	-0.659529
ENSDARG00000030759	melk	protein_coding	1	20696018	-0.0739557	-0.118036	-0.544093	0.287965	0.0610393	-0.12466	-0.0632778	-0.0535012	0.0265252	-0.240464	-0.0732863	0.035253	-0.139655	-0.412116	-0.0907954	0.0365466	-0.104979	-0.0314316	-0.0820819	-0.0563648	-0.103293	-0.419346	-0.187112	0.0771167	0.0206923	-0.321436	-0.53527	0.159311	-0.299042	-0.0349874	-0.399251	-0.413423	-0.456835	-0.444057	0.114241	-0.193615	-0.20751	-0.326879	-0.234576	-0.282325	-0.0267285	0.47031	-0.607827	-0.0607717	-0.659529
ENSDARG00000079074	si:ch73-173k21.1	protein_coding	1	20717267	-0.0739557	-0.118036	-0.544093	0.287965	0.0610393	-0.12466	-0.0632778	-0.0535012	0.0265252	-0.240464	-0.0732863	0.035253	-0.139655	-0.412116	-0.0907954	0.0365466	-0.104979	-0.0314316	-0.0820819	-0.0563648	-0.103293	-0.419346	-0.187112	0.0771167	0.0206923	-0.321436	-0.53527	0.159311	-0.299042	-0.0349874	-0.399251	-0.413423	-0.456835	-0.444057	0.114241	-0.193615	-0.20751	-0.326879	-0.234576	-0.282325	-0.0267285	0.47031	-0.607827	-0.0607717	-0.659529
ENSDARG00000061504	zgc:153957	protein_coding	1	20772168	-0.0739557	-0.118036	-0.544093	0.287965	0.0610393	-0.12466	-0.0632778	-0.0535012	0.0265252	-0.240464	-0.0732863	0.035253	-0.139655	-0.412116	-0.0907954	0.0365466	-0.104979	-0.0314316	-0.0820819	-0.0563648	-0.103293	-0.419346	-0.187112	0.0771167	0.0206923	-0.321436	-0.53527	0.159311	-0.299042	-0.0349874	-0.399251	-0.413423	-0.456835	-0.444057	0.114241	-0.193615	-0.20751	-0.326879	-0.234576	-0.282325	-0.0267285	0.47031	-0.607827	-0.0607717	-0.659529
ENSDARG00000000606	dnah7l	protein_coding	1	20837616	-0.0739557	-0.118036	-0.544093	0.287965	0.0610393	-0.12466	-0.0632778	-0.0535012	0.0265252	-0.240464	-0.0732863	0.035253	-0.139655	-0.412116	-0.0907954	0.0365466	-0.104979	-0.0314316	-0.0820819	-0.0563648	-0.103293	-0.419346	-0.187112	0.0771167	0.0206923	-0.321436	-0.53527	0.159311	-0.299042	-0.0349874	-0.399251	-0.413423	-0.456835	-0.444057	0.114241	-0.193615	-0.20751	-0.326879	-0.234576	-0.282325	-0.0267285	0.47031	-0.607827	-0.0607717	-0.659529
ENSDARG00000084307		rRNA	1	21026919	-0.0739557	-0.118036	-0.544093	0.287965	0.0610393	-0.12466	-0.0632778	-0.0535012	0.0265252	-0.240464	-0.0732863	0.035253	-0.139655	-0.412116	-0.0907954	0.0365466	-0.104979	-0.0314316	-0.0820819	-0.0563648	-0.103293	-0.419346	-0.187112	0.0771167	0.0206923	-0.321436	-0.53527	0.159311	-0.299042	-0.0349874	-0.399251	-0.413423	-0.456835	-0.444057	0.114241	-0.193615	-0.20751	-0.326879	-0.234576	-0.282325	-0.0267285	0.47031	-0.607827	-0.0607717	-0.659529
ENSDARG00000087224	si:ch73-380n15.2	protein_coding	1	21057720	-0.0739557	-0.118036	-0.544093	0.287965	0.0610393	-0.12466	-0.0632778	-0.0535012	0.0265252	-0.240464	-0.0732863	0.035253	-0.139655	-0.412116	-0.0907954	0.0365466	-0.104979	-0.0314316	-0.0820819	-0.0563648	-0.103293	-0.419346	-0.187112	0.0771167	0.0206923	-0.321436	-0.53527	0.159311	-0.299042	-0.0349874	-0.399251	-0.413423	-0.456835	-0.444057	0.114241	-0.193615	-0.20751	-0.326879	-0.234576	-0.282325	-0.0267285	0.47031	-0.607827	-0.0607717	-0.659529
ENSDARG00000052764	chrnb3a	protein_coding	1	21162893	-0.0739557	-0.118036	-0.544093	0.287965	0.0610393	-0.12466	-0.0632778	-0.0535012	0.0265252	-0.240464	-0.0732863	0.035253	-0.139655	-0.412116	-0.0907954	0.0365466	-0.104979	-0.0314316	-0.0820819	-0.0563648	-0.103293	-0.419346	-0.187112	0.0771167	0.0206923	-0.321436	-0.53527	0.159311	-0.299042	-0.0349874	-0.399251	-0.413423	-0.456835	-0.444057	0.114241	-0.193615	-0.20751	-0.326879	-0.234576	-0.282325	-0.0267285	0.47031	-0.607827	-0.0607717	-0.659529
ENSDARG00000092275	si:dkey-234d14.2	protein_coding	1	21201229	-0.0739557	-0.118036	-0.544093	0.287965	0.0610393	-0.12466	-0.0632778	-0.0535012	0.0265252	-0.240464	-0.0732863	0.035253	-0.139655	-0.412116	-0.0907954	0.0365466	-0.104979	-0.0314316	-0.0820819	-0.0563648	-0.103293	-0.419346	-0.187112	0.0771167	0.0206923	-0.321436	-0.53527	0.159311	-0.299042	-0.0349874	-0.399251	-0.413423	-0.456835	-0.444057	0.114241	-0.193615	-0.20751	-0.326879	-0.234576	-0.282325	-0.0267285	0.47031	-0.607827	-0.0607717	-0.659529
ENSDARG00000055559	chrna6	protein_coding	1	21258659	-0.0739557	-0.118036	-0.544093	0.287965	0.0610393	-0.12466	-0.0632778	-0.0535012	0.0265252	-0.240464	-0.0732863	0.035253	-0.139655	-0.412116	-0.0907954	0.0365466	-0.104979	-0.0314316	-0.0820819	-0.0563648	-0.103293	-0.419346	-0.187112	0.0771167	0.0206923	-0.321436	-0.53527	0.159311	-0.299042	-0.0349874	-0.399251	-0.413423	-0.456835	-0.444057	0.114241	-0.193615	-0.20751	-0.326879	-0.234576	-0.282325	-0.0267285	0.47031	-0.607827	-0.0607717	-0.659529
ENSDARG00000085459		rRNA	1	21295306	-0.0739557	-0.118036	-0.544093	0.287965	0.0610393	-0.12466	-0.0632778	-0.0535012	0.0265252	-0.240464	-0.0732863	0.035253	-0.139655	-0.412116	-0.0907954	0.0365466	-0.104979	-0.0314316	-0.0820819	-0.0563648	-0.103293	-0.419346	-0.187112	0.0771167	0.0206923	-0.321436	-0.53527	0.159311	-0.299042	-0.0349874	-0.399251	-0.413423	-0.456835	-0.444057	0.114241	-0.193615	-0.20751	-0.326879	-0.234576	-0.282325	-0.0267285	0.47031	-0.607827	-0.0607717	-0.659529
ENSDARG00000008674	chrnb2a	protein_coding	1	21321053	-0.0739557	-0.118036	-0.544093	0.287965	0.0610393	-0.12466	-0.0632778	-0.0535012	0.0265252	-0.240464	-0.0732863	0.035253	-0.139655	-0.412116	-0.0907954	0.0365466	-0.104979	-0.0314316	-0.0820819	-0.0563648	-0.103293	-0.419346	-0.187112	0.0771167	0.0206923	-0.321436	-0.53527	0.159311	-0.299042	-0.0349874	-0.399251	-0.413423	-0.456835	-0.444057	0.114241	-0.193615	-0.20751	-0.326879	-0.234576	-0.282325	-0.0267285	0.47031	-0.607827	-0.0607717	-0.659529
ENSDARG00000026871	uchl1	protein_coding	1	21421850	-0.0739557	-0.118036	-0.544093	0.287965	0.0610393	-0.12466	-0.0632778	-0.0535012	0.0265252	-0.240464	-0.0732863	0.035253	-0.139655	-0.412116	-0.0907954	0.0365466	-0.104979	-0.0314316	-0.0820819	-0.0563648	-0.103293	-0.419346	-0.187112	0.0771167	0.0206923	-0.321436	-0.53527	0.159311	-0.299042	-0.0349874	-0.399251	-0.413423	-0.456835	-0.444057	0.114241	-0.193615	-0.20751	-0.326879	-0.234576	-0.282325	-0.0267285	0.47031	-0.607827	-0.0607717	-0.659529
ENSDARG00000016470	anxa5b	protein_coding	1	21428978	-0.0739557	-0.118036	-0.544093	0.287965	0.0610393	-0.12466	-0.0632778	-0.0535012	0.0265252	-0.240464	-0.0732863	0.035253	-0.139655	-0.412116	-0.0907954	0.0365466	-0.104979	-0.0314316	-0.0820819	-0.0563648	-0.103293	-0.419346	-0.187112	0.0771167	0.0206923	-0.321436	-0.53527	0.159311	-0.299042	-0.0349874	-0.399251	-0.413423	-0.456835	-0.444057	0.114241	-0.193615	-0.20751	-0.326879	-0.234576	-0.282325	-0.0267285	0.47031	-0.607827	-0.0607717	-0.659529
ENSDARG00000091660	wu:fc20g06	protein_coding	1	21451706	-0.0739557	-0.118036	-0.544093	0.287965	0.0610393	-0.12466	-0.0632778	-0.0535012	0.0265252	-0.240464	-0.0732863	0.035253	-0.139655	-0.412116	-0.0907954	0.0365466	-0.104979	-0.0314316	-0.0820819	-0.0563648	-0.103293	-0.419346	-0.187112	0.0771167	0.0206923	-0.321436	-0.53527	0.159311	-0.299042	-0.0349874	-0.399251	-0.413423	-0.456835	-0.444057	0.114241	-0.193615	-0.20751	-0.326879	-0.234576	-0.282325	-0.0267285	0.47031	-0.607827	-0.0607717	-0.659529
ENSDARG00000038056	zgc:162825	protein_coding	1	21460057	-0.0739557	-0.118036	-0.544093	0.287965	0.0610393	-0.12466	-0.0632778	-0.0535012	0.0265252	-0.240464	-0.0732863	0.035253	-0.139655	-0.412116	-0.0907954	0.0365466	-0.104979	-0.0314316	-0.0820819	-0.0563648	-0.103293	-0.419346	-0.187112	0.0771167	0.0206923	-0.321436	-0.53527	0.159311	-0.299042	-0.0349874	-0.399251	-0.413423	-0.456835	-0.444057	0.114241	-0.193615	-0.20751	-0.326879	-0.234576	-0.282325	-0.0267285	0.47031	-0.607827	-0.0607717	-0.659529
ENSDARG00000002406	zgc:63660	protein_coding	1	21465390	-0.0739557	-0.118036	-0.544093	0.287965	0.0610393	-0.12466	-0.0632778	-0.0535012	0.0265252	-0.240464	-0.0732863	0.035253	-0.139655	-0.412116	-0.0907954	0.0365466	-0.104979	-0.0314316	-0.0820819	-0.0563648	-0.103293	-0.419346	-0.187112	0.0771167	0.0206923	-0.321436	-0.53527	0.159311	-0.299042	-0.0349874	-0.399251	-0.413423	-0.456835	-0.444057	0.114241	-0.193615	-0.20751	-0.326879	-0.234576	-0.282325	-0.0267285	0.47031	-0.607827	-0.0607717	-0.659529
ENSDARG00000034007	prom1b	protein_coding	1	21487025	-0.0739557	-0.118036	-0.544093	0.287965	0.0610393	-0.12466	-0.0632778	-0.0535012	0.0265252	-0.240464	-0.0732863	0.035253	-0.139655	-0.412116	-0.0907954	0.0365466	-0.104979	-0.0314316	-0.0820819	-0.0563648	-0.103293	-0.419346	-0.187112	0.0771167	0.0206923	-0.321436	-0.53527	0.159311	-0.299042	-0.0349874	-0.399251	-0.413423	-0.456835	-0.444057	0.114241	-0.193615	-0.20751	-0.326879	-0.234576	-0.282325	-0.0267285	0.47031	-0.607827	-0.0607717	-0.659529
ENSDARG00000061143	tapt1b	protein_coding	1	21544349	-0.0739557	-0.118036	-0.544093	0.287965	0.0610393	-0.12466	-0.0632778	-0.0535012	0.0265252	-0.240464	-0.0732863	0.035253	-0.139655	-0.412116	-0.0907954	0.0365466	-0.104979	-0.0314316	-0.0820819	-0.0563648	-0.103293	-0.419346	-0.187112	0.0771167	0.0206923	-0.321436	-0.53527	0.159311	-0.299042	-0.0349874	-0.399251	-0.413423	-0.456835	-0.444057	0.114241	-0.193615	-0.20751	-0.326879	-0.234576	-0.282325	-0.0267285	0.47031	-0.607827	-0.0607717	-0.659529
ENSDARG00000034896	ldb2b	protein_coding	1	21579492	-0.0739557	-0.118036	-0.544093	0.287965	0.0610393	-0.12466	-0.0632778	-0.0535012	0.0265252	-0.240464	-0.0732863	0.035253	-0.139655	-0.412116	-0.0907954	0.0365466	-0.104979	-0.0314316	-0.0820819	-0.0563648	-0.103293	-0.419346	-0.187112	0.0771167	0.0206923	-0.321436	-0.53527	0.159311	-0.299042	-0.0349874	-0.399251	-0.413423	-0.456835	-0.444057	0.114241	-0.193615	-0.20751	-0.326879	-0.234576	-0.282325	-0.0267285	0.47031	-0.607827	-0.0607717	-0.659529
ENSDARG00000037378	qdprb1	protein_coding	1	21619319	-0.0739557	-0.118036	-0.544093	0.287965	0.0610393	-0.12466	-0.0632778	-0.0535012	0.0265252	-0.240464	-0.0732863	0.035253	-0.139655	-0.412116	-0.0907954	0.0365466	-0.104979	-0.0314316	-0.0820819	-0.0563648	-0.103293	-0.419346	-0.187112	0.0771167	0.0206923	-0.321436	-0.53527	0.159311	-0.299042	-0.0349874	-0.399251	-0.413423	-0.456835	-0.444057	0.114241	-0.193615	-0.20751	-0.326879	-0.234576	-0.282325	-0.0267285	0.47031	-0.607827	-0.0607717	-0.659529
ENSDARG00000012672	gtf2e2	protein_coding	1	21625839	-0.0739557	-0.118036	-0.544093	0.287965	0.0610393	-0.12466	-0.0632778	-0.0535012	0.0265252	-0.240464	-0.0732863	0.035253	-0.139655	-0.412116	-0.0907954	0.0365466	-0.104979	-0.0314316	-0.0820819	-0.0563648	-0.103293	-0.419346	-0.187112	0.0771167	0.0206923	-0.321436	-0.53527	0.159311	-0.299042	-0.0349874	-0.399251	-0.413423	-0.456835	-0.444057	0.114241	-0.193615	-0.20751	-0.326879	-0.234576	-0.282325	-0.0267285	0.47031	-0.607827	-0.0607717	-0.659529
ENSDARG00000093064	si:dkey-92j12.6	processed_transcript	1	21631851	-0.0739557	-0.118036	-0.544093	0.287965	0.0610393	-0.12466	-0.0632778	-0.0535012	0.0265252	-0.240464	-0.0732863	0.035253	-0.139655	-0.412116	-0.0907954	0.0365466	-0.104979	-0.0314316	-0.0820819	-0.0563648	-0.103293	-0.419346	-0.187112	0.0771167	0.0206923	-0.321436	-0.53527	0.159311	-0.299042	-0.0349874	-0.399251	-0.413423	-0.456835	-0.444057	0.114241	-0.193615	-0.20751	-0.326879	-0.234576	-0.282325	-0.0267285	0.47031	-0.607827	-0.0607717	-0.659529
ENSDARG00000061121	si:ch211-209p5.2	protein_coding	1	21717645	-0.0739557	-0.118036	-0.544093	0.287965	0.0610393	-0.12466	-0.0632778	-0.0535012	0.0265252	-0.240464	-0.0732863	0.035253	-0.139655	-0.412116	-0.0907954	0.0365466	-0.104979	-0.0314316	-0.0820819	-0.0563648	-0.103293	-0.419346	-0.187112	0.0771167	0.0206923	-0.321436	-0.53527	0.159311	-0.299042	-0.0349874	-0.399251	-0.413423	-0.456835	-0.444057	0.114241	-0.193615	-0.20751	-0.326879	-0.234576	-0.282325	-0.0267285	0.47031	-0.607827	-0.0607717	-0.659529
ENSDARG00000085528		rRNA	1	21779242	-0.0739557	-0.118036	-0.544093	0.287965	0.0610393	-0.12466	-0.0632778	-0.0535012	0.0265252	-0.240464	-0.0732863	0.035253	-0.139655	-0.412116	-0.0907954	0.0365466	-0.104979	-0.0314316	-0.0820819	-0.0563648	-0.103293	-0.419346	-0.187112	0.0771167	0.0206923	-0.321436	-0.53527	0.159311	-0.299042	-0.0349874	-0.399251	-0.413423	-0.456835	-0.444057	0.114241	-0.193615	-0.20751	-0.326879	-0.234576	-0.282325	-0.0267285	0.47031	-0.607827	-0.0607717	-0.659529
ENSDARG00000094677	si:dkey-92j12.5	protein_coding	1	22004553	-0.0739557	-0.118036	-0.544093	0.287965	0.0610393	-0.12466	-0.0632778	-0.0535012	0.0265252	-0.240464	-0.0732863	0.035253	-0.139655	-0.412116	-0.0907954	0.0365466	-0.104979	-0.0314316	-0.0820819	-0.0563648	-0.103293	-0.419346	-0.187112	0.0771167	0.0206923	-0.321436	-0.53527	0.159311	-0.299042	-0.0349874	-0.399251	-0.413423	-0.456835	-0.444057	0.114241	-0.193615	-0.20751	-0.326879	-0.234576	-0.282325	-0.0267285	0.47031	-0.607827	-0.0607717	-0.659529
ENSDARG00000054799	rfc1	protein_coding	1	22017139	-0.0739557	-0.118036	-0.544093	0.287965	0.0610393	-0.12466	-0.0632778	-0.0535012	0.0265252	-0.240464	-0.0732863	0.035253	-0.139655	-0.412116	-0.0907954	0.0365466	-0.104979	-0.0314316	-0.0820819	-0.0563648	-0.103293	-0.419346	-0.187112	0.0771167	0.0206923	-0.321436	-0.53527	0.159311	-0.299042	-0.0349874	-0.399251	-0.413423	-0.456835	-0.444057	0.114241	-0.193615	-0.20751	-0.326879	-0.234576	-0.282325	-0.0267285	0.47031	-0.607827	-0.0607717	-0.659529
ENSDARG00000037350	rpl9	protein_coding	1	22043597	-0.0739557	-0.118036	-0.544093	0.287965	0.0610393	-0.12466	-0.0632778	-0.0535012	0.0265252	-0.240464	-0.0732863	0.035253	-0.139655	-0.412116	-0.0907954	0.0365466	-0.104979	-0.0314316	-0.0820819	-0.0563648	-0.103293	-0.419346	-0.187112	0.0771167	0.0206923	-0.321436	-0.53527	0.159311	-0.299042	-0.0349874	-0.399251	-0.413423	-0.456835	-0.444057	0.114241	-0.193615	-0.20751	-0.326879	-0.234576	-0.282325	-0.0267285	0.47031	-0.607827	-0.0607717	-0.659529
ENSDARG00000022845	lias	protein_coding	1	22048804	-0.0739557	-0.118036	-0.544093	0.287965	0.0610393	-0.12466	-0.0632778	-0.0535012	0.0265252	-0.240464	-0.0732863	0.035253	-0.139655	-0.412116	-0.0907954	0.0365466	-0.104979	-0.0314316	-0.0820819	-0.0563648	-0.103293	-0.419346	-0.187112	0.0771167	0.0206923	-0.321436	-0.53527	0.159311	-0.299042	-0.0349874	-0.399251	-0.413423	-0.456835	-0.444057	0.114241	-0.193615	-0.20751	-0.326879	-0.234576	-0.282325	-0.0267285	0.47031	-0.607827	-0.0607717	-0.659529
ENSDARG00000019838	ugdh	protein_coding	1	22057626	-0.0739557	-0.118036	-0.544093	0.287965	0.0610393	-0.12466	-0.0632778	-0.0535012	0.0265252	-0.240464	-0.0732863	0.035253	-0.139655	-0.412116	-0.0907954	0.0365466	-0.104979	-0.0314316	-0.0820819	-0.0563648	-0.103293	-0.419346	-0.187112	0.0771167	0.0206923	-0.321436	-0.53527	0.159311	-0.299042	-0.0349874	-0.399251	-0.413423	-0.456835	-0.444057	0.114241	-0.193615	-0.20751	-0.326879	-0.234576	-0.282325	-0.0267285	0.47031	-0.607827	-0.0607717	-0.659529
ENSDARG00000005799	zgc:77713	protein_coding	1	22071717	-0.0739557	-0.118036	-0.544093	0.287965	0.0610393	-0.12466	-0.0632778	-0.0535012	0.0265252	-0.240464	-0.0732863	0.035253	-0.139655	-0.412116	-0.0907954	0.0365466	-0.104979	-0.0314316	-0.0820819	-0.0563648	-0.103293	-0.419346	-0.187112	0.0771167	0.0206923	-0.321436	-0.53527	0.159311	-0.299042	-0.0349874	-0.399251	-0.413423	-0.456835	-0.444057	0.114241	-0.193615	-0.20751	-0.326879	-0.234576	-0.282325	-0.0267285	0.47031	-0.607827	-0.0607717	-0.659529
ENSDARG00000013505	ube2k	protein_coding	1	22085711	-0.0739557	-0.118036	-0.544093	0.287965	0.0610393	-0.12466	-0.0632778	-0.0535012	0.0265252	-0.240464	-0.0732863	0.035253	-0.139655	-0.412116	-0.0907954	0.0365466	-0.104979	-0.0314316	-0.0820819	-0.0563648	-0.103293	-0.419346	-0.187112	0.0771167	0.0206923	-0.321436	-0.53527	0.159311	-0.299042	-0.0349874	-0.399251	-0.413423	-0.456835	-0.444057	0.114241	-0.193615	-0.20751	-0.326879	-0.234576	-0.282325	-0.0267285	0.47031	-0.607827	-0.0607717	-0.659529
ENSDARG00000055022	pds5a	protein_coding	1	22097096	-0.0739557	-0.118036	-0.544093	0.287965	0.0610393	-0.12466	-0.0632778	-0.0535012	0.0265252	-0.240464	-0.0732863	0.035253	-0.139655	-0.412116	-0.0907954	0.0365466	-0.104979	-0.0314316	-0.0820819	-0.0563648	-0.103293	-0.419346	-0.187112	0.0771167	0.0206923	-0.321436	-0.53527	0.159311	-0.299042	-0.0349874	-0.399251	-0.413423	-0.456835	-0.444057	0.114241	-0.193615	-0.20751	-0.326879	-0.234576	-0.282325	-0.0267285	0.47031	-0.607827	-0.0607717	-0.659529
ENSDARG00000061451	n4bp2	protein_coding	1	22146588	-0.0739557	-0.118036	-0.544093	0.287965	0.0610393	-0.12466	-0.0632778	-0.0535012	0.0265252	-0.240464	-0.0732863	0.035253	-0.139655	-0.412116	-0.0907954	0.0365466	-0.104979	-0.0314316	-0.0820819	-0.0563648	-0.103293	-0.419346	-0.187112	0.0771167	0.0206923	-0.321436	-0.53527	0.159311	-0.299042	-0.0349874	-0.399251	-0.413423	-0.456835	-0.444057	0.114241	-0.193615	-0.20751	-0.326879	-0.234576	-0.282325	-0.0267285	0.47031	-0.607827	-0.0607717	-0.659529
ENSDARG00000070121	rhoh	protein_coding	1	22172499	-0.0739557	-0.118036	-0.544093	0.287965	0.0610393	-0.12466	-0.0632778	-0.0535012	0.0265252	-0.240464	-0.0732863	0.035253	-0.139655	-0.412116	-0.0907954	0.0365466	-0.104979	-0.0314316	-0.0820819	-0.0563648	-0.103293	-0.419346	-0.187112	0.0771167	0.0206923	-0.321436	-0.53527	0.159311	-0.299042	-0.0349874	-0.399251	-0.413423	-0.456835	-0.444057	0.114241	-0.193615	-0.20751	-0.326879	-0.234576	-0.282325	-0.0267285	0.47031	-0.607827	-0.0607717	-0.659529
ENSDARG00000054680	chrna9	protein_coding	1	22182712	-0.0739557	-0.118036	-0.544093	0.287965	0.0610393	-0.12466	-0.0632778	-0.0535012	0.0265252	-0.240464	-0.0732863	0.035253	-0.139655	-0.412116	-0.0907954	0.0365466	-0.104979	-0.0314316	-0.0820819	-0.0563648	-0.103293	-0.419346	-0.187112	0.0771167	0.0206923	-0.321436	-0.53527	0.159311	-0.299042	-0.0349874	-0.399251	-0.413423	-0.456835	-0.444057	0.114241	-0.193615	-0.20751	-0.326879	-0.234576	-0.282325	-0.0267285	0.47031	-0.607827	-0.0607717	-0.659529
ENSDARG00000092290	si:dkeyp-26a9.2	protein_coding	1	22263363	-0.0739557	-0.118036	-0.544093	0.287965	0.0610393	-0.12466	-0.0632778	-0.0535012	0.0265252	-0.240464	-0.0732863	0.035253	-0.139655	-0.412116	-0.0907954	0.0365466	-0.104979	-0.0314316	-0.0820819	-0.0563648	-0.103293	-0.419346	-0.187112	0.0771167	0.0206923	-0.321436	-0.53527	0.159311	-0.299042	-0.0349874	-0.399251	-0.413423	-0.456835	-0.444057	0.114241	-0.193615	-0.20751	-0.326879	-0.234576	-0.282325	-0.0267285	0.47031	-0.607827	-0.0607717	-0.659529
ENSDARG00000055099	fam184b	protein_coding	1	22280619	-0.0739557	-0.118036	-0.544093	0.287965	0.0610393	-0.12466	-0.0632778	-0.0535012	0.0265252	-0.240464	-0.0732863	0.035253	-0.139655	-0.412116	-0.0907954	0.0365466	-0.104979	-0.0314316	-0.0820819	-0.0563648	-0.103293	-0.419346	-0.187112	0.0771167	0.0206923	-0.321436	-0.53527	0.159311	-0.299042	-0.0349874	-0.399251	-0.413423	-0.456835	-0.444057	0.114241	-0.193615	-0.20751	-0.326879	-0.234576	-0.282325	-0.0267285	0.47031	-0.607827	-0.0607717	-0.659529
ENSDARG00000070109	ncapg	protein_coding	1	22333572	-0.0739557	-0.118036	-0.544093	0.287965	0.0610393	-0.12466	-0.0632778	-0.0535012	0.0265252	-0.240464	-0.0732863	0.035253	-0.139655	-0.412116	-0.0907954	0.0365466	-0.104979	-0.0314316	-0.0820819	-0.0563648	-0.103293	-0.419346	-0.187112	0.0771167	0.0206923	-0.321436	-0.53527	0.159311	-0.299042	-0.0349874	-0.399251	-0.413423	-0.456835	-0.444057	0.114241	-0.193615	-0.20751	-0.326879	-0.234576	-0.282325	-0.0267285	0.47031	-0.607827	-0.0607717	-0.659529
ENSDARG00000070098	lcorl	protein_coding	1	22347318	-0.0739557	-0.118036	-0.544093	0.287965	0.0610393	-0.12466	-0.0632778	-0.0535012	0.0265252	-0.240464	-0.0732863	0.035253	-0.139655	-0.412116	-0.0907954	0.0365466	-0.104979	-0.0314316	-0.0820819	-0.0563648	-0.103293	-0.419346	-0.187112	0.0771167	0.0206923	-0.321436	-0.53527	0.159311	-0.299042	-0.0349874	-0.399251	-0.413423	-0.456835	-0.444057	0.114241	-0.193615	-0.20751	-0.326879	-0.234576	-0.282325	-0.0267285	0.47031	-0.607827	-0.0607717	-0.659529
ENSDARG00000094046	si:dkeyp-26a9.7	processed_transcript	1	22370825	-0.0739557	-0.118036	-0.544093	0.287965	0.0610393	-0.12466	-0.0632778	-0.0535012	0.0265252	-0.240464	-0.0732863	0.035253	-0.139655	-0.412116	-0.0907954	0.0365466	-0.104979	-0.0314316	-0.0820819	-0.0563648	-0.103293	-0.419346	-0.187112	0.0771167	0.0206923	-0.321436	-0.53527	0.159311	-0.299042	-0.0349874	-0.399251	-0.413423	-0.456835	-0.444057	0.114241	-0.193615	-0.20751	-0.326879	-0.234576	-0.282325	-0.0267285	0.47031	-0.607827	-0.0607717	-0.659529
ENSDARG00000086073		rRNA	1	22525193	-0.0739557	-0.118036	-0.544093	0.287965	0.0610393	-0.12466	-0.0632778	-0.0535012	0.0265252	-0.240464	-0.0732863	0.035253	-0.139655	-0.412116	-0.0907954	0.0365466	-0.104979	-0.0314316	-0.0820819	-0.0563648	-0.103293	-0.419346	-0.187112	0.0771167	0.0206923	-0.321436	-0.53527	0.159311	-0.299042	-0.0349874	-0.399251	-0.413423	-0.456835	-0.444057	0.114241	-0.193615	-0.20751	-0.326879	-0.234576	-0.282325	-0.0267285	0.47031	-0.607827	-0.0607717	-0.659529
ENSDARG00000004246	slit2	protein_coding	1	22557443	-0.0739557	-0.118036	-0.544093	0.287965	0.0610393	-0.12466	-0.0632778	-0.0535012	0.0265252	-0.240464	-0.0732863	0.035253	-0.139655	-0.412116	-0.0907954	0.0365466	-0.104979	-0.0314316	-0.0820819	-0.0563648	-0.103293	-0.419346	-0.187112	0.0771167	0.0206923	-0.321436	-0.53527	0.159311	-0.299042	-0.0349874	-0.399251	-0.413423	-0.456835	-0.444057	0.114241	-0.193615	-0.20751	-0.326879	-0.234576	-0.282325	-0.0267285	0.47031	-0.607827	-0.0607717	-0.659529
ENSDARG00000083023	NR_030122.1	miRNA	1	22640972	-0.0739557	-0.118036	-0.544093	0.287965	0.0610393	-0.12466	-0.0632778	-0.0535012	0.0265252	-0.240464	-0.0732863	0.035253	-0.139655	-0.412116	-0.0907954	0.0365466	-0.104979	-0.0314316	-0.0820819	-0.0563648	-0.103293	-0.419346	-0.187112	0.0771167	0.0206923	-0.321436	-0.53527	0.159311	-0.299042	-0.0349874	-0.399251	-0.413423	-0.456835	-0.444057	0.114241	-0.193615	-0.20751	-0.326879	-0.234576	-0.282325	-0.0267285	0.47031	-0.607827	-0.0607717	-0.659529
ENSDARG00000031108	im:7138144	protein_coding	1	22694787	-0.0739557	-0.118036	-0.544093	0.287965	0.0610393	-0.12466	-0.0632778	-0.0535012	0.0265252	-0.240464	-0.0732863	0.035253	-0.139655	-0.412116	-0.0907954	0.0365466	-0.104979	-0.0314316	-0.0820819	-0.0563648	-0.103293	-0.419346	-0.187112	0.0771167	0.0206923	-0.321436	-0.53527	0.159311	-0.299042	-0.0349874	-0.399251	-0.413423	-0.456835	-0.444057	0.114241	-0.193615	-0.20751	-0.326879	-0.234576	-0.282325	-0.0267285	0.47031	-0.607827	-0.0607717	-0.659529
ENSDARG00000015266	mab21l2	protein_coding	1	22850481	-0.0739557	-0.118036	-0.544093	0.287965	0.0610393	-0.12466	-0.0632778	-0.0535012	0.0265252	-0.240464	-0.0732863	0.035253	-0.139655	-0.412116	-0.0907954	0.0365466	-0.104979	-0.0314316	-0.0820819	-0.0563648	-0.103293	-0.419346	-0.187112	0.0771167	0.0206923	-0.321436	-0.53527	0.159311	-0.299042	-0.0349874	-0.399251	-0.413423	-0.456835	-0.444057	0.114241	-0.193615	-0.20751	-0.326879	-0.234576	-0.282325	-0.0267285	0.47031	-0.607827	-0.0607717	-0.659529
ENSDARG00000093190	im:7138144	protein_coding	1	23038402	-0.0739557	-0.118036	-0.544093	0.287965	0.0610393	-0.12466	-0.0632778	-0.0535012	0.0265252	-0.240464	-0.0732863	0.035253	-0.139655	-0.412116	-0.0907954	0.0365466	-0.104979	-0.0314316	-0.0820819	-0.0563648	-0.103293	-0.419346	-0.187112	0.0771167	0.0206923	-0.321436	-0.53527	0.159311	-0.299042	-0.0349874	-0.399251	-0.413423	-0.456835	-0.444057	0.114241	-0.193615	-0.20751	-0.326879	-0.234576	-0.282325	-0.0267285	0.47031	-0.607827	-0.0607717	-0.659529
ENSDARG00000092542	si:dkey-40h17.5	processed_transcript	1	23111919	-0.0739557	-0.118036	-0.544093	0.287965	0.0610393	-0.12466	-0.0632778	-0.0535012	0.0265252	-0.240464	-0.0732863	0.035253	-0.139655	-0.412116	-0.0907954	0.0365466	-0.104979	-0.0314316	-0.0820819	-0.0563648	-0.103293	-0.419346	-0.187112	0.0771167	0.0206923	-0.321436	-0.53527	0.159311	-0.299042	-0.0349874	-0.399251	-0.413423	-0.456835	-0.444057	0.114241	-0.193615	-0.20751	-0.326879	-0.234576	-0.282325	-0.0267285	0.47031	-0.607827	-0.0607717	-0.659529
ENSDARG00000035692	rps3a	protein_coding	1	23130372	-0.0739557	-0.118036	-0.544093	0.287965	0.0610393	-0.12466	-0.0632778	-0.0535012	0.0265252	-0.240464	-0.0732863	0.035253	-0.139655	-0.412116	-0.0907954	0.0365466	-0.104979	-0.0314316	-0.0820819	-0.0563648	-0.103293	-0.419346	-0.187112	0.0771167	0.0206923	-0.321436	-0.53527	0.159311	-0.299042	-0.0349874	-0.399251	-0.413423	-0.456835	-0.444057	0.114241	-0.193615	-0.20751	-0.326879	-0.234576	-0.282325	-0.0267285	0.47031	-0.607827	-0.0607717	-0.659529
ENSDARG00000094885	si:dkey-40h17.6	protein_coding	1	23140967	-0.0739557	-0.118036	-0.544093	0.287965	0.0610393	-0.12466	-0.0632778	-0.0535012	0.0265252	-0.240464	-0.0732863	0.035253	-0.139655	-0.412116	-0.0907954	0.0365466	-0.104979	-0.0314316	-0.0820819	-0.0563648	-0.103293	-0.419346	-0.187112	0.0771167	0.0206923	-0.321436	-0.53527	0.159311	-0.299042	-0.0349874	-0.399251	-0.413423	-0.456835	-0.444057	0.114241	-0.193615	-0.20751	-0.326879	-0.234576	-0.282325	-0.0267285	0.47031	-0.607827	-0.0607717	-0.659529
ENSDARG00000090822	zgc:171517	protein_coding	1	23151251	-0.0739557	-0.118036	-0.544093	0.287965	0.0610393	-0.12466	-0.0632778	-0.0535012	0.0265252	-0.240464	-0.0732863	0.035253	-0.139655	-0.412116	-0.0907954	0.0365466	-0.104979	-0.0314316	-0.0820819	-0.0563648	-0.103293	-0.419346	-0.187112	0.0771167	0.0206923	-0.321436	-0.53527	0.159311	-0.299042	-0.0349874	-0.399251	-0.413423	-0.456835	-0.444057	0.114241	-0.193615	-0.20751	-0.326879	-0.234576	-0.282325	-0.0267285	0.47031	-0.607827	-0.0607717	-0.659529
ENSDARG00000086859	qdprb2	protein_coding	1	23157508	-0.0739557	-0.118036	-0.544093	0.287965	0.0610393	-0.12466	-0.0632778	-0.0535012	0.0265252	-0.240464	-0.0732863	0.035253	-0.139655	-0.412116	-0.0907954	0.0365466	-0.104979	-0.0314316	-0.0820819	-0.0563648	-0.103293	-0.419346	-0.187112	0.0771167	0.0206923	-0.321436	-0.53527	0.159311	-0.299042	-0.0349874	-0.399251	-0.413423	-0.456835	-0.444057	0.114241	-0.193615	-0.20751	-0.326879	-0.234576	-0.282325	-0.0267285	0.47031	-0.607827	-0.0607717	-0.659529
ENSDARG00000090118	si:dkey-40h17.4	protein_coding	1	23162516	-0.0739557	-0.118036	-0.544093	0.287965	0.0610393	-0.12466	-0.0632778	-0.0535012	0.0265252	-0.240464	-0.0732863	0.035253	-0.139655	-0.412116	-0.0907954	0.0365466	-0.104979	-0.0314316	-0.0820819	-0.0563648	-0.103293	-0.419346	-0.187112	0.0771167	0.0206923	-0.321436	-0.53527	0.159311	-0.299042	-0.0349874	-0.399251	-0.413423	-0.456835	-0.444057	0.114241	-0.193615	-0.20751	-0.326879	-0.234576	-0.282325	-0.0267285	0.47031	-0.607827	-0.0607717	-0.659529
ENSDARG00000088202	sh3d19	protein_coding	1	23169030	-0.0739557	-0.118036	-0.544093	0.287965	0.0610393	-0.12466	-0.0632778	-0.0535012	0.0265252	-0.240464	-0.0732863	0.035253	-0.139655	-0.412116	-0.0907954	0.0365466	-0.104979	-0.0314316	-0.0820819	-0.0563648	-0.103293	-0.419346	-0.187112	0.0771167	0.0206923	-0.321436	-0.53527	0.159311	-0.299042	-0.0349874	-0.399251	-0.413423	-0.456835	-0.444057	0.114241	-0.193615	-0.20751	-0.326879	-0.234576	-0.282325	-0.0267285	0.47031	-0.607827	-0.0607717	-0.659529
ENSDARG00000088147	B8A477_DANRE	protein_coding	1	23255867	-0.0739557	-0.118036	-0.544093	0.287965	0.0610393	-0.12466	-0.0632778	-0.0535012	0.0265252	-0.240464	-0.0732863	0.035253	-0.139655	-0.412116	-0.0907954	0.0365466	-0.104979	-0.0314316	-0.0820819	-0.0563648	-0.103293	-0.419346	-0.187112	0.0771167	0.0206923	-0.321436	-0.53527	0.159311	-0.299042	-0.0349874	-0.399251	-0.413423	-0.456835	-0.444057	0.114241	-0.193615	-0.20751	-0.326879	-0.234576	-0.282325	-0.0267285	0.47031	-0.607827	-0.0607717	-0.659529
ENSDARG00000086340	NP_001103180.1	protein_coding	1	23260925	-0.0739557	-0.118036	-0.544093	0.287965	0.0610393	-0.12466	-0.0632778	-0.0535012	0.0265252	-0.240464	-0.0732863	0.035253	-0.139655	-0.412116	-0.0907954	0.0365466	-0.104979	-0.0314316	-0.0820819	-0.0563648	-0.103293	-0.419346	-0.187112	0.0771167	0.0206923	-0.321436	-0.53527	0.159311	-0.299042	-0.0349874	-0.399251	-0.413423	-0.456835	-0.444057	0.114241	-0.193615	-0.20751	-0.326879	-0.234576	-0.282325	-0.0267285	0.47031	-0.607827	-0.0607717	-0.659529
ENSDARG00000086407	NP_001018609.1	protein_coding	1	23267189	-0.0739557	-0.118036	-0.544093	0.287965	0.0610393	-0.12466	-0.0632778	-0.0535012	0.0265252	-0.240464	-0.0732863	0.035253	-0.139655	-0.412116	-0.0907954	0.0365466	-0.104979	-0.0314316	-0.0820819	-0.0563648	-0.103293	-0.419346	-0.187112	0.0771167	0.0206923	-0.321436	-0.53527	0.159311	-0.299042	-0.0349874	-0.399251	-0.413423	-0.456835	-0.444057	0.114241	-0.193615	-0.20751	-0.326879	-0.234576	-0.282325	-0.0267285	0.47031	-0.607827	-0.0607717	-0.659529
ENSDARG00000061021	si:dkey-176m14.1	protein_coding	1	23343890	-0.0739557	-0.118036	-0.544093	0.287965	0.0610393	-0.12466	-0.0632778	-0.0535012	0.0265252	-0.240464	-0.0732863	0.035253	-0.139655	-0.412116	-0.0907954	0.0365466	-0.104979	-0.0314316	-0.0820819	-0.0563648	-0.103293	-0.419346	-0.187112	0.0771167	0.0206923	-0.321436	-0.53527	0.159311	-0.299042	-0.0349874	-0.399251	-0.413423	-0.456835	-0.444057	0.114241	-0.193615	-0.20751	-0.326879	-0.234576	-0.282325	-0.0267285	0.47031	-0.607827	-0.0607717	-0.659529
ENSDARG00000037309	pet112l	protein_coding	1	23377312	-0.0739557	-0.118036	-0.544093	0.287965	0.0610393	-0.12466	-0.0632778	-0.0535012	0.0265252	-0.240464	-0.0732863	0.035253	-0.139655	-0.412116	-0.0907954	0.0365466	-0.104979	-0.0314316	-0.0820819	-0.0563648	-0.103293	-0.419346	-0.187112	0.0771167	0.0206923	-0.321436	-0.53527	0.159311	-0.299042	-0.0349874	-0.399251	-0.413423	-0.456835	-0.444057	0.114241	-0.193615	-0.20751	-0.326879	-0.234576	-0.282325	-0.0267285	0.47031	-0.607827	-0.0607717	-0.659529
ENSDARG00000054334	zgc:73273	protein_coding	1	23414320	-0.0739557	-0.118036	-0.544093	0.287965	0.0610393	-0.12466	-0.0632778	-0.0535012	0.0265252	-0.240464	-0.0732863	0.035253	-0.139655	-0.412116	-0.0907954	0.0365466	-0.104979	-0.0314316	-0.0820819	-0.0563648	-0.103293	-0.419346	-0.187112	0.0771167	0.0206923	-0.321436	-0.53527	0.159311	-0.299042	-0.0349874	-0.399251	-0.413423	-0.456835	-0.444057	0.114241	-0.193615	-0.20751	-0.326879	-0.234576	-0.282325	-0.0267285	0.47031	-0.607827	-0.0607717	-0.659529
ENSDARG00000093583	si:ch211-150a22.4	processed_transcript	1	23453135	-0.0739557	-0.118036	-0.544093	0.287965	0.0610393	-0.12466	-0.0632778	-0.0535012	0.0265252	-0.240464	-0.0732863	0.035253	-0.139655	-0.412116	-0.0907954	0.0365466	-0.104979	-0.0314316	-0.0820819	-0.0563648	-0.103293	-0.419346	-0.187112	0.0771167	0.0206923	-0.321436	-0.53527	0.159311	-0.299042	-0.0349874	-0.399251	-0.413423	-0.456835	-0.444057	0.114241	-0.193615	-0.20751	-0.326879	-0.234576	-0.282325	-0.0267285	0.47031	-0.607827	-0.0607717	-0.659529
ENSDARG00000085104		rRNA	1	23681956	-0.0739557	-0.118036	-0.544093	0.287965	0.0610393	-0.12466	-0.0632778	-0.0535012	0.0265252	-0.240464	-0.0732863	0.035253	-0.139655	-0.412116	-0.0907954	0.0365466	-0.104979	-0.0314316	-0.0820819	-0.0563648	-0.103293	-0.419346	-0.187112	0.0771167	0.0206923	-0.321436	-0.53527	0.159311	-0.299042	-0.0349874	-0.399251	-0.413423	-0.456835	-0.444057	0.114241	-0.193615	-0.20751	-0.326879	-0.234576	-0.282325	-0.0267285	0.47031	-0.607827	-0.0607717	-0.00362943
ENSDARG00000060994	fbxw7	protein_coding	1	23725917	-0.0739557	-0.118036	-0.544093	0.287965	0.0610393	-0.12466	-0.0632778	-0.0535012	0.0265252	-0.240464	-0.0732863	0.035253	-0.139655	-0.412116	-0.0907954	0.0365466	-0.104979	-0.0314316	-0.0820819	-0.0563648	-0.103293	-0.419346	-0.187112	0.0771167	0.0206923	-0.321436	-0.53527	0.159311	-0.299042	-0.0349874	-0.399251	-0.413423	-0.456835	-0.444057	0.114241	-0.193615	-0.20751	-0.326879	-0.234576	-0.282325	-0.0267285	0.47031	-0.607827	-0.0607717	-0.00362943
ENSDARG00000092173	si:ch211-208n2.2	processed_transcript	1	23824155	-0.0739557	-0.118036	-0.544093	0.287965	0.0610393	-0.12466	-0.0632778	-0.0535012	0.0265252	-0.240464	-0.0732863	0.035253	-0.139655	-0.412116	-0.0907954	0.0365466	-0.104979	-0.0314316	-0.0820819	-0.0563648	-0.103293	-0.419346	-0.187112	0.0771167	0.0206923	-0.321436	-0.53527	0.159311	-0.299042	-0.0349874	-0.399251	-0.413423	-0.456835	-0.444057	0.114241	-0.193615	-0.20751	-0.326879	-0.234576	-0.282325	-0.0267285	0.47031	-0.607827	-0.0607717	-0.00362943
ENSDARG00000093590	si:dkey-104e13.1	protein_coding	1	23881547	-0.0739557	-0.118036	-0.544093	0.287965	0.0610393	-0.12466	-0.0632778	-0.0535012	0.0265252	-0.240464	-0.0732863	0.035253	-0.139655	-0.412116	-0.0907954	0.0365466	-0.104979	-0.0314316	-0.0820819	-0.0563648	-0.103293	-0.419346	-0.187112	0.0771167	0.0206923	-0.321436	-0.53527	0.159311	-0.299042	-0.0349874	-0.399251	-0.413423	-0.456835	-0.444057	0.114241	-0.193615	-0.20751	-0.326879	-0.234576	-0.282325	-0.0267285	0.47031	-0.607827	-0.0607717	-0.00362943
ENSDARG00000074776	zgc:193686	protein_coding	1	24011476	-0.0739557	-0.118036	-0.544093	0.287965	0.0610393	-0.12466	-0.0632778	-0.0535012	0.0265252	-0.240464	-0.0732863	0.035253	-0.139655	-0.412116	-0.0907954	0.0365466	-0.104979	-0.0314316	-0.0820819	-0.0563648	-0.103293	-0.419346	-0.187112	0.0771167	0.0206923	-0.321436	-0.53527	0.159311	-0.299042	-0.0349874	-0.399251	-0.413423	-0.456835	-0.444057	0.114241	-0.193615	-0.20751	-0.326879	-0.234576	-0.282325	-0.0267285	0.47031	-0.607827	-0.0607717	-0.00362943
ENSDARG00000074451	zgc:101017	protein_coding	1	24035506	-0.0739557	-0.118036	-0.544093	0.287965	0.0610393	-0.12466	-0.0632778	-0.0535012	0.0265252	-0.240464	-0.0732863	0.035253	-0.139655	-0.412116	-0.0907954	0.0365466	-0.104979	-0.0314316	-0.0820819	-0.0563648	-0.103293	-0.419346	-0.187112	0.0771167	0.0206923	-0.321436	-0.53527	0.159311	-0.299042	-0.0349874	-0.399251	-0.413423	-0.456835	-0.444057	0.114241	-0.193615	-0.20751	-0.326879	-0.234576	-0.282325	-0.0267285	0.47031	-0.607827	-0.0607717	-0.00362943
ENSDARG00000079434	si:ch211-208h7.4	protein_coding	1	24075572	-0.0739557	-0.118036	-0.544093	0.287965	0.0610393	-0.12466	-0.0632778	-0.0535012	0.0265252	-0.240464	-0.0732863	0.035253	-0.139655	-0.412116	-0.0907954	0.0365466	-0.104979	-0.0314316	-0.0820819	-0.0563648	-0.103293	-0.419346	-0.187112	0.0771167	0.0206923	-0.321436	-0.53527	0.159311	-0.299042	-0.0349874	-0.399251	-0.413423	-0.456835	-0.444057	0.114241	-0.193615	-0.20751	-0.326879	-0.234576	-0.282325	-0.0267285	0.47031	-0.607827	-0.0607717	-0.00362943
ENSDARG00000031817	zgc:113099	protein_coding	1	24179845	-0.0739557	-0.118036	-0.544093	0.287965	0.0610393	-0.12466	-0.0632778	-0.0535012	0.0265252	-0.240464	-0.0732863	0.035253	-0.139655	-0.412116	-0.0907954	0.0365466	-0.104979	-0.0314316	-0.0820819	-0.0563648	-0.103293	-0.419346	-0.187112	0.0771167	0.0206923	-0.321436	-0.53527	0.159311	-0.299042	-0.0349874	-0.399251	-0.413423	-0.456835	-0.444057	0.114241	-0.193615	-0.20751	-0.326879	-0.234576	-0.282325	-0.0267285	0.47031	-0.607827	-0.0607717	-0.00362943
ENSDARG00000074812	si:ch211-62k15.3	protein_coding	1	24256266	-0.0739557	-0.118036	-0.544093	0.287965	0.0610393	-0.12466	-0.0632778	-0.0535012	0.0265252	-0.240464	-0.0732863	0.035253	-0.139655	-0.412116	-0.0907954	0.0365466	-0.104979	-0.0314316	-0.0820819	-0.0563648	-0.103293	-0.419346	-0.187112	0.0771167	0.0206923	-0.321436	-0.53527	0.159311	-0.299042	-0.0349874	-0.399251	-0.413423	-0.456835	-0.444057	0.114241	-0.193615	-0.20751	-0.326879	-0.234576	-0.282325	-0.0267285	0.47031	-0.607827	-0.0607717	-0.00362943
ENSDARG00000070055	arfip1	protein_coding	1	24298452	-0.0739557	-0.118036	-0.544093	0.287965	0.0610393	-0.12466	-0.0632778	-0.0535012	0.0265252	-0.240464	-0.0732863	0.035253	-0.139655	-0.412116	-0.0907954	0.0365466	-0.104979	-0.0314316	-0.0820819	-0.0563648	-0.103293	-0.419346	-0.187112	0.0771167	0.0206923	-0.321436	-0.53527	0.159311	-0.299042	-0.0349874	-0.399251	-0.413423	-0.456835	-0.444057	0.114241	-0.193615	-0.20751	-0.326879	-0.234576	-0.282325	-0.0267285	0.47031	-0.607827	-0.0607717	-0.00362943
ENSDARG00000070050	sfrp2	protein_coding	1	24348724	-0.0739557	-0.118036	-0.544093	0.287965	0.0610393	-0.12466	-0.0632778	-0.0535012	0.0265252	-0.240464	-0.0732863	0.035253	-0.139655	-0.412116	-0.0907954	0.0365466	-0.104979	-0.0314316	-0.0820819	-0.0563648	-0.103293	-0.419346	-0.187112	0.0771167	0.0206923	-0.321436	-0.53527	0.159311	-0.299042	-0.0349874	-0.399251	-0.413423	-0.456835	-0.444057	0.114241	-0.193615	-0.20751	-0.326879	-0.234576	-0.282325	-0.0267285	0.47031	-0.607827	-0.0607717	-0.00362943
ENSDARG00000095408	si:dkey-30k22.10	processed_transcript	1	24413125	-0.0739557	-0.118036	-0.544093	0.287965	0.0610393	-0.12466	-0.0632778	-0.0535012	0.0265252	-0.240464	-0.0732863	0.035253	-0.139655	-0.412116	-0.0907954	0.0365466	-0.104979	-0.0314316	-0.0820819	-0.0563648	-0.103293	-0.419346	-0.187112	0.0771167	0.0206923	-0.321436	-0.53527	0.159311	-0.299042	-0.0349874	-0.399251	-0.413423	-0.456835	-0.444057	0.114241	-0.193615	-0.20751	-0.326879	-0.234576	-0.282325	-0.0267285	0.47031	-0.607827	-0.0607717	-0.00362943
ENSDARG00000091332		protein_coding	1	24454561	-0.0739557	-0.118036	-0.544093	0.287965	0.0610393	-0.12466	-0.0632778	-0.0535012	0.0265252	-0.240464	-0.0732863	0.035253	-0.139655	-0.412116	-0.0907954	0.0365466	-0.104979	-0.0314316	-0.0820819	-0.0563648	-0.103293	-0.419346	-0.187112	0.0771167	0.0206923	-0.321436	-0.53527	0.159311	-0.299042	-0.0349874	-0.399251	-0.413423	-0.456835	-0.444057	0.114241	-0.193615	-0.20751	-0.326879	-0.234576	-0.282325	-0.0267285	0.47031	-0.607827	-0.0607717	-0.00362943
ENSDARG00000037286	si:dkey-30k22.7	protein_coding	1	24458229	-0.0739557	-0.118036	-0.544093	0.287965	0.0610393	-0.12466	-0.0632778	-0.0535012	0.0265252	-0.240464	-0.0732863	0.035253	-0.139655	-0.412116	-0.0907954	0.0365466	-0.104979	-0.0314316	-0.0820819	-0.0563648	-0.103293	-0.419346	-0.187112	0.0771167	0.0206923	-0.321436	-0.53527	0.159311	-0.299042	-0.0349874	-0.399251	-0.413423	-0.456835	-0.444057	0.114241	-0.193615	-0.20751	-0.326879	-0.234576	-0.282325	-0.0267285	0.47031	-0.607827	-0.0607717	-0.00362943
ENSDARG00000037283	plrg1	protein_coding	1	24507028	-0.0739557	-0.118036	-0.544093	0.287965	0.0610393	-0.12466	-0.0632778	-0.0535012	0.0265252	-0.240464	-0.0732863	0.035253	-0.139655	-0.412116	-0.0907954	0.0365466	-0.104979	-0.0314316	-0.0820819	-0.0563648	-0.103293	-0.419346	-0.187112	0.0771167	0.0206923	-0.321436	-0.53527	0.159311	-0.299042	-0.0349874	-0.399251	-0.413423	-0.456835	-0.444057	0.114241	-0.193615	-0.20751	-0.326879	-0.234576	-0.282325	-0.0267285	0.47031	-0.607827	-0.0607717	-0.00362943
ENSDARG00000037281	fgg	protein_coding	1	24527199	-0.0739557	-0.118036	-0.544093	0.287965	0.0610393	-0.12466	-0.0632778	-0.0535012	0.0265252	-0.240464	-0.0732863	0.035253	-0.139655	-0.412116	-0.0907954	0.0365466	-0.104979	-0.0314316	-0.0820819	-0.0563648	-0.103293	-0.419346	-0.187112	0.0771167	0.0206923	-0.321436	-0.53527	0.159311	-0.299042	-0.0349874	-0.399251	-0.413423	-0.456835	-0.444057	0.114241	-0.193615	-0.20751	-0.326879	-0.234576	-0.282325	-0.0267285	0.47031	-0.607827	-0.0607717	-0.00362943
ENSDARG00000037278	lrata	protein_coding	1	24554198	-0.0739557	-0.118036	-0.544093	0.287965	0.0610393	-0.12466	-0.0632778	-0.0535012	0.0265252	-0.240464	-0.0732863	0.035253	-0.139655	-0.412116	-0.0907954	0.0365466	-0.104979	-0.0314316	-0.0820819	-0.0563648	-0.103293	-0.419346	-0.187112	0.0771167	0.0206923	-0.321436	-0.53527	0.159311	-0.299042	-0.0349874	-0.399251	-0.413423	-0.456835	-0.444057	0.114241	-0.193615	-0.20751	-0.326879	-0.234576	-0.282325	-0.0267285	0.47031	-0.607827	-0.0607717	-0.00362943
ENSDARG00000086564		protein_coding	1	24565018	-0.0739557	-0.118036	-0.544093	0.287965	0.0610393	-0.12466	-0.0632778	-0.0535012	0.0265252	-0.240464	-0.0732863	0.035253	-0.139655	-0.412116	-0.0907954	0.0365466	-0.104979	-0.0314316	-0.0820819	-0.0563648	-0.103293	-0.419346	-0.187112	0.0771167	0.0206923	-0.321436	-0.53527	0.159311	-0.299042	-0.0349874	-0.399251	-0.413423	-0.456835	-0.444057	0.114241	-0.193615	-0.20751	-0.326879	-0.234576	-0.282325	-0.0267285	0.47031	-0.607827	-0.0607717	-0.00362943
ENSDARG00000070039	si:dkey-30k22.8	processed_transcript	1	24566712	-0.0739557	-0.118036	-0.544093	0.287965	0.0610393	-0.12466	-0.0632778	-0.0535012	0.0265252	-0.240464	-0.0732863	0.035253	-0.139655	-0.412116	-0.0907954	0.0365466	-0.104979	-0.0314316	-0.0820819	-0.0563648	-0.103293	-0.419346	-0.187112	0.0771167	0.0206923	-0.321436	-0.53527	0.159311	-0.299042	-0.0349874	-0.399251	-0.413423	-0.456835	-0.444057	0.114241	-0.193615	-0.20751	-0.326879	-0.234576	-0.282325	-0.0267285	0.47031	-0.607827	-0.0607717	-0.00362943
ENSDARG00000091184	si:dkey-30k22.5	processed_transcript	1	24577053	-0.0739557	-0.118036	-0.544093	0.287965	0.0610393	-0.12466	-0.0632778	-0.0535012	0.0265252	-0.240464	-0.0732863	0.035253	-0.139655	-0.412116	-0.0907954	0.0365466	-0.104979	-0.0314316	-0.0820819	-0.0563648	-0.103293	-0.419346	-0.187112	0.0771167	0.0206923	-0.321436	-0.53527	0.159311	-0.299042	-0.0349874	-0.399251	-0.413423	-0.456835	-0.444057	0.114241	-0.193615	-0.20751	-0.326879	-0.234576	-0.282325	-0.0267285	0.47031	-0.607827	-0.0607717	-0.00362943
ENSDARG00000094763	si:dkey-30k22.9	protein_coding	1	24590115	-0.0739557	-0.118036	-0.544093	0.287965	0.0610393	-0.12466	-0.0632778	-0.0535012	0.0265252	-0.240464	-0.0732863	0.035253	-0.139655	-0.412116	-0.0907954	0.0365466	-0.104979	-0.0314316	-0.0820819	-0.0563648	-0.103293	-0.419346	-0.187112	0.0771167	0.0206923	-0.321436	-0.53527	0.159311	-0.299042	-0.0349874	-0.399251	-0.413423	-0.456835	-0.444057	0.114241	-0.193615	-0.20751	-0.326879	-0.234576	-0.282325	-0.0267285	0.47031	-0.607827	-0.0607717	-0.00362943
ENSDARG00000037276	si:ch73-34b5.1	protein_coding	1	24595167	-0.0739557	-0.118036	-0.544093	0.287965	0.0610393	-0.12466	-0.0632778	-0.0535012	0.0265252	-0.240464	-0.0732863	0.035253	-0.139655	-0.412116	-0.0907954	0.0365466	-0.104979	-0.0314316	-0.0820819	-0.0563648	-0.103293	-0.419346	-0.187112	0.0771167	0.0206923	-0.321436	-0.53527	0.159311	-0.299042	-0.0349874	-0.399251	-0.413423	-0.456835	-0.444057	0.114241	-0.193615	-0.20751	-0.326879	-0.234576	-0.282325	-0.0267285	0.47031	-0.607827	-0.0607717	-0.00362943
ENSDARG00000013787	gucy1a3	protein_coding	1	24641201	-0.0739557	-0.118036	-0.544093	0.287965	0.0610393	-0.12466	-0.0632778	-0.0535012	0.0265252	-0.240464	-0.0732863	0.035253	-0.139655	-0.412116	-0.0907954	0.0365466	-0.104979	-0.0314316	-0.0820819	-0.0563648	-0.103293	-0.419346	-0.187112	0.0771167	0.0206923	-0.321436	-0.53527	0.159311	-0.299042	-0.0349874	-0.399251	-0.413423	-0.456835	-0.444057	0.114241	-0.193615	-0.20751	-0.326879	-0.234576	-0.282325	-0.0267285	0.47031	-0.607827	-0.0607717	-0.00362943
ENSDARG00000086790	si:ch73-34b5.3	protein_coding	1	24659048	-0.0739557	-0.118036	-0.544093	0.287965	0.0610393	-0.12466	-0.0632778	-0.0535012	0.0265252	-0.240464	-0.0732863	0.035253	-0.139655	-0.412116	-0.0907954	0.0365466	-0.104979	-0.0314316	-0.0820819	-0.0563648	-0.103293	-0.419346	-0.187112	0.0771167	0.0206923	-0.321436	-0.53527	0.159311	-0.299042	-0.0349874	-0.399251	-0.413423	-0.456835	-0.444057	0.114241	-0.193615	-0.20751	-0.326879	-0.234576	-0.282325	-0.0267285	0.47031	-0.607827	-0.0607717	-0.00362943
ENSDARG00000006427	fabp2	protein_coding	1	24705631	-0.0739557	-0.118036	-0.544093	0.287965	0.0610393	-0.12466	-0.0632778	-0.0535012	0.0265252	-0.240464	-0.0732863	0.035253	-0.139655	-0.412116	-0.0907954	0.0365466	-0.104979	-0.0314316	-0.0820819	-0.0563648	-0.103293	-0.419346	-0.187112	0.0771167	0.0206923	-0.321436	-0.53527	0.159311	-0.299042	-0.0349874	-0.399251	-0.413423	-0.456835	-0.444057	0.114241	-0.193615	-0.20751	-0.326879	-0.234576	-0.282325	-0.0267285	0.47031	-0.607827	-0.0607717	-0.00362943
ENSDARG00000076499	si:ch73-140j6.1	protein_coding	1	24711569	-0.0739557	-0.118036	-0.544093	0.287965	0.0610393	-0.12466	-0.0632778	-0.0535012	0.0265252	-0.240464	-0.0732863	0.035253	-0.139655	-0.412116	-0.0907954	0.0365466	-0.104979	-0.0314316	-0.0820819	-0.0563648	-0.103293	-0.419346	-0.187112	0.0771167	0.0206923	-0.321436	-0.53527	0.159311	-0.299042	-0.0349874	-0.399251	-0.413423	-0.456835	-0.444057	0.114241	-0.193615	-0.20751	-0.326879	-0.234576	-0.282325	-0.0267285	0.47031	-0.607827	-0.0607717	-0.00362943
ENSDARG00000037266	zgc:77703	protein_coding	1	24774991	-0.0739557	-0.118036	-0.544093	0.287965	0.0610393	-0.12466	-0.0632778	-0.0535012	0.0265252	-0.240464	-0.0732863	0.035253	-0.139655	-0.412116	-0.0907954	0.0365466	-0.104979	-0.0314316	-0.0820819	-0.0563648	-0.103293	-0.419346	-0.187112	0.0771167	0.0206923	-0.321436	-0.53527	0.159311	-0.299042	-0.0349874	-0.399251	-0.413423	-0.456835	-0.444057	0.114241	-0.193615	-0.20751	-0.326879	-0.234576	-0.282325	-0.0267285	0.47031	-0.607827	-0.0607717	-0.732129
ENSDARG00000077157	si:ch211-108g16.2	protein_coding	1	24843964	-0.0739557	-0.118036	-0.544093	0.287965	0.0610393	-0.12466	-0.0632778	-0.0535012	0.0265252	-0.240464	-0.0732863	0.035253	-0.139655	-0.412116	-0.0907954	0.0365466	-0.104979	-0.0314316	-0.0820819	-0.0563648	-0.103293	-0.419346	-0.187112	0.0771167	0.0206923	-0.321436	-0.53527	0.159311	-0.299042	-0.0349874	-0.399251	-0.413423	-0.456835	-0.444057	0.114241	-0.193615	-0.20751	-0.326879	-0.234576	-0.282325	-0.0267285	0.47031	-0.607827	-0.0607717	-0.732129
ENSDARG00000037256	si:ch211-145b13.5	protein_coding	1	24894067	-0.0739557	-0.118036	-0.544093	0.287965	0.0610393	-0.12466	-0.0632778	-0.0535012	0.0265252	-0.240464	-0.0732863	0.035253	-0.139655	-0.412116	-0.0907954	0.0365466	-0.104979	-0.0314316	-0.0820819	-0.0563648	-0.103293	-0.419346	-0.187112	0.0771167	0.0206923	-0.321436	-0.53527	0.159311	-0.299042	-0.0349874	-0.399251	-0.413423	-0.456835	-0.444057	0.114241	-0.193615	-0.20751	-0.326879	-0.234576	-0.282325	-0.0267285	0.47031	-0.607827	-0.0607717	-0.732129
ENSDARG00000069998	si:ch211-145b13.6	protein_coding	1	24907880	-0.0739557	-0.118036	-0.544093	0.287965	0.0610393	-0.12466	-0.0632778	-0.0535012	0.0265252	-0.240464	-0.0732863	0.035253	-0.139655	-0.412116	-0.0907954	0.0365466	-0.104979	-0.0314316	-0.0820819	-0.0563648	-0.103293	-0.419346	-0.187112	0.0771167	0.0206923	-0.321436	-0.53527	0.159311	-0.299042	-0.0349874	-0.399251	-0.413423	-0.456835	-0.444057	0.114241	-0.193615	-0.20751	-0.326879	-0.234576	-0.282325	-0.0267285	0.47031	-0.607827	-0.0607717	-0.732129
ENSDARG00000053995	zgc:171777	protein_coding	1	24918735	-0.0739557	-0.118036	-0.544093	0.287965	0.0610393	-0.12466	-0.0632778	-0.0535012	0.0265252	-0.240464	-0.0732863	0.035253	-0.139655	-0.412116	-0.0907954	0.0365466	-0.104979	-0.0314316	-0.0820819	-0.0563648	-0.103293	-0.419346	-0.187112	0.0771167	0.0206923	-0.321436	-0.53527	0.159311	-0.299042	-0.0349874	-0.399251	-0.413423	-0.456835	-0.444057	0.114241	-0.193615	-0.20751	-0.326879	-0.234576	-0.282325	-0.0267285	0.47031	-0.607827	-0.0607717	-0.732129
ENSDARG00000021702	pdcd4a	protein_coding	1	24928736	-0.0739557	-0.118036	-0.544093	0.287965	0.0610393	-0.12466	-0.0632778	-0.0535012	0.0265252	-0.240464	-0.0732863	0.035253	-0.139655	-0.412116	-0.0907954	0.0365466	-0.104979	-0.0314316	-0.0820819	-0.0563648	-0.103293	-0.419346	-0.187112	0.0771167	0.0206923	-0.321436	-0.53527	0.159311	-0.299042	-0.0349874	-0.399251	-0.413423	-0.456835	-0.444057	0.114241	-0.193615	-0.20751	-0.326879	-0.234576	-0.282325	-0.0267285	0.47031	-0.607827	-0.0607717	-0.732129
ENSDARG00000054031	mxd4	protein_coding	1	24954457	-0.0739557	-0.118036	-0.544093	0.287965	0.0610393	-0.12466	-0.0632778	-0.0535012	0.0265252	-0.240464	-0.0732863	0.035253	-0.139655	-0.412116	-0.0907954	0.0365466	-0.104979	-0.0314316	-0.0820819	-0.0563648	-0.103293	-0.419346	-0.187112	0.0771167	0.0206923	-0.321436	-0.53527	0.159311	-0.299042	-0.0349874	-0.399251	-0.413423	-0.456835	-0.444057	0.114241	-0.193615	-0.20751	-0.326879	-0.234576	-0.282325	-0.0267285	0.47031	-0.607827	-0.0607717	-0.732129
ENSDARG00000037259	ndufb6	protein_coding	1	24981838	-0.0739557	-0.118036	-0.544093	0.287965	0.0610393	-0.12466	-0.0632778	-0.0535012	0.0265252	-0.240464	-0.0732863	0.035253	-0.139655	-0.412116	-0.0907954	0.0365466	-0.104979	-0.0314316	-0.0820819	-0.0563648	-0.103293	-0.419346	-0.187112	0.0771167	0.0206923	-0.321436	-0.53527	0.159311	-0.299042	-0.0349874	-0.399251	-0.413423	-0.456835	-0.444057	0.114241	-0.193615	-0.20751	-0.326879	-0.234576	-0.282325	-0.0267285	0.47031	-0.607827	-0.0607717	-0.732129
ENSDARG00000037260	si:ch211-145b13.4	protein_coding	1	24987729	-0.0739557	-0.118036	-0.544093	0.287965	0.0610393	-0.12466	-0.0632778	-0.0535012	0.0265252	-0.240464	-0.0732863	0.035253	-0.139655	-0.412116	-0.0907954	0.0365466	-0.104979	-0.0314316	-0.0820819	-0.0563648	-0.103293	-0.419346	-0.187112	0.0771167	0.0206923	-0.321436	-0.53527	0.159311	-0.299042	-0.0349874	-0.399251	-0.413423	-0.456835	-0.444057	0.114241	-0.193615	-0.20751	-0.326879	-0.234576	-0.282325	-0.0267285	0.47031	-0.607827	-0.0607717	-0.732129
ENSDARG00000037261	mtap	protein_coding	1	24993573	-0.0739557	-0.118036	-0.544093	0.287965	0.0610393	-0.12466	-0.0632778	-0.0535012	0.0265252	-0.240464	-0.0732863	0.035253	-0.139655	-0.412116	-0.0907954	0.0365466	-0.104979	-0.0314316	-0.0820819	-0.0563648	-0.103293	-0.419346	-0.187112	0.0771167	0.0206923	-0.321436	-0.53527	0.159311	-0.299042	-0.0349874	-0.399251	-0.413423	-0.456835	-0.444057	0.114241	-0.193615	-0.20751	-0.326879	-0.234576	-0.282325	-0.0267285	0.47031	-0.607827	-0.0607717	-0.732129
ENSDARG00000037262	cdkn2b	protein_coding	1	25011641	-0.0739557	-0.118036	-0.544093	0.287965	0.0610393	-0.12466	-0.0632778	-0.0535012	0.0265252	-0.240464	-0.0732863	0.035253	-0.139655	-0.412116	-0.0907954	0.0365466	-0.104979	-0.0314316	-0.0820819	-0.0563648	-0.103293	-0.419346	-0.187112	0.0771167	0.0206923	-0.321436	-0.53527	0.159311	-0.299042	-0.0349874	-0.399251	-0.413423	-0.456835	-0.444057	0.114241	-0.193615	-0.20751	-0.326879	-0.234576	-0.282325	-0.0267285	0.47031	-0.607827	-0.0607717	-0.732129
ENSDARG00000092737	si:dkey-123o10.3	processed_transcript	1	25066327	-0.0739557	-0.118036	-0.544093	0.287965	0.0610393	-0.12466	-0.0632778	-0.0535012	0.0265252	-0.240464	-0.0732863	0.035253	-0.139655	-0.412116	-0.0907954	0.0365466	-0.104979	-0.0314316	-0.0820819	-0.0563648	-0.103293	-0.419346	-0.187112	0.0771167	0.0206923	-0.321436	-0.53527	0.159311	-0.299042	-0.0349874	-0.399251	-0.413423	-0.456835	-0.444057	0.114241	-0.193615	-0.20751	-0.326879	-0.234576	-0.282325	-0.0267285	0.47031	-0.607827	-0.0607717	-0.732129
ENSDARG00000077817	si:dkey-123o10.2	protein_coding	1	25135496	-0.0739557	-0.118036	-0.544093	0.287965	0.0610393	-0.12466	-0.0632778	-0.0535012	0.0265252	-0.240464	-0.0732863	0.035253	-0.139655	-0.412116	-0.0907954	0.0365466	-0.104979	-0.0314316	-0.0820819	-0.0563648	-0.103293	-0.419346	-0.187112	0.0771167	0.0206923	-0.321436	-0.53527	0.159311	-0.299042	-0.0349874	-0.399251	-0.413423	-0.456835	-0.444057	0.114241	-0.193615	-0.20751	-0.326879	-0.234576	-0.282325	-0.0267285	0.47031	-0.607827	-0.0607717	-0.732129
ENSDARG00000084721		rRNA	1	25233114	-0.0739557	-0.118036	-0.544093	0.287965	0.0610393	-0.12466	-0.0632778	-0.0535012	0.0265252	-0.240464	-0.0732863	0.035253	-0.139655	-0.412116	-0.0907954	0.0365466	-0.104979	-0.0314316	-0.0820819	-0.0563648	-0.103293	-0.419346	-0.187112	0.0771167	0.0206923	-0.321436	-0.53527	0.159311	-0.299042	-0.0349874	-0.399251	-0.413423	-0.456835	-0.444057	0.114241	-0.193615	-0.20751	-0.326879	-0.234576	-0.282325	-0.0267285	0.47031	-0.607827	-0.0607717	-0.732129
ENSDARG00000076928	si:ch211-216c6.1	protein_coding	1	25256874	-0.0739557	-0.118036	-0.544093	0.287965	0.0610393	-0.12466	-0.0632778	-0.0535012	0.0265252	-0.240464	-0.0732863	0.035253	-0.139655	-0.412116	-0.0907954	0.0365466	-0.104979	-0.0314316	-0.0820819	-0.0563648	-0.103293	-0.419346	-0.187112	0.0771167	0.0206923	-0.321436	-0.53527	0.159311	-0.299042	-0.0349874	-0.399251	-0.413423	-0.456835	-0.444057	0.114241	-0.193615	-0.20751	-0.326879	-0.234576	-0.282325	-0.0267285	0.47031	-0.607827	-0.0607717	-0.732129
ENSDARG00000009685	ppa2	protein_coding	1	25271741	-0.0739557	-0.118036	-0.544093	0.287965	0.0610393	-0.12466	-0.0632778	-0.0535012	0.0265252	-0.240464	-0.0732863	0.035253	-0.139655	-0.412116	-0.0907954	0.0365466	-0.104979	-0.0314316	-0.0820819	-0.0563648	-0.103293	-0.419346	-0.187112	0.0771167	0.0206923	-0.321436	-0.53527	0.159311	-0.299042	-0.0349874	-0.399251	-0.413423	-0.456835	-0.444057	0.114241	-0.193615	-0.20751	-0.326879	-0.234576	-0.282325	-0.0267285	0.47031	-0.607827	-0.0607717	-0.732129
ENSDARG00000079377	si:ch211-216c6.3	protein_coding	1	25294084	-0.0739557	-0.118036	-0.544093	0.287965	0.0610393	-0.12466	-0.0632778	-0.0535012	0.0265252	-0.240464	-0.0732863	0.035253	-0.139655	-0.412116	-0.0907954	0.0365466	-0.104979	-0.0314316	-0.0820819	-0.0563648	-0.103293	-0.419346	-0.187112	0.0771167	0.0206923	-0.321436	-0.53527	0.159311	-0.299042	-0.0349874	-0.399251	-0.413423	-0.456835	-0.444057	0.114241	-0.193615	-0.20751	-0.326879	-0.234576	-0.282325	-0.0267285	0.47031	-0.607827	-0.0607717	-0.732129
ENSDARG00000091678	ints12	protein_coding	1	25321185	-0.0739557	-0.118036	-0.544093	0.287965	0.0610393	-0.12466	-0.0632778	-0.0535012	0.0265252	-0.240464	-0.0732863	0.035253	-0.139655	-0.412116	-0.0907954	0.0365466	-0.104979	-0.0314316	-0.0820819	-0.0563648	-0.103293	-0.419346	-0.187112	0.0771167	0.0206923	-0.321436	-0.53527	0.159311	-0.299042	-0.0349874	-0.399251	-0.413423	-0.456835	-0.444057	0.114241	-0.193615	-0.20751	-0.326879	-0.234576	-0.282325	-0.0267285	0.47031	-0.607827	-0.0607717	-0.732129
ENSDARG00000014790	g3bp2	protein_coding	1	25327574	-0.0739557	-0.118036	-0.544093	0.287965	0.0610393	-0.12466	-0.0632778	-0.0535012	0.0265252	-0.240464	-0.0732863	0.035253	-0.139655	-0.412116	-0.0907954	0.0365466	-0.104979	-0.0314316	-0.0820819	-0.0563648	-0.103293	-0.419346	-0.187112	0.0771167	0.0206923	-0.321436	-0.53527	0.159311	-0.299042	-0.0349874	-0.399251	-0.413423	-0.456835	-0.444057	0.114241	-0.193615	-0.20751	-0.326879	-0.234576	-0.282325	-0.0267285	0.47031	-0.607827	-0.0607717	-0.732129
ENSDARG00000019581	uso1	protein_coding	1	25349659	-0.0739557	-0.118036	-0.544093	0.287965	0.0610393	-0.12466	-0.0632778	-0.0535012	0.0265252	-0.240464	-0.0732863	0.035253	-0.139655	-0.412116	-0.0907954	0.0365466	-0.104979	-0.0314316	-0.0820819	-0.0563648	-0.103293	-0.419346	-0.187112	0.0771167	0.0206923	-0.321436	-0.53527	0.159311	-0.299042	-0.0349874	-0.399251	-0.413423	-0.456835	-0.444057	0.114241	-0.193615	-0.20751	-0.326879	-0.234576	-0.282325	-0.0267285	0.47031	-0.607827	-0.0607717	-0.732129
ENSDARG00000089644	INT12_DANRE	protein_coding	1	25414014	-0.0739557	-0.118036	-0.544093	0.287965	0.0610393	-0.12466	-0.0632778	-0.0535012	0.0265252	-0.240464	-0.0732863	0.035253	-0.139655	-0.412116	-0.0907954	0.0365466	-0.104979	-0.0314316	-0.0820819	-0.0563648	-0.103293	-0.419346	-0.187112	0.0771167	0.0206923	-0.321436	-0.53527	0.159311	-0.299042	-0.0349874	-0.399251	-0.413423	-0.456835	0.513043	0.114241	-0.193615	-0.20751	-0.326879	-0.234576	-0.282325	-0.0267285	0.47031	-0.607827	-0.0607717	-0.732129
ENSDARG00000092127	G3BP2(1of3)	protein_coding	1	25421062	-0.0739557	-0.118036	-0.544093	0.287965	0.0610393	-0.12466	-0.0632778	-0.0535012	0.0265252	-0.240464	-0.0732863	0.035253	-0.139655	-0.412116	-0.0907954	0.0365466	-0.104979	-0.0314316	-0.0820819	-0.0563648	-0.103293	-0.419346	-0.187112	0.0771167	0.0206923	-0.321436	-0.53527	0.159311	-0.299042	-0.0349874	-0.399251	-0.413423	-0.456835	0.513043	0.114241	-0.193615	-0.20751	-0.326879	-0.234576	-0.282325	-0.0267285	0.47031	-0.607827	-0.0607717	-0.732129
ENSDARG00000087925	USO1(1of2)	protein_coding	1	25455782	-0.0739557	-0.118036	-0.544093	0.287965	0.0610393	-0.12466	-0.0632778	-0.0535012	0.0265252	-0.240464	-0.0732863	0.035253	-0.139655	-0.412116	-0.0907954	0.0365466	-0.104979	-0.0314316	-0.0820819	-0.0563648	-0.103293	-0.419346	-0.187112	0.0771167	0.0206923	-0.321436	-0.53527	0.159311	-0.299042	-0.0349874	-0.399251	-0.413423	-0.456835	0.513043	0.114241	-0.193615	-0.20751	-0.326879	-0.234576	-0.282325	-0.0267285	0.47031	-0.607827	-0.0607717	-0.732129
ENSDARG00000079925	LOC556494	protein_coding	1	25517743	-0.0739557	-0.118036	-0.544093	0.287965	0.0610393	-0.12466	-0.0632778	-0.0535012	0.0265252	-0.240464	-0.0732863	0.035253	-0.139655	-0.412116	-0.0907954	0.0365466	-0.104979	-0.0314316	-0.0820819	-0.0563648	-0.103293	-0.419346	-0.187112	0.0771167	0.0206923	-0.321436	-0.53527	0.159311	-0.299042	-0.0349874	-0.399251	-0.413423	-0.456835	0.513043	0.114241	-0.193615	-0.20751	-0.326879	-0.234576	-0.282325	-0.0267285	0.47031	-0.607827	-0.0607717	-0.732129
ENSDARG00000053731		protein_coding	1	25539504	-0.0739557	-0.118036	-0.544093	0.287965	0.0610393	-0.12466	-0.0632778	-0.0535012	0.0265252	-0.240464	-0.0732863	0.035253	-0.139655	-0.412116	-0.0907954	0.0365466	-0.104979	-0.0314316	-0.0820819	-0.0563648	-0.103293	-0.419346	-0.187112	0.0771167	0.0206923	-0.321436	-0.53527	0.159311	-0.299042	-0.0349874	-0.399251	-0.413423	-0.456835	0.513043	0.114241	-0.193615	-0.20751	-0.326879	-0.234576	-0.282325	-0.0267285	0.47031	-0.607827	-0.0607717	-0.732129
ENSDARG00000094127		protein_coding	1	25546253	-0.0739557	-0.118036	-0.544093	0.287965	0.0610393	-0.12466	-0.0632778	-0.0535012	0.0265252	-0.240464	-0.0732863	0.035253	-0.139655	-0.412116	-0.0907954	0.0365466	-0.104979	-0.0314316	-0.0820819	-0.0563648	-0.103293	-0.419346	-0.187112	0.0771167	0.0206923	-0.321436	-0.53527	0.159311	-0.299042	-0.0349874	-0.399251	-0.413423	-0.456835	0.513043	0.114241	-0.193615	-0.20751	-0.326879	-0.234576	-0.282325	-0.0267285	0.47031	-0.607827	-0.0607717	-0.732129
ENSDARG00000005210	coro2a	protein_coding	1	25571327	-0.0739557	-0.118036	-0.544093	0.287965	0.0610393	-0.12466	-0.0632778	-0.0535012	0.0265252	-0.240464	-0.0732863	0.035253	-0.139655	-0.412116	-0.0907954	0.0365466	-0.104979	-0.0314316	-0.0820819	-0.0563648	-0.103293	-0.419346	-0.187112	0.0771167	0.0206923	-0.321436	-0.53527	0.159311	-0.299042	-0.0349874	-0.399251	-0.413423	-0.456835	0.513043	0.114241	-0.193615	-0.20751	-0.326879	-0.234576	-0.282325	-0.0267285	0.47031	-0.607827	-0.0607717	-0.732129
ENSDARG00000023330	anp32b	protein_coding	1	25626437	-0.0739557	-0.118036	-0.544093	0.287965	0.0610393	-0.12466	-0.0632778	-0.0535012	0.0265252	-0.240464	-0.0732863	0.035253	-0.139655	-0.412116	-0.0907954	0.0365466	-0.104979	-0.0314316	-0.0820819	-0.0563648	-0.103293	-0.419346	-0.187112	0.0771167	0.0206923	-0.321436	-0.53527	0.159311	-0.299042	-0.0349874	-0.399251	-0.413423	-0.456835	0.513043	0.114241	-0.193615	-0.20751	-0.326879	-0.234576	-0.282325	-0.0267285	0.47031	-0.607827	-0.0607717	-0.732129
ENSDARG00000037245	zgc:123172	protein_coding	1	25636949	-0.0739557	-0.118036	-0.544093	0.287965	0.0610393	-0.12466	-0.0632778	-0.0535012	0.0265252	-0.240464	-0.0732863	0.035253	-0.139655	-0.412116	-0.0907954	0.0365466	-0.104979	-0.0314316	-0.0820819	-0.0563648	-0.103293	-0.419346	-0.187112	0.0771167	0.0206923	-0.321436	-0.53527	0.159311	-0.299042	-0.0349874	-0.399251	-0.413423	-0.456835	0.513043	0.114241	-0.193615	-0.20751	-0.326879	-0.234576	-0.282325	-0.0267285	0.47031	-0.607827	-0.0607717	-0.732129
ENSDARG00000079266	foxe1	protein_coding	1	25667935	-0.0739557	-0.118036	-0.544093	0.287965	0.0610393	-0.12466	-0.0632778	-0.0535012	0.0265252	-0.240464	-0.0732863	0.035253	-0.139655	-0.412116	-0.0907954	0.0365466	-0.104979	-0.0314316	-0.0820819	-0.0563648	-0.103293	-0.419346	-0.187112	0.0771167	0.0206923	-0.321436	-0.53527	0.159311	-0.299042	-0.0349874	-0.399251	-0.413423	-0.456835	0.513043	0.114241	-0.193615	-0.20751	-0.326879	-0.234576	-0.282325	-0.0267285	0.47031	-0.607827	-0.0607717	-0.732129
ENSDARG00000023600	sh3gl2	protein_coding	1	25706788	-0.0739557	-0.118036	-0.544093	0.287965	0.0610393	-0.12466	-0.0632778	-0.0535012	0.0265252	-0.240464	-0.0732863	0.035253	-0.139655	-0.412116	-0.0907954	0.0365466	-0.104979	-0.0314316	-0.0820819	-0.0563648	-0.103293	-0.419346	-0.187112	0.0771167	0.0206923	-0.321436	-0.53527	0.159311	-0.299042	-0.0349874	-0.399251	-0.413423	-0.456835	0.513043	0.114241	-0.193615	-0.20751	-0.326879	-0.234576	-0.282325	-0.0267285	0.47031	-0.607827	-0.0607717	-0.732129
ENSDARG00000033345	si:dkeyp-9c8.1	protein_coding	1	25793678	-0.0739557	-0.118036	-0.544093	0.287965	0.0610393	-0.12466	-0.0632778	-0.0535012	0.0265252	-0.240464	-0.0732863	0.035253	-0.139655	-0.412116	-0.0907954	0.0365466	-0.104979	-0.0314316	-0.0820819	-0.0563648	-0.103293	-0.419346	-0.187112	0.0771167	0.0206923	-0.321436	-0.53527	0.159311	-0.299042	-0.0349874	-0.399251	-0.413423	-0.456835	0.513043	0.114241	-0.193615	-0.20751	-0.326879	-0.234576	-0.282325	-0.0267285	0.47031	-0.607827	-0.0607717	-0.732129
ENSDARG00000092860	si:ch211-2i17.1	protein_coding	1	25809032	-0.0739557	-0.118036	-0.544093	0.287965	0.0610393	-0.12466	-0.0632778	-0.0535012	0.0265252	-0.240464	-0.0732863	0.035253	-0.139655	-0.412116	-0.0907954	0.0365466	-0.104979	-0.0314316	-0.0820819	-0.0563648	-0.103293	-0.419346	-0.187112	0.0771167	0.0206923	-0.321436	-0.53527	0.159311	-0.299042	-0.0349874	-0.399251	-0.413423	-0.456835	0.513043	0.114241	-0.193615	-0.20751	-0.326879	-0.234576	-0.282325	-0.0267285	0.47031	-0.607827	-0.0607717	-0.732129
ENSDARG00000069989	bnc2	protein_coding	1	25990137	-0.0739557	-0.118036	-0.544093	-0.914135	0.0610393	-0.12466	-0.0632778	-0.0535012	0.0265252	-0.240464	-0.0732863	0.035253	-0.139655	-0.412116	-0.0907954	0.0365466	-0.104979	-0.0314316	-0.0820819	-0.0563648	-0.103293	-0.419346	-0.187112	0.0771167	0.0206923	-0.321436	-0.53527	0.159311	-0.299042	-0.0349874	-0.399251	-0.413423	-0.456835	0.513043	0.114241	-0.193615	-0.20751	-0.326879	-0.234576	-0.282325	-0.0267285	0.47031	-0.607827	-0.0607717	-0.732129
ENSDARG00000093212	si:ch211-127n13.1	processed_transcript	1	26432758	-0.0739557	-0.118036	-0.544093	-0.914135	0.0610393	-0.12466	-0.0632778	-0.0535012	0.0265252	-0.240464	-0.0732863	0.035253	-0.139655	-0.412116	-0.0907954	0.0365466	-0.104979	-0.0314316	-0.0820819	-0.0563648	-0.103293	-0.419346	-0.187112	0.0771167	0.0206923	-0.321436	-0.53527	0.159311	0.200658	-0.0349874	-0.399251	-0.413423	-0.456835	0.513043	0.114241	-0.193615	-0.20751	-0.326879	-0.234576	-0.282325	-0.0267285	0.47031	-0.607827	-0.0607717	-0.732129
ENSDARG00000095189	si:ch211-127n13.2	protein_coding	1	26496894	-0.0739557	-0.118036	-0.544093	-0.914135	0.0610393	-0.12466	-0.0632778	-0.0535012	0.0265252	-0.240464	-0.0732863	0.035253	-0.139655	-0.412116	-0.0907954	0.0365466	-0.104979	-0.0314316	-0.0820819	-0.0563648	-0.103293	-0.419346	-0.187112	0.0771167	0.0206923	-0.321436	-0.53527	0.159311	0.200658	-0.0349874	-0.399251	-0.413423	-0.456835	0.513043	0.114241	-0.193615	-0.20751	-0.326879	-0.234576	-0.282325	-0.0267285	0.47031	-0.607827	-0.0607717	-0.732129
ENSDARG00000037253		protein_coding	1	26545323	-0.0739557	-0.118036	-0.544093	-0.914135	0.0610393	-0.12466	-0.0632778	-0.0535012	0.0265252	-0.240464	-0.0732863	0.035253	-0.139655	-0.412116	-0.0907954	0.0365466	-0.104979	-0.0314316	-0.0820819	-0.0563648	-0.103293	-0.419346	-0.187112	0.0771167	0.0206923	-0.321436	-0.53527	0.159311	0.200658	-0.0349874	-0.399251	-0.413423	-0.456835	0.513043	0.114241	-0.193615	-0.20751	-0.326879	-0.234576	-0.282325	-0.0267285	0.47031	-0.607827	-0.0607717	-0.732129
ENSDARG00000093751	si:dkey-29d5.1	protein_coding	1	26679418	-0.0739557	-0.118036	-0.544093	-0.914135	0.0610393	-0.12466	-0.0632778	-0.0535012	0.0265252	-0.240464	-0.0732863	0.035253	-0.139655	-0.412116	-0.0907954	0.0365466	-0.104979	-0.0314316	-0.0820819	-0.0563648	-0.103293	-0.419346	-0.187112	0.0771167	0.0206923	-0.321436	-0.53527	0.159311	0.200658	-0.0349874	-0.399251	-0.413423	-0.456835	0.513043	0.114241	-0.193615	-0.20751	-0.326879	-0.234576	-0.282325	-0.0267285	0.47031	-0.607827	-0.0607717	-0.231429
ENSDARG00000092729	si:dkey-29d5.2	protein_coding	1	26704716	-0.0739557	-0.118036	-0.544093	-0.914135	0.0610393	-0.12466	-0.0632778	-0.0535012	0.0265252	-0.240464	-0.0732863	0.035253	-0.139655	-0.412116	-0.0907954	0.0365466	-0.104979	-0.0314316	-0.0820819	-0.0563648	-0.103293	-0.419346	-0.187112	0.0771167	0.0206923	-0.321436	-0.53527	0.159311	0.200658	-0.0349874	-0.399251	-0.413423	-0.456835	0.513043	0.114241	-0.193615	-0.20751	-0.326879	-0.234576	-0.282325	-0.0267285	0.47031	-0.607827	-0.0607717	-0.231429
ENSDARG00000006621	pspc1	protein_coding	1	26774854	-0.0739557	-0.118036	-0.544093	-0.914135	0.0610393	-0.12466	-0.0632778	-0.0535012	0.0265252	-0.240464	-0.0732863	0.035253	-0.139655	-0.412116	-0.0907954	0.0365466	-0.104979	-0.0314316	-0.0820819	-0.0563648	-0.103293	-0.419346	-0.187112	0.0771167	0.0206923	-0.321436	-0.53527	0.159311	0.200658	-0.0349874	-0.399251	-0.413423	-0.456835	0.513043	0.114241	-0.193615	-0.20751	-0.326879	-0.234576	-0.282325	-0.0267285	0.47031	-0.607827	-0.0607717	-0.231429
ENSDARG00000069996	zgc:153638	protein_coding	1	26837431	-0.0739557	-0.118036	-0.544093	-0.914135	0.0610393	-0.12466	-0.0632778	-0.0535012	0.0265252	-0.240464	-0.0732863	0.035253	-0.139655	-0.412116	-0.0907954	0.0365466	-0.104979	-0.0314316	-0.0820819	-0.0563648	-0.103293	-0.419346	-0.187112	0.0771167	0.0206923	-0.321436	-0.53527	0.159311	0.200658	-0.0349874	-0.399251	-0.413423	-0.456835	0.513043	0.114241	-0.193615	-0.20751	-0.326879	-0.234576	-0.282325	-0.0267285	0.47031	-0.607827	-0.0607717	-0.231429
ENSDARG00000020608	zgc:103668	protein_coding	1	26950021	-0.0739557	-0.118036	-0.544093	-0.914135	0.0610393	-0.12466	-0.0632778	-0.0535012	0.0265252	-0.240464	-0.0732863	0.035253	-0.139655	-0.412116	-0.0907954	0.0365466	-0.104979	-0.0314316	-0.0820819	-0.0563648	-0.103293	-0.419346	-0.187112	0.0771167	0.0206923	-0.321436	-0.53527	0.159311	0.200658	-0.0349874	-0.399251	-0.413423	-0.456835	0.513043	0.114241	-0.193615	-0.20751	-0.326879	-0.234576	-0.282325	-0.0267285	0.47031	-0.607827	-0.0607717	-0.231429
ENSDARG00000031632	chst10	protein_coding	1	27013564	-0.0739557	-0.118036	-0.544093	-0.914135	0.0610393	-0.12466	-0.0632778	-0.0535012	0.0265252	-0.240464	-0.0732863	0.035253	-0.139655	-0.412116	-0.0907954	0.0365466	-0.104979	-0.0314316	-0.0820819	-0.0563648	-0.103293	-0.419346	-0.187112	0.0771167	0.0206923	-0.321436	-0.53527	0.159311	0.200658	-0.0349874	-0.399251	-0.413423	-0.456835	0.513043	0.114241	-0.193615	-0.20751	-0.326879	-0.234576	-0.282325	-0.0267285	0.47031	-0.607827	-0.0607717	-0.231429
ENSDARG00000071237	snapc3	protein_coding	1	27049293	-0.0739557	-0.118036	-0.544093	-0.914135	0.0610393	-0.12466	-0.0632778	-0.0535012	0.0265252	-0.240464	-0.0732863	0.035253	-0.139655	-0.412116	-0.0907954	0.0365466	-0.104979	-0.0314316	-0.0820819	-0.0563648	-0.103293	-0.419346	-0.187112	0.0771167	0.0206923	-0.321436	-0.53527	0.159311	0.200658	-0.0349874	-0.399251	-0.413423	-0.456835	0.513043	0.114241	-0.193615	-0.20751	-0.326879	-0.234576	-0.282325	-0.0267285	0.47031	-0.607827	-0.0607717	-0.231429
ENSDARG00000018745	psip1	protein_coding	1	27071903	-0.0739557	-0.118036	-0.544093	-0.914135	0.0610393	-0.12466	-0.0632778	-0.0535012	0.0265252	-0.240464	-0.0732863	0.035253	-0.139655	-0.412116	-0.0907954	0.0365466	-0.104979	-0.0314316	-0.0820819	-0.0563648	-0.103293	-0.419346	-0.187112	0.0771167	0.0206923	-0.321436	-0.53527	0.159311	0.200658	-0.0349874	-0.399251	-0.413423	-0.456835	0.513043	0.114241	-0.193615	-0.20751	-0.326879	-0.234576	-0.282325	-0.0267285	0.47031	-0.607827	-0.0607717	-0.231429
ENSDARG00000095138	si:dkey-281i15.1	pseudogene	1	27229962	-0.0739557	-0.118036	-0.544093	-0.914135	0.0610393	-0.12466	-0.0632778	-0.0535012	0.0265252	-0.240464	-0.0732863	0.035253	-0.139655	-0.412116	-0.0907954	0.0365466	-0.104979	-0.0314316	-0.0820819	-0.0563648	-0.103293	-0.419346	-0.187112	0.0771167	0.0206923	-0.321436	-0.53527	0.159311	0.200658	-0.0349874	-0.399251	-0.413423	-0.456835	0.513043	0.114241	-0.193615	-0.20751	-0.326879	-0.234576	-0.282325	-0.0267285	0.47031	-0.607827	-0.0607717	-0.231429
ENSDARG00000069964		protein_coding	1	27421890	-0.0739557	-0.118036	-0.544093	-0.914135	0.0610393	-0.12466	-0.0632778	-0.0535012	0.0265252	-0.240464	-0.0732863	0.035253	-0.139655	-0.412116	-0.0907954	0.0365466	-0.104979	-0.0314316	-0.0820819	-0.0563648	-0.103293	-0.419346	-0.187112	0.0771167	0.0206923	-0.321436	-0.53527	0.159311	-0.212342	-0.0349874	-0.399251	-0.413423	-0.456835	0.513043	0.114241	-0.193615	-0.20751	-0.326879	-0.234576	-0.282325	-0.0267285	0.47031	-0.607827	-0.0607717	-0.231429
ENSDARG00000089138	si:ch1073-440b2.1	protein_coding	1	27450152	-0.0739557	-0.118036	-0.544093	-0.914135	0.0610393	-0.12466	-0.0632778	-0.0535012	0.0265252	-0.240464	-0.0732863	0.035253	-0.139655	-0.412116	-0.0907954	0.0365466	-0.104979	-0.0314316	-0.0820819	-0.0563648	-0.103293	-0.419346	-0.187112	0.0771167	0.0206923	-0.321436	-0.53527	0.159311	-0.212342	-0.0349874	-0.399251	-0.413423	-0.456835	0.513043	0.114241	-0.193615	-0.20751	-0.326879	-0.234576	-0.282325	-0.0267285	0.47031	-0.607827	-0.0607717	-0.231429
ENSDARG00000089334	ednrb1	protein_coding	1	27549861	-0.0739557	-0.118036	-0.544093	-0.914135	0.0610393	-0.12466	-0.0632778	-0.0535012	0.0265252	-0.240464	-0.0732863	0.035253	-0.139655	-0.412116	-0.0907954	0.0365466	-0.104979	-0.0314316	-0.0820819	-0.0563648	-0.103293	-0.419346	-0.187112	0.0771167	0.0206923	-0.321436	-0.53527	0.159311	-0.212342	-0.0349874	-0.399251	-0.413423	-0.456835	0.513043	0.114241	-0.193615	-0.20751	-0.326879	-0.234576	-0.282325	-0.0267285	0.47031	-0.607827	-0.0607717	-0.231429
ENSDARG00000078963		protein_coding	1	27639079	-0.0739557	-0.118036	-0.544093	-0.914135	0.0610393	-0.12466	-0.0632778	-0.0535012	0.0265252	-0.240464	-0.0732863	0.035253	-0.139655	-0.412116	-0.0907954	0.0365466	-0.104979	-0.0314316	-0.0820819	-0.0563648	-0.103293	-0.419346	-0.187112	0.0771167	0.0206923	-0.321436	-0.53527	0.159311	-0.212342	-0.0349874	-0.399251	-0.413423	-0.456835	0.513043	0.114241	-0.193615	-0.20751	-0.326879	-0.234576	-0.282325	-0.0267285	0.47031	-0.607827	-0.0607717	-0.231429
ENSDARG00000053456	zgc:172295	protein_coding	1	27654942	-0.0739557	-0.118036	-0.544093	-0.914135	0.0610393	-0.12466	-0.0632778	-0.0535012	0.0265252	-0.240464	-0.0732863	0.035253	-0.139655	-0.412116	-0.0907954	0.0365466	-0.104979	-0.0314316	-0.0820819	-0.0563648	-0.103293	-0.419346	-0.187112	0.0771167	0.0206923	-0.321436	-0.53527	0.159311	-0.212342	-0.0349874	-0.399251	-0.413423	-0.456835	0.513043	0.114241	-0.193615	-0.20751	-0.326879	-0.234576	-0.282325	-0.0267285	0.47031	-0.607827	-0.0607717	-0.231429
ENSDARG00000053466	zgc:110196	protein_coding	1	27766406	-0.0739557	-0.118036	-0.544093	0.114465	0.0610393	-0.12466	-0.0632778	-0.0535012	0.0265252	-0.240464	-0.0732863	0.035253	-0.139655	-0.412116	-0.0907954	0.0365466	-0.104979	-0.0314316	-0.0820819	-0.0563648	-0.103293	-0.419346	-0.187112	0.0771167	0.0206923	-0.321436	-0.53527	0.159311	-0.212342	-0.0349874	-0.399251	-0.413423	-0.456835	0.513043	0.114241	-0.193615	-0.20751	-0.326879	-0.234576	-0.282325	-0.0267285	0.47031	-0.607827	-0.0607717	-0.231429
ENSDARG00000053463	poglut1	protein_coding	1	27805647	-0.0739557	-0.118036	-0.544093	0.114465	0.0610393	-0.12466	-0.0632778	-0.0535012	0.0265252	-0.240464	-0.0732863	0.035253	-0.139655	-0.412116	-0.0907954	0.0365466	-0.104979	-0.0314316	-0.0820819	-0.0563648	-0.103293	-0.419346	-0.187112	0.0771167	0.0206923	-0.321436	-0.53527	0.159311	-0.212342	-0.0349874	-0.399251	-0.413423	-0.456835	0.513043	0.114241	-0.193615	-0.20751	-0.326879	-0.234576	-0.282325	-0.0267285	0.47031	-0.607827	-0.0607717	-0.231429
ENSDARG00000037109	pwp2h	protein_coding	1	27829555	-0.0739557	-0.118036	-0.544093	0.114465	0.0610393	-0.12466	-0.0632778	-0.0535012	0.0265252	-0.240464	-0.0732863	0.035253	-0.139655	-0.412116	-0.0907954	0.0365466	-0.104979	-0.0314316	-0.0820819	-0.0563648	-0.103293	-0.419346	-0.187112	0.0771167	0.0206923	-0.321436	-0.53527	0.159311	-0.212342	-0.0349874	-0.399251	-0.413423	-0.456835	0.513043	0.114241	-0.193615	-0.20751	-0.326879	-0.234576	-0.282325	-0.0267285	0.47031	-0.607827	-0.0607717	-0.231429
ENSDARG00000005739	gpm6ba	protein_coding	1	27892263	-0.0739557	-0.118036	-0.544093	0.114465	0.0610393	-0.12466	-0.0632778	-0.0535012	0.0265252	-0.240464	-0.0732863	0.035253	-0.139655	-0.412116	-0.0907954	0.0365466	-0.104979	-0.0314316	-0.0820819	-0.0563648	-0.103293	-0.419346	-0.187112	0.0771167	0.0206923	-0.321436	-0.53527	0.159311	-0.212342	-0.0349874	-0.399251	-0.413423	-0.456835	0.513043	0.114241	-0.193615	-0.20751	-0.326879	-0.234576	-0.282325	-0.0267285	0.47031	-0.607827	-0.0607717	-0.231429
ENSDARG00000053496	zgc:92177	protein_coding	1	27988878	-0.0739557	-0.118036	-0.544093	0.114465	0.0610393	-0.12466	-0.0632778	-0.0535012	0.0265252	-0.240464	-0.0732863	0.035253	-0.139655	-0.412116	-0.0907954	0.0365466	-0.104979	-0.0314316	-0.0820819	-0.0563648	-0.103293	-0.419346	-0.187112	0.0771167	0.0206923	-0.321436	-0.53527	0.159311	-0.212342	-0.0349874	-0.399251	-0.413423	-0.456835	0.513043	0.114241	-0.193615	-0.20751	-0.326879	-0.234576	-0.282325	-0.0267285	0.47031	-0.607827	-0.0607717	-0.231429
ENSDARG00000053500	cbsa	protein_coding	1	27999259	-0.0739557	-0.118036	-0.544093	0.114465	0.0610393	-0.12466	-0.0632778	-0.0535012	0.0265252	-0.240464	-0.0732863	0.035253	-0.139655	-0.412116	-0.0907954	0.0365466	-0.104979	-0.0314316	-0.0820819	-0.0563648	-0.103293	-0.419346	-0.187112	0.0771167	0.0206923	-0.321436	-0.53527	0.159311	-0.212342	-0.0349874	-0.399251	-0.413423	-0.456835	0.513043	0.114241	-0.193615	-0.20751	-0.326879	-0.234576	-0.282325	-0.0267285	0.47031	-0.607827	-0.0607717	-0.231429
ENSDARG00000053502	cryaa	protein_coding	1	28027491	-0.0739557	-0.118036	-0.544093	0.114465	0.0610393	-0.12466	-0.0632778	-0.0535012	0.0265252	-0.240464	-0.0732863	0.035253	-0.139655	-0.412116	-0.0907954	0.0365466	-0.104979	-0.0314316	-0.0820819	-0.0563648	-0.103293	-0.419346	-0.187112	0.0771167	0.0206923	-0.321436	-0.53527	0.159311	-0.212342	-0.0349874	-0.399251	-0.413423	-0.456835	0.513043	0.114241	-0.193615	-0.20751	-0.326879	-0.234576	-0.282325	-0.0267285	0.47031	-0.607827	-0.0607717	-0.231429
ENSDARG00000035080	si:ch211-237a6.7	protein_coding	1	28032621	-0.0739557	-0.118036	-0.544093	0.114465	0.0610393	-0.12466	-0.0632778	-0.0535012	0.0265252	-0.240464	-0.0732863	0.035253	-0.139655	-0.412116	-0.0907954	0.0365466	-0.104979	-0.0314316	-0.0820819	-0.0563648	-0.103293	-0.419346	-0.187112	0.0771167	0.0206923	-0.321436	-0.53527	0.159311	-0.212342	-0.0349874	-0.399251	-0.413423	-0.456835	0.513043	0.114241	-0.193615	-0.20751	-0.326879	-0.234576	-0.282325	-0.0267285	0.47031	-0.607827	-0.0607717	-0.231429
ENSDARG00000037100	ankrd10a	protein_coding	1	28071624	-0.0739557	-0.118036	-0.544093	0.114465	0.0610393	-0.12466	-0.0632778	-0.0535012	0.0265252	-0.240464	-0.0732863	0.035253	-0.139655	-0.412116	-0.0907954	0.0365466	-0.104979	-0.0314316	-0.0820819	-0.0563648	-0.103293	-0.419346	-0.187112	0.0771167	0.0206923	-0.321436	-0.53527	0.159311	-0.212342	-0.0349874	-0.399251	-0.413423	-0.456835	0.513043	0.114241	-0.193615	-0.20751	-0.326879	-0.234576	-0.282325	-0.0267285	0.47031	-0.607827	-0.0607717	-0.231429
ENSDARG00000075193	si:ch211-198k9.7	processed_transcript	1	28105146	-0.0739557	-0.118036	-0.544093	0.114465	0.0610393	-0.12466	-0.0632778	-0.0535012	0.0265252	-0.240464	-0.0732863	0.035253	-0.139655	-0.412116	-0.0907954	0.0365466	-0.104979	-0.0314316	-0.0820819	-0.0563648	-0.103293	-0.419346	-0.187112	0.0771167	0.0206923	-0.321436	-0.53527	0.159311	-0.212342	-0.0349874	-0.399251	-0.413423	-0.456835	0.513043	0.114241	-0.193615	-0.20751	-0.326879	-0.234576	-0.282325	-0.0267285	0.47031	-0.607827	-0.0607717	-0.231429
ENSDARG00000069804	si:ch211-198k9.6	protein_coding	1	28108759	-0.0739557	-0.118036	-0.544093	0.114465	0.0610393	-0.12466	-0.0632778	-0.0535012	0.0265252	-0.240464	-0.0732863	0.035253	-0.139655	-0.412116	-0.0907954	0.0365466	-0.104979	-0.0314316	-0.0820819	-0.0563648	-0.103293	-0.419346	-0.187112	0.0771167	0.0206923	-0.321436	-0.53527	0.159311	-0.212342	-0.0349874	-0.399251	-0.413423	-0.456835	0.513043	0.114241	-0.193615	-0.20751	-0.326879	-0.234576	-0.282325	-0.0267285	0.47031	-0.607827	-0.0607717	-0.231429
ENSDARG00000078546	cars2	protein_coding	1	28114604	-0.0739557	-0.118036	-0.544093	0.114465	0.0610393	-0.12466	-0.0632778	-0.0535012	0.0265252	-0.240464	-0.0732863	0.035253	-0.139655	-0.412116	-0.0907954	0.0365466	-0.104979	-0.0314316	-0.0820819	-0.0563648	-0.103293	-0.419346	-0.187112	0.0771167	0.0206923	-0.321436	-0.53527	0.159311	-0.212342	-0.0349874	-0.399251	-0.413423	-0.456835	0.513043	0.114241	-0.193615	-0.20751	-0.326879	-0.234576	-0.282325	-0.0267285	0.47031	-0.607827	-0.0607717	-0.231429
ENSDARG00000037099	zgc:56306	protein_coding	1	28142182	-0.0739557	-0.118036	-0.544093	0.114465	0.0610393	-0.12466	-0.0632778	-0.0535012	0.0265252	-0.240464	-0.0732863	0.035253	-0.139655	-0.412116	-0.0907954	0.0365466	-0.104979	-0.0314316	-0.0820819	-0.0563648	-0.103293	-0.419346	-0.187112	0.0771167	0.0206923	-0.321436	-0.53527	0.159311	-0.212342	-0.0349874	-0.399251	-0.413423	-0.456835	0.513043	0.114241	-0.193615	-0.20751	-0.326879	-0.234576	-0.282325	-0.0267285	0.47031	-0.607827	-0.0607717	-0.231429
ENSDARG00000060620	lig4	protein_coding	1	28198483	-0.0739557	-0.118036	-0.544093	0.114465	0.0610393	-0.12466	-0.0632778	-0.0535012	0.0265252	-0.240464	-0.0732863	0.035253	-0.139655	-0.412116	-0.0907954	0.0365466	-0.104979	-0.0314316	-0.0820819	-0.0563648	-0.103293	-0.419346	-0.187112	0.0771167	0.0206923	-0.321436	-0.53527	0.159311	-0.212342	-0.0349874	-0.399251	-0.413423	-0.456835	0.513043	0.114241	-0.193615	-0.20751	-0.326879	-0.234576	-0.282325	-0.0267285	0.47031	-0.607827	-0.0607717	-0.231429
ENSDARG00000075858	fam155a	protein_coding	1	28212406	-0.0739557	-0.118036	-0.544093	0.114465	0.0610393	-0.12466	-0.0632778	-0.0535012	0.0265252	-0.240464	-0.0732863	0.035253	-0.139655	-0.412116	-0.0907954	0.0365466	-0.104979	-0.0314316	-0.0820819	-0.0563648	-0.103293	-0.419346	-0.187112	0.0771167	0.0206923	-0.321436	-0.53527	0.159311	-0.212342	-0.0349874	-0.399251	-0.413423	-0.456835	0.513043	0.114241	-0.193615	-0.20751	-0.326879	-0.234576	-0.282325	-0.0267285	0.47031	-0.607827	-0.0607717	-0.231429
ENSDARG00000081408		miRNA	1	28234446	-0.0739557	-0.118036	-0.544093	0.114465	0.0610393	-0.12466	-0.0632778	-0.0535012	0.0265252	-0.240464	-0.0732863	0.035253	-0.139655	-0.412116	-0.0907954	0.0365466	-0.104979	-0.0314316	-0.0820819	-0.0563648	-0.103293	-0.419346	-0.187112	0.0771167	0.0206923	-0.321436	-0.53527	0.159311	-0.212342	-0.0349874	-0.399251	-0.413423	-0.456835	0.513043	0.114241	-0.193615	-0.20751	-0.326879	-0.234576	-0.282325	-0.0267285	0.47031	-0.607827	-0.0607717	-0.231429
ENSDARG00000093663	si:ch211-59g22.1	processed_transcript	1	28375094	-0.0739557	-0.118036	-0.544093	0.114465	0.0610393	-0.12466	-0.0632778	-0.0535012	0.0265252	-0.240464	-0.0732863	0.035253	-0.139655	-0.412116	-0.0907954	0.0365466	-0.104979	-0.0314316	-0.0820819	-0.0563648	-0.103293	-0.419346	1.17149	0.0771167	0.0206923	-0.321436	-0.53527	0.159311	-0.212342	-0.0349874	-0.399251	-0.413423	-0.456835	0.513043	0.114241	-0.193615	-0.20751	-0.326879	-0.234576	-0.282325	-0.0267285	0.47031	-0.607827	-0.0607717	-0.231429
ENSDARG00000069799		protein_coding	1	28445865	-0.0739557	-0.118036	-0.544093	0.114465	0.0610393	-0.12466	-0.0632778	-0.0535012	0.0265252	-0.240464	-0.0732863	0.035253	-0.139655	-0.412116	-0.0907954	0.0365466	-0.104979	-0.0314316	-0.0820819	-0.0563648	-0.103293	-0.419346	1.17149	0.0771167	0.0206923	-0.321436	-0.53527	0.159311	-0.212342	-0.0349874	-0.399251	-0.413423	-0.456835	0.513043	0.114241	-0.193615	-0.20751	-0.326879	-0.234576	-0.282325	-0.0267285	0.47031	-0.607827	-0.0607717	-0.231429
ENSDARG00000074117	si:dkey-1h24.2	protein_coding	1	28553368	-0.0739557	-0.118036	-0.544093	0.114465	0.0610393	-0.12466	-0.0632778	-0.0535012	0.0265252	-0.240464	-0.0732863	0.035253	-0.139655	-0.412116	-0.0907954	0.0365466	-0.104979	-0.0314316	-0.0820819	-0.0563648	-0.103293	-0.419346	1.17149	0.0771167	0.0206923	-0.321436	-0.53527	0.159311	-0.212342	-0.0349874	-0.399251	-0.413423	-0.456835	0.513043	0.114241	-0.193615	-0.20751	-0.326879	-0.234576	-0.282325	-0.0267285	0.47031	-0.607827	-0.0607717	-0.231429
ENSDARG00000092653	si:dkey-1h24.6	protein_coding	1	28599687	-0.0739557	-0.118036	-0.544093	0.114465	0.0610393	-0.12466	-0.0632778	-0.0535012	0.0265252	-0.240464	-0.0732863	0.035253	-0.139655	-0.412116	-0.0907954	0.0365466	-0.104979	-0.0314316	-0.0820819	-0.0563648	-0.103293	-0.419346	1.17149	0.0771167	0.0206923	-0.321436	-0.53527	0.159311	-0.212342	-0.0349874	-0.399251	-0.413423	-0.456835	0.513043	0.114241	-0.193615	-0.20751	-0.326879	-0.234576	-0.282325	-0.0267285	0.47031	-0.607827	-0.0607717	-0.231429
ENSDARG00000061732	si:dkey-1h24.3	protein_coding	1	28609576	-0.0739557	-0.118036	-0.544093	0.114465	0.0610393	-0.12466	-0.0632778	-0.0535012	0.0265252	-0.240464	-0.0732863	0.035253	-0.139655	-0.412116	-0.0907954	0.0365466	-0.104979	-0.0314316	-0.0820819	-0.0563648	-0.103293	-0.419346	1.17149	0.0771167	0.0206923	-0.321436	-0.53527	0.159311	-0.212342	-0.0349874	-0.399251	-0.413423	-0.456835	0.513043	0.114241	-0.193615	-0.20751	-0.326879	-0.234576	-0.282325	-0.0267285	0.47031	-0.607827	-0.0607717	-0.231429
ENSDARG00000095590	si:dkey-1h24.4	protein_coding	1	28688682	-0.0739557	-0.118036	-0.544093	0.114465	0.0610393	-0.12466	-0.0632778	-0.0535012	0.0265252	-0.240464	-0.0732863	0.035253	-0.139655	-0.412116	-0.0907954	0.0365466	-0.104979	-0.0314316	-0.0820819	-0.0563648	-0.103293	-0.419346	1.17149	0.0771167	0.0206923	-0.321436	-0.53527	0.159311	-0.212342	-0.0349874	-0.399251	-0.413423	-0.456835	0.513043	0.114241	-0.193615	-0.20751	-0.326879	-0.234576	-0.282325	-0.0267285	0.47031	-0.607827	-0.0607717	-0.231429
ENSDARG00000031202	si:dkey-1h24.5	protein_coding	1	28696177	-0.0739557	-0.118036	-0.544093	0.114465	0.0610393	-0.12466	-0.0632778	-0.0535012	0.0265252	-0.240464	-0.0732863	0.035253	-0.139655	-0.412116	-0.0907954	0.0365466	-0.104979	-0.0314316	-0.0820819	-0.0563648	-0.103293	-0.419346	1.17149	0.0771167	0.0206923	-0.321436	-0.53527	0.159311	-0.212342	-0.0349874	-0.399251	-0.413423	-0.456835	0.513043	0.114241	-0.193615	-0.20751	-0.326879	-0.234576	-0.282325	-0.0267285	0.47031	-0.607827	-0.0607717	-0.231429
ENSDARG00000037144	cpb2	protein_coding	1	28704918	-0.0739557	-0.118036	-0.544093	0.114465	0.0610393	-0.12466	-0.0632778	-0.0535012	0.0265252	-0.240464	-0.0732863	0.035253	-0.139655	-0.412116	-0.0907954	0.0365466	-0.104979	-0.0314316	-0.0820819	-0.0563648	-0.103293	-0.419346	1.17149	0.0771167	0.0206923	-0.321436	-0.53527	0.159311	-0.212342	-0.0349874	-0.399251	-0.413423	-0.456835	0.513043	0.114241	-0.193615	-0.20751	-0.326879	-0.234576	-0.282325	-0.0267285	0.47031	-0.607827	-0.0607717	-0.231429
ENSDARG00000037177	zgc:66359	protein_coding	1	28711965	-0.0739557	-0.118036	-0.544093	0.114465	0.0610393	-0.12466	-0.0632778	-0.0535012	0.0265252	-0.240464	-0.0732863	0.035253	-0.139655	-0.412116	-0.0907954	0.0365466	-0.104979	-0.0314316	-0.0820819	-0.0563648	-0.103293	-0.419346	1.17149	0.0771167	0.0206923	-0.321436	-0.53527	0.159311	-0.212342	-0.0349874	-0.399251	-0.413423	-0.456835	0.513043	0.114241	-0.193615	-0.20751	-0.326879	-0.234576	-0.282325	-0.0267285	0.47031	-0.607827	-0.0607717	-0.231429
ENSDARG00000003866	tm9sf2	protein_coding	1	28743380	-0.0739557	-0.118036	-0.544093	0.114465	0.0610393	-0.12466	-0.0632778	-0.0535012	0.0265252	-0.240464	-0.0732863	0.035253	-0.139655	-0.412116	-0.0907954	0.0365466	-0.104979	-0.0314316	-0.0820819	-0.0563648	-0.103293	-0.419346	1.17149	0.0771167	0.0206923	-0.321436	-0.53527	0.159311	-0.212342	-0.0349874	-0.399251	-0.413423	-0.456835	0.513043	0.114241	-0.193615	-0.20751	-0.326879	-0.234576	-0.282325	-0.0267285	0.47031	-0.607827	-0.0607717	-0.231429
ENSDARG00000037178	zic2b	protein_coding	1	28776999	-0.0739557	-0.118036	-0.544093	0.114465	0.0610393	-0.12466	-0.0632778	-0.0535012	0.0265252	-0.240464	-0.0732863	0.035253	-0.139655	-0.412116	-0.0907954	0.0365466	-0.104979	-0.0314316	-0.0820819	-0.0563648	-0.103293	-0.419346	1.17149	0.0771167	0.0206923	-0.321436	-0.53527	0.159311	-0.212342	-0.0349874	-0.399251	-0.413423	-0.456835	0.513043	0.114241	-0.193615	-0.20751	-0.326879	-0.234576	-0.282325	-0.0267285	0.47031	-0.607827	-0.0607717	-0.231429
ENSDARG00000028982	pcca	protein_coding	1	28807314	-0.0739557	-0.118036	-0.544093	0.114465	0.0610393	-0.12466	-0.0632778	-0.0535012	0.0265252	-0.240464	-0.0732863	0.035253	-0.139655	-0.412116	-0.0907954	0.0365466	-0.104979	-0.0314316	-0.0820819	-0.0563648	-0.103293	-0.419346	1.17149	0.0771167	0.0206923	-0.321436	-0.53527	0.159311	-0.212342	-0.0349874	-0.399251	-0.413423	-0.456835	0.513043	0.114241	-0.193615	-0.20751	-0.326879	-0.234576	-0.282325	-0.0267285	0.47031	-0.607827	-0.0607717	-0.231429
ENSDARG00000055839	zgc:153256	protein_coding	1	28899930	-0.0739557	-0.118036	-0.544093	0.114465	0.0610393	-0.12466	-0.0632778	-0.0535012	0.0265252	-0.240464	-0.0732863	0.035253	-0.139655	-0.412116	-0.0907954	0.0365466	-0.104979	-0.0314316	-0.0820819	-0.0563648	-0.103293	-0.419346	1.17149	0.0771167	0.0206923	-0.321436	-0.53527	0.159311	-0.212342	-0.0349874	-0.399251	-0.413423	-0.456835	0.513043	0.114241	-0.193615	-0.20751	-0.326879	-0.234576	-0.282325	-0.0267285	0.47031	-0.607827	-0.0607717	-0.231429
ENSDARG00000088208		miRNA	1	29008944	-0.0739557	-0.118036	-0.544093	0.114465	0.0610393	-0.12466	-0.0632778	-0.0535012	0.0265252	-0.240464	-0.0732863	0.035253	-0.139655	-0.412116	-0.0907954	0.0365466	-0.104979	-0.0314316	-0.0820819	-0.0563648	-0.103293	-0.419346	1.17149	0.0771167	0.0206923	-0.321436	-0.53527	0.159311	-0.212342	-0.0349874	-0.399251	-0.413423	-0.456835	0.513043	0.114241	-0.193615	-0.20751	-0.326879	-0.234576	-0.282325	-0.0267285	0.47031	-0.607827	-0.0607717	-0.231429
ENSDARG00000060477	vps8	protein_coding	1	29071032	-0.0739557	-0.118036	-0.544093	0.114465	0.0610393	-0.12466	-0.0632778	-0.0535012	0.0265252	-0.240464	-0.0732863	0.035253	-0.139655	-0.412116	-0.0907954	0.0365466	-0.104979	-0.0314316	-0.0820819	-0.0563648	-0.103293	-0.419346	1.17149	0.0771167	0.0206923	-0.321436	-0.53527	0.159311	-0.212342	-0.0349874	-0.399251	-0.413423	-0.456835	0.513043	0.114241	-0.193615	-0.20751	-0.326879	-0.234576	-0.282325	-0.0267285	0.47031	-0.607827	-0.0607717	-0.231429
ENSDARG00000082429	NR_030522.1	miRNA	1	29153407	-0.0739557	-0.118036	-0.544093	0.114465	0.0610393	-0.12466	-0.0632778	-0.0535012	0.0265252	-0.240464	-0.0732863	0.035253	-0.139655	-0.412116	-0.0907954	0.0365466	-0.104979	-0.0314316	-0.0820819	-0.0563648	-0.103293	-0.419346	1.17149	0.0771167	0.0206923	-0.321436	-0.07977	0.159311	-0.212342	-0.0349874	-0.399251	-0.413423	-0.456835	0.513043	0.114241	-0.193615	-0.20751	-0.326879	-0.234576	-0.282325	-0.0267285	0.47031	-0.607827	-0.0607717	-0.231429
ENSDARG00000085585		rRNA	1	29214845	-0.0739557	-0.118036	-0.544093	0.114465	0.0610393	-0.12466	-0.0632778	-0.0535012	0.0265252	-0.240464	-0.0732863	0.035253	-0.139655	-0.412116	-0.0907954	0.0365466	-0.104979	-0.0314316	-0.0820819	-0.0563648	-0.103293	-0.419346	1.17149	0.0771167	0.0206923	-0.321436	-0.07977	0.159311	-0.212342	-0.0349874	-0.399251	-0.413423	-0.456835	0.513043	0.114241	-0.193615	-0.20751	-0.326879	-0.234576	-0.282325	-0.0267285	0.47031	-0.607827	-0.0607717	-0.231429
ENSDARG00000091513	si:dkey-22o12.2	protein_coding	1	29331168	-0.0739557	-0.118036	-0.544093	0.114465	0.0610393	-0.12466	-0.0632778	-0.0535012	0.0265252	-0.240464	-0.0732863	0.035253	-0.139655	-0.412116	-0.0907954	0.0365466	-0.104979	-0.0314316	-0.0820819	-0.0563648	-0.103293	-0.419346	1.17149	0.0771167	0.0206923	-0.321436	-0.07977	0.159311	-0.212342	-0.0349874	-0.399251	-0.413423	-0.456835	0.513043	0.114241	-0.193615	-0.20751	-0.326879	-0.234576	-0.282325	-0.0267285	0.47031	-0.607827	-0.0607717	-0.231429
ENSDARG00000026771	tmem41ab	protein_coding	1	29409597	-0.0739557	-0.118036	-0.544093	0.114465	0.0610393	-0.12466	-0.0632778	-0.0535012	0.0265252	-0.240464	-0.0732863	0.035253	-0.139655	-0.412116	-0.0907954	0.0365466	-0.104979	-0.0314316	-0.0820819	-0.0563648	-0.103293	-0.419346	1.17149	0.0771167	0.0206923	-0.321436	-0.07977	0.159311	-0.212342	-0.0349874	-0.399251	-0.413423	-0.456835	0.513043	0.114241	-0.193615	-0.20751	-0.326879	-0.234576	-0.282325	-0.0267285	0.47031	-0.607827	-0.0607717	-0.231429
ENSDARG00000061661	igf2bp2b	protein_coding	1	29426876	-0.0739557	-0.118036	-0.544093	0.114465	0.0610393	-0.12466	-0.0632778	-0.0535012	0.0265252	-0.240464	-0.0732863	0.035253	-0.139655	-0.412116	-0.0907954	0.0365466	-0.104979	-0.0314316	-0.0820819	-0.0563648	-0.103293	-0.419346	1.17149	0.0771167	0.0206923	-0.321436	-0.07977	0.159311	-0.212342	-0.0349874	-0.399251	-0.413423	-0.456835	0.513043	0.114241	-0.193615	-0.20751	-0.326879	-0.234576	-0.282325	-0.0267285	0.47031	-0.607827	-0.0607717	-0.231429
ENSDARG00000093065	UBAC2(2of2)	protein_coding	1	29528003	-0.0739557	-0.118036	-0.544093	0.114465	0.0610393	-0.12466	-0.0632778	-0.0535012	0.0265252	-0.240464	-0.0732863	0.035253	-0.139655	-0.412116	-0.0907954	0.0365466	-0.104979	-0.0314316	-0.0820819	-0.0563648	-0.103293	-0.419346	1.17149	0.0771167	0.0206923	-0.321436	-0.07977	0.159311	-0.212342	-0.0349874	-0.399251	-0.413423	-0.456835	0.513043	0.114241	-0.193615	-0.20751	-0.326879	-0.234576	-0.282325	-0.0267285	0.47031	-0.607827	-0.0607717	-0.231429
ENSDARG00000074302	si:dkey-22o12.5	protein_coding	1	29539773	-0.0739557	-0.118036	-0.544093	0.114465	0.0610393	-0.12466	-0.0632778	-0.0535012	0.0265252	-0.240464	-0.0732863	0.035253	-0.139655	-0.412116	-0.0907954	0.0365466	-0.104979	-0.0314316	-0.0820819	-0.0563648	-0.103293	-0.419346	1.17149	0.0771167	0.0206923	-0.321436	-0.07977	0.159311	-0.212342	-0.0349874	-0.399251	-0.413423	-0.456835	0.513043	0.114241	-0.193615	-0.20751	-0.326879	-0.234576	-0.282325	-0.0267285	0.47031	-0.607827	-0.0607717	-0.231429
ENSDARG00000060581	zgc:158645	protein_coding	1	29595182	-0.0739557	-0.118036	-0.544093	0.114465	0.0610393	-0.12466	-0.0632778	-0.0535012	0.0265252	-0.240464	-0.0732863	0.035253	-0.139655	-0.412116	-0.0907954	0.0365466	-0.104979	-0.0314316	-0.0820819	-0.0563648	-0.103293	-0.419346	1.17149	0.0771167	0.0206923	-0.321436	-0.07977	0.159311	-0.212342	-0.0349874	-0.399251	-0.413423	-0.456835	0.513043	0.114241	-0.193615	-0.20751	-0.326879	-0.234576	-0.282325	-0.0267285	0.47031	-0.607827	-0.0607717	-0.231429
ENSDARG00000069756	GPR183(3of3)	protein_coding	1	29610140	-0.0739557	-0.118036	-0.544093	0.114465	0.0610393	-0.12466	-0.0632778	-0.0535012	0.0265252	-0.240464	-0.0732863	0.035253	-0.139655	-0.412116	-0.0907954	0.0365466	-0.104979	-0.0314316	-0.0820819	-0.0563648	-0.103293	-0.419346	1.17149	0.0771167	0.0206923	-0.321436	-0.07977	0.159311	-0.212342	-0.0349874	-0.399251	-0.413423	-0.456835	0.513043	0.114241	-0.193615	-0.20751	-0.326879	-0.234576	-0.282325	-0.0267285	0.47031	-0.607827	-0.0607717	-0.231429
ENSDARG00000003142	dachc	protein_coding	1	29641397	-0.0739557	-0.118036	-0.544093	0.114465	0.0610393	-0.12466	-0.0632778	-0.0535012	0.0265252	-0.240464	-0.0732863	0.035253	-0.139655	-0.412116	-0.0907954	0.0365466	-0.104979	-0.0314316	-0.0820819	-0.0563648	-0.103293	-0.419346	1.17149	0.0771167	0.0206923	-0.321436	-0.07977	0.159311	-0.212342	-0.0349874	-0.399251	-0.413423	-0.456835	0.513043	0.114241	-0.193615	-0.20751	-0.326879	-0.234576	-0.282325	-0.0267285	0.47031	-0.607827	-0.0607717	-0.231429
ENSDARG00000042688	zgc:101616	protein_coding	1	29779637	-0.0739557	-0.118036	-0.544093	0.114465	0.0610393	-0.12466	-0.0632778	-0.0535012	0.0265252	-0.240464	-0.0732863	0.035253	-0.139655	-0.412116	-0.0907954	0.0365466	-0.104979	-0.0314316	-0.0820819	-0.0563648	-0.103293	-0.419346	1.17149	0.0771167	0.0206923	-0.321436	-0.07977	0.159311	-0.212342	-0.0349874	-0.399251	-0.413423	-0.456835	0.513043	0.114241	-0.193615	-0.20751	-0.326879	-0.234576	-0.282325	-0.0267285	0.47031	-0.607827	-0.0607717	-0.231429
ENSDARG00000060559	dis3	protein_coding	1	29792709	-0.0739557	-0.118036	-0.544093	0.114465	0.0610393	-0.12466	-0.0632778	-0.0535012	0.0265252	-0.240464	-0.0732863	0.035253	-0.139655	-0.412116	-0.0907954	0.0365466	-0.104979	-0.0314316	-0.0820819	-0.0563648	-0.103293	-0.419346	1.17149	0.0771167	0.0206923	-0.321436	-0.07977	0.159311	-0.212342	-0.0349874	-0.399251	-0.413423	-0.456835	0.513043	0.114241	-0.193615	-0.20751	-0.326879	-0.234576	-0.282325	-0.0267285	0.47031	-0.607827	-0.0607717	-0.231429
ENSDARG00000091270		protein_coding	1	29885835	-0.0739557	-0.118036	-0.544093	0.114465	0.0610393	-0.12466	-0.0632778	-0.0535012	0.0265252	-0.240464	-0.0732863	0.035253	-0.139655	-0.412116	-0.0907954	0.0365466	-0.104979	-0.0314316	-0.0820819	-0.0563648	-0.103293	-0.419346	1.17149	0.0771167	0.0206923	-0.321436	-0.07977	0.159311	-0.212342	-0.0349874	-0.399251	-0.413423	-0.456835	0.513043	0.114241	-0.193615	-0.20751	-0.326879	-0.234576	-0.282325	-0.0267285	0.47031	-0.607827	-0.0607717	-0.231429
ENSDARG00000092278	si:dkey-18j14.4	processed_transcript	1	29975593	-0.0739557	-0.118036	-0.544093	0.114465	0.0610393	-0.12466	-0.0632778	-0.0535012	0.0265252	-0.240464	-0.0732863	0.035253	-0.139655	-0.412116	-0.0907954	0.0365466	-0.104979	-0.0314316	-0.0820819	-0.0563648	-0.103293	-0.419346	1.17149	0.0771167	0.0206923	-0.321436	-0.07977	0.159311	-0.212342	-0.0349874	-0.399251	-0.413423	-0.456835	0.513043	0.114241	-0.193615	-0.20751	-0.326879	-0.234576	-0.282325	-0.0267285	0.47031	-0.607827	-0.0607717	-0.231429
ENSDARG00000019715	metap1d	protein_coding	1	30002488	-0.0739557	-0.118036	-0.544093	0.114465	0.0610393	-0.12466	-0.0632778	-0.0535012	0.0265252	-0.240464	-0.0732863	0.035253	-0.139655	-0.412116	-0.0907954	0.0365466	-0.104979	-0.0314316	-0.0820819	-0.0563648	-0.103293	-0.419346	1.17149	0.0771167	0.0206923	-0.321436	-0.07977	0.159311	-0.212342	-0.0349874	-0.399251	-0.413423	-0.456835	0.513043	0.114241	-0.193615	-0.20751	-0.326879	-0.234576	-0.282325	-0.0267285	0.47031	-0.607827	-0.0607717	-0.231429
ENSDARG00000017174	dlx2b	protein_coding	1	30034193	-0.0739557	-0.118036	-0.544093	0.114465	0.0610393	-0.12466	-0.0632778	-0.0535012	0.0265252	-0.240464	-0.0732863	0.035253	-0.139655	-0.412116	-0.0907954	0.0365466	-0.104979	-0.0314316	-0.0820819	-0.0563648	-0.103293	-0.419346	1.17149	0.0771167	0.0206923	-0.321436	-0.07977	0.159311	-0.212342	-0.0349874	-0.399251	-0.413423	-0.456835	0.513043	0.114241	-0.193615	-0.20751	-0.326879	-0.234576	-0.282325	-0.0267285	0.47031	-0.607827	-0.0607717	-0.231429
ENSDARG00000069946	itga6b	protein_coding	1	30075422	-0.0739557	-0.118036	-0.544093	0.114465	0.0610393	-0.12466	-0.0632778	-0.0535012	0.0265252	-0.240464	-0.0732863	0.035253	-0.139655	-0.412116	-0.0907954	0.0365466	-0.104979	-0.0314316	-0.0820819	-0.0563648	-0.103293	-0.419346	1.17149	0.0771167	0.0206923	-0.321436	-0.07977	0.159311	-0.212342	-0.0349874	-0.399251	-0.413423	-0.456835	0.513043	0.114241	-0.193615	-0.20751	-0.326879	-0.234576	-0.282325	-0.0267285	0.47031	-0.607827	-0.0607717	-0.231429
ENSDARG00000074575	si:ch211-269i23.2	protein_coding	1	30128658	-0.0739557	-0.118036	-0.544093	0.114465	0.0610393	-0.12466	-0.0632778	-0.0535012	0.0265252	-0.240464	-0.0732863	0.035253	-0.139655	-0.412116	-0.0907954	0.0365466	-0.104979	-0.0314316	-0.0820819	-0.0563648	-0.103293	-0.419346	1.17149	0.0771167	0.0206923	-0.321436	-0.07977	0.159311	-0.212342	-0.0349874	-0.399251	-0.413423	-0.456835	0.513043	0.114241	-0.193615	-0.20751	-0.326879	-0.234576	-0.282325	-0.0267285	0.47031	-0.607827	-0.0607717	-0.231429
ENSDARG00000069951	zgc:110335	protein_coding	1	30167074	-0.0739557	-0.118036	-0.544093	0.114465	0.0610393	-0.12466	-0.0632778	-0.0535012	0.0265252	-0.240464	-0.0732863	0.035253	-0.139655	-0.412116	-0.0907954	0.0365466	-0.104979	-0.0314316	-0.0820819	-0.0563648	-0.103293	-0.419346	1.17149	0.0771167	0.0206923	-0.321436	-0.07977	0.159311	-0.212342	-0.0349874	-0.399251	-0.413423	-0.456835	0.513043	0.114241	-0.193615	-0.20751	-0.326879	-0.234576	-0.282325	-0.0267285	0.47031	-0.607827	-0.0607717	-0.231429
ENSDARG00000069953	si:dkey-7m11.2	protein_coding	1	30191200	-0.0739557	-0.118036	-0.544093	0.114465	0.0610393	-0.12466	-0.0632778	-0.0535012	0.0265252	-0.240464	-0.0732863	0.035253	-0.139655	-0.412116	-0.0907954	0.0365466	-0.104979	-0.0314316	-0.0820819	-0.0563648	-0.103293	-0.419346	-0.220512	0.0771167	0.0206923	-0.321436	-0.07977	0.159311	-0.212342	-0.0349874	-0.399251	-0.413423	-0.456835	0.513043	0.114241	-0.193615	-0.20751	-0.326879	-0.234576	-0.282325	-0.0267285	0.47031	-0.607827	-0.0607717	-0.231429
ENSDARG00000093358	si:ch211-127n13.3	processed_transcript	1	30197574	-0.0739557	-0.118036	-0.544093	0.114465	0.0610393	-0.12466	-0.0632778	-0.0535012	0.0265252	-0.240464	-0.0732863	0.035253	-0.139655	-0.412116	-0.0907954	0.0365466	-0.104979	-0.0314316	-0.0820819	-0.0563648	-0.103293	-0.419346	1.17149	0.0771167	0.0206923	-0.321436	-0.07977	0.159311	-0.212342	-0.0349874	-0.399251	-0.413423	-0.456835	0.513043	0.114241	-0.193615	-0.20751	-0.326879	-0.234576	-0.282325	-0.0267285	0.47031	-0.607827	-0.0607717	-0.231429
ENSDARG00000094957	si:dkey-7m11.1	processed_transcript	1	30344793	-0.0739557	-0.118036	-0.544093	0.114465	0.0610393	-0.12466	-0.0632778	-0.0535012	0.0265252	-0.240464	-0.0732863	0.035253	-0.139655	-0.412116	-0.0907954	0.0365466	-0.104979	-0.0314316	-0.0820819	-0.0563648	-0.103293	-0.419346	-0.220512	0.0771167	0.0206923	-0.321436	-0.07977	0.159311	-0.212342	-0.0349874	-0.399251	-0.413423	-0.456835	0.513043	0.114241	-0.193615	-0.20751	-0.326879	-0.234576	-0.282325	-0.0267285	0.47031	-0.607827	-0.0607717	-0.231429
ENSDARG00000013690	LOC568486	protein_coding	1	30418458	-0.0739557	-0.118036	0.820607	0.114465	0.0610393	-0.12466	-0.0632778	-0.0535012	0.0265252	-0.240464	-0.0732863	0.035253	-0.139655	-0.412116	-0.0907954	0.0365466	-0.104979	-0.0314316	-0.0820819	-0.0563648	-0.103293	-0.419346	-0.220512	-0.542283	0.0206923	-0.321436	-0.07977	0.159311	-0.212342	-0.0349874	-0.399251	-0.413423	-0.456835	-0.999857	0.114241	-0.193615	-0.20751	-0.326879	-0.234576	-0.282325	-0.0267285	0.47031	-0.607827	-0.0607717	-0.231429
ENSDARG00000089013		rRNA	1	30487663	-0.0739557	-0.118036	0.820607	0.114465	0.0610393	-0.12466	-0.0632778	-0.0535012	0.0265252	-0.240464	-0.0732863	0.035253	-0.139655	-0.412116	-0.0907954	0.0365466	-0.104979	-0.0314316	-0.0820819	-0.0563648	-0.103293	-0.419346	-0.220512	-0.542283	0.0206923	-0.321436	-0.07977	0.159311	-0.212342	-0.0349874	-0.399251	-0.413423	-0.456835	-0.999857	0.114241	-0.193615	-0.20751	-0.326879	-0.234576	-0.282325	-0.0267285	0.47031	-0.607827	-0.0607717	-0.231429
ENSDARG00000040780	INHBE	protein_coding	1	30609327	-0.0739557	-0.118036	0.820607	0.114465	0.0610393	-0.12466	-0.0632778	-0.0535012	0.0265252	-0.240464	-0.0732863	0.035253	-0.139655	-0.412116	-0.0907954	0.0365466	-0.104979	-0.0314316	-0.0820819	-0.0563648	-0.103293	-0.419346	-0.220512	-0.542283	0.0206923	-0.321436	-0.07977	0.159311	-0.212342	-0.0349874	-0.399251	-0.413423	-0.456835	-0.999857	0.114241	-0.193615	-0.20751	-0.326879	-0.234576	-0.282325	-0.0267285	0.47031	-0.607827	-0.0607717	-0.231429
ENSDARG00000033680	gli1	protein_coding	1	30667486	-0.0739557	-0.118036	0.820607	0.114465	0.0610393	-0.12466	-0.0632778	-0.0535012	0.0265252	-0.240464	-0.0732863	0.035253	-0.139655	-0.412116	-0.0907954	0.0365466	-0.104979	-0.0314316	-0.0820819	-0.0563648	-0.103293	-0.419346	-0.220512	-0.542283	0.0206923	-0.321436	-0.07977	0.159311	-0.212342	-0.0349874	-0.399251	-0.413423	-0.456835	-0.999857	0.114241	-0.193615	-0.20751	-0.326879	-0.234576	-0.282325	-0.0267285	0.47031	-0.607827	-0.0607717	-0.231429
ENSDARG00000078902	si:dkey-179o14.1	protein_coding	1	30851857	-0.0739557	-0.118036	-0.531593	0.114465	0.0610393	-0.12466	-0.0632778	-0.0535012	0.0265252	-0.240464	-0.0732863	0.035253	-0.139655	-0.412116	-0.0907954	0.0365466	-0.104979	-0.0314316	-0.0820819	-0.0563648	-0.103293	-0.419346	1.65059	0.110717	0.0206923	-0.321436	-0.07977	0.159311	-0.212342	-0.0349874	-0.399251	-0.413423	-0.456835	0.376243	0.114241	-0.193615	-0.20751	-0.326879	-0.234576	-0.282325	-0.0267285	0.47031	-0.607827	-0.0607717	-0.231429
ENSDARG00000039616	si:dkey-179o14.3	protein_coding	1	30962711	-0.0739557	-0.118036	-0.531593	0.114465	0.0610393	-0.12466	-0.0632778	-0.0535012	0.0265252	-0.240464	-0.0732863	0.035253	-0.139655	-0.412116	-0.0907954	0.0365466	-0.104979	-0.0314316	-0.0820819	-0.0563648	-0.103293	-0.419346	1.65059	0.110717	0.0206923	-0.321436	-0.07977	0.159311	-0.212342	-0.0349874	-0.399251	-0.413423	-0.456835	0.376243	0.114241	-0.193615	-0.20751	-0.326879	-0.234576	-0.282325	-0.0267285	0.47031	-0.607827	-0.0607717	-0.231429
ENSDARG00000018611	lbx1b	protein_coding	1	30985703	-0.0739557	-0.118036	-0.531593	0.114465	0.0610393	-0.12466	-0.0632778	-0.0535012	0.0265252	-0.240464	-0.0732863	0.035253	-0.139655	-0.412116	-0.0907954	0.0365466	-0.104979	-0.0314316	-0.0820819	-0.0563648	-0.103293	-0.419346	1.65059	0.110717	0.0206923	-0.321436	-0.07977	0.159311	-0.212342	-0.0349874	-0.399251	-0.413423	-0.456835	0.376243	0.114241	-0.193615	-0.20751	-0.326879	-0.234576	-0.282325	-0.0267285	0.47031	-0.607827	-0.0607717	-0.231429
ENSDARG00000053269	slc2a15b	protein_coding	1	31027197	-0.0739557	-0.118036	-0.531593	0.114465	0.0610393	-0.12466	-0.0632778	-0.0535012	0.0265252	-0.240464	-0.0732863	0.035253	-0.139655	-0.412116	-0.0907954	0.0365466	-0.104979	-0.0314316	-0.0820819	-0.0563648	-0.103293	-0.419346	1.65059	0.110717	0.0206923	-0.321436	-0.07977	0.159311	-0.212342	-0.0349874	-0.399251	-0.413423	-0.456835	0.376243	0.114241	-0.193615	-0.20751	-0.326879	-0.234576	-0.282325	-0.0267285	0.47031	-0.607827	-0.0607717	-0.231429
ENSDARG00000039615	fgf8b	protein_coding	1	31092246	-0.0739557	-0.118036	-0.531593	0.114465	0.0610393	-0.12466	-0.0632778	-0.0535012	0.0265252	-0.240464	-0.0732863	0.035253	-0.139655	-0.412116	-0.0907954	0.0365466	-0.104979	-0.0314316	-0.0820819	-0.0563648	-0.103293	-0.419346	1.65059	0.110717	0.0206923	-0.321436	-0.07977	0.159311	-0.212342	-0.0349874	-0.399251	-0.413423	-0.456835	0.376243	0.114241	-0.193615	-0.20751	-0.326879	-0.234576	-0.282325	-0.0267285	0.47031	-0.607827	-0.0607717	-0.231429
ENSDARG00000060501	dpcd	protein_coding	1	31108175	-0.0739557	-0.118036	-0.531593	0.114465	0.0610393	-0.12466	-0.0632778	-0.0535012	0.0265252	-0.240464	-0.0732863	0.035253	-0.139655	-0.412116	-0.0907954	0.0365466	-0.104979	-0.0314316	-0.0820819	-0.0563648	-0.103293	-0.419346	1.65059	0.110717	0.0206923	-0.321436	-0.07977	0.159311	-0.212342	-0.0349874	-0.399251	-0.413423	-0.456835	0.376243	0.114241	-0.193615	-0.20751	-0.326879	-0.234576	-0.282325	-0.0267285	0.47031	-0.607827	-0.0607717	-0.231429
ENSDARG00000039613	poll	protein_coding	1	31111743	-0.0739557	-0.118036	-0.531593	0.114465	0.0610393	-0.12466	-0.0632778	-0.0535012	0.0265252	-0.240464	-0.0732863	0.035253	-0.139655	-0.412116	-0.0907954	0.0365466	-0.104979	-0.0314316	-0.0820819	-0.0563648	-0.103293	-0.419346	1.65059	0.110717	0.0206923	-0.321436	-0.07977	0.159311	-0.212342	-0.0349874	-0.399251	-0.413423	-0.456835	0.376243	0.114241	-0.193615	-0.20751	-0.326879	-0.234576	-0.282325	-0.0267285	0.47031	-0.607827	-0.0607717	-0.231429
ENSDARG00000029751	zgc:111946	protein_coding	1	31128269	-0.0739557	-0.118036	-0.531593	0.114465	0.0610393	-0.12466	-0.0632778	-0.0535012	0.0265252	-0.240464	-0.0732863	0.035253	-0.139655	-0.412116	-0.0907954	0.0365466	-0.104979	-0.0314316	-0.0820819	-0.0563648	-0.103293	-0.419346	1.65059	0.110717	0.0206923	-0.321436	-0.07977	0.159311	-0.212342	-0.0349874	-0.399251	-0.413423	-0.456835	0.376243	0.114241	-0.193615	-0.20751	-0.326879	-0.234576	-0.282325	-0.0267285	0.47031	-0.607827	-0.0607717	-0.231429
ENSDARG00000027572	as3mt	protein_coding	1	31160640	-0.0739557	-0.118036	-0.531593	0.114465	0.0610393	-0.12466	-0.0632778	-0.0535012	0.0265252	-0.240464	-0.0732863	0.035253	-0.139655	-0.412116	-0.0907954	0.0365466	-0.104979	-0.0314316	-0.0820819	-0.0563648	-0.103293	-0.419346	1.65059	0.110717	0.0206923	-0.321436	-0.07977	0.159311	-0.212342	-0.0349874	-0.399251	-0.413423	-0.456835	0.376243	0.114241	-0.193615	-0.20751	-0.326879	-0.234576	-0.282325	-0.0267285	0.47031	-0.607827	-0.0607717	-0.231429
ENSDARG00000084717		rRNA	1	31164296	-0.0739557	-0.118036	-0.531593	0.114465	0.0610393	-0.12466	-0.0632778	-0.0535012	0.0265252	-0.240464	-0.0732863	0.035253	-0.139655	-0.412116	-0.0907954	0.0365466	-0.104979	-0.0314316	-0.0820819	-0.0563648	-0.103293	-0.419346	1.65059	0.110717	0.0206923	-0.321436	-0.07977	0.159311	-0.212342	-0.0349874	-0.399251	-0.413423	-0.456835	0.376243	0.114241	-0.193615	-0.20751	-0.326879	-0.234576	-0.282325	-0.0267285	0.47031	-0.607827	-0.0607717	-0.231429
ENSDARG00000078733	cnnm2b	protein_coding	1	31178766	-0.0739557	-0.118036	-0.531593	0.114465	0.0610393	-0.12466	-0.0632778	-0.0535012	0.0265252	-0.240464	-0.0732863	0.035253	-0.139655	-0.412116	-0.0907954	0.0365466	-0.104979	-0.0314316	-0.0820819	-0.0563648	-0.103293	-0.419346	1.65059	0.110717	0.0206923	-0.321436	-0.07977	0.159311	-0.212342	-0.0349874	-0.399251	-0.413423	-0.456835	0.376243	0.114241	-0.193615	-0.20751	-0.326879	-0.234576	-0.282325	-0.0267285	0.47031	-0.607827	-0.0607717	-0.231429
ENSDARG00000058231	nt5c2b	protein_coding	1	31260664	-0.0739557	-0.118036	-0.531593	0.114465	0.0610393	-0.12466	-0.0632778	-0.0535012	0.0265252	-0.240464	-0.0732863	0.035253	-0.139655	-0.412116	-0.0907954	0.0365466	-0.104979	-0.0314316	-0.0820819	-0.0563648	-0.103293	-0.419346	1.65059	0.110717	0.0206923	-0.321436	-0.07977	0.159311	-0.212342	-0.0349874	-0.399251	-0.413423	-0.456835	0.376243	0.114241	-0.193615	-0.20751	-0.326879	-0.234576	-0.282325	-0.0267285	0.47031	-0.607827	-0.0607717	-0.231429
ENSDARG00000053248	inab	protein_coding	1	31318463	-0.0739557	-0.118036	-0.531593	0.114465	0.0610393	-0.12466	-0.0632778	-0.0535012	0.0265252	-0.240464	-0.0732863	0.035253	-0.139655	-0.412116	-0.0907954	0.0365466	-0.104979	-0.0314316	-0.0820819	-0.0563648	-0.103293	-0.419346	1.65059	0.110717	0.0206923	-0.321436	-0.07977	0.159311	-0.212342	-0.0349874	-0.399251	-0.413423	-0.456835	0.376243	0.114241	-0.193615	-0.20751	-0.326879	-0.234576	-0.282325	-0.0267285	0.47031	-0.607827	-0.0607717	-0.231429
ENSDARG00000012896	kal1a	protein_coding	1	31396989	-0.0739557	-0.118036	-0.531593	0.114465	0.0610393	-0.12466	-0.0632778	-0.0535012	0.0265252	-0.240464	-0.0732863	0.035253	-0.139655	-0.412116	-0.0907954	0.0365466	-0.104979	-0.0314316	-0.0820819	-0.0563648	-0.103293	-0.419346	1.65059	0.110717	0.0206923	-0.321436	-0.07977	0.159311	-0.212342	-0.0349874	-0.399251	-0.413423	-0.456835	0.376243	0.114241	-0.193615	-0.20751	-0.326879	-0.234576	-0.282325	-0.0267285	0.47031	-0.607827	-0.0607717	-0.231429
ENSDARG00000053241	sts	protein_coding	1	31507024	-0.0739557	-0.118036	-0.531593	0.114465	0.0610393	-0.12466	-0.0632778	-0.0535012	0.0265252	-0.240464	-0.0732863	0.035253	-0.139655	-0.412116	-0.0907954	0.0365466	-0.104979	-0.0314316	-0.0820819	-0.0563648	-0.103293	-0.419346	1.65059	0.110717	0.0206923	-0.321436	-0.07977	0.159311	-0.212342	-0.0349874	-0.399251	-0.413423	-0.456835	0.376243	0.114241	-0.193615	-0.20751	-0.326879	-0.234576	-0.282325	-0.0267285	0.47031	-0.607827	-0.0607717	-0.231429
ENSDARG00000069834	pnpla4	protein_coding	1	31551151	-0.0739557	-0.118036	-0.531593	0.114465	0.0610393	-0.12466	-0.0632778	-0.0535012	0.0265252	0.861436	-0.0732863	0.035253	-0.139655	-0.412116	-0.0907954	0.0365466	-0.104979	-0.0314316	-0.0820819	-0.0563648	-0.103293	-0.419346	1.65059	0.110717	0.0206923	-0.321436	-0.07977	0.159311	-0.212342	-0.0349874	-0.399251	-0.413423	-0.456835	0.376243	0.114241	-0.193615	-0.20751	-0.326879	-0.234576	-0.282325	-0.0267285	0.47031	-0.607827	-0.0607717	-0.231429
ENSDARG00000088777		protein_coding	1	31806869	-0.0739557	-0.118036	-0.531593	0.114465	0.0610393	-0.12466	-0.0632778	-0.0535012	0.0265252	0.861436	-0.0732863	0.035253	-0.139655	-0.412116	-0.0907954	0.0365466	-0.104979	-0.0314316	-0.0820819	-0.0563648	-0.103293	-0.419346	1.65059	0.110717	0.0206923	-0.321436	-0.07977	0.159311	-0.212342	-0.0349874	-0.399251	-0.413423	-0.456835	0.376243	0.114241	-0.193615	-0.20751	-0.326879	-0.234576	-0.282325	-0.0267285	0.47031	-0.607827	-0.0607717	-0.231429
ENSDARG00000027826	hdhd1	protein_coding	1	31882591	-0.0739557	-0.118036	-0.531593	0.114465	0.0610393	-0.12466	-0.0632778	-0.0535012	0.0265252	0.861436	-0.0732863	0.035253	-0.139655	-0.412116	-0.0907954	0.0365466	-0.104979	-0.0314316	-0.0820819	-0.0563648	-0.103293	-0.419346	1.65059	0.110717	0.0206923	-0.321436	-0.07977	0.159311	-0.212342	-0.0349874	-0.399251	-0.413423	-0.456835	0.376243	0.114241	-0.193615	-0.20751	-0.326879	-0.234576	-0.282325	-0.0267285	0.47031	-0.607827	-0.0607717	-0.231429
ENSDARG00000085202		rRNA	1	32066538	-0.0739557	-0.118036	-0.531593	0.114465	0.0610393	-0.12466	-0.0632778	-0.0535012	0.0265252	0.861436	-0.0732863	0.035253	-0.139655	-0.412116	-0.0907954	0.0365466	-0.104979	-0.0314316	-0.0820819	-0.0563648	-0.103293	-0.419346	1.65059	0.110717	0.0206923	-0.321436	-0.07977	0.159311	-0.212342	-0.0349874	-0.399251	-0.413423	-0.456835	0.376243	0.114241	-0.193615	-0.20751	-0.326879	-0.234576	-0.282325	-0.0267285	0.47031	-0.607827	-0.0607717	-0.231429
ENSDARG00000079455	nlgn4a	protein_coding	1	32080646	-0.0739557	-0.118036	-0.531593	0.114465	0.0610393	-0.12466	-0.0632778	-0.0535012	0.0265252	0.861436	-0.0732863	0.035253	-0.139655	-0.412116	-0.0907954	0.0365466	-0.104979	-0.0314316	-0.0820819	-0.0563648	-0.103293	-0.419346	1.65059	0.110717	0.0206923	-0.321436	-0.07977	0.159311	-0.212342	-0.0349874	-0.399251	-0.413423	-0.456835	0.376243	0.114241	-0.193615	-0.20751	-0.326879	-0.234576	-0.282325	-0.0267285	0.47031	-0.607827	-0.0607717	-0.231429
ENSDARG00000085065		rRNA	1	32081423	-0.0739557	-0.118036	-0.531593	0.114465	0.0610393	-0.12466	-0.0632778	-0.0535012	0.0265252	0.861436	-0.0732863	0.035253	-0.139655	-0.412116	-0.0907954	0.0365466	-0.104979	-0.0314316	-0.0820819	-0.0563648	-0.103293	-0.419346	1.65059	0.110717	0.0206923	-0.321436	-0.07977	0.159311	-0.212342	-0.0349874	-0.399251	-0.413423	-0.456835	0.376243	0.114241	-0.193615	-0.20751	-0.326879	-0.234576	-0.282325	-0.0267285	0.47031	-0.607827	-0.0607717	-0.231429
ENSDARG00000089053		rRNA	1	32258753	-0.0739557	-0.118036	-0.531593	0.114465	0.0610393	-0.12466	-0.0632778	-0.0535012	0.0265252	0.861436	-0.0732863	0.035253	-0.139655	-0.412116	-0.0907954	0.0365466	-0.104979	-0.0314316	-0.0820819	-0.0563648	-0.103293	-0.419346	1.65059	0.110717	0.0206923	-0.321436	-0.07977	0.159311	-0.212342	-0.0349874	-0.399251	-0.413423	-0.456835	0.376243	0.114241	-0.193615	-0.20751	-0.326879	-0.234576	-0.282325	-0.0267285	0.47031	-0.607827	-0.0607717	-0.231429
ENSDARG00000078810	zgc:174320	protein_coding	1	32344564	-0.0739557	-0.118036	-0.531593	0.114465	0.0610393	-0.12466	-0.0632778	-0.0535012	0.0265252	0.861436	-0.0732863	0.035253	-0.139655	-0.412116	-0.0907954	0.0365466	-0.104979	-0.0314316	-0.0820819	-0.0563648	-0.103293	-0.419346	1.65059	0.110717	0.0206923	-0.321436	-0.07977	0.159311	-0.212342	-0.0349874	-0.399251	-0.413423	-0.456835	0.376243	0.114241	-0.193615	-0.20751	-0.326879	-0.234576	-0.282325	-0.0267285	0.47031	-0.607827	-0.0607717	-0.231429
ENSDARG00000073745	zgc:174320	protein_coding	1	32450729	-0.0739557	-0.118036	-0.531593	0.114465	0.0610393	-0.12466	-0.0632778	-0.0535012	0.0265252	0.861436	-0.0732863	0.035253	-0.139655	-0.412116	-0.0907954	0.0365466	-0.104979	-0.0314316	-0.0820819	-0.0563648	-0.103293	-0.419346	1.65059	0.110717	0.0206923	-0.321436	-0.07977	0.159311	-0.212342	-0.0349874	-0.399251	-0.413423	-0.456835	0.376243	0.114241	-0.193615	-0.20751	-0.326879	-0.234576	-0.282325	-0.0267285	0.47031	-0.607827	-0.0607717	-0.231429
ENSDARG00000085680		rRNA	1	32666811	-0.0739557	-0.118036	-0.531593	0.114465	0.0610393	-0.12466	-0.0632778	-0.0535012	0.0265252	0.861436	-0.0732863	0.035253	-0.139655	-0.412116	-0.0907954	0.0365466	-0.104979	-0.0314316	-0.0820819	-0.0563648	-0.103293	-0.419346	1.65059	0.110717	0.0206923	-0.321436	-0.07977	0.159311	-0.212342	-0.0349874	-0.399251	-0.413423	-0.456835	0.376243	0.114241	-0.193615	-0.20751	-0.326879	-0.234576	-0.282325	-0.0267285	0.47031	-0.607827	-0.0607717	-0.231429
ENSDARG00000094318	si:dkeyp-86f8.2	processed_transcript	1	32880493	-0.0739557	-0.118036	-0.531593	0.114465	0.0610393	-0.12466	-0.0632778	-0.0535012	0.0265252	0.861436	-0.0732863	0.035253	-0.139655	-0.412116	-0.0907954	0.0365466	-0.104979	-0.0314316	-0.0820819	-0.0563648	-0.103293	-0.419346	1.65059	0.110717	0.0206923	-0.321436	-0.07977	0.159311	-0.212342	-0.0349874	-0.399251	-0.413423	-0.456835	0.376243	0.114241	-0.193615	-0.20751	-0.326879	-0.234576	-0.282325	-0.0267285	0.47031	-0.607827	-0.0607717	-0.231429
ENSDARG00000060716	prkx	protein_coding	1	32883694	-0.0739557	-0.118036	-0.531593	0.114465	0.0610393	-0.12466	-0.0632778	-0.0535012	0.0265252	0.861436	-0.0732863	0.035253	-0.139655	-0.412116	-0.0907954	0.0365466	-0.104979	-0.0314316	-0.0820819	-0.0563648	-0.103293	-0.419346	1.65059	0.110717	0.0206923	-0.321436	-0.07977	0.159311	-0.212342	-0.0349874	-0.399251	-0.413423	-0.456835	0.376243	0.114241	-0.193615	-0.20751	-0.326879	-0.234576	-0.282325	-0.0267285	0.47031	-0.607827	-0.0607717	-0.231429
ENSDARG00000074815	mxra5	protein_coding	1	32987828	-0.0739557	-0.118036	-0.531593	0.114465	0.0610393	-0.12466	-0.0632778	-0.0535012	0.0265252	0.861436	-0.0732863	0.035253	-0.139655	-0.412116	-0.0907954	0.0365466	-0.104979	-0.0314316	-0.0820819	-0.0563648	-0.103293	-0.419346	1.65059	0.110717	0.0206923	-0.321436	-0.07977	0.159311	-0.212342	-0.0349874	-0.399251	-0.413423	-0.456835	0.376243	0.114241	-0.193615	-0.20751	-0.326879	-0.234576	-0.282325	-0.0267285	0.47031	-0.607827	-0.0607717	-0.231429
ENSDARG00000033380	gyg2	protein_coding	1	33002715	-0.0739557	-0.118036	-0.531593	0.114465	0.0610393	-0.12466	-0.0632778	-0.0535012	0.0265252	0.861436	-0.0732863	0.035253	-0.139655	-0.412116	-0.0907954	0.0365466	-0.104979	-0.0314316	-0.0820819	-0.0563648	-0.103293	-0.419346	1.65059	0.110717	0.0206923	-0.321436	-0.07977	0.159311	-0.212342	-0.0349874	-0.399251	-0.413423	-0.456835	0.376243	0.114241	-0.193615	-0.20751	-0.326879	-0.234576	-0.282325	-0.0267285	0.47031	-0.607827	-0.0607717	-0.231429
ENSDARG00000051975	cd99	protein_coding	1	33020650	-0.0739557	-0.118036	-0.531593	0.114465	0.0610393	-0.12466	-0.0632778	-0.0535012	0.0265252	0.861436	-0.0732863	0.035253	-0.139655	-0.412116	-0.0907954	0.0365466	-0.104979	-0.0314316	-0.0820819	-0.0563648	-0.103293	-0.419346	1.65059	0.110717	0.0206923	-0.321436	-0.07977	0.159311	-0.212342	-0.0349874	-0.399251	-0.413423	-0.456835	0.376243	0.114241	-0.193615	-0.20751	-0.326879	-0.234576	-0.282325	-0.0267285	0.47031	-0.607827	-0.0607717	-0.231429
ENSDARG00000079280	dhrsx	protein_coding	1	33049223	-0.0739557	-0.118036	-0.531593	0.114465	0.0610393	-0.12466	-0.0632778	-0.0535012	0.0265252	0.861436	-0.0732863	0.035253	-0.139655	-0.412116	-0.0907954	0.0365466	-0.104979	-0.0314316	-0.0820819	-0.0563648	-0.103293	-0.419346	1.65059	0.110717	0.0206923	-0.321436	-0.07977	0.159311	-0.212342	-0.0349874	-0.399251	-0.413423	-0.456835	0.376243	0.114241	-0.193615	-0.20751	-0.326879	-0.234576	-0.282325	-0.0267285	0.47031	-0.607827	-0.0607717	-0.231429
ENSDARG00000053586	creb1	protein_coding	1	33180213	-0.0739557	-0.118036	-0.531593	0.114465	0.0610393	-0.12466	-0.0632778	-0.0535012	0.0265252	0.861436	-0.0732863	0.035253	-0.139655	-0.412116	-0.0907954	0.0365466	-0.104979	-0.0314316	-0.0820819	-0.0563648	-0.103293	-0.419346	1.65059	0.110717	0.0206923	-0.321436	-0.07977	0.159311	-0.212342	-0.0349874	-0.399251	-0.413423	-0.456835	0.376243	0.114241	-0.193615	-0.20751	-0.326879	-0.234576	-0.282325	-0.0267285	0.47031	-0.607827	-0.0607717	-0.231429
ENSDARG00000002190	chmp2bl	protein_coding	1	33191231	-0.0739557	-0.118036	-0.531593	0.114465	0.0610393	-0.12466	-0.0632778	-0.0535012	0.0265252	0.861436	-0.0732863	0.035253	-0.139655	-0.412116	-0.0907954	0.0365466	-0.104979	-0.0314316	-0.0820819	-0.0563648	-0.103293	-0.419346	1.65059	0.110717	0.0206923	-0.321436	-0.07977	0.159311	-0.212342	-0.0349874	-0.399251	-0.413423	-0.456835	0.376243	0.114241	-0.193615	-0.20751	-0.326879	-0.234576	-0.282325	-0.0267285	0.47031	-0.607827	-0.0607717	-0.231429
ENSDARG00000053580	si:dkeyp-8h3.3	protein_coding	1	33266867	-0.0739557	-0.118036	-0.531593	0.114465	0.0610393	-0.12466	-0.0632778	-0.0535012	0.0265252	0.861436	-0.0732863	0.035253	-0.139655	-0.412116	-0.0907954	0.0365466	-0.104979	-0.0314316	-0.0820819	-0.0563648	-0.103293	-0.419346	1.65059	0.110717	0.0206923	-0.321436	-0.07977	0.159311	-0.212342	-0.0349874	-0.399251	-0.413423	-0.456835	0.376243	0.114241	-0.193615	-0.20751	-0.326879	-0.234576	-0.282325	-0.0267285	0.47031	-0.607827	-0.0607717	-0.231429
ENSDARG00000003701	cldng	protein_coding	1	33277725	-0.0739557	-0.118036	-0.531593	0.114465	0.0610393	-0.12466	-0.0632778	-0.0535012	0.0265252	0.861436	-0.0732863	0.035253	-0.139655	-0.412116	-0.0907954	0.0365466	-0.104979	-0.0314316	-0.0820819	-0.0563648	-0.103293	-0.419346	1.65059	0.110717	0.0206923	-0.321436	-0.07977	0.159311	-0.212342	-0.0349874	-0.399251	-0.413423	-0.456835	0.376243	0.114241	-0.193615	-0.20751	-0.326879	-0.234576	-0.282325	-0.0267285	0.47031	-0.607827	-0.0607717	-0.231429
ENSDARG00000079350	si:dkeyp-8h3.5	protein_coding	1	33280363	-0.0739557	-0.118036	-0.531593	0.114465	0.0610393	-0.12466	-0.0632778	-0.0535012	0.0265252	0.861436	-0.0732863	0.035253	-0.139655	-0.412116	-0.0907954	0.0365466	-0.104979	-0.0314316	-0.0820819	-0.0563648	-0.103293	-0.419346	1.65059	0.110717	0.0206923	-0.321436	-0.07977	0.159311	-0.212342	-0.0349874	-0.399251	-0.413423	-0.456835	0.376243	0.114241	-0.193615	-0.20751	-0.326879	-0.234576	-0.282325	-0.0267285	0.47031	-0.607827	-0.0607717	-0.231429
ENSDARG00000012763	arl13b	protein_coding	1	33300917	-0.0739557	-0.118036	-0.531593	0.114465	0.0610393	-0.12466	-0.0632778	-0.0535012	0.0265252	0.861436	-0.0732863	0.035253	-0.139655	-0.412116	-0.0907954	0.0365466	-0.104979	-0.0314316	-0.0820819	-0.0563648	-0.103293	-0.419346	1.65059	0.110717	0.0206923	-0.321436	-0.07977	0.159311	-0.212342	-0.0349874	-0.399251	-0.413423	-0.456835	0.376243	0.114241	-0.193615	-0.20751	-0.326879	-0.234576	-0.282325	-0.0267285	0.47031	-0.607827	-0.0607717	-0.231429
ENSDARG00000013023	zgc:109983	protein_coding	1	33329851	-0.0739557	-0.118036	-0.531593	0.114465	0.0610393	-0.12466	-0.0632778	-0.0535012	0.0265252	0.861436	-0.0732863	0.035253	-0.139655	-0.412116	-0.0907954	0.0365466	-0.104979	-0.0314316	-0.0820819	-0.0563648	-0.103293	-0.419346	1.65059	0.110717	0.0206923	-0.321436	-0.07977	0.159311	-0.212342	-0.0349874	-0.399251	-0.413423	-0.456835	0.376243	0.114241	-0.193615	-0.20751	-0.326879	-0.234576	-0.282325	-0.0267285	0.47031	-0.607827	-0.0607717	-0.231429
ENSDARG00000085599		rRNA	1	33367699	-0.0739557	-0.118036	-0.531593	0.114465	0.0610393	-0.12466	-0.0632778	-0.0535012	0.0265252	0.861436	-0.0732863	0.035253	-0.139655	-0.412116	-0.0907954	0.0365466	-0.104979	-0.0314316	-0.0820819	-0.0563648	-0.103293	-0.419346	1.65059	0.110717	0.0206923	-0.321436	-0.07977	0.159311	-0.212342	-0.0349874	-0.399251	-0.413423	-0.456835	0.376243	0.114241	-0.193615	-0.20751	-0.326879	-0.234576	-0.282325	-0.0267285	0.47031	-0.607827	-0.0607717	-0.231429
ENSDARG00000084397		rRNA	1	33599838	-0.0739557	-0.118036	-0.531593	0.114465	0.0610393	-0.12466	-0.0632778	-0.0535012	0.0265252	0.861436	-0.0732863	0.035253	-0.139655	-0.412116	-0.0907954	0.0365466	-0.104979	-0.0314316	-0.0820819	-0.0563648	-0.103293	-0.419346	1.65059	0.110717	0.0206923	-0.321436	-0.07977	0.159311	-0.212342	-0.0349874	-0.399251	-0.413423	-0.456835	0.376243	0.114241	-0.193615	-0.20751	-0.326879	-0.234576	-0.282325	-0.0267285	0.47031	-0.607827	-0.0607717	-0.231429
ENSDARG00000022971	epha6	protein_coding	1	33601776	-0.0739557	-0.118036	-0.531593	0.114465	0.0610393	-0.12466	-0.0632778	-0.0535012	0.0265252	0.861436	-0.0732863	0.035253	-0.139655	-0.412116	-0.0907954	0.0365466	-0.104979	-0.0314316	-0.0820819	-0.0563648	-0.103293	-0.419346	1.65059	0.110717	0.0206923	-0.321436	-0.07977	0.159311	-0.212342	-0.0349874	-0.399251	-0.413423	-0.456835	0.376243	0.114241	-0.193615	-0.20751	-0.326879	-0.234576	-0.282325	-0.0267285	0.47031	-0.607827	-0.0607717	-0.231429
ENSDARG00000085440		rRNA	1	33742588	-0.0739557	-0.118036	-0.531593	0.114465	0.0610393	-0.12466	-0.0632778	-0.0535012	0.0265252	0.861436	-0.0732863	0.035253	-0.139655	-0.412116	-0.0907954	0.0365466	-0.104979	-0.0314316	-0.0820819	-0.0563648	-0.103293	-0.419346	1.65059	0.110717	0.0206923	-0.321436	-0.07977	0.159311	-0.212342	-0.0349874	-0.399251	-0.413423	-0.456835	0.376243	0.114241	-0.193615	-0.20751	-0.326879	-0.234576	-0.282325	-0.0267285	0.47031	-0.607827	-0.0607717	-0.231429
ENSDARG00000081597	NR_030517.1	miRNA	1	33755561	-0.0739557	-0.118036	-0.531593	0.114465	0.0610393	-0.12466	-0.0632778	-0.0535012	0.0265252	0.861436	-0.0732863	0.035253	-0.139655	-0.412116	-0.0907954	0.0365466	-0.104979	-0.0314316	-0.0820819	-0.0563648	-0.103293	-0.419346	1.65059	0.110717	0.0206923	-0.321436	-0.07977	0.159311	-0.212342	-0.0349874	-0.399251	-0.413423	-0.456835	0.376243	0.114241	-0.193615	-0.20751	-0.326879	-0.234576	-0.282325	-0.0267285	0.47031	-0.607827	-0.0607717	-0.231429
ENSDARG00000032056	arl6	protein_coding	1	33836539	-0.0739557	-0.118036	-0.531593	0.114465	0.0610393	-0.12466	-0.0632778	-0.0535012	0.0265252	0.861436	-0.0732863	0.035253	-0.139655	-0.412116	-0.0907954	0.0365466	-0.104979	-0.0314316	-0.0820819	-0.0563648	-0.103293	-0.419346	1.65059	0.110717	0.0206923	-0.321436	-0.07977	0.159311	-0.212342	-0.0349874	-0.399251	-0.413423	-0.456835	0.376243	0.114241	-0.193615	-0.20751	-0.326879	-0.234576	-0.282325	-0.0267285	0.47031	-0.607827	-0.0607717	-0.231429
ENSDARG00000074860	si:dkey-24h22.4	protein_coding	1	33876331	-0.0739557	-0.118036	-0.531593	0.114465	0.0610393	-0.12466	-0.0632778	-0.0535012	0.0265252	2.38474	-0.0732863	0.035253	-0.139655	-0.412116	-0.0907954	0.0365466	-0.104979	-0.0314316	-0.0820819	-0.0563648	-0.103293	-0.419346	1.65059	0.110717	0.0206923	-0.321436	-0.07977	0.159311	-0.212342	-0.0349874	-0.399251	-0.413423	-0.456835	0.376243	0.114241	-0.193615	-0.20751	-0.326879	-0.234576	-0.282325	-0.0267285	0.47031	-0.607827	-0.0607717	-0.231429
ENSDARG00000085001		rRNA	1	33921275	-0.0739557	-0.118036	-0.531593	0.114465	0.0610393	-0.12466	-0.0632778	-0.0535012	0.0265252	2.38474	-0.0732863	0.035253	-0.139655	-0.412116	-0.0907954	0.0365466	-0.104979	-0.0314316	-0.0820819	-0.0563648	-0.103293	-0.419346	1.65059	0.110717	0.0206923	-0.321436	-0.07977	0.159311	-0.212342	-0.0349874	-0.399251	-0.413423	-0.456835	0.376243	0.114241	-0.193615	-0.20751	-0.326879	-0.234576	-0.282325	-0.0267285	0.47031	-0.607827	-0.0607717	-0.231429
ENSDARG00000053542	kctd12.2	protein_coding	1	33928606	-0.0739557	-0.118036	-0.531593	0.114465	0.0610393	-0.12466	-0.0632778	-0.0535012	0.0265252	2.38474	-0.0732863	0.035253	-0.139655	-0.412116	-0.0907954	0.0365466	-0.104979	-0.0314316	-0.0820819	-0.0563648	-0.103293	-0.419346	1.65059	0.110717	0.0206923	-0.321436	-0.07977	0.159311	-0.212342	-0.0349874	-0.399251	-0.413423	-0.456835	0.376243	0.114241	-0.193615	-0.20751	-0.326879	-0.234576	-0.282325	-0.0267285	0.47031	-0.607827	-0.0607717	-0.231429
ENSDARG00000094556	si:dkey-24h22.5	protein_coding	1	33954255	-0.0739557	-0.118036	-0.531593	0.114465	0.0610393	-0.12466	-0.0632778	-0.0535012	0.0265252	2.38474	-0.0732863	0.035253	-0.139655	-0.412116	-0.0907954	0.0365466	-0.104979	-0.0314316	-0.0820819	-0.0563648	-0.103293	-0.419346	1.65059	0.110717	0.0206923	-0.321436	-0.07977	0.159311	-0.212342	-0.0349874	-0.399251	-0.413423	-0.456835	0.376243	0.114241	-0.193615	-0.20751	-0.326879	-0.234576	-0.282325	-0.0267285	0.47031	-0.607827	-0.0607717	-0.231429
ENSDARG00000053535	lmo7b	protein_coding	1	33999530	-0.0739557	-0.118036	-0.531593	0.114465	0.0610393	-0.12466	-0.0632778	-0.0535012	0.0265252	2.38474	-0.0732863	0.035253	-0.139655	-0.412116	-0.0907954	0.0365466	-0.104979	-0.0314316	-0.0820819	-0.0563648	-0.103293	-0.419346	1.65059	0.110717	0.0206923	-0.321436	-0.07977	0.159311	-0.212342	-0.0349874	-0.399251	-0.413423	-0.456835	0.376243	0.114241	-0.193615	-0.20751	-0.326879	-0.234576	-0.282325	-0.0267285	0.47031	-0.607827	-0.0607717	-0.231429
ENSDARG00000084626		rRNA	1	34032921	-0.0739557	-0.118036	-0.531593	0.114465	0.0610393	-0.12466	-0.0632778	-0.0535012	0.0265252	2.38474	-0.0732863	0.035253	-0.139655	-0.412116	-0.0907954	0.0365466	-0.104979	-0.0314316	-0.0820819	-0.0563648	-0.103293	-0.419346	1.65059	0.110717	0.0206923	-0.321436	-0.07977	0.159311	-0.212342	-0.0349874	-0.399251	-0.413423	-0.456835	0.376243	0.114241	-0.193615	-0.20751	-0.326879	-0.234576	-0.282325	-0.0267285	0.47031	-0.607827	-0.0607717	-0.231429
ENSDARG00000015312	klf12a	protein_coding	1	34129536	-0.0739557	-0.118036	-0.531593	0.114465	0.0610393	-0.12466	-0.0632778	-0.0535012	0.0265252	2.38474	-0.0732863	0.035253	-0.139655	-0.412116	-0.0907954	0.0365466	-0.104979	-0.0314316	-0.0820819	-0.0563648	-0.103293	-0.419346	1.65059	0.110717	0.0206923	-0.321436	-0.07977	0.159311	-0.212342	-0.0349874	-0.399251	-0.413423	-0.456835	0.376243	0.114241	-0.193615	-0.20751	-0.326879	-0.234576	-0.282325	-0.0267285	0.47031	-0.607827	-0.0607717	1.24247
ENSDARG00000080355		miRNA	1	34131815	-0.0739557	-0.118036	-0.531593	0.114465	0.0610393	-0.12466	-0.0632778	-0.0535012	0.0265252	2.38474	-0.0732863	0.035253	-0.139655	-0.412116	-0.0907954	0.0365466	-0.104979	-0.0314316	-0.0820819	-0.0563648	-0.103293	-0.419346	1.65059	0.110717	0.0206923	-0.321436	-0.07977	0.159311	-0.212342	-0.0349874	-0.399251	-0.413423	-0.456835	0.376243	0.114241	-0.193615	-0.20751	-0.326879	-0.234576	-0.282325	-0.0267285	0.47031	-0.607827	-0.0607717	1.24247
ENSDARG00000015506	klf5a	protein_coding	1	34226591	-0.0739557	-0.118036	-0.531593	0.114465	0.0610393	-0.12466	-0.0632778	-0.0535012	0.0265252	2.38474	-0.0732863	0.035253	-0.139655	-0.412116	-0.0907954	0.0365466	-0.104979	-0.0314316	-0.0820819	-0.0563648	-0.103293	-0.419346	1.65059	0.110717	0.0206923	-0.321436	-0.07977	0.159311	-0.212342	-0.0349874	-0.399251	-0.413423	-0.456835	0.376243	0.114241	-0.193615	-0.20751	-0.326879	-0.234576	-0.282325	-0.0267285	0.47031	-0.607827	-0.0607717	1.24247
ENSDARG00000013006	pibf1	protein_coding	1	34248735	-0.0739557	-0.118036	-0.531593	0.114465	0.0610393	-0.12466	-0.0632778	-0.0535012	0.0265252	2.38474	-0.0732863	0.035253	-0.139655	-0.412116	-0.0907954	0.0365466	-0.104979	-0.0314316	-0.0820819	-0.0563648	-0.103293	-0.419346	1.65059	0.110717	0.0206923	-0.321436	-0.07977	0.159311	-0.212342	-0.0349874	-0.399251	-0.413423	-0.456835	0.376243	0.114241	-0.193615	-0.20751	-0.326879	-0.234576	-0.282325	-0.0267285	0.47031	-0.607827	-0.0607717	1.24247
ENSDARG00000092693	tpt1	protein_coding	1	34248737	-0.0739557	-0.118036	-0.531593	0.114465	0.0610393	-0.12466	-0.0632778	-0.0535012	0.0265252	2.38474	-0.0732863	0.035253	-0.139655	-0.412116	-0.0907954	0.0365466	-0.104979	-0.0314316	-0.0820819	-0.0563648	-0.103293	-0.419346	1.65059	0.110717	0.0206923	-0.321436	-0.07977	0.159311	-0.212342	-0.0349874	-0.399251	-0.413423	-0.456835	0.376243	0.114241	-0.193615	-0.20751	-0.326879	-0.234576	-0.282325	-0.0267285	0.47031	-0.607827	-0.0607717	1.24247
ENSDARG00000058287	zgc:91844	protein_coding	1	34318086	-0.0739557	-0.118036	-0.531593	0.114465	0.0610393	-0.12466	-0.0632778	-0.0535012	0.0265252	2.38474	-0.0732863	0.035253	-0.139655	-0.412116	-0.0907954	0.0365466	-0.104979	-0.0314316	-0.0820819	-0.0563648	-0.103293	-0.419346	1.65059	0.110717	0.0206923	-0.321436	-0.07977	0.159311	-0.212342	-0.0349874	-0.399251	-0.413423	-0.456835	0.376243	0.114241	-0.193615	-0.20751	-0.326879	-0.234576	-0.282325	-0.0267285	0.47031	-0.607827	-0.0607717	1.24247
ENSDARG00000069910	gtf2f2a	protein_coding	1	34328054	-0.0739557	-0.118036	-0.531593	0.114465	0.0610393	-0.12466	-0.0632778	-0.0535012	0.0265252	2.38474	-0.0732863	0.035253	-0.139655	-0.412116	-0.0907954	0.0365466	-0.104979	-0.0314316	-0.0820819	-0.0563648	-0.103293	-0.419346	1.65059	0.110717	0.0206923	-0.321436	-0.07977	0.159311	-0.212342	-0.0349874	-0.399251	-0.413423	-0.456835	0.376243	0.114241	-0.193615	-0.20751	-0.326879	-0.234576	-0.282325	-0.0267285	0.47031	-0.607827	-0.0607717	1.24247
ENSDARG00000084532		snoRNA	1	34341178	-0.0739557	-0.118036	-0.531593	0.114465	0.0610393	-0.12466	-0.0632778	-0.0535012	0.0265252	2.38474	-0.0732863	0.035253	-0.139655	-0.412116	-0.0907954	0.0365466	-0.104979	-0.0314316	-0.0820819	-0.0563648	-0.103293	-0.419346	1.65059	0.110717	0.0206923	-0.321436	-0.07977	0.159311	-0.212342	-0.0349874	-0.399251	-0.413423	-0.456835	0.376243	0.114241	-0.193615	-0.20751	-0.326879	-0.234576	-0.282325	-0.0267285	0.47031	-0.607827	-0.0607717	1.24247
ENSDARG00000081856		snoRNA	1	34341629	-0.0739557	-0.118036	-0.531593	0.114465	0.0610393	-0.12466	-0.0632778	-0.0535012	0.0265252	2.38474	-0.0732863	0.035253	-0.139655	-0.412116	-0.0907954	0.0365466	-0.104979	-0.0314316	-0.0820819	-0.0563648	-0.103293	-0.419346	1.65059	0.110717	0.0206923	-0.321436	-0.07977	0.159311	-0.212342	-0.0349874	-0.399251	-0.413423	-0.456835	0.376243	0.114241	-0.193615	-0.20751	-0.326879	-0.234576	-0.282325	-0.0267285	0.47031	-0.607827	-0.0607717	1.24247
ENSDARG00000085301		snoRNA	1	34343819	-0.0739557	-0.118036	-0.531593	0.114465	0.0610393	-0.12466	-0.0632778	-0.0535012	0.0265252	2.38474	-0.0732863	0.035253	-0.139655	-0.412116	-0.0907954	0.0365466	-0.104979	-0.0314316	-0.0820819	-0.0563648	-0.103293	-0.419346	1.65059	0.110717	0.0206923	-0.321436	-0.07977	0.159311	-0.212342	-0.0349874	-0.399251	-0.413423	-0.456835	0.376243	0.114241	-0.193615	-0.20751	-0.326879	-0.234576	-0.282325	-0.0267285	0.47031	-0.607827	-0.0607717	1.24247
ENSDARG00000081849		snoRNA	1	34344613	-0.0739557	-0.118036	-0.531593	0.114465	0.0610393	-0.12466	-0.0632778	-0.0535012	0.0265252	2.38474	-0.0732863	0.035253	-0.139655	-0.412116	-0.0907954	0.0365466	-0.104979	-0.0314316	-0.0820819	-0.0563648	-0.103293	-0.419346	1.65059	0.110717	0.0206923	-0.321436	-0.07977	0.159311	-0.212342	-0.0349874	-0.399251	-0.413423	-0.456835	0.376243	0.114241	-0.193615	-0.20751	-0.326879	-0.234576	-0.282325	-0.0267285	0.47031	-0.607827	-0.0607717	1.24247
ENSDARG00000082811		snoRNA	1	34345194	-0.0739557	-0.118036	-0.531593	0.114465	0.0610393	-0.12466	-0.0632778	-0.0535012	0.0265252	2.38474	-0.0732863	0.035253	-0.139655	-0.412116	-0.0907954	0.0365466	-0.104979	-0.0314316	-0.0820819	-0.0563648	-0.103293	-0.419346	1.65059	0.110717	0.0206923	-0.321436	-0.07977	0.159311	-0.212342	-0.0349874	-0.399251	-0.413423	-0.456835	0.376243	0.114241	-0.193615	-0.20751	-0.326879	-0.234576	-0.282325	-0.0267285	0.47031	-0.607827	-0.0607717	1.24247
ENSDARG00000079191	si:dkey-151m22.6	protein_coding	1	34396220	-0.0739557	-0.118036	-0.531593	0.114465	0.0610393	-0.12466	-0.0632778	-0.0535012	0.0265252	2.38474	-0.0732863	0.035253	-0.139655	-0.412116	-0.0907954	0.0365466	-0.104979	-0.0314316	-0.0820819	-0.0563648	-0.103293	-0.419346	1.65059	0.110717	0.0206923	-0.321436	-0.07977	0.159311	-0.212342	-0.0349874	-0.399251	-0.413423	-0.456835	0.376243	0.766841	-0.193615	-0.20751	-0.326879	-0.234576	-0.282325	-0.0267285	0.47031	-0.607827	-0.0607717	1.24247
ENSDARG00000069754		protein_coding	1	34631128	-0.0739557	-0.118036	-0.531593	0.114465	0.0610393	-0.12466	-0.0632778	-0.0535012	0.0265252	2.38474	-0.0732863	0.035253	-0.139655	-0.412116	-0.0907954	0.0365466	-0.104979	-0.0314316	-0.0820819	-0.0563648	-0.103293	-0.419346	1.65059	0.110717	0.0206923	-0.321436	-0.07977	0.159311	-0.212342	-0.0349874	-0.399251	-0.413423	-0.456835	0.376243	0.766841	-0.193615	-0.20751	-0.326879	-0.234576	-0.282325	-0.0267285	0.47031	-0.607827	-0.0607717	1.24247
ENSDARG00000052324		protein_coding	1	34651059	-0.0739557	-0.118036	-0.531593	0.114465	0.0610393	-0.12466	-0.0632778	-0.0535012	0.0265252	2.38474	-0.0732863	0.035253	-0.139655	-0.412116	-0.0907954	0.0365466	-0.104979	-0.0314316	-0.0820819	-0.0563648	-0.103293	-0.419346	1.65059	0.110717	0.0206923	-0.321436	-0.07977	0.159311	-0.212342	-0.0349874	-0.399251	-0.413423	-0.456835	0.376243	0.766841	-0.193615	-0.20751	-0.326879	-0.234576	-0.282325	-0.0267285	0.47031	-0.607827	-0.0607717	1.24247
ENSDARG00000052329	NP_001091730.1	protein_coding	1	34817260	-0.0739557	-0.118036	-0.531593	0.114465	0.0610393	-0.12466	-0.0632778	-0.0535012	0.0265252	2.38474	-0.0732863	0.035253	-0.139655	-0.412116	-0.0907954	0.0365466	-0.104979	-0.0314316	-0.0820819	-0.0563648	-0.103293	-0.419346	1.65059	0.110717	0.0206923	-0.321436	-0.07977	0.159311	-0.212342	-0.0349874	-0.399251	-0.413423	-0.456835	0.376243	0.766841	-0.193615	-0.20751	-0.326879	-0.234576	-0.282325	-0.0267285	0.47031	-0.607827	-0.0607717	1.24247
ENSDARG00000058255	KCTD15	protein_coding	1	35076912	-0.0739557	-0.118036	-0.531593	0.114465	0.0610393	2.16834	-0.0632778	-0.0535012	0.0265252	2.38474	-0.0732863	0.035253	-0.139655	-0.412116	-0.0907954	0.0365466	-0.104979	-0.0314316	-0.0820819	-0.0563648	-0.103293	-0.419346	1.65059	0.110717	0.0206923	-0.321436	-0.07977	0.159311	-0.212342	-0.0349874	-0.399251	-0.413423	-0.456835	0.376243	0.124141	-0.193615	-0.20751	-0.326879	-0.234576	-0.282325	-0.0267285	0.47031	-0.607827	-0.0607717	1.24247
ENSDARG00000087826		protein_coding	1	35176368	-0.0739557	-0.118036	-0.531593	0.114465	0.0610393	2.16834	-0.0632778	-0.0535012	0.0265252	2.38474	-0.0732863	0.035253	-0.139655	-0.412116	-0.0907954	0.0365466	-0.104979	-0.0314316	-0.0820819	-0.0563648	-0.103293	-0.419346	1.65059	0.110717	0.0206923	-0.321436	-0.07977	0.159311	-0.212342	-0.0349874	-0.399251	-0.413423	-0.456835	0.376243	0.124141	-0.193615	-0.20751	-0.326879	-0.234576	-0.282325	-0.0267285	0.47031	-0.607827	-0.0607717	1.24247
ENSDARG00000075798	LOC100332785	protein_coding	1	35183733	-0.0739557	-0.118036	-0.531593	0.114465	0.0610393	2.16834	-0.0632778	-0.0535012	0.0265252	2.38474	-0.0732863	0.035253	-0.139655	-0.412116	-0.0907954	0.0365466	-0.104979	-0.0314316	-0.0820819	-0.0563648	-0.103293	-0.419346	1.65059	0.110717	0.0206923	-0.321436	-0.07977	0.159311	-0.212342	-0.0349874	-0.399251	-0.413423	-0.456835	0.376243	0.124141	-0.193615	-0.20751	-0.326879	-0.234576	-0.282325	-0.0267285	0.47031	-0.607827	-0.0607717	1.24247
ENSDARG00000037018	gab1	protein_coding	1	35203452	-0.0739557	-0.118036	-0.531593	0.114465	0.0610393	2.16834	-0.0632778	-0.0535012	0.0265252	2.38474	-0.0732863	0.035253	-0.139655	-0.412116	-0.0907954	0.0365466	-0.104979	-0.0314316	-0.0820819	-0.0563648	-0.103293	-0.419346	1.65059	0.110717	0.0206923	-0.321436	-0.07977	0.159311	-0.212342	-0.0349874	-0.399251	-0.413423	-0.456835	0.376243	0.124141	-0.193615	-0.20751	-0.326879	-0.234576	-0.282325	-0.0267285	0.47031	-0.607827	-0.0607717	1.24247
ENSDARG00000074677	frem3	protein_coding	1	35322205	-0.0739557	-0.118036	-0.531593	0.114465	0.0610393	2.16834	-0.0632778	-0.0535012	0.0265252	2.38474	-0.0732863	0.035253	-0.139655	-0.412116	-0.0907954	0.0365466	-0.104979	-0.0314316	-0.0820819	-0.0563648	-0.103293	-0.419346	1.65059	0.110717	0.0206923	-0.321436	-0.07977	0.159311	-0.212342	-0.0349874	-0.399251	-0.413423	-0.456835	0.376243	0.124141	-0.193615	-0.20751	-0.326879	-0.234576	-0.282325	-0.0267285	0.47031	-0.607827	-0.0607717	1.24247
ENSDARG00000094485	si:dkey-27h10.2	protein_coding	1	35373888	-0.0739557	-0.118036	-0.531593	0.114465	0.0610393	2.16834	-0.0632778	-0.0535012	0.0265252	2.38474	-0.0732863	0.035253	-0.139655	-0.412116	-0.0907954	0.0365466	-0.104979	-0.0314316	-0.0820819	-0.0563648	-0.103293	-0.419346	1.65059	0.110717	0.0206923	-0.321436	-0.07977	0.159311	-0.212342	-0.0349874	-0.399251	-0.413423	-0.456835	0.376243	0.124141	-0.193615	-0.20751	-0.326879	-0.234576	-0.282325	-0.0267285	0.47031	-0.607827	-0.0607717	1.24247
ENSDARG00000060397	hhip	protein_coding	1	35498197	-0.0739557	-0.118036	-0.531593	0.114465	0.0610393	2.16834	-0.0632778	-0.0535012	0.0265252	2.38474	-0.0732863	0.035253	-0.139655	-0.412116	-0.0907954	0.0365466	-0.104979	-0.0314316	-0.0820819	-0.0563648	-0.103293	-0.419346	1.65059	0.110717	0.0206923	-0.321436	-0.07977	0.159311	-0.212342	-0.0349874	-0.399251	-0.413423	-0.456835	0.376243	0.124141	-0.193615	-0.20751	-0.326879	-0.234576	-0.282325	-0.0267285	0.47031	-0.607827	-0.0607717	1.24247
ENSDARG00000092682		processed_transcript	1	35499007	-0.0739557	-0.118036	-0.531593	0.114465	0.0610393	2.16834	-0.0632778	-0.0535012	0.0265252	2.38474	-0.0732863	0.035253	-0.139655	-0.412116	-0.0907954	0.0365466	-0.104979	-0.0314316	-0.0820819	-0.0563648	-0.103293	-0.419346	1.65059	0.110717	0.0206923	-0.321436	-0.07977	0.159311	-0.212342	-0.0349874	-0.399251	-0.413423	-0.456835	0.376243	0.124141	-0.193615	-0.20751	-0.326879	-0.234576	-0.282325	-0.0267285	0.47031	-0.607827	-0.0607717	1.24247
ENSDARG00000094648	si:ch211-194g2.4	protein_coding	1	35570665	-0.0739557	-0.118036	-0.531593	0.114465	0.0610393	2.16834	-0.0632778	-0.0535012	0.0265252	2.38474	-0.0732863	0.035253	-0.139655	-0.412116	-0.0907954	0.0365466	-0.104979	-0.0314316	-0.0820819	-0.0563648	-0.103293	-0.419346	1.65059	0.110717	0.0206923	-0.321436	-0.07977	0.159311	-0.212342	-0.0349874	-0.399251	-0.413423	-0.456835	0.376243	0.124141	-0.193615	-0.20751	-0.326879	-0.234576	-0.282325	-0.0267285	0.47031	-0.607827	-0.0607717	1.24247
ENSDARG00000027199	smad1	protein_coding	1	35605159	-0.0739557	-0.118036	-0.531593	0.114465	0.0610393	2.16834	-0.0632778	-0.0535012	0.0265252	2.38474	-0.0732863	0.035253	-0.139655	-0.412116	-0.0907954	0.0365466	-0.104979	-0.0314316	-0.0820819	-0.0563648	-0.103293	-0.419346	1.65059	0.110717	0.0206923	-0.321436	-0.07977	0.159311	-0.212342	-0.0349874	-0.399251	-0.413423	-0.456835	0.376243	0.124141	-0.193615	-0.20751	-0.326879	-0.234576	-0.282325	-0.0267285	0.47031	-0.607827	-0.0607717	1.24247
ENSDARG00000060383	mmaa	protein_coding	1	35664550	-0.0739557	-0.118036	-0.531593	0.114465	0.0610393	2.16834	-0.0632778	-0.0535012	0.0265252	2.38474	-0.0732863	0.035253	-0.139655	-0.412116	-0.0907954	0.0365466	-0.104979	-0.0314316	-0.0820819	-0.0563648	-0.103293	-0.419346	1.65059	0.110717	0.0206923	-0.321436	-0.07977	0.159311	-0.212342	-0.0349874	-0.399251	-0.413423	-0.456835	0.376243	0.124141	-0.193615	-0.20751	-0.326879	-0.234576	-0.282325	-0.0267285	0.47031	-0.607827	-0.0607717	1.24247
ENSDARG00000037002	zgc:152968	protein_coding	1	35694008	-0.0739557	-0.118036	-0.531593	0.114465	0.0610393	2.16834	-0.0632778	-0.0535012	0.0265252	2.38474	-0.0732863	0.035253	-0.139655	-0.412116	-0.0907954	0.0365466	-0.104979	-0.0314316	-0.0820819	-0.0563648	-0.103293	-0.419346	1.65059	0.110717	0.0206923	-0.321436	-0.07977	0.159311	-0.212342	-0.0349874	-0.399251	-0.413423	-0.456835	0.376243	0.124141	-0.193615	-0.20751	-0.326879	-0.234576	-0.282325	-0.0267285	0.47031	-0.607827	-0.0607717	1.24247
ENSDARG00000076171	si:ch211-215c3.2	protein_coding	1	35725983	-0.0739557	-0.118036	-0.531593	0.114465	0.0610393	2.16834	-0.0632778	-0.0535012	0.0265252	2.38474	-0.0732863	0.035253	-0.139655	-0.412116	-0.0907954	0.0365466	-0.104979	-0.0314316	-0.0820819	-0.0563648	-0.103293	-0.419346	1.65059	0.110717	0.0206923	-0.321436	-0.07977	0.159311	-0.212342	-0.0349874	-0.399251	-0.413423	-0.456835	0.376243	0.124141	-0.193615	-0.20751	-0.326879	-0.234576	-0.282325	-0.0267285	0.47031	-0.607827	-0.0607717	1.24247
ENSDARG00000085343		rRNA	1	35862376	-0.0739557	-0.118036	-0.531593	0.114465	0.0610393	2.16834	-0.0632778	-0.0535012	0.0265252	2.38474	-0.0732863	0.035253	-0.139655	-0.412116	-0.0907954	0.0365466	-0.104979	-0.0314316	-0.0820819	-0.0563648	-0.103293	-0.419346	1.65059	0.110717	0.0206923	-0.321436	-0.07977	0.159311	-0.212342	-0.0349874	-0.399251	-0.413423	-0.456835	0.376243	0.124141	-0.193615	-0.20751	-0.326879	-0.234576	-0.282325	-0.0267285	0.47031	-0.607827	-0.0607717	1.24247
ENSDARG00000036995	lsm6	protein_coding	1	35902876	-0.0739557	-0.118036	-0.531593	0.114465	0.0610393	2.16834	-0.0632778	-0.0535012	0.0265252	2.38474	-0.0732863	0.035253	-0.139655	-0.412116	-0.0907954	0.0365466	-0.104979	-0.0314316	-0.0820819	-0.0563648	-0.103293	-0.419346	1.65059	0.110717	0.0206923	-0.321436	-0.07977	0.159311	-0.212342	-0.0349874	-0.399251	-0.413423	-0.456835	0.376243	0.124141	-0.193615	-0.20751	-0.326879	-0.234576	-0.282325	-0.0267285	0.47031	-0.607827	-0.0607717	1.24247
ENSDARG00000069737	pou4f2	protein_coding	1	36145051	-0.0739557	-0.118036	-0.531593	0.114465	0.0610393	2.16834	-0.0632778	-0.0535012	0.0265252	2.38474	-0.0732863	0.035253	-0.139655	-0.412116	-0.0907954	0.0365466	-0.104979	-0.0314316	-0.0820819	-0.0563648	-0.103293	-0.419346	1.65059	0.110717	0.0206923	-0.321436	-0.07977	0.159311	-0.212342	-0.0349874	-0.399251	-0.413423	-0.456835	0.376243	0.124141	-0.193615	-0.20751	-0.326879	-0.234576	-0.282325	-0.0267285	0.47031	-0.607827	-0.0607717	1.24247
ENSDARG00000095555	si:ch211-163g19.2	protein_coding	1	36155613	-0.0739557	-0.118036	-0.531593	0.114465	0.0610393	2.16834	-0.0632778	-0.0535012	0.0265252	2.38474	-0.0732863	0.035253	-0.139655	-0.412116	-0.0907954	0.0365466	-0.104979	-0.0314316	-0.0820819	-0.0563648	-0.103293	-0.419346	1.65059	0.110717	0.0206923	-0.321436	-0.07977	0.159311	-0.212342	-0.0349874	-0.399251	-0.413423	-0.456835	0.376243	0.124141	-0.193615	-0.20751	-0.326879	-0.234576	-0.282325	-0.0267285	0.47031	-0.607827	-0.0607717	1.24247
ENSDARG00000011876	ednra	protein_coding	1	36373658	-0.0739557	-0.118036	-0.531593	0.114465	0.0610393	2.16834	-0.0632778	-0.0535012	0.0265252	2.38474	-0.0732863	0.035253	-0.139655	-0.412116	-0.0907954	0.0365466	-0.104979	-0.0314316	-0.0820819	-0.0563648	-0.103293	-0.419346	1.65059	0.110717	0.0206923	-0.321436	-0.07977	0.159311	-0.212342	-0.0349874	-0.399251	-0.413423	-0.456835	0.376243	0.124141	-0.193615	-0.20751	-0.326879	-0.234576	-0.282325	-0.0267285	0.47031	-0.607827	-0.0607717	1.24247
ENSDARG00000078789	si:ch211-172j10.2	protein_coding	1	36430237	-0.0739557	-0.118036	-0.531593	0.114465	0.0610393	2.16834	-0.0632778	-0.0535012	0.0265252	2.38474	-0.0732863	0.035253	-0.139655	-0.412116	-0.0907954	0.0365466	-0.104979	-0.0314316	-0.0820819	-0.0563648	-0.103293	-0.419346	1.65059	0.110717	0.0206923	-0.321436	-0.07977	0.159311	-0.212342	-0.0349874	-0.399251	-0.413423	-0.456835	0.376243	0.124141	-0.193615	-0.20751	-0.326879	-0.234576	-0.282325	-0.0267285	0.47031	-0.607827	-0.0607717	1.24247
ENSDARG00000036755	prmt10	protein_coding	1	36454283	-0.0739557	-0.118036	-0.531593	0.114465	0.0610393	2.16834	-0.0632778	-0.0535012	0.0265252	2.38474	-0.0732863	0.035253	-0.139655	-0.412116	-0.0907954	0.0365466	-0.104979	-0.0314316	-0.0820819	-0.0563648	-0.103293	-0.419346	1.65059	0.110717	0.0206923	-0.321436	-0.07977	0.159311	-0.212342	-0.0349874	-0.399251	-0.413423	-0.456835	0.376243	0.124141	-0.193615	-0.20751	-0.326879	-0.234576	-0.282325	-0.0267285	0.47031	-0.607827	-0.0607717	-0.332429
ENSDARG00000078326	arhgap10	protein_coding	1	36480191	-0.0739557	-0.118036	-0.531593	0.114465	0.0610393	2.16834	-0.0632778	-0.0535012	0.0265252	2.38474	-0.0732863	0.035253	-0.139655	-0.412116	-0.0907954	0.0365466	-0.104979	-0.0314316	-0.0820819	-0.0563648	-0.103293	-0.419346	1.65059	0.110717	0.0206923	-0.321436	-0.07977	0.159311	-0.212342	-0.0349874	-0.399251	-0.413423	-0.456835	0.376243	0.124141	-0.193615	-0.20751	-0.326879	-0.234576	-0.282325	-0.0267285	0.47031	-0.607827	-0.0607717	-0.332429
ENSDARG00000037025	nr3c2	protein_coding	1	36643724	-0.0739557	-0.118036	-0.531593	0.114465	0.0610393	2.16834	-0.0632778	-0.0535012	0.0265252	2.38474	-0.0732863	0.035253	-0.139655	-0.412116	-0.0907954	0.0365466	-0.104979	-0.0314316	-0.0820819	-0.0563648	-0.103293	-0.419346	1.65059	0.110717	0.0206923	-0.321436	-0.07977	0.159311	-0.212342	-0.0349874	-0.399251	-0.413423	-0.456835	0.376243	0.124141	-0.193615	-0.20751	-0.326879	-0.234576	-0.282325	-0.0267285	0.47031	-0.607827	-0.0607717	-0.332429
ENSDARG00000091223	LOC562441	protein_coding	1	36837390	-0.0739557	-0.118036	-0.531593	0.114465	0.0610393	2.16834	-0.0632778	-0.0535012	0.0265252	2.38474	-0.0732863	0.035253	-0.139655	-0.412116	-0.0907954	0.0365466	-0.104979	-0.0314316	-0.0820819	-0.0563648	-0.103293	-0.419346	1.65059	0.110717	0.0206923	-0.321436	-0.07977	0.159311	-0.212342	-0.0349874	-0.399251	-0.413423	-0.456835	0.376243	0.124141	-0.193615	-0.20751	-0.326879	-0.234576	-0.282325	-0.0267285	0.47031	-0.607827	-0.0607717	-0.332429
ENSDARG00000081340		rRNA	1	36972461	-0.0739557	-0.118036	-0.531593	0.114465	0.0610393	2.16834	-0.0632778	-0.0535012	0.0265252	2.38474	-0.0732863	0.035253	-0.139655	-0.412116	-0.0907954	0.0365466	-0.104979	-0.0314316	-0.0820819	-0.0563648	-0.103293	-0.419346	1.65059	0.110717	0.0206923	-0.321436	-0.07977	0.159311	-0.212342	-0.0349874	-0.399251	-0.413423	-0.456835	0.376243	0.124141	-0.193615	-0.20751	-0.326879	-0.234576	-0.282325	-0.0267285	0.47031	-0.607827	-0.0607717	-0.332429
ENSDARG00000034093	dclk2	protein_coding	1	37045793	-0.0739557	-0.118036	-0.531593	0.114465	0.0610393	2.16834	-0.0632778	-0.0535012	0.0265252	2.38474	-0.0732863	0.035253	-0.139655	-0.412116	-0.0907954	0.0365466	-0.104979	-0.0314316	-0.0820819	-0.0563648	-0.103293	-0.419346	-0.192712	0.110717	0.0206923	-0.321436	-0.07977	0.159311	-0.212342	-0.0349874	-0.399251	-0.413423	-0.456835	0.376243	0.124141	-0.193615	-0.20751	-0.326879	-0.234576	-0.282325	-0.0267285	0.47031	-0.607827	-0.0607717	-0.332429
ENSDARG00000036595	FAM193A	protein_coding	1	37162968	-0.0739557	-0.118036	-0.531593	0.114465	0.0610393	2.16834	-0.0632778	-0.0535012	0.0265252	2.38474	-0.0732863	0.035253	-0.139655	-0.412116	-0.0907954	0.0365466	-0.104979	-0.0314316	-0.0820819	-0.0563648	-0.103293	-0.419346	-0.192712	0.110717	0.0206923	-0.321436	-0.07977	0.159311	-0.212342	-0.0349874	-0.399251	-0.413423	-0.456835	0.376243	0.124141	-0.193615	-0.20751	-0.326879	-0.234576	-0.282325	-0.0267285	0.47031	-0.607827	-0.0607717	-0.332429
ENSDARG00000082897		rRNA	1	37214320	-0.0739557	-0.118036	-0.531593	0.114465	0.0610393	2.16834	-0.0632778	-0.0535012	0.0265252	2.38474	-0.0732863	0.035253	-0.139655	-0.412116	-0.0907954	0.0365466	-0.104979	-0.0314316	-0.0820819	-0.0563648	-0.103293	-0.419346	-0.192712	0.110717	0.0206923	-0.321436	-0.07977	0.159311	-0.212342	-0.0349874	-0.399251	-0.413423	-0.456835	0.376243	0.124141	-0.193615	-0.20751	-0.326879	-0.234576	-0.282325	-0.0267285	0.47031	-0.607827	-0.0607717	-0.332429
ENSDARG00000074501	LOC564279	protein_coding	1	37223711	-0.0739557	-0.118036	-0.531593	0.114465	0.0610393	2.16834	-0.0632778	-0.0535012	0.0265252	2.38474	-0.0732863	0.035253	-0.139655	-0.412116	-0.0907954	0.0365466	-0.104979	-0.0314316	-0.0820819	-0.0563648	-0.103293	-0.419346	-0.192712	0.110717	0.0206923	-0.321436	-0.07977	0.159311	-0.212342	-0.0349874	-0.399251	-0.413423	-0.456835	0.376243	0.124141	-0.193615	-0.20751	-0.326879	-0.234576	-0.282325	-0.0267285	0.47031	-0.607827	-0.0607717	-0.332429
ENSDARG00000090416	scpp1	protein_coding	1	37231110	-0.0739557	-0.118036	-0.531593	0.114465	0.0610393	2.16834	-0.0632778	-0.0535012	0.0265252	2.38474	-0.0732863	0.035253	-0.139655	-0.412116	-0.0907954	0.0365466	-0.104979	-0.0314316	-0.0820819	-0.0563648	-0.103293	-0.419346	-0.192712	0.110717	0.0206923	-0.321436	-0.07977	0.159311	-0.212342	-0.0349874	-0.399251	-0.413423	-0.456835	0.376243	0.124141	-0.193615	-0.20751	-0.326879	-0.234576	-0.282325	-0.0267285	0.47031	-0.607827	-0.0607717	-0.332429
ENSDARG00000074989	sparcl1	protein_coding	1	37241624	-0.0739557	-0.118036	-0.531593	0.114465	0.0610393	2.16834	-0.0632778	-0.0535012	0.0265252	2.38474	-0.0732863	0.035253	-0.139655	-0.412116	-0.0907954	0.0365466	-0.104979	-0.0314316	-0.0820819	-0.0563648	-0.103293	-0.419346	-0.192712	0.110717	0.0206923	-0.321436	-0.07977	0.159311	-0.212342	-0.0349874	-0.399251	-0.413423	-0.456835	0.376243	0.124141	-0.193615	-0.20751	-0.326879	-0.234576	-0.282325	-0.0267285	0.47031	-0.607827	-0.0607717	-0.332429
ENSDARG00000074268	si:dkey-27n6.10	protein_coding	1	37403583	-0.0739557	-0.118036	-0.531593	0.114465	0.0610393	-1.75086	-0.0632778	-0.0535012	0.0265252	-1.42166	-0.0732863	0.035253	-0.139655	-0.412116	-0.0907954	0.0365466	-0.104979	-0.0314316	-1.43888	-0.0563648	-0.103293	-0.419346	-0.192712	-0.584083	0.0206923	-0.321436	-0.07977	0.159311	-0.212342	-0.0349874	-0.399251	-0.413423	-0.456835	-0.942657	0.124141	-0.193615	-0.20751	-0.326879	-0.234576	-0.282325	-0.0267285	0.47031	-0.607827	-0.0607717	-0.332429
ENSDARG00000092990	si:dkey-27n6.9	processed_transcript	1	37419498	-0.0739557	-0.118036	-0.531593	0.114465	0.0610393	-1.75086	-0.0632778	-0.0535012	0.0265252	-1.42166	-0.0732863	0.035253	-0.139655	-0.412116	-0.0907954	0.0365466	-0.104979	-0.0314316	-1.43888	-0.0563648	-0.103293	-0.419346	-0.192712	-0.584083	0.0206923	-0.321436	-0.07977	0.159311	-0.212342	-0.0349874	-0.399251	-0.413423	-0.456835	-0.942657	0.124141	-0.193615	-0.20751	-0.326879	-0.234576	-0.282325	-0.0267285	0.47031	-0.607827	-0.0607717	-0.332429
ENSDARG00000094245	si:dkey-27n6.11	protein_coding	1	37434886	-0.0739557	-0.118036	-0.531593	0.114465	0.0610393	-1.75086	-0.0632778	-0.0535012	0.0265252	-1.42166	-0.0732863	0.035253	-0.139655	-0.412116	-0.0907954	0.0365466	-0.104979	-0.0314316	-1.43888	-0.0563648	-0.103293	-0.419346	-0.192712	-0.584083	0.0206923	-0.321436	-0.07977	0.159311	-0.212342	-0.0349874	-0.399251	-0.413423	-0.456835	-0.942657	0.124141	-0.193615	-0.20751	-0.326879	-0.234576	-0.282325	-0.0267285	0.47031	-0.607827	-0.0607717	-0.332429
ENSDARG00000087963	LOC100149817	protein_coding	1	37484564	-0.0739557	-0.118036	-0.531593	0.114465	0.0610393	-1.75086	-0.0632778	-0.0535012	0.0265252	-1.42166	-0.0732863	0.035253	-0.139655	-0.412116	-0.0907954	0.0365466	-0.104979	-0.0314316	-1.43888	-0.0563648	-0.103293	-0.419346	-0.192712	-0.584083	0.0206923	-0.321436	-0.07977	0.159311	-0.212342	-0.0349874	-0.399251	-0.413423	-0.456835	-0.942657	0.124141	-0.193615	-0.20751	-0.326879	-0.234576	-0.282325	-0.0267285	0.47031	-0.607827	-0.0607717	0.0668706
ENSDARG00000093912	si:dkey-27n6.5	protein_coding	1	37488655	-0.0739557	-0.118036	-0.531593	0.114465	0.0610393	-1.75086	-0.0632778	-0.0535012	0.0265252	-1.42166	-0.0732863	0.035253	-0.139655	-0.412116	-0.0907954	0.0365466	-0.104979	-0.0314316	-1.43888	-0.0563648	-0.103293	-0.419346	-0.192712	-0.584083	0.0206923	-0.321436	-0.07977	0.159311	-0.212342	-0.0349874	-0.399251	-0.413423	-0.456835	-0.942657	0.124141	-0.193615	-0.20751	-0.326879	-0.234576	-0.282325	-0.0267285	0.47031	-0.607827	-0.0607717	0.0668706
ENSDARG00000087821	si:dkey-27n6.4	protein_coding	1	37502112	-0.0739557	-0.118036	-0.531593	0.114465	0.0610393	-1.75086	-0.0632778	-0.0535012	0.0265252	-1.42166	-0.0732863	0.035253	-0.139655	-0.412116	-0.0907954	0.0365466	-0.104979	-0.0314316	-1.43888	-0.0563648	-0.103293	-0.419346	-0.192712	-0.584083	0.0206923	-0.321436	-0.07977	0.159311	-0.212342	-0.0349874	-0.399251	-0.413423	-0.456835	-0.942657	0.124141	-0.193615	-0.20751	-0.326879	-0.234576	-0.282325	-0.0267285	0.47031	-0.607827	-0.0607717	0.0668706
ENSDARG00000092555	si:dkey-27n6.3	processed_transcript	1	37541428	-0.0739557	-0.118036	-0.531593	0.114465	0.0610393	-1.75086	-0.0632778	-0.0535012	0.0265252	-1.42166	-0.0732863	0.035253	-0.139655	-0.412116	-0.0907954	0.0365466	-0.104979	-0.0314316	-1.43888	-0.0563648	-0.103293	-0.419346	-0.192712	-0.584083	0.0206923	-0.321436	-0.07977	0.159311	-0.212342	-0.0349874	-0.399251	-0.413423	-0.456835	-0.942657	0.124141	-0.193615	-0.20751	-0.326879	-0.234576	-0.282325	-0.0267285	0.47031	-0.607827	-0.0607717	0.0668706
ENSDARG00000094209	si:dkey-27n6.2	processed_transcript	1	37549723	-0.0739557	-0.118036	-0.531593	0.114465	0.0610393	-1.75086	-0.0632778	-0.0535012	0.0265252	-1.42166	-0.0732863	0.035253	-0.139655	-0.412116	-0.0907954	0.0365466	-0.104979	-0.0314316	-1.43888	-0.0563648	-0.103293	-0.419346	-0.192712	-0.584083	0.0206923	-0.321436	-0.07977	0.159311	-0.212342	-0.0349874	-0.399251	-0.413423	-0.456835	-0.942657	0.124141	-0.193615	-0.20751	-0.326879	-0.234576	-0.282325	-0.0267285	0.47031	-0.607827	-0.0607717	0.0668706
ENSDARG00000067858	si:dkey-27n6.1	protein_coding	1	37558370	-0.0739557	-0.118036	-0.531593	0.114465	0.0610393	-1.75086	-0.0632778	-0.0535012	0.0265252	-1.42166	-0.0732863	0.035253	-0.139655	-0.412116	-0.0907954	0.0365466	-0.104979	-0.0314316	-1.43888	-0.0563648	-0.103293	-0.419346	-0.192712	-0.584083	0.0206923	-0.321436	-0.07977	0.159311	-0.212342	-0.0349874	-0.399251	-0.413423	-0.456835	-0.942657	0.124141	-0.193615	-0.20751	-0.326879	-0.234576	-0.282325	-0.0267285	0.47031	-0.607827	-0.0607717	0.0668706
ENSDARG00000093571	si:ch211-76m11.11	protein_coding	1	37592415	-0.0739557	-0.118036	-0.531593	0.114465	0.0610393	-1.75086	-0.0632778	-0.0535012	0.0265252	-1.42166	-0.0732863	0.035253	-0.139655	-0.412116	-0.0907954	0.0365466	-0.104979	-0.0314316	-1.43888	-0.0563648	-0.103293	-0.419346	-0.192712	-0.584083	0.0206923	-0.321436	-0.07977	0.159311	-0.212342	-0.0349874	-0.399251	-0.413423	-0.456835	-0.942657	0.124141	-0.193615	-0.20751	-0.326879	-0.234576	-0.282325	-0.0267285	0.47031	-0.607827	-0.0607717	0.0668706
ENSDARG00000092565	si:ch211-76m11.5	protein_coding	1	37641983	-0.0739557	-0.118036	-0.531593	0.114465	0.0610393	-1.75086	-0.0632778	-0.0535012	0.0265252	-1.42166	-0.0732863	0.035253	-0.139655	-0.412116	-0.0907954	0.0365466	-0.104979	-0.0314316	-1.43888	-0.0563648	-0.103293	-0.419346	-0.192712	-0.584083	0.0206923	-0.321436	-0.07977	0.159311	-0.212342	-0.0349874	-0.399251	-0.413423	-0.456835	-0.942657	0.124141	-0.193615	-0.20751	-0.326879	-0.234576	-0.282325	-0.0267285	0.47031	-0.607827	-0.0607717	0.0668706
ENSDARG00000095411	si:ch211-76m11.4	protein_coding	1	37672998	-0.0739557	-0.118036	-0.531593	0.114465	0.0610393	-1.75086	-0.0632778	-0.0535012	0.0265252	-1.42166	-0.0732863	0.035253	-0.139655	-0.412116	-0.0907954	0.0365466	-0.104979	-0.0314316	-1.43888	-0.0563648	-0.103293	-0.419346	-0.192712	-0.584083	0.0206923	-0.321436	-0.07977	0.159311	-0.212342	-0.0349874	-0.399251	-0.413423	-0.456835	-0.942657	0.124141	-0.193615	-0.20751	-0.326879	-0.234576	-0.282325	-0.0267285	0.47031	-0.607827	-0.0607717	0.0668706
ENSDARG00000092284	si:ch211-76m11.3	protein_coding	1	37674089	-0.0739557	-0.118036	-0.531593	0.114465	0.0610393	-1.75086	-0.0632778	-0.0535012	0.0265252	-1.42166	-0.0732863	0.035253	-0.139655	-0.412116	-0.0907954	0.0365466	-0.104979	-0.0314316	-1.43888	-0.0563648	-0.103293	-0.419346	-0.192712	-0.584083	0.0206923	-0.321436	-0.07977	0.159311	-0.212342	-0.0349874	-0.399251	-0.413423	-0.456835	-0.942657	0.124141	-0.193615	-0.20751	-0.326879	-0.234576	-0.282325	-0.0267285	0.47031	-0.607827	-0.0607717	0.0668706
ENSDARG00000095618	si:ch211-76m11.7	protein_coding	1	37700408	-0.0739557	-0.118036	-0.531593	0.114465	0.0610393	-1.75086	-0.0632778	-0.0535012	0.0265252	-1.42166	-0.0732863	0.035253	-0.139655	-0.412116	-0.0907954	0.0365466	-0.104979	-0.0314316	-1.43888	-0.0563648	-0.103293	-0.419346	-0.192712	-0.584083	0.0206923	-0.321436	-0.07977	0.159311	-0.212342	-0.0349874	-0.399251	-0.413423	-0.456835	-0.942657	0.124141	-0.193615	-0.20751	-0.326879	-0.234576	-0.282325	-0.0267285	0.47031	-0.607827	-0.0607717	0.0668706
ENSDARG00000078570	si:ch211-76m11.8	protein_coding	1	37719106	-0.0739557	-0.118036	-0.531593	0.114465	0.0610393	-1.75086	-0.0632778	-0.0535012	0.0265252	-1.42166	-0.0732863	0.035253	-0.139655	-0.412116	-0.0907954	0.0365466	-0.104979	-0.0314316	-1.43888	-0.0563648	-0.103293	-0.419346	-0.192712	-0.584083	0.0206923	-0.321436	-0.07977	0.159311	-0.212342	-0.0349874	-0.399251	-0.413423	-0.456835	-0.942657	0.124141	-0.193615	-0.20751	-0.326879	-0.234576	-0.282325	-0.0267285	0.47031	-0.607827	-0.0607717	0.0668706
ENSDARG00000092830	si:ch211-76m11.9	protein_coding	1	37754318	-0.0739557	-0.118036	-0.531593	0.114465	0.0610393	-1.75086	-0.0632778	-0.0535012	0.0265252	-1.42166	-0.0732863	0.035253	-0.139655	-0.412116	-0.0907954	0.0365466	-0.104979	-0.0314316	-1.43888	-0.0563648	-0.103293	-0.419346	-0.192712	-0.584083	0.0206923	-0.321436	-0.07977	0.159311	-0.212342	-0.0349874	-0.399251	-0.413423	-0.456835	-0.942657	0.124141	-0.193615	-0.20751	-0.326879	-0.234576	-0.282325	-0.0267285	0.47031	-0.607827	-0.0607717	0.0668706
ENSDARG00000073825	si:dkeyp-123a12.2	protein_coding	1	37777126	-0.0739557	-0.118036	-0.531593	0.114465	0.0610393	-1.75086	-0.0632778	-0.0535012	0.0265252	-1.42166	-0.0732863	0.035253	-0.139655	-0.412116	-0.0907954	0.0365466	-0.104979	-0.0314316	-1.43888	-0.0563648	-0.103293	-0.419346	-0.192712	-0.584083	0.0206923	-0.321436	-0.07977	0.159311	-0.212342	-0.0349874	-0.399251	-0.413423	-0.456835	-0.942657	0.124141	-0.193615	-0.20751	-0.326879	-0.234576	-0.282325	-0.0267285	0.47031	-0.607827	-0.0607717	0.0668706
ENSDARG00000095713	si:dkeyp-123a12.3	processed_transcript	1	37778101	-0.0739557	-0.118036	-0.531593	0.114465	0.0610393	-1.75086	-0.0632778	-0.0535012	0.0265252	-1.42166	-0.0732863	0.035253	-0.139655	-0.412116	-0.0907954	0.0365466	-0.104979	-0.0314316	-1.43888	-0.0563648	-0.103293	-0.419346	-0.192712	-0.584083	0.0206923	-0.321436	-0.07977	0.159311	-0.212342	-0.0349874	-0.399251	-0.413423	-0.456835	-0.942657	0.124141	-0.193615	-0.20751	-0.326879	-0.234576	-0.282325	-0.0267285	0.47031	-0.607827	-0.0607717	0.0668706
ENSDARG00000092612	si:dkeyp-123a12.1	processed_transcript	1	37788430	-0.0739557	-0.118036	-0.531593	0.114465	0.0610393	-1.75086	-0.0632778	-0.0535012	0.0265252	-1.42166	-0.0732863	0.035253	-0.139655	-0.412116	-0.0907954	0.0365466	-0.104979	-0.0314316	-1.43888	-0.0563648	-0.103293	-0.419346	-0.192712	-0.584083	0.0206923	-0.321436	-0.07977	0.159311	-0.212342	-0.0349874	-0.399251	-0.413423	-0.456835	-0.942657	0.124141	-0.193615	-0.20751	-0.326879	-0.234576	-0.282325	-0.0267285	0.47031	-0.607827	-0.0607717	0.0668706
ENSDARG00000070880		protein_coding	1	37801000	-0.0739557	-0.118036	-0.531593	0.114465	0.0610393	-1.75086	-0.0632778	-0.0535012	0.0265252	-1.42166	-0.0732863	0.035253	-0.139655	-0.412116	-0.0907954	0.0365466	-0.104979	-0.0314316	-1.43888	-0.0563648	-0.103293	-0.419346	-0.192712	-0.584083	0.0206923	-0.321436	-0.07977	0.159311	-0.212342	-0.0349874	-0.399251	-0.413423	-0.456835	-0.942657	0.124141	-0.193615	-0.20751	-0.326879	-0.234576	-0.282325	-0.0267285	0.47031	-0.607827	-0.0607717	0.0668706
ENSDARG00000095055	si:ch211-205a14.1	protein_coding	1	37821149	-0.0739557	-0.118036	-0.531593	0.114465	0.0610393	-1.75086	-0.0632778	-0.0535012	0.0265252	-1.42166	-0.0732863	0.035253	-0.139655	-0.412116	-0.0907954	0.0365466	-0.104979	-0.0314316	-1.43888	-0.0563648	-0.103293	-0.419346	-0.192712	-0.584083	0.0206923	-0.321436	-0.07977	0.159311	-0.212342	-0.0349874	-0.399251	-0.413423	-0.456835	-0.942657	0.124141	-0.193615	-0.20751	-0.326879	-0.234576	-0.282325	-0.0267285	0.47031	-0.607827	-0.0607717	0.0668706
ENSDARG00000091873	si:ch211-205a14.2	protein_coding	1	37835667	-0.0739557	-0.118036	-0.531593	0.114465	0.0610393	-1.75086	-0.0632778	-0.0535012	0.0265252	-1.42166	-0.0732863	0.035253	-0.139655	-0.412116	-0.0907954	0.0365466	-0.104979	-0.0314316	-1.43888	-0.0563648	-0.103293	-0.419346	-0.192712	-0.584083	0.0206923	-0.321436	-0.07977	0.159311	-0.212342	-0.0349874	-0.399251	-0.413423	-0.456835	-0.942657	0.124141	-0.193615	-0.20751	-0.326879	-0.234576	-0.282325	-0.0267285	0.47031	-0.607827	-0.0607717	0.0668706
ENSDARG00000070877	si:ch211-205a14.3	protein_coding	1	37844661	-0.0739557	-0.118036	-0.531593	0.114465	0.0610393	-1.75086	-0.0632778	-0.0535012	0.0265252	-1.42166	-0.0732863	0.035253	-0.139655	-0.412116	-0.0907954	0.0365466	-0.104979	-0.0314316	-1.43888	-0.0563648	-0.103293	-0.419346	-0.192712	-0.584083	0.0206923	-0.321436	-0.07977	0.159311	-0.212342	-0.0349874	-0.399251	-0.413423	-0.456835	-0.942657	0.124141	-0.193615	-0.20751	-0.326879	-0.234576	-0.282325	-0.0267285	0.47031	-0.607827	-0.0607717	0.0668706
ENSDARG00000093952	si:ch211-205a14.4	protein_coding	1	37849107	-0.0739557	-0.118036	-0.531593	0.114465	0.0610393	-1.75086	-0.0632778	-0.0535012	0.0265252	-1.42166	-0.0732863	0.035253	-0.139655	-0.412116	-0.0907954	0.0365466	-0.104979	-0.0314316	-1.43888	-0.0563648	-0.103293	-0.419346	-0.192712	-0.584083	0.0206923	-0.321436	-0.07977	0.159311	-0.212342	-0.0349874	-0.399251	-0.413423	-0.456835	-0.942657	0.124141	-0.193615	-0.20751	-0.326879	-0.234576	-0.282325	-0.0267285	0.47031	-0.607827	-0.0607717	0.0668706
ENSDARG00000092524	si:ch211-205a14.5	processed_transcript	1	37875530	-0.0739557	-0.118036	-0.531593	0.114465	0.0610393	2.39124	-0.0632778	-0.0535012	0.0265252	1.34044	-0.0732863	0.035253	-0.139655	-0.412116	-0.0907954	0.0365466	-0.104979	-0.0314316	-0.138382	-0.0563648	-0.103293	-0.419346	-0.192712	0.0591167	0.0206923	-0.321436	-0.07977	0.159311	-0.212342	-0.0349874	-0.399251	-0.413423	-0.456835	0.273543	0.124141	-0.193615	-0.20751	-0.326879	-0.234576	-0.282325	-0.0267285	0.47031	-0.607827	-0.0607717	0.0668706
ENSDARG00000095271	si:ch211-205a14.6	processed_transcript	1	37881095	-0.0739557	-0.118036	-0.531593	0.114465	0.0610393	2.39124	-0.0632778	-0.0535012	0.0265252	1.34044	-0.0732863	0.035253	-0.139655	-0.412116	-0.0907954	0.0365466	-0.104979	-0.0314316	-0.138382	-0.0563648	-0.103293	-0.419346	-0.192712	0.0591167	0.0206923	-0.321436	-0.07977	0.159311	-0.212342	-0.0349874	-0.399251	-0.413423	-0.456835	0.273543	0.124141	-0.193615	-0.20751	-0.326879	-0.234576	-0.282325	-0.0267285	0.47031	-0.607827	-0.0607717	0.0668706
ENSDARG00000095546	si:ch211-205a14.7	protein_coding	1	37897922	-0.0739557	-0.118036	-0.531593	0.114465	0.0610393	2.39124	-0.0632778	-0.0535012	0.0265252	1.34044	-0.0732863	0.035253	-0.139655	-0.412116	-0.0907954	0.0365466	-0.104979	-0.0314316	-0.138382	-0.0563648	-0.103293	-0.419346	-0.192712	0.0591167	0.0206923	-0.321436	-0.07977	0.159311	-0.212342	-0.0349874	-0.399251	-0.413423	-0.456835	0.273543	0.124141	-0.193615	-0.20751	-0.326879	-0.234576	-0.282325	-0.0267285	0.47031	-0.607827	-0.0607717	0.0668706
ENSDARG00000092485	si:ch211-205a14.8	processed_transcript	1	37929483	-0.0739557	-0.118036	-0.531593	0.114465	0.0610393	2.39124	-0.0632778	-0.0535012	0.0265252	1.34044	-0.0732863	0.035253	-0.139655	-0.412116	-0.0907954	0.0365466	-0.104979	-0.0314316	-0.138382	-0.0563648	-0.103293	-0.419346	-0.192712	0.0591167	0.0206923	-0.321436	-0.07977	0.159311	-0.212342	-0.0349874	-0.399251	-0.413423	-0.456835	0.273543	0.124141	-0.193615	-0.20751	-0.326879	-0.234576	-0.282325	-0.0267285	0.47031	-0.607827	-0.0607717	0.0668706
ENSDARG00000093527	si:ch211-205a14.11	protein_coding	1	37934689	-0.0739557	-0.118036	-0.531593	0.114465	0.0610393	2.39124	-0.0632778	-0.0535012	0.0265252	1.34044	-0.0732863	0.035253	-0.139655	-0.412116	-0.0907954	0.0365466	-0.104979	-0.0314316	-0.138382	-0.0563648	-0.103293	-0.419346	-0.192712	0.0591167	0.0206923	-0.321436	-0.07977	0.159311	-0.212342	-0.0349874	-0.399251	-0.413423	-0.456835	0.273543	0.124141	-0.193615	-0.20751	-0.326879	-0.234576	-0.282325	-0.0267285	0.47031	-0.607827	-0.0607717	0.0668706
[truncated: 30,279 more rows]
[truncated: 49 more columns]
