# Supplementary material for: Comparative Oncogenomic Analysis of Copy Number Alterations in Human and Zebrafish Tumors Enables Cancer Driver Discovery
Source: PLoS Genet. 2013 Aug 29;9(8):e1003734. doi: 10.1371/journal.pgen.1003734 (PMC3757083; doi:10.1371/journal.pgen.1003734)
Supplement: Dataset S3 — Gene-based JISTIC results and final calls regarding recurrent gains and losses based upon the 147 tumors whose data is contained in Datasets S1 and S2. The row identity is identical in Datasets 1–3 so that columns from Datasets S1 and S2 that contain individual tumor data can be copy/pasted into this file if the reader wishes to do so. (XLSX) [file pgen.1003734.s003.xlsx]

## Sheet: column_key
Column group headers				#	Column header	Explanation
Zebrafish gene annotations					Dr: gene ID	Zebrafish ENSEMBL gene id
					Dr: gene symbol	Zebrafish gene symbol, if available
					Dr: gene biotype	Zebrafish gene biotype (Ensembl designation)
					Dr: chromosome	Zebrafish chromosome
					Dr: start coordinate	Zebrafish gene start coord
FINAL calls: gains and losses	LARGE	AMP	CALL		Dr:AMP-LARGE	Y if called as large gain in zebrafish
	FOCAL	AMP	CALL		Dr:AMP-FOCAL	Y (or Y') if called as a (weakly supported) focal gain in zebrafish
	LARGE	DEL	CALL		Dr:DEL-LARGE	Y if called as large loss in zebrafish
	FOCAL	DEL	CALL		Dr:DEL-FOCAL	Y (or Y') if called as a (weakly supported) focal loss in zebrafish
JISTIC Q-values, -log10-transformed - manually curated					Curated: 1=start / 2=end / 3=middle of chromosome	If non-empty, JISTIC Q-values were changed in curation step. Numbers stand for start (1), end (2), middle (3) of chromosome
	stndrd	AMP	-lg(QVAL)		Curated:Dr:stndrd:AMP__-lg(QVAL)	Dr/gain: Curated JISTIC Q-values (-log10 transformed), standard mode
	focal	AMP	-lg(QVAL)		Curated:Dr:focal:AMP__-lg(QVAL)	Dr/gain: Curated JISTIC Q-values (-log10 transformed), focal mode
	stndrd	DEL	-lg(QVAL)		Curated:Dr:stndrd:DEL__-lg(QVAL)	Dr/loss: Curated JISTIC Q-values (-log10 transformed), standard mode
	focal	DEL	-lg(QVAL)		Curated:Dr:focal:DEL__-lg(QVAL)	Dr/loss: Curated JISTIC Q-values (-log10 transformed), focal mode
JISTIC results (standard and focal): G-scores, Q-values, -log10-transformed Q-values	stndrd	AMP	GSCORE		Dr:stndrd:AMP__GSCORE	Dr/gain: JISTIC Q-values, standard mode
	stndrd	AMP	QVAL		Dr:stndrd:AMP__QVAL	Dr/gain: JISTIC Q-values, standard mode
	stndrd	AMP	-lg(QVAL)		Dr:stndrd:AMP__-lg(QVAL)	Dr/gain: JISTIC Q-values (-log10 transformed), standard mode
	focal	AMP	GSCORE		Dr:focal:AMP__GSCORE	Dr/gain: JISTIC Q-values, focal mode
	focal	AMP	QVAL		Dr:focal:AMP__QVAL	Dr/gain: JISTIC Q-values, focal mode
	focal	AMP	-lg(QVAL)		Dr:focal:AMP__-lg(QVAL)	Dr/gain: JISTIC Q-values (-log10 transformed), focal mode
	stndrd	DEL	GSCORE		Dr:stndrd:DEL__GSCORE	Dr/loss: JISTIC Q-values, standard mode
	stndrd	DEL	QVAL		Dr:stndrd:DEL__QVAL	Dr/loss: JISTIC Q-values, standard mode
	stndrd	DEL	-lg(QVAL)		Dr:stndrd:DEL__-lg(QVAL)	Dr/loss: JISTIC Q-values (-log10 transformed), standard mode
	focal	DEL	GSCORE		Dr:focal:DEL__GSCORE	Dr/loss: JISTIC Q-values, focal mode
	focal	DEL	QVAL		Dr:focal:DEL__QVAL	Dr/loss: JISTIC Q-values, focal mode
	focal	DEL	-lg(QVAL)		Dr:focal:DEL__-lg(QVAL)	Dr/loss: JISTIC Q-values (-log10 transformed), focal mode
Frequencies above/below cutoffs (0.2 / -0.2)		AMP	FREQ		Dr: % samples > 0.2	Dr/gain: Frequency of samples (23 total) with an amplitude (post-segmentation) above 0.2
		DEL	FREQ		Dr: % samples < -0.2	Dr/loss: Frequency of samples (23 total) with an amplitude (post-segmentation) below -0.2

## Sheet: Dr-DATA
Zebrafish gene annotations					FINAL calls: gains and losses				JISTIC Q-values, -log10-transformed - manually curated					JISTIC results (standard and focal): G-scores, Q-values, -log10-transformed Q-values												Frequencies above/below cutoffs (0.2 / -0.2)
					LARGE	FOCAL	LARGE	FOCAL		stndrd	focal	stndrd	focal	stndrd	stndrd	stndrd	focal	focal	focal	stndrd	stndrd	stndrd	focal	focal	focal
					AMP	AMP	DEL	DEL		AMP	AMP	DEL	DEL	AMP	AMP	AMP	AMP	AMP	AMP	DEL	DEL	DEL	DEL	DEL	DEL	AMP	DEL
					CALL	CALL	CALL	CALL		-lg(QVAL)	-lg(QVAL)	-lg(QVAL)	-lg(QVAL)	GSCORE	QVAL	-lg(QVAL)	GSCORE	QVAL	-lg(QVAL)	GSCORE	QVAL	-lg(QVAL)	GSCORE	QVAL	-lg(QVAL)	FREQ	FREQ
Dr: gene ID	Dr: gene symbol	Dr: gene biotype	Dr: chromosome	Dr: start coordinate	Dr:AMP-LARGE	Dr:AMP-FOCAL	Dr:DEL-LARGE	Dr:DEL-FOCAL	Curated: 1=start / 2=end / 3=middle of chromosome	Curated:Dr:stndrd:AMP__-lg(QVAL)	Curated:Dr:focal:AMP__-lg(QVAL)	Curated:Dr:stndrd:DEL__-lg(QVAL)	Curated:Dr:focal:DEL__-lg(QVAL)	Dr:stndrd:AMP__GSCORE	Dr:stndrd:AMP__QVAL	Dr:stndrd:AMP__-lg(QVAL)	Dr:focal:AMP__GSCORE	Dr:focal:AMP__QVAL	Dr:focal:AMP__-lg(QVAL)	Dr:stndrd:DEL__GSCORE	Dr:stndrd:DEL__QVAL	Dr:stndrd:DEL__-lg(QVAL)	Dr:focal:DEL__GSCORE	Dr:focal:DEL__QVAL	Dr:focal:DEL__-lg(QVAL)	Dr: % samples > 0.2	Dr: % samples < -0.2
ENSDARG00000076045	zgc:163025	protein_coding	1	3800					1	8.88739e-12	0	0.347596	0	2545	1	8.88739e-12	0	1	0	39598	9.72808e-08	7.01197	13760	0.000301162	3.5212	4.08163	44.898
ENSDARG00000034862	f7	protein_coding	1	15962					1	8.88739e-12	0	0.347596	0	2545	1	8.88739e-12	0	1	0	39598	9.72808e-08	7.01197	13760	0.000301162	3.5212	4.08163	44.898
ENSDARG00000075827	f7i	protein_coding	1	23256					1	8.88739e-12	0	0.347596	0	2545	1	8.88739e-12	0	1	0	39598	9.72808e-08	7.01197	13760	0.000301162	3.5212	4.08163	44.898
ENSDARG00000088581	f10	protein_coding	1	32020					1	8.88739e-12	0	0.347596	0	2545	1	8.88739e-12	0	1	0	39598	9.72808e-08	7.01197	13760	0.000301162	3.5212	4.08163	44.898
ENSDARG00000076900	A5PLD4_DANRE	protein_coding	1	40294					1	8.88739e-12	0	0.347596	0	2545	1	8.88739e-12	0	1	0	39598	9.72808e-08	7.01197	13760	0.000301162	3.5212	4.08163	44.898
ENSDARG00000013802	pcid2	protein_coding	1	48010					1	8.88739e-12	0	0.347596	0	2545	1	8.88739e-12	0	1	0	39598	9.72808e-08	7.01197	13760	0.000301162	3.5212	4.08163	44.898
ENSDARG00000029936	grtp1a	protein_coding	1	62118					1	8.88739e-12	0	0.347596	0	2545	1	8.88739e-12	0	1	0	39598	9.72808e-08	7.01197	13760	0.000301162	3.5212	4.08163	44.898
ENSDARG00000041589	adprhl1	protein_coding	1	74985					1	8.88739e-12	0	0.347596	0	2545	1	8.88739e-12	0	1	0	39598	9.72808e-08	7.01197	13760	0.000301162	3.5212	4.08163	44.898
ENSDARG00000041592	dcun1d2	protein_coding	1	82875					1	8.88739e-12	0	0.347596	0	2545	1	8.88739e-12	0	1	0	39598	9.72808e-08	7.01197	13760	0.000301162	3.5212	4.08163	44.898
ENSDARG00000075108	TMCO3	protein_coding	1	93296					1	8.88739e-12	0	0.347596	0	2545	1	8.88739e-12	0	1	0	39598	9.72808e-08	7.01197	13760	0.000301162	3.5212	4.08163	44.898
ENSDARG00000016304	tfdp1b	protein_coding	1	101932					1	8.88739e-12	0	0.347596	0	2545	1	8.88739e-12	0	1	0	39598	9.72808e-08	7.01197	13760	0.000301162	3.5212	4.08163	44.898
ENSDARG00000058803	grk1a	protein_coding	1	119767					1	8.88739e-12	0	0.347596	0	2545	1	8.88739e-12	0	1	0	39598	9.72808e-08	7.01197	13760	0.000301162	3.5212	4.08163	44.898
ENSDARG00000063385	zgc:152925	protein_coding	1	134730					1	8.88739e-12	0	0.347596	0	2545	1	8.88739e-12	0	1	0	39598	9.72808e-08	7.01197	13760	0.000301162	3.5212	4.08163	44.898
ENSDARG00000007804	gas6	protein_coding	1	187475					1	8.88739e-12	0	0.347596	0	2545	1	8.88739e-12	0	1	0	39598	9.72808e-08	7.01197	13760	0.000301162	3.5212	4.08163	44.898
ENSDARG00000068261	zgc:154001	protein_coding	1	217983					1	8.88739e-12	0	0.347596	0	2545	1	8.88739e-12	0	1	0	39598	9.72808e-08	7.01197	13760	0.000301162	3.5212	4.08163	44.898
ENSDARG00000063371	si:ch211-129c2.7	protein_coding	1	232209					1	8.88739e-12	0	0.347596	0	2545	1	8.88739e-12	0	1	0	39598	9.72808e-08	7.01197	13760	0.000301162	3.5212	4.08163	44.898
ENSDARG00000078751	TPP2	protein_coding	1	293648					1	8.88739e-12	0	0.347596	0	2545	1	8.88739e-12	0	1	0	39598	9.72808e-08	7.01197	13760	0.000301162	3.5212	4.08163	44.898
ENSDARG00000078878	LOC100149425	protein_coding	1	318471					1	8.88739e-12	0	0.347596	0	2545	1	8.88739e-12	0	1	0	39598	9.72808e-08	7.01197	13760	0.000301162	3.5212	4.08163	44.898
ENSDARG00000016343	zgc:92518	protein_coding	1	340910					1	8.88739e-12	0	0.347596	0	2545	1	8.88739e-12	0	1	0	39598	9.72808e-08	7.01197	13760	0.000301162	3.5212	4.08163	44.898
ENSDARG00000023678	ercc5	protein_coding	1	348782					1	8.88739e-12	0	0.347596	0	2545	1	8.88739e-12	0	1	0	39598	9.72808e-08	7.01197	13760	0.000301162	3.5212	4.08163	44.898
ENSDARG00000011299	blzf1	protein_coding	1	368922					1	8.88739e-12	0	0.347596	0	2545	1	8.88739e-12	0	1	0	39598	9.72808e-08	7.01197	13760	0.000301162	3.5212	4.08163	44.898
ENSDARG00000041575	wu:fb23g02	protein_coding	1	382415					1	8.88739e-12	0	0.347596	0	2545	1	8.88739e-12	0	1	0	39598	9.72808e-08	7.01197	13760	0.000301162	3.5212	4.08163	44.898
ENSDARG00000058962	zgc:123253	protein_coding	1	388683					1	8.88739e-12	0	0.347596	0	2545	1	8.88739e-12	0	1	0	39598	9.72808e-08	7.01197	13760	0.000301162	3.5212	4.08163	44.898
ENSDARG00000089799	si:ch73-41e3.7	protein_coding	1	393550					1	8.88739e-12	0	0.347596	0	2545	1	8.88739e-12	0	1	0	39598	9.72808e-08	7.01197	13760	0.000301162	3.5212	4.08163	44.898
ENSDARG00000075325	zgc:91951	protein_coding	1	399085					1	8.88739e-12	0	0.347596	0	2545	1	8.88739e-12	0	1	0	39598	9.72808e-08	7.01197	13760	0.000301162	3.5212	4.08163	44.898
ENSDARG00000041570	mrpl39	protein_coding	1	407504					1	8.88739e-12	0	0.347596	0	2545	1	8.88739e-12	0	1	0	39598	9.72808e-08	7.01197	13760	0.000301162	3.5212	4.08163	44.898
ENSDARG00000093377	CENPQ	protein_coding	1	408913					1	8.88739e-12	0	0.347596	0	2545	1	8.88739e-12	0	1	0	39598	9.72808e-08	7.01197	13760	0.000301162	3.5212	4.08163	44.898
ENSDARG00000058991	GPR77	protein_coding	1	426972					1	8.88739e-12	0	0.347596	0	2545	1	8.88739e-12	0	1	0	39598	9.72808e-08	7.01197	13760	0.000301162	3.5212	4.08163	44.898
ENSDARG00000081781	NR_030099.1	miRNA	1	451141					1	8.88739e-12	0	0.347596	0	2545	1	8.88739e-12	0	1	0	39598	9.72808e-08	7.01197	13760	0.000301162	3.5212	4.08163	44.898
ENSDARG00000058996	jam2a	protein_coding	1	469281					1	8.88739e-12	0	0.347596	0	2545	1	8.88739e-12	0	1	0	39598	9.72808e-08	7.01197	13760	0.000301162	3.5212	4.08163	44.898
ENSDARG00000014313	atp5j	protein_coding	1	484779					1	8.88739e-12	0	0.347596	0	2545	1	8.88739e-12	0	1	0	39598	9.72808e-08	7.01197	13760	0.000301162	3.5212	4.08163	44.898
ENSDARG00000059036	appa	protein_coding	1	496071					1	8.88739e-12	0	0.347596	0	2545	1	8.88739e-12	0	1	0	39598	9.72808e-08	7.01197	13760	0.000301162	3.5212	4.08163	44.898
ENSDARG00000040543	sc:d0144	protein_coding	1	544505					1	8.88739e-12	0	0.347596	0	2545	1	8.88739e-12	0	1	0	39598	9.72808e-08	7.01197	13760	0.000301162	3.5212	4.08163	44.898
ENSDARG00000090704	zgc:64227	protein_coding	1	566149					1	8.88739e-12	0	0.347596	0	2545	1	8.88739e-12	0	1	0	39598	9.72808e-08	7.01197	13760	0.000301162	3.5212	4.08163	44.898
ENSDARG00000070643	zgc:65781	protein_coding	1	571455					1	8.88739e-12	0	0.347596	0	2545	1	8.88739e-12	0	1	0	39598	9.72808e-08	7.01197	13760	0.000301162	3.5212	4.08163	44.898
ENSDARG00000040546	zgc:110091	protein_coding	1	576790					1	8.88739e-12	0	0.347596	0	2545	1	8.88739e-12	0	1	0	39598	9.72808e-08	7.01197	13760	0.000301162	3.5212	4.08163	44.898
ENSDARG00000040548	eed	protein_coding	1	581651					1	8.88739e-12	0	0.347596	0	2545	1	8.88739e-12	0	1	0	39598	9.72808e-08	7.01197	13760	0.000301162	3.5212	4.08163	44.898
ENSDARG00000095117	NFKBIZ	protein_coding	1	592855					1	8.88739e-12	0	0.347596	0	2545	1	8.88739e-12	0	1	0	39598	9.72808e-08	7.01197	13760	0.000301162	3.5212	4.08163	44.898
ENSDARG00000027857	cep97	protein_coding	1	599608					1	8.88739e-12	0	0.347596	0	2545	1	8.88739e-12	0	1	0	39598	9.72808e-08	7.01197	13760	0.000301162	3.5212	4.08163	44.898
ENSDARG00000015490	rpl24	protein_coding	1	604353					1	8.88739e-12	0	0.347596	0	2545	1	8.88739e-12	0	1	0	39598	9.72808e-08	7.01197	13760	0.000301162	3.5212	4.08163	44.898
ENSDARG00000076927	A9JR97_DANRE	protein_coding	1	619434					1	8.88739e-12	0	0.347596	0	2545	1	8.88739e-12	0	1	0	39598	9.72808e-08	7.01197	13760	0.000301162	3.5212	4.08163	44.898
ENSDARG00000043682		protein_coding	1	628783					1	8.88739e-12	0	0.347596	0	2545	1	8.88739e-12	0	1	0	39598	9.72808e-08	7.01197	13760	0.000301162	3.5212	4.08163	44.898
ENSDARG00000089353	wu:fj30f06	protein_coding	1	642738					1	8.88739e-12	0	0.347596	0	2545	1	8.88739e-12	0	1	0	39598	9.72808e-08	7.01197	13760	0.000301162	3.5212	4.08163	44.898
ENSDARG00000024452	cul4a	protein_coding	1	652431					1	8.88739e-12	0	0.347596	0	2545	1	8.88739e-12	0	1	0	38798	2.18855e-07	6.65984	13760	0.000301162	3.5212	4.08163	44.2177
ENSDARG00000087737	LOC795531	protein_coding	1	667781					1	8.88739e-12	0	0.347596	0	2545	1	8.88739e-12	0	1	0	38798	2.18855e-07	6.65984	13760	0.000301162	3.5212	4.08163	44.2177
ENSDARG00000079732	SON	protein_coding	1	683992					1	8.88739e-12	0	0.347596	0	2545	1	8.88739e-12	0	1	0	38798	2.18855e-07	6.65984	13760	0.000301162	3.5212	4.08163	44.2177
ENSDARG00000090668	SETDB2	protein_coding	1	769342					1	8.88739e-12	0	0.347596	0	2354	1	8.88739e-12	0	1	0	28893	0.002309	2.63658	5097	0.427069	0.369502	4.08163	40.8163
ENSDARG00000001915	zgc:56685	protein_coding	1	774782					1	8.88739e-12	0	0.347596	0	2354	1	8.88739e-12	0	1	0	28893	0.002309	2.63658	5097	0.427069	0.369502	4.08163	40.8163
ENSDARG00000063345	zgc:158288	protein_coding	1	776251					1	8.88739e-12	0	0.347596	0	2354	1	8.88739e-12	0	1	0	28893	0.002309	2.63658	5097	0.427069	0.369502	4.08163	40.8163
ENSDARG00000035776	zgc:92834	protein_coding	1	977847					1	8.88739e-12	0	0.347596	0	3806	1	8.88739e-12	1452	1	0	27928	0.00517286	2.28627	4274	0.717834	0.143976	4.7619	40.1361
ENSDARG00000051855	gart	protein_coding	1	989727					1	8.88739e-12	0	0.347596	0	3806	1	8.88739e-12	1452	1	0	27928	0.00517286	2.28627	4274	0.717834	0.143976	4.7619	40.1361
ENSDARG00000025921	runx1	protein_coding	1	1063377					1	8.88739e-12	0	0.347596	0	3806	1	8.88739e-12	1452	1	0	26909	0.0117676	1.92931	4274	0.717834	0.143976	4.7619	39.4558
ENSDARG00000087646	LOC100333977	protein_coding	1	1088740					1	8.88739e-12	0	0.347596	0	3806	1	8.88739e-12	1452	1	0	26909	0.0117676	1.92931	4274	0.717834	0.143976	4.7619	39.4558
ENSDARG00000080051		miRNA	1	1275348						8.88739e-12	0	0.347596	0	4136	1	8.88739e-12	1452	1	0	20884	0.449163	0.347596	832	1	0	5.44218	36.0544
ENSDARG00000067781	NP_001076411.1	protein_coding	1	1299844						8.88739e-12	0	0.347596	0	4136	1	8.88739e-12	1452	1	0	20884	0.449163	0.347596	832	1	0	5.44218	36.0544
ENSDARG00000001009	LOC100333907	protein_coding	1	1319018						8.88739e-12	0	0.347596	0	4136	1	8.88739e-12	1452	1	0	20884	0.449163	0.347596	832	1	0	5.44218	36.0544
ENSDARG00000001870	atp1a1a.4	protein_coding	1	1446561						8.88739e-12	0	0.403563	0	3160	1	8.88739e-12	1452	1	0	21253	0.394855	0.403563	832	1	0	4.08163	36.7347
ENSDARG00000002791	atp1a1	protein_coding	1	1468926						8.88739e-12	0	0.403563	0	3160	1	8.88739e-12	1452	1	0	21253	0.394855	0.403563	832	1	0	4.08163	36.7347
ENSDARG00000007739	atp1a1a.2	protein_coding	1	1546143						8.88739e-12	0	0.403563	0	3160	1	8.88739e-12	1452	1	0	21253	0.394855	0.403563	832	1	0	4.08163	36.7347
ENSDARG00000039131	atp1a1a.3	protein_coding	1	1562080						8.88739e-12	0	0.457933	0	3160	1	8.88739e-12	1452	1	0	21552	0.348391	0.457933	832	1	0	4.08163	37.415
ENSDARG00000040252	atp1a1a.5	protein_coding	1	1594950						8.88739e-12	0	0.457933	0	3160	1	8.88739e-12	1452	1	0	21552	0.348391	0.457933	832	1	0	4.08163	37.415
ENSDARG00000089477	si:ch211-132g1.3	processed_transcript	1	1623529						8.88739e-12	0	0.457933	0	3160	1	8.88739e-12	1452	1	0	21552	0.348391	0.457933	832	1	0	4.08163	37.415
ENSDARG00000093769	si:ch211-132g1.2	processed_transcript	1	1623838						8.88739e-12	0	0.457933	0	3160	1	8.88739e-12	1452	1	0	21552	0.348391	0.457933	832	1	0	4.08163	37.415
ENSDARG00000093102	si:ch211-132g1.6	processed_transcript	1	1655695						8.88739e-12	0	0.319318	0	3160	1	8.88739e-12	1452	1	0	20720	0.479382	0.319318	0	1	0	4.08163	36.7347
ENSDARG00000095102	si:ch211-132g1.4	processed_transcript	1	1661205						8.88739e-12	0	0.319318	0	3160	1	8.88739e-12	1452	1	0	20720	0.479382	0.319318	0	1	0	4.08163	36.7347
ENSDARG00000040250	si:ch211-132g1.1	processed_transcript	1	1672753						8.88739e-12	0	0.319318	0	3160	1	8.88739e-12	1452	1	0	20720	0.479382	0.319318	0	1	0	4.08163	36.7347
ENSDARG00000075505	PTGFRN(2of2)	protein_coding	1	1704762						8.88739e-12	0	0.319318	0	3160	1	8.88739e-12	1452	1	0	20720	0.479382	0.319318	0	1	0	4.08163	36.7347
ENSDARG00000010376	si:ch211-132g1.5	protein_coding	1	1781871						8.88739e-12	0	0.319318	0	3160	1	8.88739e-12	1452	1	0	20720	0.479382	0.319318	0	1	0	4.08163	36.7347
ENSDARG00000033684	zgc:136854	protein_coding	1	1804833						8.88739e-12	0	0.319318	0	3160	1	8.88739e-12	1452	1	0	20720	0.479382	0.319318	0	1	0	4.08163	36.7347
ENSDARG00000040247	si:dkey-181l4.3	protein_coding	1	1817216						8.88739e-12	0	0.319318	0	3160	1	8.88739e-12	1452	1	0	20720	0.479382	0.319318	0	1	0	4.08163	36.7347
ENSDARG00000078743	si:dkey-181l4.2	protein_coding	1	1831299						8.88739e-12	0	0.319318	0	3160	1	8.88739e-12	1452	1	0	20720	0.479382	0.319318	0	1	0	4.08163	36.7347
ENSDARG00000018460	mbnl2	protein_coding	1	1858327						8.88739e-12	0	0.319318	0	3160	1	8.88739e-12	1452	1	0	20720	0.479382	0.319318	0	1	0	4.08163	36.7347
ENSDARG00000040246	si:dkeyp-67e7.1	protein_coding	1	1979149						8.88739e-12	0	0.23465	0	4992	1	8.88739e-12	3284	1	0	20215	0.582573	0.23465	0	1	0	4.7619	36.0544
ENSDARG00000040245	kpnb3	protein_coding	1	2017193						8.88739e-12	0	0.23465	0	4992	1	8.88739e-12	3284	1	0	20215	0.582573	0.23465	0	1	0	4.7619	36.0544
ENSDARG00000082290		snoRNA	1	2032391						8.88739e-12	0	0.23465	0	4992	1	8.88739e-12	3284	1	0	20215	0.582573	0.23465	0	1	0	4.7619	36.0544
ENSDARG00000074381	si:ch211-235f1.1	protein_coding	1	2058744						8.88739e-12	0	0.23465	0	4992	1	8.88739e-12	3284	1	0	20215	0.582573	0.23465	0	1	0	4.7619	36.0544
ENSDARG00000095179	si:ch211-235f1.3	protein_coding	1	2088423						8.88739e-12	0	0.23465	0	4992	1	8.88739e-12	3284	1	0	20215	0.582573	0.23465	0	1	0	4.7619	36.0544
ENSDARG00000084484		rRNA	1	2159889						8.88739e-12	0	0.23465	0	4992	1	8.88739e-12	3284	1	0	20215	0.582573	0.23465	0	1	0	4.7619	36.0544
ENSDARG00000070579	zgc:162208	protein_coding	1	2203809						8.88739e-12	0	0.23465	0	4992	1	8.88739e-12	3284	1	0	20215	0.582573	0.23465	0	1	0	4.7619	36.0544
ENSDARG00000038248	zgc:92115	protein_coding	1	2206951						8.88739e-12	0	0.23465	0	4992	1	8.88739e-12	3284	1	0	20215	0.582573	0.23465	0	1	0	4.7619	36.0544
ENSDARG00000070581	zgc:154024	protein_coding	1	2210927						8.88739e-12	0	0.23465	0	4992	1	8.88739e-12	3284	1	0	20215	0.582573	0.23465	0	1	0	4.7619	36.0544
ENSDARG00000086960	GPC6(2of4)	protein_coding	1	2641199						8.88739e-12	0	0.23465	0	4992	1	8.88739e-12	3284	1	0	20215	0.582573	0.23465	0	1	0	4.7619	36.0544
ENSDARG00000080082		miRNA	1	2689143						8.88739e-12	0	0.326035	0	3160	1	8.88739e-12	1452	1	0	20758	0.472025	0.326035	0	1	0	4.08163	36.7347
ENSDARG00000041157	rcan1	protein_coding	1	2692808						8.88739e-12	0	0.326035	0	3160	1	8.88739e-12	1452	1	0	20758	0.472025	0.326035	0	1	0	4.08163	36.7347
ENSDARG00000082515	NR_030009.1	miRNA	1	2806071						8.88739e-12	0	0.326035	0	3160	1	8.88739e-12	1452	1	0	20758	0.472025	0.326035	0	1	0	4.08163	36.7347
ENSDARG00000083333	NR_030012.1	miRNA	1	2806232						8.88739e-12	0	0.326035	0	3160	1	8.88739e-12	1452	1	0	20758	0.472025	0.326035	0	1	0	4.08163	36.7347
ENSDARG00000081650	NR_030015.1	miRNA	1	2806384						8.88739e-12	0	0.326035	0	3160	1	8.88739e-12	1452	1	0	20758	0.472025	0.326035	0	1	0	4.08163	36.7347
ENSDARG00000082292	NR_030019.1	miRNA	1	2806565						8.88739e-12	0	0.326035	0	3160	1	8.88739e-12	1452	1	0	20758	0.472025	0.326035	0	1	0	4.08163	36.7347
ENSDARG00000081789	NR_030016.1	miRNA	1	2806750						8.88739e-12	0	0.326035	0	3160	1	8.88739e-12	1452	1	0	20758	0.472025	0.326035	0	1	0	4.08163	36.7347
ENSDARG00000083147	NR_030045.1	miRNA	1	2806869						8.88739e-12	0	0.326035	0	3160	1	8.88739e-12	1452	1	0	20758	0.472025	0.326035	0	1	0	4.08163	36.7347
ENSDARG00000090860		protein_coding	1	2809161						8.88739e-12	0	0.326035	0	3160	1	8.88739e-12	1452	1	0	20758	0.472025	0.326035	0	1	0	4.08163	36.7347
ENSDARG00000088916		rRNA	1	2950831						8.88739e-12	0	0.326035	0	3160	1	8.88739e-12	1452	1	0	20758	0.472025	0.326035	0	1	0	4.08163	36.7347
ENSDARG00000082828		rRNA	1	3370512						8.88739e-12	0	0.37276	0	1708	1	8.88739e-12	0	1	0	21074	0.423877	0.37276	0	1	0	3.40136	37.415
ENSDARG00000087467	wu:fc18f06	protein_coding	1	3427787						8.88739e-12	0	0.37276	0	1708	1	8.88739e-12	0	1	0	21074	0.423877	0.37276	0	1	0	3.40136	37.415
ENSDARG00000082581		rRNA	1	3980723						8.88739e-12	0	0.37276	0	1708	1	8.88739e-12	0	1	0	21074	0.423877	0.37276	0	1	0	3.40136	37.415
ENSDARG00000078308	spry2	protein_coding	1	4171021						8.88739e-12	0	0.37276	0	1708	1	8.88739e-12	0	1	0	21074	0.423877	0.37276	0	1	0	3.40136	37.415
ENSDARG00000033928	zgc:63948	protein_coding	1	4243644						8.88739e-12	0	0.37276	0	1708	1	8.88739e-12	0	1	0	21074	0.423877	0.37276	0	1	0	3.40136	37.415
ENSDARG00000031164	tuba8l2	protein_coding	1	4291630						8.88739e-12	0	0.37276	0	1708	1	8.88739e-12	0	1	0	21074	0.423877	0.37276	0	1	0	3.40136	37.415
ENSDARG00000037777	zgc:112393	protein_coding	1	4311593						8.88739e-12	0	0.37276	0	1708	1	8.88739e-12	0	1	0	21074	0.423877	0.37276	0	1	0	3.40136	37.415
ENSDARG00000016706	atic	protein_coding	1	4326544						8.88739e-12	0	0.37276	0	1708	1	8.88739e-12	0	1	0	21074	0.423877	0.37276	0	1	0	3.40136	37.415
ENSDARG00000030350	hlxb9lb	protein_coding	1	4338931						8.88739e-12	0	0.37276	0	1708	1	8.88739e-12	0	1	0	21074	0.423877	0.37276	0	1	0	3.40136	37.415
ENSDARG00000006526	fn1b	protein_coding	1	4393282						8.88739e-12	0	0.37276	0	1708	1	8.88739e-12	0	1	0	21074	0.423877	0.37276	0	1	0	3.40136	37.415
ENSDARG00000077688	cpo	protein_coding	1	4464895						8.88739e-12	0	0.326035	0	3080	1	8.88739e-12	1372	1	0	20758	0.472025	0.326035	0	1	0	4.08163	36.7347
ENSDARG00000031622	nrp2a	protein_coding	1	4497088						8.88739e-12	0	0.326035	0	3080	1	8.88739e-12	1372	1	0	20758	0.472025	0.326035	0	1	0	4.08163	36.7347
ENSDARG00000079006		protein_coding	1	4586600						8.88739e-12	0	0.452104	0	3080	1	8.88739e-12	1372	1	0	21521	0.353098	0.452104	0	1	0	4.08163	37.415
ENSDARG00000067785	LOC100331426	protein_coding	1	4670972						8.88739e-12	0	0.452104	0	3080	1	8.88739e-12	1372	1	0	21521	0.353098	0.452104	0	1	0	4.08163	37.415
ENSDARG00000092671	si:ch1073-345a8.1	processed_transcript	1	4932066						8.88739e-12	0	0.452104	0	3080	1	8.88739e-12	1372	1	0	21521	0.353098	0.452104	0	1	0	4.08163	37.415
ENSDARG00000063297	abcb6	protein_coding	1	4998836						8.88739e-12	0	0.452104	0	3080	1	8.88739e-12	1372	1	0	21521	0.353098	0.452104	0	1	0	4.08163	37.415
ENSDARG00000027078	c2orf24	protein_coding	1	5025590						8.88739e-12	0	0.452104	0	3080	1	8.88739e-12	1372	1	0	21521	0.353098	0.452104	0	1	0	4.08163	37.415
ENSDARG00000017537	prkag3	protein_coding	1	5035245						8.88739e-12	0	0.452104	0	3080	1	8.88739e-12	1372	1	0	21521	0.353098	0.452104	0	1	0	4.08163	37.415
ENSDARG00000063270	fam134a	protein_coding	1	5053609						8.88739e-12	0	0.598599	0	1708	1	8.88739e-12	0	1	0	22188	0.252	0.598599	0	1	0	3.40136	38.0952
ENSDARG00000018008	zgc:153922	protein_coding	1	5082292						8.88739e-12	0	0.598599	0	1708	1	8.88739e-12	0	1	0	22188	0.252	0.598599	0	1	0	3.40136	38.0952
ENSDARG00000074031	si:ch211-103i6.5	protein_coding	1	5089153						8.88739e-12	0	0.598599	0	1708	1	8.88739e-12	0	1	0	22188	0.252	0.598599	0	1	0	3.40136	38.0952
ENSDARG00000043247	gtf3c3	protein_coding	1	5125555						8.88739e-12	0	0.598599	0	1708	1	8.88739e-12	0	1	0	22188	0.252	0.598599	0	1	0	3.40136	38.0952
ENSDARG00000063253	HECW2(1of2)	protein_coding	1	5170257						8.88739e-12	0	0.598599	0	1708	1	8.88739e-12	0	1	0	22188	0.252	0.598599	0	1	0	3.40136	38.0952
ENSDARG00000073857	klf7	protein_coding	1	5266776						8.88739e-12	0	0.598599	0	1708	1	8.88739e-12	0	1	0	22188	0.252	0.598599	0	1	0	3.40136	38.0952
ENSDARG00000085378		rRNA	1	5316612						8.88739e-12	0	0.598599	0	1708	1	8.88739e-12	0	1	0	22188	0.252	0.598599	0	1	0	3.40136	38.0952
ENSDARG00000070558	si:ch211-93g23.2	protein_coding	1	5503613						8.88739e-12	0	0.598599	0	1708	1	8.88739e-12	0	1	0	22188	0.252	0.598599	0	1	0	3.40136	38.0952
ENSDARG00000025754	zgc:77005	protein_coding	1	5509737						8.88739e-12	0	0.598599	0	1708	1	8.88739e-12	0	1	0	22188	0.252	0.598599	0	1	0	3.40136	38.0952
ENSDARG00000085689		rRNA	1	5665353						8.88739e-12	0	0.598599	0	1708	1	8.88739e-12	0	1	0	22188	0.252	0.598599	0	1	0	3.40136	38.0952
ENSDARG00000063207	erbb4a	protein_coding	1	5694955						8.88739e-12	0	0.598599	0	1708	1	8.88739e-12	0	1	0	22188	0.252	0.598599	0	1	0	3.40136	38.0952
ENSDARG00000095087	si:ch211-227n20.2	processed_transcript	1	5834759						8.88739e-12	0	0.598599	0	1708	1	8.88739e-12	0	1	0	22188	0.252	0.598599	0	1	0	3.40136	38.0952
ENSDARG00000082651		snRNA	1	6024442						8.88739e-12	0	0.598599	0	1708	1	8.88739e-12	0	1	0	22188	0.252	0.598599	0	1	0	3.40136	38.0952
ENSDARG00000089167	ERBB4(3of5)	protein_coding	1	6216170						8.88739e-12	0	0.598599	0	1708	1	8.88739e-12	0	1	0	22188	0.252	0.598599	0	1	0	3.40136	38.0952
ENSDARG00000090408	LOC100334293	protein_coding	1	6299148						8.88739e-12	0	0.438651	0	1708	1	8.88739e-12	0	1	0	21425	0.364207	0.438651	0	1	0	3.40136	37.415
ENSDARG00000074050	efnb2b	protein_coding	1	6398652						8.88739e-12	0	0.438651	0	1708	1	8.88739e-12	0	1	0	21425	0.364207	0.438651	0	1	0	3.40136	37.415
ENSDARG00000004953	mxb	protein_coding	1	6454788						8.88739e-12	0	0.438651	0	1708	1	8.88739e-12	0	1	0	21425	0.364207	0.438651	0	1	0	3.40136	37.415
ENSDARG00000021688	mxa	protein_coding	1	6488341						8.88739e-12	0	0.438651	0	1708	1	8.88739e-12	0	1	0	21425	0.364207	0.438651	0	1	0	3.40136	37.415
ENSDARG00000037713	zgc:103440	protein_coding	1	6497301						8.88739e-12	0	0.438651	0	1708	1	8.88739e-12	0	1	0	21425	0.364207	0.438651	0	1	0	3.40136	37.415
ENSDARG00000017441	mylz3	protein_coding	1	6504059						8.88739e-12	0	0.438651	0	1708	1	8.88739e-12	0	1	0	21425	0.364207	0.438651	0	1	0	3.40136	37.415
ENSDARG00000013741	lancl1	protein_coding	1	6518806						8.88739e-12	0	0.438651	0	1708	1	8.88739e-12	0	1	0	21425	0.364207	0.438651	0	1	0	3.40136	37.415
ENSDARG00000079779	RADIL_DANRE	protein_coding	1	6566681						8.88739e-12	0	0.438651	0	1708	1	8.88739e-12	0	1	0	21425	0.364207	0.438651	0	1	0	3.40136	37.415
ENSDARG00000084776		rRNA	1	6632203						8.88739e-12	0	0.438651	0	1708	1	8.88739e-12	0	1	0	21425	0.364207	0.438651	0	1	0	3.40136	37.415
ENSDARG00000015073	eng1b	protein_coding	1	6750436						8.88739e-12	0	0.438651	0	1708	1	8.88739e-12	0	1	0	21425	0.364207	0.438651	0	1	0	3.40136	37.415
ENSDARG00000018319	arglu1b	protein_coding	1	6760701						8.88739e-12	0	0.438651	0	1708	1	8.88739e-12	0	1	0	21425	0.364207	0.438651	0	1	0	3.40136	37.415
ENSDARG00000003783	NP_571883.1	protein_coding	1	6774236						8.88739e-12	0	0.438651	0	1708	1	8.88739e-12	0	1	0	21425	0.364207	0.438651	0	1	0	3.40136	37.415
ENSDARG00000087845	NP_001122144.1	protein_coding	1	6833336						8.88739e-12	0	0.438651	0	1708	1	8.88739e-12	0	1	0	21425	0.364207	0.438651	0	1	0	3.40136	37.415
ENSDARG00000092297	si:dkey-79f11.1	protein_coding	1	6870159						8.88739e-12	0	0.438651	0	1708	1	8.88739e-12	0	1	0	21425	0.364207	0.438651	0	1	0	3.40136	37.415
ENSDARG00000029720	si:dkeyp-9d4.2	protein_coding	1	6893923						8.88739e-12	0	0.438651	0	1708	1	8.88739e-12	0	1	0	21425	0.364207	0.438651	0	1	0	3.40136	37.415
ENSDARG00000092859	si:dkey-79f11.4	processed_transcript	1	6902305						8.88739e-12	0	0.438651	0	1708	1	8.88739e-12	0	1	0	21425	0.364207	0.438651	0	1	0	3.40136	37.415
ENSDARG00000075791	si:dkey-79f11.5	protein_coding	1	6914084						8.88739e-12	0	0.438651	0	1708	1	8.88739e-12	0	1	0	21425	0.364207	0.438651	0	1	0	3.40136	37.415
ENSDARG00000092634	si:dkey-79f11.6	processed_transcript	1	6922806						8.88739e-12	0	0.438651	0	1708	1	8.88739e-12	0	1	0	21425	0.364207	0.438651	0	1	0	3.40136	37.415
ENSDARG00000092361	si:dkey-79f11.7	protein_coding	1	6938743						8.88739e-12	0	0.438651	0	1708	1	8.88739e-12	0	1	0	21425	0.364207	0.438651	0	1	0	3.40136	37.415
ENSDARG00000095673	si:dkey-79f11.8	protein_coding	1	6963510						8.88739e-12	0	0.438651	0	1708	1	8.88739e-12	0	1	0	21425	0.364207	0.438651	0	1	0	3.40136	37.415
ENSDARG00000095309	si:dkey-79f11.9	processed_transcript	1	6974998						8.88739e-12	0	0.438651	0	1708	1	8.88739e-12	0	1	0	21425	0.364207	0.438651	0	1	0	3.40136	37.415
ENSDARG00000093857	si:dkey-79f11.10	protein_coding	1	6983833						8.88739e-12	0	0.438651	0	1708	1	8.88739e-12	0	1	0	21425	0.364207	0.438651	0	1	0	3.40136	37.415
ENSDARG00000095344	si:dkey-79f11.11	processed_transcript	1	6993874						8.88739e-12	0	0.438651	0	1708	1	8.88739e-12	0	1	0	21425	0.364207	0.438651	0	1	0	3.40136	37.415
ENSDARG00000088129		snoRNA	1	6994306						8.88739e-12	0	0.438651	0	1708	1	8.88739e-12	0	1	0	21425	0.364207	0.438651	0	1	0	3.40136	37.415
ENSDARG00000086157		snoRNA	1	6994945						8.88739e-12	0	0.438651	0	1708	1	8.88739e-12	0	1	0	21425	0.364207	0.438651	0	1	0	3.40136	37.415
ENSDARG00000086351		snoRNA	1	6995630						8.88739e-12	0	0.438651	0	1708	1	8.88739e-12	0	1	0	21425	0.364207	0.438651	0	1	0	3.40136	37.415
ENSDARG00000089090	si:dkey-79f11.12	protein_coding	1	6997450						8.88739e-12	0	0.438651	0	1708	1	8.88739e-12	0	1	0	21425	0.364207	0.438651	0	1	0	3.40136	37.415
ENSDARG00000091919	radil	protein_coding	1	7020257						8.88739e-12	0	0.438651	0	1708	1	8.88739e-12	0	1	0	21425	0.364207	0.438651	0	1	0	3.40136	37.415
ENSDARG00000007602	si:dkey-79f11.4	protein_coding	1	7031127						8.88739e-12	0	0.438651	0	1708	1	8.88739e-12	0	1	0	21425	0.364207	0.438651	0	1	0	3.40136	37.415
ENSDARG00000020489	CASKIN1(2of3)	protein_coding	1	7049573						8.88739e-12	0	0.438651	0	1708	1	8.88739e-12	0	1	0	21425	0.364207	0.438651	0	1	0	3.40136	37.415
ENSDARG00000074212	SLC5A10	protein_coding	1	7137599						8.88739e-12	0	0.438651	0	1708	1	8.88739e-12	0	1	0	21425	0.364207	0.438651	0	1	0	3.40136	37.415
ENSDARG00000062929	FAM83G(2of2)	protein_coding	1	7155448						8.88739e-12	0	0.438651	0	1708	1	8.88739e-12	0	1	0	21425	0.364207	0.438651	0	1	0	3.40136	37.415
ENSDARG00000022668	zgc:109892	protein_coding	1	7192320						8.88739e-12	0	0.438651	0	1708	1	8.88739e-12	0	1	0	21425	0.364207	0.438651	0	1	0	3.40136	37.415
ENSDARG00000070528	CACNA1H(3of3)	protein_coding	1	7331803						8.88739e-12	0	0.374257	0	2055	1	8.88739e-12	0	1	0	21092	0.422419	0.374257	0	1	0	3.40136	37.415
ENSDARG00000092936	si:ch211-201p7.4	protein_coding	1	7401866						8.88739e-12	0	0.326035	0	2401	1	8.88739e-12	0	1	0	20758	0.472025	0.326035	0	1	0	4.08163	36.7347
ENSDARG00000025034	zgc:165621	protein_coding	1	7492067						8.88739e-12	0	0.326035	0	2401	1	8.88739e-12	0	1	0	20758	0.472025	0.326035	0	1	0	4.08163	36.7347
ENSDARG00000078474	myo15ab	protein_coding	1	7518155						8.88739e-12	0	0.326035	0	2401	1	8.88739e-12	0	1	0	20758	0.472025	0.326035	0	1	0	4.08163	36.7347
ENSDARG00000063003	alkbh5	protein_coding	1	7584837						8.88739e-12	0	0.326035	0	2401	1	8.88739e-12	0	1	0	20758	0.472025	0.326035	0	1	0	4.08163	36.7347
ENSDARG00000002377	smcr7b	protein_coding	1	7597407						8.88739e-12	0	0.326035	0	2401	1	8.88739e-12	0	1	0	20758	0.472025	0.326035	0	1	0	4.08163	36.7347
ENSDARG00000015803	smcr8b	protein_coding	1	7610782						8.88739e-12	0	0.326035	0	2401	1	8.88739e-12	0	1	0	20758	0.472025	0.326035	0	1	0	4.08163	36.7347
ENSDARG00000037739	zgc:112980	protein_coding	1	7615755						8.88739e-12	0	0.326035	0	2401	1	8.88739e-12	0	1	0	20758	0.472025	0.326035	0	1	0	4.08163	36.7347
ENSDARG00000076176	ptcd1	protein_coding	1	7631414						8.88739e-12	0	0.326035	0	2401	1	8.88739e-12	0	1	0	20758	0.472025	0.326035	0	1	0	4.08163	36.7347
ENSDARG00000079873	LOC570283	protein_coding	1	7679206						8.88739e-12	0	0.326035	0	2401	1	8.88739e-12	0	1	0	20758	0.472025	0.326035	0	1	0	4.08163	36.7347
ENSDARG00000079332	LOC100330369	protein_coding	1	7691937						8.88739e-12	0	0.326035	0	2401	1	8.88739e-12	0	1	0	20758	0.472025	0.326035	0	1	0	4.08163	36.7347
ENSDARG00000094096	ENDOD1(5of10)	protein_coding	1	7698786						8.88739e-12	0	0.326035	0	2401	1	8.88739e-12	0	1	0	20758	0.472025	0.326035	0	1	0	4.08163	36.7347
ENSDARG00000075411	LOC100007088	protein_coding	1	7703221						8.88739e-12	0	0.326035	0	2401	1	8.88739e-12	0	1	0	20758	0.472025	0.326035	0	1	0	4.08163	36.7347
ENSDARG00000007443	fbxl18	protein_coding	1	7714246						8.88739e-12	0	0.326035	0	2401	1	8.88739e-12	0	1	0	20758	0.472025	0.326035	0	1	0	4.08163	36.7347
ENSDARG00000037746	bactin1	protein_coding	1	7725183						8.88739e-12	0	0.326035	0	2401	1	8.88739e-12	0	1	0	20758	0.472025	0.326035	0	1	0	4.08163	36.7347
ENSDARG00000037747	NP_001076338.1	protein_coding	1	7738605						8.88739e-12	0	0.326035	0	2401	1	8.88739e-12	0	1	0	20758	0.472025	0.326035	0	1	0	4.08163	36.7347
ENSDARG00000079361	abcg2b	protein_coding	1	7749150						8.88739e-12	0	0.326035	0	2401	1	8.88739e-12	0	1	0	20758	0.472025	0.326035	0	1	0	4.08163	36.7347
ENSDARG00000012458	zgc:77849	protein_coding	1	7770280						8.88739e-12	0	0.326035	0	2401	1	8.88739e-12	0	1	0	20758	0.472025	0.326035	0	1	0	4.08163	36.7347
ENSDARG00000070543	grin2ab	protein_coding	1	7839804						8.88739e-12	0	0.326035	0	2401	1	8.88739e-12	0	1	0	20758	0.472025	0.326035	0	1	0	4.08163	36.7347
ENSDARG00000093490	si:dkey-20i6.2	processed_transcript	1	7912549						8.88739e-12	0	0.326035	0	2401	1	8.88739e-12	0	1	0	20758	0.472025	0.326035	0	1	0	4.08163	36.7347
ENSDARG00000094298	si:ch73-191k20.1	processed_transcript	1	8026958						8.88739e-12	0	0.326035	0	2401	1	8.88739e-12	0	1	0	20758	0.472025	0.326035	0	1	0	4.08163	36.7347
ENSDARG00000089873	si:ch73-191k20.2	protein_coding	1	8038708						8.88739e-12	0	0.326035	0	2401	1	8.88739e-12	0	1	0	20758	0.472025	0.326035	0	1	0	4.08163	36.7347
ENSDARG00000093438	si:ch73-191k20.4	processed_transcript	1	8050584						8.88739e-12	0	0.326035	0	2401	1	8.88739e-12	0	1	0	20758	0.472025	0.326035	0	1	0	4.08163	36.7347
ENSDARG00000094206	si:ch73-191k20.3	protein_coding	1	8054992						8.88739e-12	0	0.326035	0	2401	1	8.88739e-12	0	1	0	20758	0.472025	0.326035	0	1	0	4.08163	36.7347
ENSDARG00000037758	tlr2	protein_coding	1	8060152						8.88739e-12	0	0.326035	0	2401	1	8.88739e-12	0	1	0	20758	0.472025	0.326035	0	1	0	4.08163	36.7347
ENSDARG00000008723	prkcba	protein_coding	1	8080803						8.88739e-12	0	0.326035	0	2401	1	8.88739e-12	0	1	0	20758	0.472025	0.326035	0	1	0	4.08163	36.7347
ENSDARG00000058460	si:ch211-14k19.5	protein_coding	1	8158501						8.88739e-12	0	0.326035	0	2401	1	8.88739e-12	0	1	0	20758	0.472025	0.326035	0	1	0	4.08163	36.7347
ENSDARG00000092972	si:ch211-14k19.8	protein_coding	1	8176531						8.88739e-12	0	0.326035	0	2401	1	8.88739e-12	0	1	0	20758	0.472025	0.326035	0	1	0	4.08163	36.7347
ENSDARG00000088975	si:ch211-14k19.7	protein_coding	1	8176617						8.88739e-12	0	0.326035	0	2401	1	8.88739e-12	0	1	0	20758	0.472025	0.326035	0	1	0	4.08163	36.7347
ENSDARG00000093053	si:ch211-14k19.6	protein_coding	1	8189714						8.88739e-12	0	0.326035	0	2401	1	8.88739e-12	0	1	0	20758	0.472025	0.326035	0	1	0	4.08163	36.7347
ENSDARG00000058463	zgc:92607	protein_coding	1	8194184						8.88739e-12	0	0.326035	0	2401	1	8.88739e-12	0	1	0	20758	0.472025	0.326035	0	1	0	4.08163	36.7347
ENSDARG00000076716	palb2	protein_coding	1	8201107						8.88739e-12	0	0.326035	0	2401	1	8.88739e-12	0	1	0	20758	0.472025	0.326035	0	1	0	4.08163	36.7347
ENSDARG00000058464	zgc:152698	protein_coding	1	8221042						8.88739e-12	0	0.326035	0	2401	1	8.88739e-12	0	1	0	20758	0.472025	0.326035	0	1	0	4.08163	36.7347
ENSDARG00000058471	plk1	protein_coding	1	8229225						8.88739e-12	0	0.326035	0	2401	1	8.88739e-12	0	1	0	20758	0.472025	0.326035	0	1	0	4.08163	36.7347
ENSDARG00000058475	ern2	protein_coding	1	8245891						8.88739e-12	0	0.326035	0	2401	1	8.88739e-12	0	1	0	20758	0.472025	0.326035	0	1	0	4.08163	36.7347
ENSDARG00000080404		snRNA	1	8273943						8.88739e-12	0	0.326035	0	2401	1	8.88739e-12	0	1	0	20758	0.472025	0.326035	0	1	0	4.08163	36.7347
ENSDARG00000058480	chtf18	protein_coding	1	8275115						8.88739e-12	0	0.326035	0	2401	1	8.88739e-12	0	1	0	20758	0.472025	0.326035	0	1	0	4.08163	36.7347
ENSDARG00000024740	gng13a	protein_coding	1	8303165						8.88739e-12	0	0.326035	0	2401	1	8.88739e-12	0	1	0	20758	0.472025	0.326035	0	1	0	4.08163	36.7347
ENSDARG00000058445	zgc:136472	protein_coding	1	8311012						8.88739e-12	0	0.326035	0	2401	1	8.88739e-12	0	1	0	20758	0.472025	0.326035	0	1	0	4.08163	36.7347
ENSDARG00000063169	zgc:171747	protein_coding	1	8328372						8.88739e-12	0	0.326035	0	2401	1	8.88739e-12	0	1	0	20758	0.472025	0.326035	0	1	0	4.08163	36.7347
ENSDARG00000093609		protein_coding	1	8335015						8.88739e-12	0	0.326035	0	2401	1	8.88739e-12	0	1	0	20758	0.472025	0.326035	0	1	0	4.08163	36.7347
ENSDARG00000092791	si:ch211-57e21.4	processed_transcript	1	8353930						8.88739e-12	0	0.326035	0	2401	1	8.88739e-12	0	1	0	20758	0.472025	0.326035	0	1	0	4.08163	36.7347
ENSDARG00000037760	uncx4.1	protein_coding	1	8366187						8.88739e-12	0	0.326035	0	2401	1	8.88739e-12	0	1	0	20758	0.472025	0.326035	0	1	0	4.08163	36.7347
ENSDARG00000017834	Q7ZUX0_DANRE	protein_coding	1	8536094						8.88739e-12	0	0.326035	0	2401	1	8.88739e-12	0	1	0	20758	0.472025	0.326035	0	1	0	4.08163	36.7347
ENSDARG00000093133	zgc:55983	protein_coding	1	8551462						8.88739e-12	0	0.326035	0	2401	1	8.88739e-12	0	1	0	20758	0.472025	0.326035	0	1	0	4.08163	36.7347
ENSDARG00000074282	LOC100332784	protein_coding	1	8577463						8.88739e-12	0	0.326035	0	2401	1	8.88739e-12	0	1	0	20758	0.472025	0.326035	0	1	0	4.08163	36.7347
ENSDARG00000057612	ugt5b4	protein_coding	1	8707081						8.88739e-12	0	0.326035	0	2401	1	8.88739e-12	0	1	0	20758	0.472025	0.326035	0	1	0	4.08163	36.7347
ENSDARG00000094549	ugt5b3	protein_coding	1	8712062						8.88739e-12	0	0.326035	0	2401	1	8.88739e-12	0	1	0	20758	0.472025	0.326035	0	1	0	4.08163	36.7347
ENSDARG00000091916	ugt5b2	protein_coding	1	8719060						8.88739e-12	0	0.326035	0	2401	1	8.88739e-12	0	1	0	20758	0.472025	0.326035	0	1	0	4.08163	36.7347
ENSDARG00000074372	elfn1	protein_coding	1	8784918						8.88739e-12	0	0.326035	0	2401	1	8.88739e-12	0	1	0	20758	0.472025	0.326035	0	1	0	4.08163	36.7347
ENSDARG00000033852	mad1l1	protein_coding	1	8815454						8.88739e-12	0	0.326035	0	2401	1	8.88739e-12	0	1	0	20758	0.472025	0.326035	0	1	0	4.08163	36.7347
ENSDARG00000037654	pmm2	protein_coding	1	8936465						8.88739e-12	0	0.326035	0	2401	1	8.88739e-12	0	1	0	20758	0.472025	0.326035	0	1	0	4.08163	36.7347
ENSDARG00000037652	zgc:56409	protein_coding	1	8949379						8.88739e-12	0	0.326035	0	2401	1	8.88739e-12	0	1	0	20758	0.472025	0.326035	0	1	0	4.08163	36.7347
ENSDARG00000037646	rgs11	protein_coding	1	8963075						8.88739e-12	0	0.326035	0	2401	1	8.88739e-12	0	1	0	20758	0.472025	0.326035	0	1	0	4.08163	36.7347
ENSDARG00000032795	tmem8a	protein_coding	1	8992462						8.88739e-12	0	0.326035	0	2401	1	8.88739e-12	0	1	0	20758	0.472025	0.326035	0	1	0	4.08163	36.7347
ENSDARG00000084709		rRNA	1	8994882						8.88739e-12	0	0.326035	0	2401	1	8.88739e-12	0	1	0	20758	0.472025	0.326035	0	1	0	4.08163	36.7347
ENSDARG00000018263	pdia2	protein_coding	1	9030573						8.88739e-12	0	0.326035	0	2401	1	8.88739e-12	0	1	0	20758	0.472025	0.326035	0	1	0	4.08163	36.7347
ENSDARG00000077542	si:dkeyp-75b4.8	protein_coding	1	9042468						8.88739e-12	0	0.326035	0	2401	1	8.88739e-12	0	1	0	20758	0.472025	0.326035	0	1	0	4.08163	36.7347
ENSDARG00000070490	si:dkeyp-75b4.7	protein_coding	1	9048649						8.88739e-12	0	0.326035	0	2401	1	8.88739e-12	0	1	0	20758	0.472025	0.326035	0	1	0	4.08163	36.7347
ENSDARG00000015678	si:dkeyp-75b4.9	protein_coding	1	9061384						8.88739e-12	0	0.326035	0	2401	1	8.88739e-12	0	1	0	20758	0.472025	0.326035	0	1	0	4.08163	36.7347
ENSDARG00000079043	si:dkeyp-75b4.10	protein_coding	1	9070895						8.88739e-12	0	0.326035	0	2401	1	8.88739e-12	0	1	0	20758	0.472025	0.326035	0	1	0	4.08163	36.7347
ENSDARG00000076174	si:dkeyp-75b4.11	protein_coding	1	9094550						8.88739e-12	0	0.326035	0	2401	1	8.88739e-12	0	1	0	20758	0.472025	0.326035	0	1	0	4.08163	36.7347
ENSDARG00000037647	zgc:56665	protein_coding	1	9113528						8.88739e-12	0	0.326035	0	2401	1	8.88739e-12	0	1	0	20758	0.472025	0.326035	0	1	0	4.08163	36.7347
ENSDARG00000008969	fgb	protein_coding	1	9127847						8.88739e-12	0	0.326035	0	2401	1	8.88739e-12	0	1	0	20758	0.472025	0.326035	0	1	0	4.08163	36.7347
ENSDARG00000020741	fga	protein_coding	1	9139585						8.88739e-12	0	0.326035	0	2401	1	8.88739e-12	0	1	0	20758	0.472025	0.326035	0	1	0	4.08163	36.7347
ENSDARG00000057718	LOC795311	protein_coding	1	9181787						8.88739e-12	0	0.258153	0	2834	1	8.88739e-12	0	1	0	20370	0.551883	0.258153	0	1	0	4.7619	36.0544
ENSDARG00000057813	lratb	protein_coding	1	9250794						8.88739e-12	0	0.258153	0	2834	1	8.88739e-12	0	1	0	20370	0.551883	0.258153	0	1	0	4.7619	36.0544
ENSDARG00000077652	NP_001129443.1	protein_coding	1	9294558						8.88739e-12	0	0.258153	0	2834	1	8.88739e-12	0	1	0	20370	0.551883	0.258153	0	1	0	4.7619	36.0544
ENSDARG00000079452	zgc:153695	protein_coding	1	9303312						8.88739e-12	0	0.258153	0	2834	1	8.88739e-12	0	1	0	20370	0.551883	0.258153	0	1	0	4.7619	36.0544
ENSDARG00000089943	NPY2R(1of3)	protein_coding	1	9398835						8.88739e-12	0	0.258153	0	2834	1	8.88739e-12	0	1	0	20370	0.551883	0.258153	0	1	0	4.7619	36.0544
ENSDARG00000077533	EIF3F	protein_coding	1	9473157						8.88739e-12	0	0.258153	0	2834	1	8.88739e-12	0	1	0	20370	0.551883	0.258153	0	1	0	4.7619	36.0544
ENSDARG00000030563	zgc:77880	protein_coding	1	9481714						8.88739e-12	0	0.258153	0	2834	1	8.88739e-12	0	1	0	20370	0.551883	0.258153	0	1	0	4.7619	36.0544
ENSDARG00000026387	T55BB_DANRE	protein_coding	1	9494192						8.88739e-12	0	0.258153	0	2834	1	8.88739e-12	0	1	0	20370	0.551883	0.258153	0	1	0	4.7619	36.0544
ENSDARG00000070495	FRMD7(1of2)	protein_coding	1	9506238						8.88739e-12	0	0.258153	0	2834	1	8.88739e-12	0	1	0	20370	0.551883	0.258153	0	1	0	4.7619	36.0544
ENSDARG00000084766		rRNA	1	9539823						8.88739e-12	0	0.258153	0	2834	1	8.88739e-12	0	1	0	20370	0.551883	0.258153	0	1	0	4.7619	36.0544
ENSDARG00000034785	dachb	protein_coding	1	9554809						8.88739e-12	0	0.258153	0	2834	1	8.88739e-12	0	1	0	20370	0.551883	0.258153	0	1	0	4.7619	36.0544
ENSDARG00000070512	tnrc5	protein_coding	1	9638795						8.88739e-12	0	0.258153	0	2834	1	8.88739e-12	0	1	0	20370	0.551883	0.258153	0	1	0	4.7619	36.0544
ENSDARG00000070504	trpc5	protein_coding	1	9662985						8.88739e-12	0	0.372402	0	2834	1	8.88739e-12	0	1	0	21050	0.424226	0.372402	0	1	0	4.7619	36.7347
ENSDARG00000062057	zgc:174945	protein_coding	1	9812182						8.88739e-12	0	0.372402	0	2834	1	8.88739e-12	0	1	0	21050	0.424226	0.372402	0	1	0	4.7619	36.7347
ENSDARG00000070502	sc:d0661	protein_coding	1	9818786						8.88739e-12	0	0.372402	0	2834	1	8.88739e-12	0	1	0	21050	0.424226	0.372402	0	1	0	4.7619	36.7347
ENSDARG00000067992	LOC100334656	protein_coding	1	9843551						8.88739e-12	0	0.372402	0	2834	1	8.88739e-12	0	1	0	21050	0.424226	0.372402	0	1	0	4.7619	36.7347
ENSDARG00000037679	zgc:103678	protein_coding	1	9860145						8.88739e-12	0	0.372402	0	2834	1	8.88739e-12	0	1	0	21050	0.424226	0.372402	0	1	0	4.7619	36.7347
ENSDARG00000076833	atp1b1b	protein_coding	1	9896314						8.88739e-12	0	0.372402	0	2834	1	8.88739e-12	0	1	0	21050	0.424226	0.372402	0	1	0	4.7619	36.7347
ENSDARG00000012297	cnga3b	protein_coding	1	9943233						8.88739e-12	0	0.372402	0	2834	1	8.88739e-12	0	1	0	21050	0.424226	0.372402	0	1	0	4.7619	36.7347
ENSDARG00000087107	si:ch73-222h13.1	protein_coding	1	9959773						8.88739e-12	0	0.372402	0	2834	1	8.88739e-12	0	1	0	21050	0.424226	0.372402	0	1	0	4.7619	36.7347
ENSDARG00000075776	D9IL85_DANRE	protein_coding	1	9987516						8.88739e-12	0	0.372402	0	2834	1	8.88739e-12	0	1	0	21050	0.424226	0.372402	0	1	0	4.7619	36.7347
ENSDARG00000008487	dmd	protein_coding	1	10008204						8.88739e-12	0	0.372402	0	2834	1	8.88739e-12	0	1	0	21050	0.424226	0.372402	0	1	0	4.7619	36.7347
ENSDARG00000084839		rRNA	1	10053668						8.88739e-12	0	0.372402	0	2834	1	8.88739e-12	0	1	0	21050	0.424226	0.372402	0	1	0	4.7619	36.7347
ENSDARG00000070239	si:dkey-9k8.1	protein_coding	1	10270507						8.88739e-12	0	0.372402	0	2834	1	8.88739e-12	0	1	0	21050	0.424226	0.372402	0	1	0	4.7619	36.7347
ENSDARG00000074379	zgc:195152	protein_coding	1	10291239						8.88739e-12	0	0.372402	0	2834	1	8.88739e-12	0	1	0	21050	0.424226	0.372402	0	1	0	4.7619	36.7347
ENSDARG00000062854	si:rp71-86k19.1	protein_coding	1	10308297						8.88739e-12	0	0.372402	0	2834	1	8.88739e-12	0	1	0	21050	0.424226	0.372402	0	1	0	4.7619	36.7347
ENSDARG00000091551		rRNA	1	10564048						8.88739e-12	0	0.372402	0	2834	1	8.88739e-12	0	1	0	21050	0.424226	0.372402	0	1	0	4.7619	36.7347
ENSDARG00000092242	si:dkey-26i13.7	protein_coding	1	10776921						8.88739e-12	0	0.372402	0	2141	1	8.88739e-12	0	1	0	21050	0.424226	0.372402	0	1	0	4.08163	36.7347
ENSDARG00000092200	si:dkey-26i13.6	protein_coding	1	10787133						8.88739e-12	0	0.372402	0	2141	1	8.88739e-12	0	1	0	21050	0.424226	0.372402	0	1	0	4.08163	36.7347
ENSDARG00000093636	si:dkey-26i13.5	protein_coding	1	10796396						8.88739e-12	0	0.372402	0	2141	1	8.88739e-12	0	1	0	21050	0.424226	0.372402	0	1	0	4.08163	36.7347
ENSDARG00000095482	si:dkey-26i13.3	protein_coding	1	10807375						8.88739e-12	0	0.372402	0	2141	1	8.88739e-12	0	1	0	21050	0.424226	0.372402	0	1	0	4.08163	36.7347
ENSDARG00000094981	si:dkey-26i13.4	protein_coding	1	10822605						8.88739e-12	0	0.372402	0	2141	1	8.88739e-12	0	1	0	21050	0.424226	0.372402	0	1	0	4.08163	36.7347
ENSDARG00000037619	LOC797518	protein_coding	1	10841252						8.88739e-12	0	0.372402	0	2141	1	8.88739e-12	0	1	0	21050	0.424226	0.372402	0	1	0	4.08163	36.7347
ENSDARG00000062585	zgc:136845	protein_coding	1	10852002						8.88739e-12	0	0.372402	0	2141	1	8.88739e-12	0	1	0	21050	0.424226	0.372402	0	1	0	4.08163	36.7347
ENSDARG00000074213	si:dkey-26i13.2	protein_coding	1	10871414						8.88739e-12	0	0.372402	0	2141	1	8.88739e-12	0	1	0	21050	0.424226	0.372402	0	1	0	4.08163	36.7347
ENSDARG00000062606	si:dkey-26i13.8	protein_coding	1	10892349						8.88739e-12	0	0.372402	0	2141	1	8.88739e-12	0	1	0	21050	0.424226	0.372402	0	1	0	4.08163	36.7347
ENSDARG00000077198	si:dkey-26i13.10	protein_coding	1	10917510						8.88739e-12	0	0.372402	0	2141	1	8.88739e-12	0	1	0	21050	0.424226	0.372402	0	1	0	4.08163	36.7347
ENSDARG00000037621		protein_coding	1	10957101						8.88739e-12	0	0.372402	0	2141	1	8.88739e-12	0	1	0	21050	0.424226	0.372402	0	1	0	4.08163	36.7347
ENSDARG00000007678	zgc:123242	protein_coding	1	10962667						8.88739e-12	0	0.372402	0	2141	1	8.88739e-12	0	1	0	21050	0.424226	0.372402	0	1	0	4.08163	36.7347
ENSDARG00000089930	si:dkey-21j8.2	protein_coding	1	11036567						8.88739e-12	0	0.372402	0	2141	1	8.88739e-12	0	1	0	21050	0.424226	0.372402	0	1	0	4.08163	36.7347
ENSDARG00000077708	SNX8(3of3)	protein_coding	1	11062662						8.88739e-12	0	0.372402	0	2141	1	8.88739e-12	0	1	0	21050	0.424226	0.372402	0	1	0	4.08163	36.7347
ENSDARG00000070460	zgc:153020	protein_coding	1	11078672						8.88739e-12	0	0.372402	0	2141	1	8.88739e-12	0	1	0	21050	0.424226	0.372402	0	1	0	4.08163	36.7347
ENSDARG00000070456	NP_001008591.1	protein_coding	1	11148977						8.88739e-12	0	0.372402	0	2141	1	8.88739e-12	0	1	0	21050	0.424226	0.372402	0	1	0	4.08163	36.7347
ENSDARG00000076271	mtp	protein_coding	1	11180888						8.88739e-12	0	0.372402	0	2141	1	8.88739e-12	0	1	0	21050	0.424226	0.372402	0	1	0	4.08163	36.7347
ENSDARG00000038114	xpa	protein_coding	1	11192286						8.88739e-12	0	0.372402	0	2141	1	8.88739e-12	0	1	0	21050	0.424226	0.372402	0	1	0	4.08163	36.7347
ENSDARG00000094772	si:dkey-58j15.10	protein_coding	1	11221584						8.88739e-12	0	0.372402	0	2141	1	8.88739e-12	0	1	0	21050	0.424226	0.372402	0	1	0	4.08163	36.7347
ENSDARG00000070454	zgc:162119	protein_coding	1	11225305						8.88739e-12	0	0.372402	0	2141	1	8.88739e-12	0	1	0	21050	0.424226	0.372402	0	1	0	4.08163	36.7347
ENSDARG00000070452	zgc:153286	protein_coding	1	11231665						8.88739e-12	0	0.372402	0	2141	1	8.88739e-12	0	1	0	21050	0.424226	0.372402	0	1	0	4.08163	36.7347
ENSDARG00000093650	si:dkey-58j15.11	protein_coding	1	11241595						8.88739e-12	0	0.372402	0	2141	1	8.88739e-12	0	1	0	21050	0.424226	0.372402	0	1	0	4.08163	36.7347
ENSDARG00000042988	zgc:153443	protein_coding	1	11245714						8.88739e-12	0	0.372402	0	2141	1	8.88739e-12	0	1	0	21050	0.424226	0.372402	0	1	0	4.08163	36.7347
ENSDARG00000070449	zgc:101855	protein_coding	1	11295394						8.88739e-12	0	0.372402	0	2141	1	8.88739e-12	0	1	0	21050	0.424226	0.372402	0	1	0	4.08163	36.7347
ENSDARG00000070448	NP_001073455.1	protein_coding	1	11316763						8.88739e-12	0	0.372402	0	2141	1	8.88739e-12	0	1	0	21050	0.424226	0.372402	0	1	0	4.08163	36.7347
ENSDARG00000078057	si:dkey-58j15.9	protein_coding	1	11390514						8.88739e-12	0	0.372402	0	2141	1	8.88739e-12	0	1	0	21050	0.424226	0.372402	0	1	0	4.08163	36.7347
ENSDARG00000008637	NP_998135.1	protein_coding	1	11411056						8.88739e-12	0	0.372402	0	2141	1	8.88739e-12	0	1	0	21050	0.424226	0.372402	0	1	0	4.08163	36.7347
ENSDARG00000091609	LOC100331208	protein_coding	1	11431513						8.88739e-12	0	0.372402	0	2141	1	8.88739e-12	0	1	0	21050	0.424226	0.372402	0	1	0	4.08163	36.7347
ENSDARG00000002634	b4galt1	protein_coding	1	11437846						8.88739e-12	0	0.372402	0	2141	1	8.88739e-12	0	1	0	21050	0.424226	0.372402	0	1	0	4.08163	36.7347
ENSDARG00000062467	zgc:162946	protein_coding	1	11468693						8.88739e-12	0	0.372402	0	2141	1	8.88739e-12	0	1	0	21050	0.424226	0.372402	0	1	0	4.08163	36.7347
ENSDARG00000032808	tdrd7	protein_coding	1	11492071						8.88739e-12	0	0.372402	0	2141	1	8.88739e-12	0	1	0	21050	0.424226	0.372402	0	1	0	4.08163	36.7347
ENSDARG00000078318	si:ch211-288h2.6	protein_coding	1	11527849						8.88739e-12	0	0.372402	0	2141	1	8.88739e-12	0	1	0	21050	0.424226	0.372402	0	1	0	4.08163	36.7347
ENSDARG00000018997	cplx2l	protein_coding	1	11559351						8.88739e-12	0	0.372402	0	2141	1	8.88739e-12	0	1	0	21050	0.424226	0.372402	0	1	0	4.08163	36.7347
ENSDARG00000037634	gne	protein_coding	1	11591629						8.88739e-12	0	0.372402	0	2141	1	8.88739e-12	0	1	0	21050	0.424226	0.372402	0	1	0	4.08163	36.7347
ENSDARG00000045620	zgc:77126	protein_coding	1	11631992						8.88739e-12	0	0.372402	0	2141	1	8.88739e-12	0	1	0	21050	0.424226	0.372402	0	1	0	4.08163	36.7347
ENSDARG00000045618	clta	protein_coding	1	11644344						8.88739e-12	0	0.372402	0	2141	1	8.88739e-12	0	1	0	21050	0.424226	0.372402	0	1	0	4.08163	36.7347
ENSDARG00000057248	si:ch211-109n19.5	protein_coding	1	11660587						8.88739e-12	0	0.372402	0	2141	1	8.88739e-12	0	1	0	21050	0.424226	0.372402	0	1	0	4.08163	36.7347
ENSDARG00000017985	zgc:77739	protein_coding	1	11690336						8.88739e-12	0	0.372402	0	2141	1	8.88739e-12	0	1	0	21050	0.424226	0.372402	0	1	0	4.08163	36.7347
ENSDARG00000084293		rRNA	1	11870731						8.88739e-12	0	0.372402	0	2141	1	8.88739e-12	0	1	0	21050	0.424226	0.372402	0	1	0	4.08163	36.7347
ENSDARG00000084195		rRNA	1	11924351						8.88739e-12	0	0.372402	0	2141	1	8.88739e-12	0	1	0	21050	0.424226	0.372402	0	1	0	4.08163	36.7347
ENSDARG00000089442		rRNA	1	12063292						8.88739e-12	0	0.372402	0	2141	1	8.88739e-12	0	1	0	21050	0.424226	0.372402	0	1	0	4.08163	36.7347
ENSDARG00000054274	pcdh10a	protein_coding	1	12097469						8.88739e-12	0	0.372402	0	2141	1	8.88739e-12	0	1	0	21050	0.424226	0.372402	0	1	0	4.08163	36.7347
ENSDARG00000089805	pcdh18a	protein_coding	1	12145910						8.88739e-12	0	0.372402	0	2141	1	8.88739e-12	0	1	0	21050	0.424226	0.372402	0	1	0	4.08163	36.7347
ENSDARG00000091084		miRNA	1	12169739						8.88739e-12	0	0.372402	0	2141	1	8.88739e-12	0	1	0	21050	0.424226	0.372402	0	1	0	4.08163	36.7347
ENSDARG00000091863	si:dkey-9i4.1	processed_transcript	1	12249599						8.88739e-12	0	0.372402	0	2141	1	8.88739e-12	0	1	0	21050	0.424226	0.372402	0	1	0	4.08163	36.7347
ENSDARG00000094921	si:dkey-9i4.3	processed_transcript	1	12363357						8.88739e-12	0	0.372402	0	2141	1	8.88739e-12	0	1	0	21050	0.424226	0.372402	0	1	0	4.08163	36.7347
ENSDARG00000095099	si:dkey-9i4.2	processed_transcript	1	12363884						8.88739e-12	0	0.372402	0	2141	1	8.88739e-12	0	1	0	21050	0.424226	0.372402	0	1	0	4.08163	36.7347
ENSDARG00000083832		rRNA	1	12667675						8.88739e-12	0	0.523511	0	2141	1	8.88739e-12	0	1	0	21848	0.299564	0.523511	0	1	0	4.08163	37.415
ENSDARG00000084372		rRNA	1	12760550						8.88739e-12	0	0.523511	0	2141	1	8.88739e-12	0	1	0	21848	0.299564	0.523511	0	1	0	4.08163	37.415
ENSDARG00000078525	LOC568973	protein_coding	1	12832675						8.88739e-12	0	0.523511	0	2141	1	8.88739e-12	0	1	0	21848	0.299564	0.523511	0	1	0	4.08163	37.415
ENSDARG00000079626	im:7139285	protein_coding	1	12841965						8.88739e-12	0	0.523511	0	2141	1	8.88739e-12	0	1	0	21848	0.299564	0.523511	0	1	0	4.08163	37.415
ENSDARG00000088299		protein_coding	1	12883123						8.88739e-12	0	0.388234	0	2141	1	8.88739e-12	0	1	0	21168	0.40904	0.388234	0	1	0	4.08163	36.7347
ENSDARG00000057114	zgc:101819	protein_coding	1	12905187						8.88739e-12	0	0.388234	0	2141	1	8.88739e-12	0	1	0	21168	0.40904	0.388234	0	1	0	4.08163	36.7347
ENSDARG00000009026	LOC568926	protein_coding	1	12914287						8.88739e-12	0	0.388234	0	2141	1	8.88739e-12	0	1	0	21168	0.40904	0.388234	0	1	0	4.08163	36.7347
ENSDARG00000085400		snRNA	1	12959052						8.88739e-12	0	0.388234	0	2141	1	8.88739e-12	0	1	0	21168	0.40904	0.388234	0	1	0	4.08163	36.7347
ENSDARG00000014273	camk2d2	protein_coding	1	13048224						8.88739e-12	0	0.388234	0	2141	1	8.88739e-12	0	1	0	21168	0.40904	0.388234	0	1	0	4.08163	36.7347
ENSDARG00000094963	il8	protein_coding	1	13137910						8.88739e-12	0	0.388234	0	2141	1	8.88739e-12	0	1	0	21168	0.40904	0.388234	0	1	0	4.08163	36.7347
ENSDARG00000056806	LOC100334568	protein_coding	1	13141903						8.88739e-12	0	0.388234	0	2141	1	8.88739e-12	0	1	0	21168	0.40904	0.388234	0	1	0	4.08163	36.7347
ENSDARG00000056797	ppp2r2c	protein_coding	1	13168437						8.88739e-12	0	0.388234	0	2141	1	8.88739e-12	0	1	0	21168	0.40904	0.388234	0	1	0	4.08163	36.7347
ENSDARG00000062341	WFS1(1of2)	protein_coding	1	13198595						8.88739e-12	0	0.388234	0	2141	1	8.88739e-12	0	1	0	21168	0.40904	0.388234	0	1	0	4.08163	36.7347
ENSDARG00000056742	crmp1	protein_coding	1	13228201						8.88739e-12	0	0.388234	0	2141	1	8.88739e-12	0	1	0	21168	0.40904	0.388234	0	1	0	4.08163	36.7347
ENSDARG00000037576	DRD5(2of2)	protein_coding	1	13257425						8.88739e-12	0	0.388234	0	2141	1	8.88739e-12	0	1	0	21168	0.40904	0.388234	0	1	0	4.08163	36.7347
ENSDARG00000070431	fip1l1	protein_coding	1	13267564						8.88739e-12	0	0.388234	0	2141	1	8.88739e-12	0	1	0	21168	0.40904	0.388234	0	1	0	4.08163	36.7347
ENSDARG00000022690	chic2	protein_coding	1	13290843						8.88739e-12	0	0.388234	0	2141	1	8.88739e-12	0	1	0	21168	0.40904	0.388234	0	1	0	4.08163	36.7347
ENSDARG00000056677	Q566S0_DANRE	protein_coding	1	13300931						8.88739e-12	0	0.388234	0	2141	1	8.88739e-12	0	1	0	21168	0.40904	0.388234	0	1	0	4.08163	36.7347
ENSDARG00000012903	slc34a2a	protein_coding	1	13317179						8.88739e-12	0	0.388234	0	2141	1	8.88739e-12	0	1	0	21168	0.40904	0.388234	0	1	0	4.08163	36.7347
ENSDARG00000003398	ik:tdsubc_1e8	protein_coding	1	13339435						8.88739e-12	0	0.388234	0	2141	1	8.88739e-12	0	1	0	21168	0.40904	0.388234	0	1	0	4.08163	36.7347
ENSDARG00000074867	LOC100334881	protein_coding	1	13351605						8.88739e-12	0	0.388234	0	2141	1	8.88739e-12	0	1	0	21168	0.40904	0.388234	0	1	0	4.08163	36.7347
ENSDARG00000039063	LOC100005017	protein_coding	1	13384328						8.88739e-12	0	0.388234	0	2141	1	8.88739e-12	0	1	0	21168	0.40904	0.388234	0	1	0	4.08163	36.7347
ENSDARG00000088394		miRNA	1	13399299						8.88739e-12	0	0.388234	0	2141	1	8.88739e-12	0	1	0	21168	0.40904	0.388234	0	1	0	4.08163	36.7347
ENSDARG00000070424		protein_coding	1	13427656						8.88739e-12	0	0.388234	0	2141	1	8.88739e-12	0	1	0	21168	0.40904	0.388234	0	1	0	4.08163	36.7347
ENSDARG00000090330		miRNA	1	13428608						8.88739e-12	0	0.388234	0	2141	1	8.88739e-12	0	1	0	21168	0.40904	0.388234	0	1	0	4.08163	36.7347
ENSDARG00000090249		miRNA	1	13439641						8.88739e-12	0	0.388234	0	2141	1	8.88739e-12	0	1	0	21168	0.40904	0.388234	0	1	0	4.08163	36.7347
ENSDARG00000091356		miRNA	1	13460601						8.88739e-12	0	0.435005	0	1708	1	8.88739e-12	0	1	0	21399	0.367278	0.435005	0	1	0	3.40136	37.415
ENSDARG00000088602		protein_coding	1	13481619						8.88739e-12	0	0.435005	0	1708	1	8.88739e-12	0	1	0	21399	0.367278	0.435005	0	1	0	3.40136	37.415
ENSDARG00000088897		miRNA	1	13482169						8.88739e-12	0	0.435005	0	1708	1	8.88739e-12	0	1	0	21399	0.367278	0.435005	0	1	0	3.40136	37.415
ENSDARG00000078898		protein_coding	1	13865540						8.88739e-12	0	0.435005	0	1708	1	8.88739e-12	0	1	0	21399	0.367278	0.435005	0	1	0	3.40136	37.415
ENSDARG00000007534	itln1	protein_coding	1	13943360						8.88739e-12	0	0.435005	0	1708	1	8.88739e-12	0	1	0	21399	0.367278	0.435005	0	1	0	3.40136	37.415
ENSDARG00000077804	A4IGG8_DANRE	protein_coding	1	13953062						8.88739e-12	0	0.435005	0	1708	1	8.88739e-12	0	1	0	21399	0.367278	0.435005	0	1	0	3.40136	37.415
ENSDARG00000013881	pi4k2b	protein_coding	1	13985422						8.88739e-12	0	0.435005	0	1708	1	8.88739e-12	0	1	0	21399	0.367278	0.435005	0	1	0	3.40136	37.415
ENSDARG00000079317	DLC1	protein_coding	1	14017727						8.88739e-12	0	0.435005	0	1708	1	8.88739e-12	0	1	0	21399	0.367278	0.435005	0	1	0	3.40136	37.415
ENSDARG00000089762		protein_coding	1	14185451						8.88739e-12	0	0.435005	0	1708	1	8.88739e-12	0	1	0	21399	0.367278	0.435005	0	1	0	3.40136	37.415
ENSDARG00000090659	LOC100334126	protein_coding	1	14345879						8.88739e-12	0	0.435005	0	1708	1	8.88739e-12	0	1	0	21399	0.367278	0.435005	0	1	0	3.40136	37.415
ENSDARG00000092570	TUSC3(2of2)	protein_coding	1	14822788						8.88739e-12	0	0.589929	0	1708	1	8.88739e-12	0	1	0	22139	0.257081	0.589929	0	1	0	3.40136	38.0952
ENSDARG00000084595		rRNA	1	14891256						8.88739e-12	0	0.589929	0	1708	1	8.88739e-12	0	1	0	22139	0.257081	0.589929	0	1	0	3.40136	38.0952
ENSDARG00000093737	tusc3	processed_transcript	1	14899827						8.88739e-12	0	0.589929	0	1708	1	8.88739e-12	0	1	0	22139	0.257081	0.589929	0	1	0	3.40136	38.0952
ENSDARG00000078854		protein_coding	1	14899827						8.88739e-12	0	0.589929	0	1708	1	8.88739e-12	0	1	0	22139	0.257081	0.589929	0	1	0	3.40136	38.0952
ENSDARG00000091571	TUSC3(1of2)	protein_coding	1	14934072						8.88739e-12	0	0.589929	0	1708	1	8.88739e-12	0	1	0	22139	0.257081	0.589929	0	1	0	3.40136	38.0952
ENSDARG00000007356	fgf20a	protein_coding	1	15134972						8.88739e-12	0	0.589929	0	1708	1	8.88739e-12	0	1	0	22139	0.257081	0.589929	0	1	0	3.40136	38.0952
ENSDARG00000078599	efha2	protein_coding	1	15138923						8.88739e-12	0	0.589929	0	1708	1	8.88739e-12	0	1	0	22139	0.257081	0.589929	0	1	0	3.40136	38.0952
ENSDARG00000080567		snoRNA	1	15200420						8.88739e-12	0	0.518835	0	3200	1	8.88739e-12	1492	1	0	21828	0.302807	0.518835	0	1	0	4.08163	37.415
ENSDARG00000091657		pseudogene	1	15202016						8.88739e-12	0	0.518835	0	3200	1	8.88739e-12	1492	1	0	21828	0.302807	0.518835	0	1	0	4.08163	37.415
ENSDARG00000017119	vps37a	protein_coding	1	15204974						8.88739e-12	0	0.518835	0	3200	1	8.88739e-12	1492	1	0	21828	0.302807	0.518835	0	1	0	4.08163	37.415
ENSDARG00000070412	mtmr7b	protein_coding	1	15226108						8.88739e-12	0	0.518835	0	3200	1	8.88739e-12	1492	1	0	21828	0.302807	0.518835	0	1	0	4.08163	37.415
ENSDARG00000034105	LOC557250	protein_coding	1	15282565						8.88739e-12	0	0.374257	0	3200	1	8.88739e-12	1492	1	0	21088	0.422419	0.374257	0	1	0	4.08163	36.7347
ENSDARG00000062198	PCM1	protein_coding	1	15367573						8.88739e-12	0	0.374257	0	3200	1	8.88739e-12	1492	1	0	21088	0.422419	0.374257	0	1	0	4.08163	36.7347
ENSDARG00000034817	asah1b	protein_coding	1	15396153						8.88739e-12	0	0.374257	0	3200	1	8.88739e-12	1492	1	0	21088	0.422419	0.374257	0	1	0	4.08163	36.7347
ENSDARG00000056504	zgc:112426	protein_coding	1	15417526						8.88739e-12	0	0.374257	0	3200	1	8.88739e-12	1492	1	0	21088	0.422419	0.374257	0	1	0	4.08163	36.7347
ENSDARG00000084051		rRNA	1	15510578						8.88739e-12	0	0.374257	0	3200	1	8.88739e-12	1492	1	0	21088	0.422419	0.374257	0	1	0	4.08163	36.7347
ENSDARG00000090809		snoRNA	1	15669620						8.88739e-12	0	0.374257	0	3200	1	8.88739e-12	1492	1	0	21088	0.422419	0.374257	0	1	0	4.08163	36.7347
ENSDARG00000086427		snoRNA	1	15672053						8.88739e-12	0	0.374257	0	3200	1	8.88739e-12	1492	1	0	21088	0.422419	0.374257	0	1	0	4.08163	36.7347
ENSDARG00000091629		snoRNA	1	15674482						8.88739e-12	0	0.374257	0	3200	1	8.88739e-12	1492	1	0	21088	0.422419	0.374257	0	1	0	4.08163	36.7347
ENSDARG00000088747		snoRNA	1	15677292						8.88739e-12	0	0.374257	0	3200	1	8.88739e-12	1492	1	0	21088	0.422419	0.374257	0	1	0	4.08163	36.7347
ENSDARG00000090636		snoRNA	1	15679314						8.88739e-12	0	0.374257	0	3200	1	8.88739e-12	1492	1	0	21088	0.422419	0.374257	0	1	0	4.08163	36.7347
ENSDARG00000090653		snoRNA	1	15681062						8.88739e-12	0	0.374257	0	3200	1	8.88739e-12	1492	1	0	21088	0.422419	0.374257	0	1	0	4.08163	36.7347
ENSDARG00000088569		snoRNA	1	15683111						8.88739e-12	0	0.374257	0	3200	1	8.88739e-12	1492	1	0	21088	0.422419	0.374257	0	1	0	4.08163	36.7347
ENSDARG00000092109	si:ch211-194c21.1	processed_transcript	1	16072419						8.88739e-12	0	0.374257	0	3200	1	8.88739e-12	1492	1	0	21088	0.422419	0.374257	0	1	0	4.08163	36.7347
ENSDARG00000017591	fat1	protein_coding	1	16118817						8.88739e-12	0	0.374257	0	2454	1	8.88739e-12	746	1	0	21088	0.422419	0.374257	0	1	0	3.40136	36.7347
ENSDARG00000092708	si:dkey-228c11.4	processed_transcript	1	16207851						8.88739e-12	0	0.374257	0	1708	1	8.88739e-12	0	1	0	21088	0.422419	0.374257	0	1	0	3.40136	36.7347
ENSDARG00000017905	casp3a	protein_coding	1	16269237						8.88739e-12	0	0.374257	0	1708	1	8.88739e-12	0	1	0	21088	0.422419	0.374257	0	1	0	3.40136	36.7347
ENSDARG00000030514	acsl1	protein_coding	1	16279346						8.88739e-12	0	0.374257	0	1708	1	8.88739e-12	0	1	0	21088	0.422419	0.374257	0	1	0	3.40136	36.7347
ENSDARG00000056400	helt	protein_coding	1	16335287						8.88739e-12	0	0.374257	0	1708	1	8.88739e-12	0	1	0	21088	0.422419	0.374257	0	1	0	3.40136	36.7347
ENSDARG00000042937	si:ch211-197n1.2	protein_coding	1	16359910						8.88739e-12	0	0.374257	0	1708	1	8.88739e-12	0	1	0	21088	0.422419	0.374257	0	1	0	3.40136	36.7347
ENSDARG00000094906	B8JIF7_DANRE	protein_coding	1	16394283						8.88739e-12	0	0.374257	0	1708	1	8.88739e-12	0	1	0	21088	0.422419	0.374257	0	1	0	3.40136	36.7347
ENSDARG00000092600	si:dkey-256e7.5	protein_coding	1	16409828						8.88739e-12	0	0.374257	0	1708	1	8.88739e-12	0	1	0	21088	0.422419	0.374257	0	1	0	3.40136	36.7347
ENSDARG00000027355	slc25a4	protein_coding	1	16418640						8.88739e-12	0	0.374257	0	1708	1	8.88739e-12	0	1	0	21088	0.422419	0.374257	0	1	0	3.40136	36.7347
ENSDARG00000056381	zgc:85910	protein_coding	1	16422939						8.88739e-12	0	0.374257	0	1708	1	8.88739e-12	0	1	0	21088	0.422419	0.374257	0	1	0	3.40136	36.7347
ENSDARG00000056376	ankrd37	protein_coding	1	16437321						8.88739e-12	0	0.374257	0	1708	1	8.88739e-12	0	1	0	21088	0.422419	0.374257	0	1	0	3.40136	36.7347
ENSDARG00000056369	ufsp2	protein_coding	1	16441366						8.88739e-12	0	0.374257	0	1708	1	8.88739e-12	0	1	0	21088	0.422419	0.374257	0	1	0	3.40136	36.7347
ENSDARG00000092022	si:dkey-256e7.8	protein_coding	1	16454586						8.88739e-12	0	0.374257	0	1708	1	8.88739e-12	0	1	0	21088	0.422419	0.374257	0	1	0	3.40136	36.7347
ENSDARG00000011023	pdlim3a	protein_coding	1	16463748						8.88739e-12	0	0.374257	0	1708	1	8.88739e-12	0	1	0	21088	0.422419	0.374257	0	1	0	3.40136	36.7347
ENSDARG00000003046	sorbs2a	protein_coding	1	16489551						8.88739e-12	0	0.374257	0	1708	1	8.88739e-12	0	1	0	21088	0.422419	0.374257	0	1	0	3.40136	36.7347
ENSDARG00000095697	si:dkeyp-11a2.3	processed_transcript	1	16600275						8.88739e-12	0	0.374257	0	1708	1	8.88739e-12	0	1	0	21088	0.422419	0.374257	0	1	0	3.40136	36.7347
ENSDARG00000016065	tlr3	protein_coding	1	16634839						8.88739e-12	0	0.374257	0	1708	1	8.88739e-12	0	1	0	21088	0.422419	0.374257	0	1	0	3.40136	36.7347
ENSDARG00000062132	cyp4v2	protein_coding	1	16642201						8.88739e-12	0	0.374257	0	1708	1	8.88739e-12	0	1	0	21088	0.422419	0.374257	0	1	0	3.40136	36.7347
ENSDARG00000090504		miRNA	1	16908287						8.88739e-12	0	0.374257	0	3384	1	8.88739e-12	1676	1	0	21088	0.422419	0.374257	0	1	0	4.08163	36.7347
ENSDARG00000094943	si:ch211-161c21.2	processed_transcript	1	16929507						8.88739e-12	0	0.374257	0	3384	1	8.88739e-12	1676	1	0	21088	0.422419	0.374257	0	1	0	4.08163	36.7347
ENSDARG00000037545	mtnr1aa	protein_coding	1	16993230						8.88739e-12	0	0.374257	0	3384	1	8.88739e-12	1676	1	0	21088	0.422419	0.374257	0	1	0	4.08163	36.7347
ENSDARG00000062122	klhl5	protein_coding	1	17105728						8.88739e-12	0	0.374257	0	3384	1	8.88739e-12	1676	1	0	21088	0.422419	0.374257	0	1	0	4.08163	36.7347
ENSDARG00000095111	si:dkey-192k22.2	protein_coding	1	17292759						8.88739e-12	0	0.374257	0	3384	1	8.88739e-12	1676	1	0	21088	0.422419	0.374257	0	1	0	4.08163	36.7347
ENSDARG00000008287	fam114a1	protein_coding	1	17317642						8.88739e-12	0	0.374257	0	3384	1	8.88739e-12	1676	1	0	21088	0.422419	0.374257	0	1	0	4.08163	36.7347
ENSDARG00000015495	klf3	protein_coding	1	17336041						8.88739e-12	0	0.374257	0	3384	1	8.88739e-12	1676	1	0	21088	0.422419	0.374257	0	1	0	4.08163	36.7347
ENSDARG00000062081	tbc1d1	protein_coding	1	17387243						8.88739e-12	0	0.243961	0	3384	1	8.88739e-12	1676	1	0	20290	0.570215	0.243961	0	1	0	4.08163	36.0544
ENSDARG00000018178	pgm2	protein_coding	1	17521063						8.88739e-12	0	0.243961	0	3384	1	8.88739e-12	1676	1	0	20290	0.570215	0.243961	0	1	0	4.08163	36.0544
ENSDARG00000093886	si:dkey-167i21.2	protein_coding	1	17552786						8.88739e-12	0	0.243961	0	3384	1	8.88739e-12	1676	1	0	20290	0.570215	0.243961	0	1	0	4.08163	36.0544
ENSDARG00000056163	zgc:73228	protein_coding	1	17553574						8.88739e-12	0	0.243961	0	3384	1	8.88739e-12	1676	1	0	20290	0.570215	0.243961	0	1	0	4.08163	36.0544
ENSDARG00000092811	si:dkey-167i21.4	processed_transcript	1	17571242						8.88739e-12	0	0.243961	0	3384	1	8.88739e-12	1676	1	0	20290	0.570215	0.243961	0	1	0	4.08163	36.0544
ENSDARG00000079488	zgc:195282	protein_coding	1	17583357						8.88739e-12	0	0.243961	0	3384	1	8.88739e-12	1676	1	0	20290	0.570215	0.243961	0	1	0	4.08163	36.0544
ENSDARG00000062055	si:dkey-20n3.1	protein_coding	1	17604955						8.88739e-12	0	0.243961	0	3384	1	8.88739e-12	1676	1	0	20290	0.570215	0.243961	0	1	0	4.08163	36.0544
ENSDARG00000074275	si:ch211-157h5.2	protein_coding	1	17707645						8.88739e-12	0	0.243961	0	3384	1	8.88739e-12	1676	1	0	20290	0.570215	0.243961	0	1	0	4.08163	36.0544
ENSDARG00000075330	si:ch211-157h5.5	protein_coding	1	17816221						8.88739e-12	0	0.243961	0	3384	1	8.88739e-12	1676	1	0	20290	0.570215	0.243961	0	1	0	4.08163	36.0544
ENSDARG00000006392	exosc9	protein_coding	1	17825396						8.88739e-12	0	0.243961	0	3384	1	8.88739e-12	1676	1	0	20290	0.570215	0.243961	0	1	0	4.08163	36.0544
ENSDARG00000073902	ptpn9b	protein_coding	1	17836443						8.88739e-12	0	0.243961	0	3384	1	8.88739e-12	1676	1	0	20290	0.570215	0.243961	0	1	0	4.08163	36.0544
ENSDARG00000019945	ptprdb	protein_coding	1	17864815						8.88739e-12	0	0.305928	0	1708	1	8.88739e-12	0	1	0	20627	0.494393	0.305928	0	1	0	3.40136	36.7347
ENSDARG00000086957	si:dkeyp-118a3.2	processed_transcript	1	18045136						8.88739e-12	0	0.305928	0	1708	1	8.88739e-12	0	1	0	20627	0.494393	0.305928	0	1	0	3.40136	36.7347
ENSDARG00000056151	tyrp1b	protein_coding	1	18074732						8.88739e-12	0	0.305928	0	1708	1	8.88739e-12	0	1	0	20627	0.494393	0.305928	0	1	0	3.40136	36.7347
ENSDARG00000061985	si:ch211-241e15.2	protein_coding	1	18094943						8.88739e-12	0	0.305928	0	1708	1	8.88739e-12	0	1	0	20627	0.494393	0.305928	0	1	0	3.40136	36.7347
ENSDARG00000061981	lap3	protein_coding	1	18160275						8.88739e-12	0	0.305928	0	1708	1	8.88739e-12	0	1	0	20627	0.494393	0.305928	0	1	0	3.40136	36.7347
ENSDARG00000003631	clock3	protein_coding	1	18174899						8.88739e-12	0	0.305928	0	1708	1	8.88739e-12	0	1	0	20627	0.494393	0.305928	0	1	0	3.40136	36.7347
ENSDARG00000056133	kitb	protein_coding	1	18214357						8.88739e-12	0	0.305928	0	1708	1	8.88739e-12	0	1	0	20627	0.494393	0.305928	0	1	0	3.40136	36.7347
ENSDARG00000070321	si:dkey-245p14.5	protein_coding	1	18257123						8.88739e-12	0	0.305928	0	1708	1	8.88739e-12	0	1	0	20627	0.494393	0.305928	0	1	0	3.40136	36.7347
ENSDARG00000017744	smc2	protein_coding	1	18277015						8.88739e-12	0	0.305928	0	1708	1	8.88739e-12	0	1	0	20627	0.494393	0.305928	0	1	0	3.40136	36.7347
ENSDARG00000070320	si:dkey-245p14.4	protein_coding	1	18277039						8.88739e-12	0	0.305928	0	1708	1	8.88739e-12	0	1	0	20627	0.494393	0.305928	0	1	0	3.40136	36.7347
ENSDARG00000061952	si:dkey-245p14.6	protein_coding	1	18304647						8.88739e-12	0	0.305928	0	1708	1	8.88739e-12	0	1	0	20627	0.494393	0.305928	0	1	0	3.40136	36.7347
ENSDARG00000061936	si:dkey-245p14.2	protein_coding	1	18344284						8.88739e-12	0	0.305928	0	1708	1	8.88739e-12	0	1	0	20627	0.494393	0.305928	0	1	0	3.40136	36.7347
ENSDARG00000006434	polr1e	protein_coding	1	18379207						8.88739e-12	0	0.305928	0	1708	1	8.88739e-12	0	1	0	20627	0.494393	0.305928	0	1	0	3.40136	36.7347
ENSDARG00000037484	tmem192	protein_coding	1	18391440						8.88739e-12	0	0.305928	0	1708	1	8.88739e-12	0	1	0	20627	0.494393	0.305928	0	1	0	3.40136	36.7347
ENSDARG00000094729	si:ch211-42i9.4	processed_transcript	1	18409842						8.88739e-12	0	0.305928	0	1708	1	8.88739e-12	0	1	0	20627	0.494393	0.305928	0	1	0	3.40136	36.7347
ENSDARG00000095388	si:ch211-42i9.5	processed_transcript	1	18432761						8.88739e-12	0	0.305928	0	1708	1	8.88739e-12	0	1	0	20627	0.494393	0.305928	0	1	0	3.40136	36.7347
ENSDARG00000085360		rRNA	1	18447594						8.88739e-12	0	0.305928	0	1708	1	8.88739e-12	0	1	0	20627	0.494393	0.305928	0	1	0	3.40136	36.7347
ENSDARG00000037487	march1	protein_coding	1	18450403						8.88739e-12	0	0.305928	0	1708	1	8.88739e-12	0	1	0	20627	0.494393	0.305928	0	1	0	3.40136	36.7347
ENSDARG00000008068	zgc:110664	protein_coding	1	18501265						8.88739e-12	0	0.305928	0	1708	1	8.88739e-12	0	1	0	20627	0.494393	0.305928	0	1	0	3.40136	36.7347
ENSDARG00000077648	si:ch211-42i9.8	protein_coding	1	18506890						8.88739e-12	0	0.305928	0	1708	1	8.88739e-12	0	1	0	20627	0.494393	0.305928	0	1	0	3.40136	36.7347
ENSDARG00000079250	zbtb5	processed_transcript	1	18550346						8.88739e-12	0	0.305928	0	1708	1	8.88739e-12	0	1	0	20627	0.494393	0.305928	0	1	0	3.40136	36.7347
ENSDARG00000019986	grhprb	protein_coding	1	18577698						8.88739e-12	0	0.305928	0	1708	1	8.88739e-12	0	1	0	20627	0.494393	0.305928	0	1	0	3.40136	36.7347
ENSDARG00000080019	si:dkey-82j4.2	protein_coding	1	18591063						8.88739e-12	0	0.305928	0	1708	1	8.88739e-12	0	1	0	20627	0.494393	0.305928	0	1	0	3.40136	36.7347
ENSDARG00000061880	apbb2	protein_coding	1	18680382						8.88739e-12	0	0.305928	0	1708	1	8.88739e-12	0	1	0	20627	0.494393	0.305928	0	1	0	3.40136	36.7347
ENSDARG00000070281	NSUN7	protein_coding	1	18783254						8.88739e-12	0	0.305928	0	1708	1	8.88739e-12	0	1	0	20627	0.494393	0.305928	0	1	0	3.40136	36.7347
ENSDARG00000070278	mettl14	protein_coding	1	18807188						8.88739e-12	0	0.305928	0	1708	1	8.88739e-12	0	1	0	20627	0.494393	0.305928	0	1	0	3.40136	36.7347
ENSDARG00000061830	prss12	protein_coding	1	18813343						8.88739e-12	0	0.305928	0	1708	1	8.88739e-12	0	1	0	20627	0.494393	0.305928	0	1	0	3.40136	36.7347
ENSDARG00000041776	ndst3	protein_coding	1	18885370						8.88739e-12	0	0.305928	0	1708	1	8.88739e-12	0	1	0	20627	0.494393	0.305928	0	1	0	3.40136	36.7347
ENSDARG00000095632	si:dkey-189j19.1	processed_transcript	1	19262413						8.88739e-12	0	0.305928	0	1708	1	8.88739e-12	0	1	0	20627	0.494393	0.305928	0	1	0	3.40136	36.7347
ENSDARG00000037455	zgc:136652	protein_coding	1	19337371						8.88739e-12	0	0.305928	0	1708	1	8.88739e-12	0	1	0	20627	0.494393	0.305928	0	1	0	3.40136	36.7347
ENSDARG00000093816	si:ch211-142c4.1	protein_coding	1	19374957						8.88739e-12	0	0.410819	0	1708	1	8.88739e-12	0	1	0	21287	0.388312	0.410819	0	1	0	3.40136	37.415
ENSDARG00000070266	spock3	protein_coding	1	19416519						8.88739e-12	0	0.410819	0	1708	1	8.88739e-12	0	1	0	21287	0.388312	0.410819	0	1	0	3.40136	37.415
ENSDARG00000037429	tll1	protein_coding	1	19514406						8.88739e-12	0	0.410819	0	1708	1	8.88739e-12	0	1	0	21287	0.388312	0.410819	0	1	0	3.40136	37.415
ENSDARG00000055874	cpe	protein_coding	1	19620786						8.88739e-12	0	0.410819	0	1708	1	8.88739e-12	0	1	0	21287	0.388312	0.410819	0	1	0	3.40136	37.415
ENSDARG00000055876	sc4mol	protein_coding	1	19695811						8.88739e-12	0	0.410819	0	1708	1	8.88739e-12	0	1	0	21287	0.388312	0.410819	0	1	0	3.40136	37.415
ENSDARG00000092321	si:dkeyp-72g6.3	processed_transcript	1	19710741						8.88739e-12	0	0.410819	0	1708	1	8.88739e-12	0	1	0	21287	0.388312	0.410819	0	1	0	3.40136	37.415
ENSDARG00000061786	si:ch211-287c11.1	protein_coding	1	19713356						8.88739e-12	0	0.410819	0	1708	1	8.88739e-12	0	1	0	21287	0.388312	0.410819	0	1	0	3.40136	37.415
ENSDARG00000094202	si:dkeyp-72g6.2	protein_coding	1	19718015						8.88739e-12	0	0.410819	0	1708	1	8.88739e-12	0	1	0	21287	0.388312	0.410819	0	1	0	3.40136	37.415
ENSDARG00000084201		rRNA	1	19748271						8.88739e-12	0	0.410819	0	1708	1	8.88739e-12	0	1	0	21287	0.388312	0.410819	0	1	0	3.40136	37.415
ENSDARG00000095709	si:ch211-287c11.5	processed_transcript	1	19762279						8.88739e-12	0	0.410819	0	1708	1	8.88739e-12	0	1	0	21287	0.388312	0.410819	0	1	0	3.40136	37.415
ENSDARG00000093520	si:ch211-287c11.4	processed_transcript	1	19772181						8.88739e-12	0	0.410819	0	1708	1	8.88739e-12	0	1	0	21287	0.388312	0.410819	0	1	0	3.40136	37.415
ENSDARG00000092815	si:ch211-287c11.3	processed_transcript	1	19782088						8.88739e-12	0	0.410819	0	1708	1	8.88739e-12	0	1	0	21287	0.388312	0.410819	0	1	0	3.40136	37.415
ENSDARG00000095472	si:ch211-287c11.2	processed_transcript	1	19791993						8.88739e-12	0	0.410819	0	1708	1	8.88739e-12	0	1	0	21287	0.388312	0.410819	0	1	0	3.40136	37.415
ENSDARG00000061459	si:dkey-253i9.4	protein_coding	1	19921466						8.88739e-12	0	0.410819	0	1708	1	8.88739e-12	0	1	0	21287	0.388312	0.410819	0	1	0	3.40136	37.415
ENSDARG00000037411	npy1r	protein_coding	1	20025482						8.88739e-12	0	0.358872	0	2721	1	8.88739e-12	1013	1	0	20950	0.437651	0.358872	0	1	0	4.08163	36.7347
ENSDARG00000084908		rRNA	1	20036999						8.88739e-12	0	0.358872	0	2721	1	8.88739e-12	1013	1	0	20950	0.437651	0.358872	0	1	0	4.08163	36.7347
ENSDARG00000037410	zgc:103633	protein_coding	1	20092032						8.88739e-12	0	0.358872	0	2721	1	8.88739e-12	1013	1	0	20950	0.437651	0.358872	0	1	0	4.08163	36.7347
ENSDARG00000037409	tmem144a	protein_coding	1	20095811						8.88739e-12	0	0.358872	0	2721	1	8.88739e-12	1013	1	0	20950	0.437651	0.358872	0	1	0	4.08163	36.7347
ENSDARG00000070173	gria2a	protein_coding	1	20115714						8.88739e-12	0	0.358872	0	2721	1	8.88739e-12	1013	1	0	20950	0.437651	0.358872	0	1	0	4.08163	36.7347
ENSDARG00000088676		miRNA	1	20124160						8.88739e-12	0	0.358872	0	2721	1	8.88739e-12	1013	1	0	20950	0.437651	0.358872	0	1	0	4.08163	36.7347
ENSDARG00000052782	glrba	protein_coding	1	20221979						8.88739e-12	0	0.358872	0	2721	1	8.88739e-12	1013	1	0	20950	0.437651	0.358872	0	1	0	4.08163	36.7347
ENSDARG00000037406	si:dkey-251e24.6	protein_coding	1	20278502						8.88739e-12	0	0.358872	0	2721	1	8.88739e-12	1013	1	0	20950	0.437651	0.358872	0	1	0	4.08163	36.7347
ENSDARG00000034773	ncapd3	protein_coding	1	20323105						8.88739e-12	0	0.358872	0	2721	1	8.88739e-12	1013	1	0	20950	0.437651	0.358872	0	1	0	4.08163	36.7347
ENSDARG00000033273	zgc:123274	protein_coding	1	20345963						8.88739e-12	0	0.358872	0	2721	1	8.88739e-12	1013	1	0	20950	0.437651	0.358872	0	1	0	4.08163	36.7347
ENSDARG00000055439	adamtsl7	protein_coding	1	20359325						8.88739e-12	0	0.358872	0	2721	1	8.88739e-12	1013	1	0	20950	0.437651	0.358872	0	1	0	4.08163	36.7347
ENSDARG00000055443	zcchc7l	protein_coding	1	20392903						8.88739e-12	0	0.358872	0	2721	1	8.88739e-12	1013	1	0	20950	0.437651	0.358872	0	1	0	4.08163	36.7347
ENSDARG00000088531		rRNA	1	20463016						8.88739e-12	0	0.358872	0	2721	1	8.88739e-12	1013	1	0	20950	0.437651	0.358872	0	1	0	4.08163	36.7347
ENSDARG00000095593	si:ch211-134c9.2	protein_coding	1	20556618						8.88739e-12	0	0.39215	0	1708	1	8.88739e-12	0	1	0	21190	0.405369	0.39215	0	1	0	3.40136	37.415
ENSDARG00000037383	pax5	protein_coding	1	20560788						8.88739e-12	0	0.39215	0	1708	1	8.88739e-12	0	1	0	21190	0.405369	0.39215	0	1	0	3.40136	37.415
ENSDARG00000085494		rRNA	1	20576154						8.88739e-12	0	0.39215	0	1708	1	8.88739e-12	0	1	0	21190	0.405369	0.39215	0	1	0	3.40136	37.415
ENSDARG00000030759	melk	protein_coding	1	20696018						8.88739e-12	0	0.39215	0	1708	1	8.88739e-12	0	1	0	21190	0.405369	0.39215	0	1	0	3.40136	37.415
ENSDARG00000079074	si:ch73-173k21.1	protein_coding	1	20717267						8.88739e-12	0	0.39215	0	1708	1	8.88739e-12	0	1	0	21190	0.405369	0.39215	0	1	0	3.40136	37.415
ENSDARG00000061504	zgc:153957	protein_coding	1	20772168						8.88739e-12	0	0.39215	0	1708	1	8.88739e-12	0	1	0	21190	0.405369	0.39215	0	1	0	3.40136	37.415
ENSDARG00000000606	dnah7l	protein_coding	1	20837616						8.88739e-12	0	0.39215	0	1708	1	8.88739e-12	0	1	0	21190	0.405369	0.39215	0	1	0	3.40136	37.415
ENSDARG00000084307		rRNA	1	21026919						8.88739e-12	0	0.39215	0	1708	1	8.88739e-12	0	1	0	21190	0.405369	0.39215	0	1	0	3.40136	37.415
ENSDARG00000087224	si:ch73-380n15.2	protein_coding	1	21057720						8.88739e-12	0	0.39215	0	1708	1	8.88739e-12	0	1	0	21190	0.405369	0.39215	0	1	0	3.40136	37.415
ENSDARG00000052764	chrnb3a	protein_coding	1	21162893						8.88739e-12	0	0.39215	0	1708	1	8.88739e-12	0	1	0	21190	0.405369	0.39215	0	1	0	3.40136	37.415
ENSDARG00000092275	si:dkey-234d14.2	protein_coding	1	21201229						8.88739e-12	0	0.39215	0	1708	1	8.88739e-12	0	1	0	21190	0.405369	0.39215	0	1	0	3.40136	37.415
ENSDARG00000055559	chrna6	protein_coding	1	21258659						8.88739e-12	0	0.39215	0	1708	1	8.88739e-12	0	1	0	21190	0.405369	0.39215	0	1	0	3.40136	37.415
ENSDARG00000085459		rRNA	1	21295306						8.88739e-12	0	0.39215	0	1708	1	8.88739e-12	0	1	0	21190	0.405369	0.39215	0	1	0	3.40136	37.415
ENSDARG00000008674	chrnb2a	protein_coding	1	21321053						8.88739e-12	0	0.39215	0	1708	1	8.88739e-12	0	1	0	21190	0.405369	0.39215	0	1	0	3.40136	37.415
ENSDARG00000026871	uchl1	protein_coding	1	21421850						8.88739e-12	0	0.39215	0	1708	1	8.88739e-12	0	1	0	21190	0.405369	0.39215	0	1	0	3.40136	37.415
ENSDARG00000016470	anxa5b	protein_coding	1	21428978						8.88739e-12	0	0.39215	0	1708	1	8.88739e-12	0	1	0	21190	0.405369	0.39215	0	1	0	3.40136	37.415
ENSDARG00000091660	wu:fc20g06	protein_coding	1	21451706						8.88739e-12	0	0.39215	0	1708	1	8.88739e-12	0	1	0	21190	0.405369	0.39215	0	1	0	3.40136	37.415
ENSDARG00000038056	zgc:162825	protein_coding	1	21460057						8.88739e-12	0	0.39215	0	1708	1	8.88739e-12	0	1	0	21190	0.405369	0.39215	0	1	0	3.40136	37.415
ENSDARG00000002406	zgc:63660	protein_coding	1	21465390						8.88739e-12	0	0.39215	0	1708	1	8.88739e-12	0	1	0	21190	0.405369	0.39215	0	1	0	3.40136	37.415
ENSDARG00000034007	prom1b	protein_coding	1	21487025						8.88739e-12	0	0.39215	0	1708	1	8.88739e-12	0	1	0	21190	0.405369	0.39215	0	1	0	3.40136	37.415
ENSDARG00000061143	tapt1b	protein_coding	1	21544349						8.88739e-12	0	0.39215	0	1708	1	8.88739e-12	0	1	0	21190	0.405369	0.39215	0	1	0	3.40136	37.415
ENSDARG00000034896	ldb2b	protein_coding	1	21579492						8.88739e-12	0	0.39215	0	1708	1	8.88739e-12	0	1	0	21190	0.405369	0.39215	0	1	0	3.40136	37.415
ENSDARG00000037378	qdprb1	protein_coding	1	21619319						8.88739e-12	0	0.39215	0	1708	1	8.88739e-12	0	1	0	21190	0.405369	0.39215	0	1	0	3.40136	37.415
ENSDARG00000012672	gtf2e2	protein_coding	1	21625839						8.88739e-12	0	0.39215	0	1708	1	8.88739e-12	0	1	0	21190	0.405369	0.39215	0	1	0	3.40136	37.415
ENSDARG00000093064	si:dkey-92j12.6	processed_transcript	1	21631851						8.88739e-12	0	0.39215	0	1708	1	8.88739e-12	0	1	0	21190	0.405369	0.39215	0	1	0	3.40136	37.415
ENSDARG00000061121	si:ch211-209p5.2	protein_coding	1	21717645						8.88739e-12	0	0.39215	0	1708	1	8.88739e-12	0	1	0	21190	0.405369	0.39215	0	1	0	3.40136	37.415
ENSDARG00000085528		rRNA	1	21779242						8.88739e-12	0	0.39215	0	1708	1	8.88739e-12	0	1	0	21190	0.405369	0.39215	0	1	0	3.40136	37.415
ENSDARG00000094677	si:dkey-92j12.5	protein_coding	1	22004553						8.88739e-12	0	0.39215	0	2624	1	8.88739e-12	0	1	0	21190	0.405369	0.39215	0	1	0	4.08163	37.415
ENSDARG00000054799	rfc1	protein_coding	1	22017139						8.88739e-12	0	0.39215	0	2624	1	8.88739e-12	0	1	0	21190	0.405369	0.39215	0	1	0	4.08163	37.415
ENSDARG00000037350	rpl9	protein_coding	1	22043597						8.88739e-12	0	0.39215	0	2624	1	8.88739e-12	0	1	0	21190	0.405369	0.39215	0	1	0	4.08163	37.415
ENSDARG00000022845	lias	protein_coding	1	22048804						8.88739e-12	0	0.39215	0	2624	1	8.88739e-12	0	1	0	21190	0.405369	0.39215	0	1	0	4.08163	37.415
ENSDARG00000019838	ugdh	protein_coding	1	22057626						8.88739e-12	0	0.39215	0	2624	1	8.88739e-12	0	1	0	21190	0.405369	0.39215	0	1	0	4.08163	37.415
ENSDARG00000005799	zgc:77713	protein_coding	1	22071717						8.88739e-12	0	0.39215	0	2624	1	8.88739e-12	0	1	0	21190	0.405369	0.39215	0	1	0	4.08163	37.415
ENSDARG00000013505	ube2k	protein_coding	1	22085711						8.88739e-12	0	0.39215	0	2624	1	8.88739e-12	0	1	0	21190	0.405369	0.39215	0	1	0	4.08163	37.415
ENSDARG00000055022	pds5a	protein_coding	1	22097096						8.88739e-12	0	0.39215	0	2624	1	8.88739e-12	0	1	0	21190	0.405369	0.39215	0	1	0	4.08163	37.415
ENSDARG00000061451	n4bp2	protein_coding	1	22146588						8.88739e-12	0	0.39215	0	2624	1	8.88739e-12	0	1	0	21190	0.405369	0.39215	0	1	0	4.08163	37.415
ENSDARG00000070121	rhoh	protein_coding	1	22172499						8.88739e-12	0	0.39215	0	2624	1	8.88739e-12	0	1	0	21190	0.405369	0.39215	0	1	0	4.08163	37.415
ENSDARG00000054680	chrna9	protein_coding	1	22182712						8.88739e-12	0	0.39215	0	2624	1	8.88739e-12	0	1	0	21190	0.405369	0.39215	0	1	0	4.08163	37.415
ENSDARG00000092290	si:dkeyp-26a9.2	protein_coding	1	22263363						8.88739e-12	0	0.39215	0	2624	1	8.88739e-12	0	1	0	21190	0.405369	0.39215	0	1	0	4.08163	37.415
ENSDARG00000055099	fam184b	protein_coding	1	22280619						8.88739e-12	0	0.39215	0	2624	1	8.88739e-12	0	1	0	21190	0.405369	0.39215	0	1	0	4.08163	37.415
ENSDARG00000070109	ncapg	protein_coding	1	22333572						8.88739e-12	0	0.39215	0	2624	1	8.88739e-12	0	1	0	21190	0.405369	0.39215	0	1	0	4.08163	37.415
ENSDARG00000070098	lcorl	protein_coding	1	22347318						8.88739e-12	0	0.39215	0	2624	1	8.88739e-12	0	1	0	21190	0.405369	0.39215	0	1	0	4.08163	37.415
ENSDARG00000094046	si:dkeyp-26a9.7	processed_transcript	1	22370825						8.88739e-12	0	0.39215	0	2624	1	8.88739e-12	0	1	0	21190	0.405369	0.39215	0	1	0	4.08163	37.415
ENSDARG00000086073		rRNA	1	22525193						8.88739e-12	0	0.39215	0	2624	1	8.88739e-12	0	1	0	21190	0.405369	0.39215	0	1	0	4.08163	37.415
ENSDARG00000004246	slit2	protein_coding	1	22557443						8.88739e-12	0	0.39215	0	1708	1	8.88739e-12	0	1	0	21190	0.405369	0.39215	0	1	0	3.40136	37.415
ENSDARG00000083023	NR_030122.1	miRNA	1	22640972						8.88739e-12	0	0.39215	0	1708	1	8.88739e-12	0	1	0	21190	0.405369	0.39215	0	1	0	3.40136	37.415
ENSDARG00000031108	im:7138144	protein_coding	1	22694787						8.88739e-12	0	0.39215	0	1995	1	8.88739e-12	287	1	0	21190	0.405369	0.39215	0	1	0	3.40136	37.415
ENSDARG00000015266	mab21l2	protein_coding	1	22850481						8.88739e-12	0	0.39215	0	1708	1	8.88739e-12	0	1	0	21190	0.405369	0.39215	0	1	0	3.40136	37.415
ENSDARG00000093190	im:7138144	protein_coding	1	23038402						8.88739e-12	0	0.39215	0	2854	1	8.88739e-12	1146	1	0	21190	0.405369	0.39215	0	1	0	4.08163	37.415
ENSDARG00000092542	si:dkey-40h17.5	processed_transcript	1	23111919						8.88739e-12	0	0.39215	0	2854	1	8.88739e-12	1146	1	0	21190	0.405369	0.39215	0	1	0	4.08163	37.415
ENSDARG00000035692	rps3a	protein_coding	1	23130372						8.88739e-12	0	0.39215	0	2854	1	8.88739e-12	1146	1	0	21190	0.405369	0.39215	0	1	0	4.08163	37.415
ENSDARG00000094885	si:dkey-40h17.6	protein_coding	1	23140967						8.88739e-12	0	0.39215	0	2854	1	8.88739e-12	1146	1	0	21190	0.405369	0.39215	0	1	0	4.08163	37.415
ENSDARG00000090822	zgc:171517	protein_coding	1	23151251						8.88739e-12	0	0.39215	0	2854	1	8.88739e-12	1146	1	0	21190	0.405369	0.39215	0	1	0	4.08163	37.415
ENSDARG00000086859	qdprb2	protein_coding	1	23157508						8.88739e-12	0	0.39215	0	2854	1	8.88739e-12	1146	1	0	21190	0.405369	0.39215	0	1	0	4.08163	37.415
ENSDARG00000090118	si:dkey-40h17.4	protein_coding	1	23162516						8.88739e-12	0	0.39215	0	2854	1	8.88739e-12	1146	1	0	21190	0.405369	0.39215	0	1	0	4.08163	37.415
ENSDARG00000088202	sh3d19	protein_coding	1	23169030						8.88739e-12	0	0.39215	0	2854	1	8.88739e-12	1146	1	0	21190	0.405369	0.39215	0	1	0	4.08163	37.415
ENSDARG00000088147	B8A477_DANRE	protein_coding	1	23255867						8.88739e-12	0	0.39215	0	2090	1	8.88739e-12	0	1	0	21190	0.405369	0.39215	0	1	0	4.08163	37.415
ENSDARG00000086340	NP_001103180.1	protein_coding	1	23260925						8.88739e-12	0	0.39215	0	2090	1	8.88739e-12	0	1	0	21190	0.405369	0.39215	0	1	0	4.08163	37.415
ENSDARG00000086407	NP_001018609.1	protein_coding	1	23267189						8.88739e-12	0	0.39215	0	2090	1	8.88739e-12	0	1	0	21190	0.405369	0.39215	0	1	0	4.08163	37.415
ENSDARG00000061021	si:dkey-176m14.1	protein_coding	1	23343890						8.88739e-12	0	0.39215	0	2090	1	8.88739e-12	0	1	0	21190	0.405369	0.39215	0	1	0	4.08163	37.415
ENSDARG00000037309	pet112l	protein_coding	1	23377312						8.88739e-12	0	0.39215	0	2090	1	8.88739e-12	0	1	0	21190	0.405369	0.39215	0	1	0	4.08163	37.415
ENSDARG00000054334	zgc:73273	protein_coding	1	23414320						8.88739e-12	0	0.39215	0	2090	1	8.88739e-12	0	1	0	21190	0.405369	0.39215	0	1	0	4.08163	37.415
ENSDARG00000093583	si:ch211-150a22.4	processed_transcript	1	23453135						8.88739e-12	0	0.494537	0	2090	1	8.88739e-12	0	1	0	21719	0.320231	0.494537	0	1	0	4.08163	38.0952
ENSDARG00000085104		rRNA	1	23681956						8.88739e-12	0	0.372402	0	2090	1	8.88739e-12	0	1	0	21059	0.424226	0.372402	0	1	0	4.08163	37.415
ENSDARG00000060994	fbxw7	protein_coding	1	23725917						8.88739e-12	0	0.372402	0	2090	1	8.88739e-12	0	1	0	21059	0.424226	0.372402	0	1	0	4.08163	37.415
ENSDARG00000092173	si:ch211-208n2.2	processed_transcript	1	23824155						8.88739e-12	0	0.372402	0	2090	1	8.88739e-12	0	1	0	21059	0.424226	0.372402	0	1	0	4.08163	37.415
ENSDARG00000093590	si:dkey-104e13.1	protein_coding	1	23881547						8.88739e-12	0	0.372402	0	2090	1	8.88739e-12	0	1	0	21059	0.424226	0.372402	0	1	0	4.08163	37.415
ENSDARG00000074776	zgc:193686	protein_coding	1	24011476						8.88739e-12	0	0.372402	0	2090	1	8.88739e-12	0	1	0	21059	0.424226	0.372402	0	1	0	4.08163	37.415
ENSDARG00000074451	zgc:101017	protein_coding	1	24035506						8.88739e-12	0	0.372402	0	2090	1	8.88739e-12	0	1	0	21059	0.424226	0.372402	0	1	0	4.08163	37.415
ENSDARG00000079434	si:ch211-208h7.4	protein_coding	1	24075572						8.88739e-12	0	0.372402	0	2090	1	8.88739e-12	0	1	0	21059	0.424226	0.372402	0	1	0	4.08163	37.415
ENSDARG00000031817	zgc:113099	protein_coding	1	24179845						8.88739e-12	0	0.372402	0	2090	1	8.88739e-12	0	1	0	21059	0.424226	0.372402	0	1	0	4.08163	37.415
ENSDARG00000074812	si:ch211-62k15.3	protein_coding	1	24256266						8.88739e-12	0	0.372402	0	2090	1	8.88739e-12	0	1	0	21059	0.424226	0.372402	0	1	0	4.08163	37.415
ENSDARG00000070055	arfip1	protein_coding	1	24298452						8.88739e-12	0	0.372402	0	2090	1	8.88739e-12	0	1	0	21059	0.424226	0.372402	0	1	0	4.08163	37.415
ENSDARG00000070050	sfrp2	protein_coding	1	24348724						8.88739e-12	0	0.372402	0	2090	1	8.88739e-12	0	1	0	21059	0.424226	0.372402	0	1	0	4.08163	37.415
ENSDARG00000095408	si:dkey-30k22.10	processed_transcript	1	24413125						8.88739e-12	0	0.372402	0	2090	1	8.88739e-12	0	1	0	21059	0.424226	0.372402	0	1	0	4.08163	37.415
ENSDARG00000091332		protein_coding	1	24454561						8.88739e-12	0	0.372402	0	2090	1	8.88739e-12	0	1	0	21059	0.424226	0.372402	0	1	0	4.08163	37.415
ENSDARG00000037286	si:dkey-30k22.7	protein_coding	1	24458229						8.88739e-12	0	0.372402	0	2090	1	8.88739e-12	0	1	0	21059	0.424226	0.372402	0	1	0	4.08163	37.415
ENSDARG00000037283	plrg1	protein_coding	1	24507028						8.88739e-12	0	0.372402	0	2090	1	8.88739e-12	0	1	0	21059	0.424226	0.372402	0	1	0	4.08163	37.415
ENSDARG00000037281	fgg	protein_coding	1	24527199						8.88739e-12	0	0.372402	0	2090	1	8.88739e-12	0	1	0	21059	0.424226	0.372402	0	1	0	4.08163	37.415
ENSDARG00000037278	lrata	protein_coding	1	24554198						8.88739e-12	0	0.372402	0	2090	1	8.88739e-12	0	1	0	21059	0.424226	0.372402	0	1	0	4.08163	37.415
ENSDARG00000086564		protein_coding	1	24565018						8.88739e-12	0	0.372402	0	2090	1	8.88739e-12	0	1	0	21059	0.424226	0.372402	0	1	0	4.08163	37.415
ENSDARG00000070039	si:dkey-30k22.8	processed_transcript	1	24566712						8.88739e-12	0	0.372402	0	2090	1	8.88739e-12	0	1	0	21059	0.424226	0.372402	0	1	0	4.08163	37.415
ENSDARG00000091184	si:dkey-30k22.5	processed_transcript	1	24577053						8.88739e-12	0	0.372402	0	2090	1	8.88739e-12	0	1	0	21059	0.424226	0.372402	0	1	0	4.08163	37.415
ENSDARG00000094763	si:dkey-30k22.9	protein_coding	1	24590115						8.88739e-12	0	0.372402	0	2090	1	8.88739e-12	0	1	0	21059	0.424226	0.372402	0	1	0	4.08163	37.415
ENSDARG00000037276	si:ch73-34b5.1	protein_coding	1	24595167						8.88739e-12	0	0.372402	0	2090	1	8.88739e-12	0	1	0	21059	0.424226	0.372402	0	1	0	4.08163	37.415
ENSDARG00000013787	gucy1a3	protein_coding	1	24641201						8.88739e-12	0	0.372402	0	2090	1	8.88739e-12	0	1	0	21059	0.424226	0.372402	0	1	0	4.08163	37.415
ENSDARG00000086790	si:ch73-34b5.3	protein_coding	1	24659048						8.88739e-12	0	0.372402	0	2090	1	8.88739e-12	0	1	0	21059	0.424226	0.372402	0	1	0	4.08163	37.415
ENSDARG00000006427	fabp2	protein_coding	1	24705631						8.88739e-12	0	0.372402	0	2090	1	8.88739e-12	0	1	0	21059	0.424226	0.372402	0	1	0	4.08163	37.415
ENSDARG00000076499	si:ch73-140j6.1	protein_coding	1	24711569						8.88739e-12	0	0.372402	0	2090	1	8.88739e-12	0	1	0	21059	0.424226	0.372402	0	1	0	4.08163	37.415
ENSDARG00000037266	zgc:77703	protein_coding	1	24774991						8.88739e-12	0	0.511423	0	2090	1	8.88739e-12	0	1	0	21791	0.308019	0.511423	0	1	0	4.08163	38.0952
ENSDARG00000077157	si:ch211-108g16.2	protein_coding	1	24843964						8.88739e-12	0	0.511423	0	2090	1	8.88739e-12	0	1	0	21791	0.308019	0.511423	0	1	0	4.08163	38.0952
ENSDARG00000037256	si:ch211-145b13.5	protein_coding	1	24894067						8.88739e-12	0	0.511423	0	2090	1	8.88739e-12	0	1	0	21791	0.308019	0.511423	0	1	0	4.08163	38.0952
ENSDARG00000069998	si:ch211-145b13.6	protein_coding	1	24907880						8.88739e-12	0	0.511423	0	2090	1	8.88739e-12	0	1	0	21791	0.308019	0.511423	0	1	0	4.08163	38.0952
ENSDARG00000053995	zgc:171777	protein_coding	1	24918735						8.88739e-12	0	0.511423	0	2090	1	8.88739e-12	0	1	0	21791	0.308019	0.511423	0	1	0	4.08163	38.0952
ENSDARG00000021702	pdcd4a	protein_coding	1	24928736						8.88739e-12	0	0.511423	0	2090	1	8.88739e-12	0	1	0	21791	0.308019	0.511423	0	1	0	4.08163	38.0952
ENSDARG00000054031	mxd4	protein_coding	1	24954457						8.88739e-12	0	0.511423	0	2090	1	8.88739e-12	0	1	0	21791	0.308019	0.511423	0	1	0	4.08163	38.0952
ENSDARG00000037259	ndufb6	protein_coding	1	24981838						8.88739e-12	0	0.511423	0	2090	1	8.88739e-12	0	1	0	21791	0.308019	0.511423	0	1	0	4.08163	38.0952
ENSDARG00000037260	si:ch211-145b13.4	protein_coding	1	24987729						8.88739e-12	0	0.511423	0	2090	1	8.88739e-12	0	1	0	21791	0.308019	0.511423	0	1	0	4.08163	38.0952
ENSDARG00000037261	mtap	protein_coding	1	24993573						8.88739e-12	0	0.511423	0	2090	1	8.88739e-12	0	1	0	21791	0.308019	0.511423	0	1	0	4.08163	38.0952
ENSDARG00000037262	cdkn2b	protein_coding	1	25011641						8.88739e-12	0	0.511423	0	2090	1	8.88739e-12	0	1	0	21791	0.308019	0.511423	0	1	0	4.08163	38.0952
ENSDARG00000092737	si:dkey-123o10.3	processed_transcript	1	25066327						8.88739e-12	0	0.511423	0	2090	1	8.88739e-12	0	1	0	21791	0.308019	0.511423	0	1	0	4.08163	38.0952
ENSDARG00000077817	si:dkey-123o10.2	protein_coding	1	25135496						8.88739e-12	0	0.511423	0	2090	1	8.88739e-12	0	1	0	21791	0.308019	0.511423	0	1	0	4.08163	38.0952
ENSDARG00000084721		rRNA	1	25233114						8.88739e-12	0	0.511423	0	2090	1	8.88739e-12	0	1	0	21791	0.308019	0.511423	0	1	0	4.08163	38.0952
ENSDARG00000076928	si:ch211-216c6.1	protein_coding	1	25256874						8.88739e-12	0	0.511423	0	2090	1	8.88739e-12	0	1	0	21791	0.308019	0.511423	0	1	0	4.08163	38.0952
ENSDARG00000009685	ppa2	protein_coding	1	25271741						8.88739e-12	0	0.511423	0	2090	1	8.88739e-12	0	1	0	21791	0.308019	0.511423	0	1	0	4.08163	38.0952
ENSDARG00000079377	si:ch211-216c6.3	protein_coding	1	25294084						8.88739e-12	0	0.511423	0	2090	1	8.88739e-12	0	1	0	21791	0.308019	0.511423	0	1	0	4.08163	38.0952
ENSDARG00000091678	ints12	protein_coding	1	25321185						8.88739e-12	0	0.511423	0	2090	1	8.88739e-12	0	1	0	21791	0.308019	0.511423	0	1	0	4.08163	38.0952
ENSDARG00000014790	g3bp2	protein_coding	1	25327574						8.88739e-12	0	0.511423	0	2090	1	8.88739e-12	0	1	0	21791	0.308019	0.511423	0	1	0	4.08163	38.0952
ENSDARG00000019581	uso1	protein_coding	1	25349659						8.88739e-12	0	0.511423	0	2090	1	8.88739e-12	0	1	0	21791	0.308019	0.511423	0	1	0	4.08163	38.0952
ENSDARG00000089644	INT12_DANRE	protein_coding	1	25414014						8.88739e-12	0	0.423785	0	2603	1	8.88739e-12	0	1	0	21347	0.376891	0.423785	0	1	0	4.7619	37.415
ENSDARG00000092127	G3BP2(1of3)	protein_coding	1	25421062						8.88739e-12	0	0.423785	0	2603	1	8.88739e-12	0	1	0	21347	0.376891	0.423785	0	1	0	4.7619	37.415
ENSDARG00000087925	USO1(1of2)	protein_coding	1	25455782						8.88739e-12	0	0.423785	0	2603	1	8.88739e-12	0	1	0	21347	0.376891	0.423785	0	1	0	4.7619	37.415
ENSDARG00000079925	LOC556494	protein_coding	1	25517743						8.88739e-12	0	0.423785	0	2603	1	8.88739e-12	0	1	0	21347	0.376891	0.423785	0	1	0	4.7619	37.415
ENSDARG00000053731		protein_coding	1	25539504						8.88739e-12	0	0.423785	0	2603	1	8.88739e-12	0	1	0	21347	0.376891	0.423785	0	1	0	4.7619	37.415
ENSDARG00000094127		protein_coding	1	25546253						8.88739e-12	0	0.423785	0	2603	1	8.88739e-12	0	1	0	21347	0.376891	0.423785	0	1	0	4.7619	37.415
ENSDARG00000005210	coro2a	protein_coding	1	25571327						8.88739e-12	0	0.423785	0	2603	1	8.88739e-12	0	1	0	21347	0.376891	0.423785	0	1	0	4.7619	37.415
ENSDARG00000023330	anp32b	protein_coding	1	25626437						8.88739e-12	0	0.423785	0	2603	1	8.88739e-12	0	1	0	21347	0.376891	0.423785	0	1	0	4.7619	37.415
ENSDARG00000037245	zgc:123172	protein_coding	1	25636949						8.88739e-12	0	0.423785	0	2603	1	8.88739e-12	0	1	0	21347	0.376891	0.423785	0	1	0	4.7619	37.415
ENSDARG00000079266	foxe1	protein_coding	1	25667935						8.88739e-12	0	0.35644	0	3652	1	8.88739e-12	1049	1	0	20938	0.440109	0.35644	0	1	0	5.44218	36.7347
ENSDARG00000023600	sh3gl2	protein_coding	1	25706788						8.88739e-12	0	0.35644	0	3652	1	8.88739e-12	1049	1	0	20938	0.440109	0.35644	0	1	0	5.44218	36.7347
ENSDARG00000033345	si:dkeyp-9c8.1	protein_coding	1	25793678						8.88739e-12	0	0.23465	0	4667	1	8.88739e-12	2064	1	0	20236	0.582573	0.23465	0	1	0	5.44218	36.0544
ENSDARG00000092860	si:ch211-2i17.1	protein_coding	1	25809032						8.88739e-12	0	0.264264	0	3652	1	8.88739e-12	1049	1	0	20409	0.544171	0.264264	0	1	0	5.44218	36.0544
ENSDARG00000069989	bnc2	protein_coding	1	25990137						8.88739e-12	0	0.280294	0	5537	1	8.88739e-12	3078	1	0	20520	0.524452	0.280294	0	1	0	5.44218	36.0544
ENSDARG00000093212	si:ch211-127n13.1	processed_transcript	1	26432758						8.88739e-12	0	0.536185	0	7372	1	8.88739e-12	3078	1	0	21901	0.290948	0.536185	0	1	0	7.48299	36.0544
ENSDARG00000095189	si:ch211-127n13.2	protein_coding	1	26496894						8.88739e-12	0	0.536185	0	6525	1	8.88739e-12	2029	1	0	21901	0.290948	0.536185	0	1	0	7.48299	36.0544
ENSDARG00000037253		protein_coding	1	26545323						8.88739e-12	0	0.536185	0	6525	1	8.88739e-12	2029	1	0	21901	0.290948	0.536185	0	1	0	7.48299	36.0544
ENSDARG00000093751	si:dkey-29d5.1	protein_coding	1	26679418						8.88739e-12	0	0.435005	0	6525	1	8.88739e-12	2029	1	0	21400	0.367278	0.435005	0	1	0	7.48299	36.0544
ENSDARG00000092729	si:dkey-29d5.2	protein_coding	1	26704716						8.88739e-12	0	0.435005	0	6525	1	8.88739e-12	2029	1	0	21400	0.367278	0.435005	0	1	0	7.48299	36.0544
ENSDARG00000006621	pspc1	protein_coding	1	26774854						8.88739e-12	0	0.435005	0	5749	1	8.88739e-12	2029	1	0	21400	0.367278	0.435005	0	1	0	6.80272	36.0544
ENSDARG00000069996	zgc:153638	protein_coding	1	26837431						8.88739e-12	0	0.435005	0	5749	1	8.88739e-12	2029	1	0	21400	0.367278	0.435005	0	1	0	6.80272	36.0544
ENSDARG00000020608	zgc:103668	protein_coding	1	26950021						8.88739e-12	0	0.435005	0	5749	1	8.88739e-12	2029	1	0	21400	0.367278	0.435005	0	1	0	6.80272	36.0544
ENSDARG00000031632	chst10	protein_coding	1	27013564						8.88739e-12	0	0.435005	0	5749	1	8.88739e-12	2029	1	0	21400	0.367278	0.435005	0	1	0	6.80272	36.0544
ENSDARG00000071237	snapc3	protein_coding	1	27049293						8.88739e-12	0	0.435005	0	5749	1	8.88739e-12	2029	1	0	21400	0.367278	0.435005	0	1	0	6.80272	36.0544
ENSDARG00000018745	psip1	protein_coding	1	27071903						8.88739e-12	0	0.49123	0	3720	1	8.88739e-12	0	1	0	21704	0.322678	0.49123	0	1	0	6.12245	36.7347
ENSDARG00000095138	si:dkey-281i15.1	pseudogene	1	27229962						8.88739e-12	0	0.49123	0	3720	1	8.88739e-12	0	1	0	21704	0.322678	0.49123	0	1	0	6.12245	36.7347
ENSDARG00000069964		protein_coding	1	27421890						8.88739e-12	0	0.538735	0	3519	1	8.88739e-12	0	1	0	21916	0.289245	0.538735	0	1	0	5.44218	37.415
ENSDARG00000089138	si:ch1073-440b2.1	protein_coding	1	27450152						8.88739e-12	0	0.438651	0	3519	1	8.88739e-12	0	1	0	21432	0.364207	0.438651	0	1	0	5.44218	37.415
ENSDARG00000089334	ednrb1	protein_coding	1	27549861						8.88739e-12	0	0.438651	0	3519	1	8.88739e-12	0	1	0	21432	0.364207	0.438651	0	1	0	5.44218	37.415
ENSDARG00000078963		protein_coding	1	27639079						8.88739e-12	0	0.550709	0	2517	1	8.88739e-12	0	1	0	21974	0.281378	0.550709	0	1	0	4.7619	38.0952
ENSDARG00000053456	zgc:172295	protein_coding	1	27654942						8.88739e-12	0	0.403563	0	2517	1	8.88739e-12	0	1	0	21253	0.394855	0.403563	0	1	0	4.7619	37.415
ENSDARG00000053466	zgc:110196	protein_coding	1	27766406						8.88739e-12	0	0.253077	0	2517	1	8.88739e-12	0	1	0	20339	0.558371	0.253077	0	1	0	4.7619	36.7347
ENSDARG00000053463	poglut1	protein_coding	1	27805647						8.88739e-12	0	0.253077	0	2517	1	8.88739e-12	0	1	0	20339	0.558371	0.253077	0	1	0	4.7619	36.7347
ENSDARG00000037109	pwp2h	protein_coding	1	27829555						8.88739e-12	0	0.253077	0	2517	1	8.88739e-12	0	1	0	20339	0.558371	0.253077	0	1	0	4.7619	36.7347
ENSDARG00000005739	gpm6ba	protein_coding	1	27892263						8.88739e-12	0	0.253077	0	2517	1	8.88739e-12	0	1	0	20339	0.558371	0.253077	0	1	0	4.7619	36.7347
ENSDARG00000053496	zgc:92177	protein_coding	1	27988878						8.88739e-12	0	0.253077	0	2517	1	8.88739e-12	0	1	0	20339	0.558371	0.253077	0	1	0	4.7619	36.7347
ENSDARG00000053500	cbsa	protein_coding	1	27999259						8.88739e-12	0	0.253077	0	2517	1	8.88739e-12	0	1	0	20339	0.558371	0.253077	0	1	0	4.7619	36.7347
ENSDARG00000053502	cryaa	protein_coding	1	28027491						8.88739e-12	0	0.253077	0	2517	1	8.88739e-12	0	1	0	20339	0.558371	0.253077	0	1	0	4.7619	36.7347
ENSDARG00000035080	si:ch211-237a6.7	protein_coding	1	28032621						8.88739e-12	0	0.253077	0	2517	1	8.88739e-12	0	1	0	20339	0.558371	0.253077	0	1	0	4.7619	36.7347
ENSDARG00000037100	ankrd10a	protein_coding	1	28071624						8.88739e-12	0	0.253077	0	2517	1	8.88739e-12	0	1	0	20339	0.558371	0.253077	0	1	0	4.7619	36.7347
ENSDARG00000075193	si:ch211-198k9.7	processed_transcript	1	28105146						8.88739e-12	0	0.253077	0	2517	1	8.88739e-12	0	1	0	20339	0.558371	0.253077	0	1	0	4.7619	36.7347
ENSDARG00000069804	si:ch211-198k9.6	protein_coding	1	28108759						8.88739e-12	0	0.253077	0	2517	1	8.88739e-12	0	1	0	20339	0.558371	0.253077	0	1	0	4.7619	36.7347
ENSDARG00000078546	cars2	protein_coding	1	28114604						8.88739e-12	0	0.253077	0	2517	1	8.88739e-12	0	1	0	20339	0.558371	0.253077	0	1	0	4.7619	36.7347
ENSDARG00000037099	zgc:56306	protein_coding	1	28142182						8.88739e-12	0	0.253077	0	2517	1	8.88739e-12	0	1	0	20339	0.558371	0.253077	0	1	0	4.7619	36.7347
ENSDARG00000060620	lig4	protein_coding	1	28198483						8.88739e-12	0	0.253077	0	2517	1	8.88739e-12	0	1	0	20339	0.558371	0.253077	0	1	0	4.7619	36.7347
ENSDARG00000075858	fam155a	protein_coding	1	28212406						8.88739e-12	0	0.253077	0	2517	1	8.88739e-12	0	1	0	20339	0.558371	0.253077	0	1	0	4.7619	36.7347
ENSDARG00000081408		miRNA	1	28234446						8.88739e-12	0	0.253077	0	2517	1	8.88739e-12	0	1	0	20339	0.558371	0.253077	0	1	0	4.7619	36.7347
ENSDARG00000093663	si:ch211-59g22.1	processed_transcript	1	28375094						8.88739e-12	0	0.253077	0	3688	1	8.88739e-12	0	1	0	20339	0.558371	0.253077	0	1	0	5.44218	36.7347
ENSDARG00000069799		protein_coding	1	28445865						8.88739e-12	0	0.253077	0	3688	1	8.88739e-12	0	1	0	20339	0.558371	0.253077	0	1	0	5.44218	36.7347
ENSDARG00000074117	si:dkey-1h24.2	protein_coding	1	28553368						8.88739e-12	0	0.253077	0	3688	1	8.88739e-12	0	1	0	20339	0.558371	0.253077	0	1	0	5.44218	36.7347
ENSDARG00000092653	si:dkey-1h24.6	protein_coding	1	28599687						8.88739e-12	0	0.253077	0	3688	1	8.88739e-12	0	1	0	20339	0.558371	0.253077	0	1	0	5.44218	36.7347
ENSDARG00000061732	si:dkey-1h24.3	protein_coding	1	28609576						8.88739e-12	0	0.253077	0	3688	1	8.88739e-12	0	1	0	20339	0.558371	0.253077	0	1	0	5.44218	36.7347
ENSDARG00000095590	si:dkey-1h24.4	protein_coding	1	28688682						8.88739e-12	0	0.168176	0	6122	1	8.88739e-12	2434	1	0	19796	0.678928	0.168176	0	1	0	6.12245	36.0544
ENSDARG00000031202	si:dkey-1h24.5	protein_coding	1	28696177						8.88739e-12	0	0.168176	0	6122	1	8.88739e-12	2434	1	0	19796	0.678928	0.168176	0	1	0	6.12245	36.0544
ENSDARG00000037144	cpb2	protein_coding	1	28704918						8.88739e-12	0	0.168176	0	6122	1	8.88739e-12	2434	1	0	19796	0.678928	0.168176	0	1	0	6.12245	36.0544
ENSDARG00000037177	zgc:66359	protein_coding	1	28711965						8.88739e-12	0	0.168176	0	6122	1	8.88739e-12	2434	1	0	19796	0.678928	0.168176	0	1	0	6.12245	36.0544
ENSDARG00000003866	tm9sf2	protein_coding	1	28743380						8.88739e-12	0	0.168176	0	6122	1	8.88739e-12	2434	1	0	19796	0.678928	0.168176	0	1	0	6.12245	36.0544
ENSDARG00000037178	zic2b	protein_coding	1	28776999						8.88739e-12	0	0.168176	0	6122	1	8.88739e-12	2434	1	0	19796	0.678928	0.168176	0	1	0	6.12245	36.0544
ENSDARG00000028982	pcca	protein_coding	1	28807314						8.88739e-12	0	0.168176	0	6122	1	8.88739e-12	2434	1	0	19796	0.678928	0.168176	0	1	0	6.12245	36.0544
ENSDARG00000055839	zgc:153256	protein_coding	1	28899930						8.88739e-12	0	0.168176	0	6122	1	8.88739e-12	2434	1	0	19796	0.678928	0.168176	0	1	0	6.12245	36.0544
ENSDARG00000088208		miRNA	1	29008944						8.88739e-12	0	0.168176	0	6122	1	8.88739e-12	2434	1	0	19796	0.678928	0.168176	0	1	0	6.12245	36.0544
ENSDARG00000060477	vps8	protein_coding	1	29071032						8.88739e-12	0	0.173236	0	4905	1	8.88739e-12	1217	1	0	19855	0.671063	0.173236	0	1	0	5.44218	36.7347
ENSDARG00000082429	NR_030522.1	miRNA	1	29153407						8.88739e-12	0	0.188297	0	3688	1	8.88739e-12	0	1	0	19914	0.648191	0.188297	0	1	0	5.44218	36.0544
ENSDARG00000085585		rRNA	1	29214845						8.88739e-12	0	0.188297	0	3688	1	8.88739e-12	0	1	0	19914	0.648191	0.188297	0	1	0	5.44218	36.0544
ENSDARG00000091513	si:dkey-22o12.2	protein_coding	1	29331168						8.88739e-12	0	0.188297	0	3688	1	8.88739e-12	0	1	0	19914	0.648191	0.188297	0	1	0	5.44218	36.0544
ENSDARG00000026771	tmem41ab	protein_coding	1	29409597						8.88739e-12	0	0.188297	0	3688	1	8.88739e-12	0	1	0	19914	0.648191	0.188297	0	1	0	5.44218	36.0544
ENSDARG00000061661	igf2bp2b	protein_coding	1	29426876						8.88739e-12	0	0.188297	0	3688	1	8.88739e-12	0	1	0	19914	0.648191	0.188297	0	1	0	5.44218	36.0544
ENSDARG00000093065	UBAC2(2of2)	protein_coding	1	29528003						8.88739e-12	0	0.188297	0	3688	1	8.88739e-12	0	1	0	19914	0.648191	0.188297	0	1	0	5.44218	36.0544
ENSDARG00000074302	si:dkey-22o12.5	protein_coding	1	29539773						8.88739e-12	0	0.188297	0	3688	1	8.88739e-12	0	1	0	19914	0.648191	0.188297	0	1	0	5.44218	36.0544
ENSDARG00000060581	zgc:158645	protein_coding	1	29595182						8.88739e-12	0	0.188297	0	3688	1	8.88739e-12	0	1	0	19914	0.648191	0.188297	0	1	0	5.44218	36.0544
ENSDARG00000069756	GPR183(3of3)	protein_coding	1	29610140						8.88739e-12	0	0.188297	0	3688	1	8.88739e-12	0	1	0	19914	0.648191	0.188297	0	1	0	5.44218	36.0544
ENSDARG00000003142	dachc	protein_coding	1	29641397						8.88739e-12	0	0.188297	0	3688	1	8.88739e-12	0	1	0	19914	0.648191	0.188297	0	1	0	5.44218	36.0544
ENSDARG00000042688	zgc:101616	protein_coding	1	29779637						8.88739e-12	0	0.188297	0	3688	1	8.88739e-12	0	1	0	19914	0.648191	0.188297	0	1	0	5.44218	36.0544
ENSDARG00000060559	dis3	protein_coding	1	29792709						8.88739e-12	0	0.188297	0	3688	1	8.88739e-12	0	1	0	19914	0.648191	0.188297	0	1	0	5.44218	36.0544
ENSDARG00000091270		protein_coding	1	29885835						8.88739e-12	0	0.188297	0	3688	1	8.88739e-12	0	1	0	19914	0.648191	0.188297	0	1	0	5.44218	36.0544
ENSDARG00000092278	si:dkey-18j14.4	processed_transcript	1	29975593						8.88739e-12	0	0.188297	0	3688	1	8.88739e-12	0	1	0	19914	0.648191	0.188297	0	1	0	5.44218	36.0544
ENSDARG00000019715	metap1d	protein_coding	1	30002488						8.88739e-12	0	0.188297	0	3688	1	8.88739e-12	0	1	0	19914	0.648191	0.188297	0	1	0	5.44218	36.0544
ENSDARG00000017174	dlx2b	protein_coding	1	30034193						8.88739e-12	0	0.188297	0	3688	1	8.88739e-12	0	1	0	19914	0.648191	0.188297	0	1	0	5.44218	36.0544
ENSDARG00000069946	itga6b	protein_coding	1	30075422						8.88739e-12	0	0.290873	0	3688	1	8.88739e-12	0	1	0	20550	0.511831	0.290873	0	1	0	5.44218	36.7347
ENSDARG00000074575	si:ch211-269i23.2	protein_coding	1	30128658						8.88739e-12	0	0.290873	0	3688	1	8.88739e-12	0	1	0	20550	0.511831	0.290873	0	1	0	5.44218	36.7347
ENSDARG00000069951	zgc:110335	protein_coding	1	30167074						8.88739e-12	0	0.203253	0	3688	1	8.88739e-12	0	1	0	20008	0.626249	0.203253	0	1	0	5.44218	36.0544
ENSDARG00000069953	si:dkey-7m11.2	protein_coding	1	30191200						8.88739e-12	0	0.218902	0	3103	1	8.88739e-12	0	1	0	20119	0.604085	0.218902	0	1	0	4.7619	36.7347
ENSDARG00000093358	si:ch211-127n13.3	processed_transcript	1	30197574						8.88739e-12	0	0.203253	0	3688	1	8.88739e-12	0	1	0	20008	0.626249	0.203253	0	1	0	5.44218	36.0544
ENSDARG00000094957	si:dkey-7m11.1	processed_transcript	1	30344793						8.88739e-12	0	0.23465	0	2517	1	8.88739e-12	0	1	0	20229	0.582573	0.23465	0	1	0	4.7619	36.7347
ENSDARG00000013690	LOC568486	protein_coding	1	30418458					3	8.88739e-12	0	0.212498	0	4456	1	8.88739e-12	969	1	0	24266	0.0716293	1.14491	3551	1	0	6.12245	38.0952
ENSDARG00000089013		rRNA	1	30487663					3	8.88739e-12	0	0.212498	0	4456	1	8.88739e-12	969	1	0	24266	0.0716293	1.14491	3551	1	0	6.12245	38.0952
ENSDARG00000040780	INHBE	protein_coding	1	30609327					3	8.88739e-12	0	0.212498	0	4456	1	8.88739e-12	969	1	0	24266	0.0716293	1.14491	3551	1	0	6.12245	38.0952
ENSDARG00000033680	gli1	protein_coding	1	30667486					3	8.88739e-12	0	0.212498	0	4456	1	8.88739e-12	969	1	0	24266	0.0716293	1.14491	3551	1	0	6.12245	38.0952
ENSDARG00000078902	si:dkey-179o14.1	protein_coding	1	30851857						8.88739e-12	0	0.190347	0	4031	1	8.88739e-12	0	1	0	19929	0.645139	0.190347	0	1	0	5.44218	36.0544
ENSDARG00000039616	si:dkey-179o14.3	protein_coding	1	30962711						8.88739e-12	0	0.190347	0	4031	1	8.88739e-12	0	1	0	19929	0.645139	0.190347	0	1	0	5.44218	36.0544
ENSDARG00000018611	lbx1b	protein_coding	1	30985703						8.88739e-12	0	0.190347	0	4031	1	8.88739e-12	0	1	0	19929	0.645139	0.190347	0	1	0	5.44218	36.0544
ENSDARG00000053269	slc2a15b	protein_coding	1	31027197						8.88739e-12	0	0.190347	0	4031	1	8.88739e-12	0	1	0	19929	0.645139	0.190347	0	1	0	5.44218	36.0544
ENSDARG00000039615	fgf8b	protein_coding	1	31092246						8.88739e-12	0	0.190347	0	4031	1	8.88739e-12	0	1	0	19929	0.645139	0.190347	0	1	0	5.44218	36.0544
ENSDARG00000060501	dpcd	protein_coding	1	31108175						8.88739e-12	0	0.190347	0	4031	1	8.88739e-12	0	1	0	19929	0.645139	0.190347	0	1	0	5.44218	36.0544
ENSDARG00000039613	poll	protein_coding	1	31111743						8.88739e-12	0	0.190347	0	4031	1	8.88739e-12	0	1	0	19929	0.645139	0.190347	0	1	0	5.44218	36.0544
ENSDARG00000029751	zgc:111946	protein_coding	1	31128269						8.88739e-12	0	0.190347	0	4031	1	8.88739e-12	0	1	0	19929	0.645139	0.190347	0	1	0	5.44218	36.0544
ENSDARG00000027572	as3mt	protein_coding	1	31160640						8.88739e-12	0	0.190347	0	4031	1	8.88739e-12	0	1	0	19929	0.645139	0.190347	0	1	0	5.44218	36.0544
ENSDARG00000084717		rRNA	1	31164296						8.88739e-12	0	0.190347	0	4031	1	8.88739e-12	0	1	0	19929	0.645139	0.190347	0	1	0	5.44218	36.0544
ENSDARG00000078733	cnnm2b	protein_coding	1	31178766						8.88739e-12	0	0.190347	0	4031	1	8.88739e-12	0	1	0	19929	0.645139	0.190347	0	1	0	5.44218	36.0544
ENSDARG00000058231	nt5c2b	protein_coding	1	31260664						8.88739e-12	0	0.190347	0	4031	1	8.88739e-12	0	1	0	19929	0.645139	0.190347	0	1	0	5.44218	36.0544
ENSDARG00000053248	inab	protein_coding	1	31318463						8.88739e-12	0	0.190347	0	4031	1	8.88739e-12	0	1	0	19929	0.645139	0.190347	0	1	0	5.44218	36.0544
ENSDARG00000012896	kal1a	protein_coding	1	31396989						8.88739e-12	0	0.190347	0	4031	1	8.88739e-12	0	1	0	19929	0.645139	0.190347	0	1	0	5.44218	36.0544
ENSDARG00000053241	sts	protein_coding	1	31507024						8.88739e-12	0	0.190347	0	4031	1	8.88739e-12	0	1	0	19929	0.645139	0.190347	0	1	0	5.44218	36.0544
ENSDARG00000069834	pnpla4	protein_coding	1	31551151						8.88739e-12	0	0.152642	0	4892	1	8.88739e-12	0	1	0	19689	0.703651	0.152642	0	1	0	6.12245	35.3741
ENSDARG00000088777		protein_coding	1	31806869						8.88739e-12	0	0.152642	0	4892	1	8.88739e-12	0	1	0	19689	0.703651	0.152642	0	1	0	6.12245	35.3741
ENSDARG00000027826	hdhd1	protein_coding	1	31882591						8.88739e-12	0	0.152642	0	4892	1	8.88739e-12	0	1	0	19689	0.703651	0.152642	0	1	0	6.12245	35.3741
ENSDARG00000085202		rRNA	1	32066538						8.88739e-12	0	0.152642	0	4892	1	8.88739e-12	0	1	0	19689	0.703651	0.152642	0	1	0	6.12245	35.3741
ENSDARG00000079455	nlgn4a	protein_coding	1	32080646						8.88739e-12	0	0.152642	0	4892	1	8.88739e-12	0	1	0	19689	0.703651	0.152642	0	1	0	6.12245	35.3741
ENSDARG00000085065		rRNA	1	32081423						8.88739e-12	0	0.152642	0	4892	1	8.88739e-12	0	1	0	19689	0.703651	0.152642	0	1	0	6.12245	35.3741
ENSDARG00000089053		rRNA	1	32258753						8.88739e-12	0	0.152642	0	6018	1	8.88739e-12	1328	1	0	19689	0.703651	0.152642	0	1	0	6.12245	35.3741
ENSDARG00000078810	zgc:174320	protein_coding	1	32344564						8.88739e-12	0	0.152642	0	6018	1	8.88739e-12	1328	1	0	19689	0.703651	0.152642	0	1	0	6.12245	35.3741
ENSDARG00000073745	zgc:174320	protein_coding	1	32450729						8.88739e-12	0	0.152642	0	4690	1	8.88739e-12	0	1	0	19689	0.703651	0.152642	0	1	0	5.44218	35.3741
ENSDARG00000085680		rRNA	1	32666811						8.88739e-12	0	0.152642	0	4690	1	8.88739e-12	0	1	0	19689	0.703651	0.152642	0	1	0	5.44218	35.3741
ENSDARG00000094318	si:dkeyp-86f8.2	processed_transcript	1	32880493						8.88739e-12	0	0.152642	0	4690	1	8.88739e-12	0	1	0	19689	0.703651	0.152642	0	1	0	5.44218	35.3741
ENSDARG00000060716	prkx	protein_coding	1	32883694						8.88739e-12	0	0.152642	0	4690	1	8.88739e-12	0	1	0	19689	0.703651	0.152642	0	1	0	5.44218	35.3741
ENSDARG00000074815	mxra5	protein_coding	1	32987828						8.88739e-12	0	0.152642	0	4690	1	8.88739e-12	0	1	0	19689	0.703651	0.152642	0	1	0	5.44218	35.3741
ENSDARG00000033380	gyg2	protein_coding	1	33002715						8.88739e-12	0	0.152642	0	4690	1	8.88739e-12	0	1	0	19689	0.703651	0.152642	0	1	0	5.44218	35.3741
ENSDARG00000051975	cd99	protein_coding	1	33020650						8.88739e-12	0	0.152642	0	4690	1	8.88739e-12	0	1	0	19689	0.703651	0.152642	0	1	0	5.44218	35.3741
ENSDARG00000079280	dhrsx	protein_coding	1	33049223						8.88739e-12	0	0.152642	0	4690	1	8.88739e-12	0	1	0	19689	0.703651	0.152642	0	1	0	5.44218	35.3741
ENSDARG00000053586	creb1	protein_coding	1	33180213						8.88739e-12	0	0.152642	0	4690	1	8.88739e-12	0	1	0	19689	0.703651	0.152642	0	1	0	5.44218	35.3741
ENSDARG00000002190	chmp2bl	protein_coding	1	33191231						8.88739e-12	0	0.152642	0	4690	1	8.88739e-12	0	1	0	19689	0.703651	0.152642	0	1	0	5.44218	35.3741
ENSDARG00000053580	si:dkeyp-8h3.3	protein_coding	1	33266867						8.88739e-12	0	0.152642	0	4690	1	8.88739e-12	0	1	0	19689	0.703651	0.152642	0	1	0	5.44218	35.3741
ENSDARG00000003701	cldng	protein_coding	1	33277725						8.88739e-12	0	0.152642	0	4690	1	8.88739e-12	0	1	0	19689	0.703651	0.152642	0	1	0	5.44218	35.3741
ENSDARG00000079350	si:dkeyp-8h3.5	protein_coding	1	33280363						8.88739e-12	0	0.152642	0	4690	1	8.88739e-12	0	1	0	19689	0.703651	0.152642	0	1	0	5.44218	35.3741
ENSDARG00000012763	arl13b	protein_coding	1	33300917						8.88739e-12	0	0.152642	0	4690	1	8.88739e-12	0	1	0	19689	0.703651	0.152642	0	1	0	5.44218	35.3741
ENSDARG00000013023	zgc:109983	protein_coding	1	33329851						8.88739e-12	0	0.152642	0	4690	1	8.88739e-12	0	1	0	19689	0.703651	0.152642	0	1	0	5.44218	35.3741
ENSDARG00000085599		rRNA	1	33367699						8.88739e-12	0	0.152642	0	4690	1	8.88739e-12	0	1	0	19689	0.703651	0.152642	0	1	0	5.44218	35.3741
ENSDARG00000084397		rRNA	1	33599838						8.88739e-12	0	0.054755	0	5501	1	8.88739e-12	0	1	0	19053	0.881546	0.054755	0	1	0	5.44218	34.6939
ENSDARG00000022971	epha6	protein_coding	1	33601776						8.88739e-12	0	0.0175702	0	5934	1	8.88739e-12	433	1	0	18805	0.960351	0.0175702	0	1	0	5.44218	34.6939
ENSDARG00000085440		rRNA	1	33742588						8.88739e-12	0	1.78734e-11	0	6366	1	8.88739e-12	865	1	0	18556	1	1.78734e-11	0	1	0	6.12245	34.0136
ENSDARG00000081597	NR_030517.1	miRNA	1	33755561						8.88739e-12	0	1.78734e-11	0	6366	1	8.88739e-12	865	1	0	18556	1	1.78734e-11	0	1	0	6.12245	34.0136
ENSDARG00000032056	arl6	protein_coding	1	33836539						8.88739e-12	0	1.78734e-11	0	6366	1	8.88739e-12	865	1	0	18556	1	1.78734e-11	0	1	0	6.12245	34.0136
ENSDARG00000074860	si:dkey-24h22.4	protein_coding	1	33876331						8.88739e-12	0	1.78734e-11	0	7890	1	8.88739e-12	3250	1	0	18556	1	1.78734e-11	0	1	0	6.12245	34.0136
ENSDARG00000085001		rRNA	1	33921275						8.88739e-12	0	1.78734e-11	0	7890	1	8.88739e-12	3250	1	0	18556	1	1.78734e-11	0	1	0	6.12245	34.0136
ENSDARG00000053542	kctd12.2	protein_coding	1	33928606						8.88739e-12	0	1.78734e-11	0	7890	1	8.88739e-12	3250	1	0	18556	1	1.78734e-11	0	1	0	6.12245	34.0136
ENSDARG00000094556	si:dkey-24h22.5	protein_coding	1	33954255						8.88739e-12	0	1.78734e-11	0	7890	1	8.88739e-12	3250	1	0	18556	1	1.78734e-11	0	1	0	6.12245	34.0136
ENSDARG00000053535	lmo7b	protein_coding	1	33999530						8.88739e-12	0	1.78734e-11	0	7890	1	8.88739e-12	3250	1	0	18556	1	1.78734e-11	0	1	0	6.12245	34.0136
ENSDARG00000084626		rRNA	1	34032921						8.88739e-12	0	1.78734e-11	0	7890	1	8.88739e-12	3250	1	0	18556	1	1.78734e-11	0	1	0	6.12245	34.0136
ENSDARG00000015312	klf12a	protein_coding	1	34129536						8.88739e-12	0	1.78734e-11	0	9132	1	8.88739e-12	4492	1	0	18325	1	1.78734e-11	0	1	0	6.80272	33.3333
ENSDARG00000080355		miRNA	1	34131815						8.88739e-12	0	1.78734e-11	0	9132	1	8.88739e-12	4492	1	0	18325	1	1.78734e-11	0	1	0	6.80272	33.3333
ENSDARG00000015506	klf5a	protein_coding	1	34226591						8.88739e-12	0	1.78734e-11	0	9132	1	8.88739e-12	4492	1	0	18325	1	1.78734e-11	0	1	0	6.80272	33.3333
ENSDARG00000013006	pibf1	protein_coding	1	34248735						8.88739e-12	0	1.78734e-11	0	9132	1	8.88739e-12	4492	1	0	18325	1	1.78734e-11	0	1	0	6.80272	33.3333
ENSDARG00000092693	tpt1	protein_coding	1	34248737						8.88739e-12	0	1.78734e-11	0	9132	1	8.88739e-12	4492	1	0	18325	1	1.78734e-11	0	1	0	6.80272	33.3333
ENSDARG00000058287	zgc:91844	protein_coding	1	34318086						8.88739e-12	0	1.78734e-11	0	9132	1	8.88739e-12	4492	1	0	18325	1	1.78734e-11	0	1	0	6.80272	33.3333
ENSDARG00000069910	gtf2f2a	protein_coding	1	34328054						8.88739e-12	0	1.78734e-11	0	9132	1	8.88739e-12	4492	1	0	18325	1	1.78734e-11	0	1	0	6.80272	33.3333
ENSDARG00000084532		snoRNA	1	34341178						8.88739e-12	0	1.78734e-11	0	9132	1	8.88739e-12	4492	1	0	18325	1	1.78734e-11	0	1	0	6.80272	33.3333
ENSDARG00000081856		snoRNA	1	34341629						8.88739e-12	0	1.78734e-11	0	9132	1	8.88739e-12	4492	1	0	18325	1	1.78734e-11	0	1	0	6.80272	33.3333
ENSDARG00000085301		snoRNA	1	34343819						8.88739e-12	0	1.78734e-11	0	9132	1	8.88739e-12	4492	1	0	18325	1	1.78734e-11	0	1	0	6.80272	33.3333
ENSDARG00000081849		snoRNA	1	34344613						8.88739e-12	0	1.78734e-11	0	9132	1	8.88739e-12	4492	1	0	18325	1	1.78734e-11	0	1	0	6.80272	33.3333
ENSDARG00000082811		snoRNA	1	34345194						8.88739e-12	0	1.78734e-11	0	9132	1	8.88739e-12	4492	1	0	18325	1	1.78734e-11	0	1	0	6.80272	33.3333
ENSDARG00000079191	si:dkey-151m22.6	protein_coding	1	34396220						8.88739e-12	0	1.78734e-11	0	9899	1	8.88739e-12	4492	1	0	18325	1	1.78734e-11	0	1	0	7.48299	33.3333
ENSDARG00000069754		protein_coding	1	34631128					3	8.88739e-12	0	1.78734e-11	0	14821	1	8.88739e-12	7878	0.230234	0.637831	19200	0.836535	0.0775161	1247	1	0	8.84354	33.3333
ENSDARG00000052324		protein_coding	1	34651059					3	8.88739e-12	0	1.78734e-11	0	14821	1	8.88739e-12	7878	0.230234	0.637831	19200	0.836535	0.0775161	1247	1	0	8.84354	33.3333
ENSDARG00000052329	NP_001091730.1	protein_coding	1	34817260						8.88739e-12	0	1.78734e-11	0	11435	1	8.88739e-12	4492	1	0	18383	1	1.78734e-11	0	1	0	8.16327	33.3333
ENSDARG00000058255	KCTD15	protein_coding	1	35076912						8.88739e-12	0.326263	1.78734e-11	0	11300	1	8.88739e-12	6660	0.471777	0.326263	18383	1	1.78734e-11	0	1	0	7.48299	33.3333
ENSDARG00000087826		protein_coding	1	35176368		Y				8.88739e-12	0.71339	1.78734e-11	0	12810	1	8.88739e-12	8170	0.193468	0.71339	18079	1	1.78734e-11	0	1	0	8.16327	32.6531
ENSDARG00000075798	LOC100332785	protein_coding	1	35183733		Y				8.88739e-12	0.71339	1.78734e-11	0	12810	1	8.88739e-12	8170	0.193468	0.71339	18079	1	1.78734e-11	0	1	0	8.16327	32.6531
ENSDARG00000037018	gab1	protein_coding	1	35203452		Y				8.88739e-12	0.71339	1.78734e-11	0	12810	1	8.88739e-12	8170	0.193468	0.71339	18079	1	1.78734e-11	0	1	0	8.16327	32.6531
ENSDARG00000074677	frem3	protein_coding	1	35322205		Y				8.88739e-12	0.71339	1.78734e-11	0	12810	1	8.88739e-12	8170	0.193468	0.71339	18079	1	1.78734e-11	0	1	0	8.16327	32.6531
ENSDARG00000094485	si:dkey-27h10.2	protein_coding	1	35373888		Y				8.88739e-12	0.71339	1.78734e-11	0	12810	1	8.88739e-12	8170	0.193468	0.71339	18079	1	1.78734e-11	0	1	0	8.16327	32.6531
ENSDARG00000060397	hhip	protein_coding	1	35498197						8.88739e-12	0.326263	1.78734e-11	0	11300	1	8.88739e-12	6660	0.471777	0.326263	18349	1	1.78734e-11	0	1	0	7.48299	33.3333
ENSDARG00000092682		processed_transcript	1	35499007						8.88739e-12	0.326263	1.78734e-11	0	11300	1	8.88739e-12	6660	0.471777	0.326263	18349	1	1.78734e-11	0	1	0	7.48299	33.3333
ENSDARG00000094648	si:ch211-194g2.4	protein_coding	1	35570665						8.88739e-12	0.326263	1.78734e-11	0	11300	1	8.88739e-12	6660	0.471777	0.326263	18349	1	1.78734e-11	0	1	0	7.48299	33.3333
ENSDARG00000027199	smad1	protein_coding	1	35605159						8.88739e-12	0.326263	1.78734e-11	0	11300	1	8.88739e-12	6660	0.471777	0.326263	18349	1	1.78734e-11	0	1	0	7.48299	33.3333
ENSDARG00000060383	mmaa	protein_coding	1	35664550						8.88739e-12	0.326263	1.78734e-11	0	11300	1	8.88739e-12	6660	0.471777	0.326263	18349	1	1.78734e-11	0	1	0	7.48299	33.3333
ENSDARG00000037002	zgc:152968	protein_coding	1	35694008						8.88739e-12	0.326263	1.78734e-11	0	11300	1	8.88739e-12	6660	0.471777	0.326263	18349	1	1.78734e-11	0	1	0	7.48299	33.3333
ENSDARG00000076171	si:ch211-215c3.2	protein_coding	1	35725983						8.88739e-12	0.326263	1.78734e-11	0	11300	1	8.88739e-12	6660	0.471777	0.326263	18349	1	1.78734e-11	0	1	0	7.48299	33.3333
ENSDARG00000085343		rRNA	1	35862376						8.88739e-12	0.326263	1.78734e-11	0	11300	1	8.88739e-12	6660	0.471777	0.326263	18349	1	1.78734e-11	0	1	0	7.48299	33.3333
ENSDARG00000036995	lsm6	protein_coding	1	35902876						8.88739e-12	0.326263	1.78734e-11	0	11300	1	8.88739e-12	6660	0.471777	0.326263	18349	1	1.78734e-11	0	1	0	7.48299	33.3333
ENSDARG00000069737	pou4f2	protein_coding	1	36145051						8.88739e-12	0.326263	1.78734e-11	0	11300	1	8.88739e-12	6660	0.471777	0.326263	18349	1	1.78734e-11	0	1	0	7.48299	33.3333
ENSDARG00000095555	si:ch211-163g19.2	protein_coding	1	36155613						8.88739e-12	0.326263	1.78734e-11	0	11300	1	8.88739e-12	6660	0.471777	0.326263	18349	1	1.78734e-11	0	1	0	7.48299	33.3333
ENSDARG00000011876	ednra	protein_coding	1	36373658						8.88739e-12	0.326263	1.78734e-11	0	11300	1	8.88739e-12	6660	0.471777	0.326263	18349	1	1.78734e-11	0	1	0	7.48299	33.3333
ENSDARG00000078789	si:ch211-172j10.2	protein_coding	1	36430237						8.88739e-12	0.326263	1.78734e-11	0	11300	1	8.88739e-12	6660	0.471777	0.326263	18349	1	1.78734e-11	0	1	0	7.48299	33.3333
ENSDARG00000036755	prmt10	protein_coding	1	36454283						8.88739e-12	0.1087	0.000802771	0	10058	1	8.88739e-12	5418	0.778574	0.1087	18681	0.998153	0.000802771	0	1	0	6.80272	34.0136
ENSDARG00000078326	arhgap10	protein_coding	1	36480191						8.88739e-12	0.1087	0.000802771	0	10058	1	8.88739e-12	5418	0.778574	0.1087	18681	0.998153	0.000802771	0	1	0	6.80272	34.0136
ENSDARG00000037025	nr3c2	protein_coding	1	36643724						8.88739e-12	0.1087	0.000802771	0	10058	1	8.88739e-12	5418	0.778574	0.1087	18681	0.998153	0.000802771	0	1	0	6.80272	34.0136
ENSDARG00000091223	LOC562441	protein_coding	1	36837390						8.88739e-12	0.1087	0.000802771	0	10058	1	8.88739e-12	5418	0.778574	0.1087	18681	0.998153	0.000802771	0	1	0	6.80272	34.0136
ENSDARG00000081340		rRNA	1	36972461						8.88739e-12	0.1087	0.000802771	0	10058	1	8.88739e-12	5418	0.778574	0.1087	18681	0.998153	0.000802771	0	1	0	6.80272	34.0136
ENSDARG00000034093	dclk2	protein_coding	1	37045793						8.88739e-12	0.1087	0.000802771	0	9233	1	8.88739e-12	5418	0.778574	0.1087	18681	0.998153	0.000802771	0	1	0	6.12245	34.0136
ENSDARG00000036595	FAM193A	protein_coding	1	37162968						8.88739e-12	0.1087	0.000802771	0	8407	1	8.88739e-12	5418	0.778574	0.1087	18681	0.998153	0.000802771	0	1	0	6.12245	34.0136
ENSDARG00000082897		rRNA	1	37214320						8.88739e-12	0.1087	0.000802771	0	8407	1	8.88739e-12	5418	0.778574	0.1087	18681	0.998153	0.000802771	0	1	0	6.12245	34.0136
ENSDARG00000074501	LOC564279	protein_coding	1	37223711						8.88739e-12	0.1087	0.000802771	0	8407	1	8.88739e-12	5418	0.778574	0.1087	18681	0.998153	0.000802771	0	1	0	6.12245	34.0136
ENSDARG00000090416	scpp1	protein_coding	1	37231110						8.88739e-12	0.1087	0.000802771	0	8407	1	8.88739e-12	5418	0.778574	0.1087	18681	0.998153	0.000802771	0	1	0	6.12245	34.0136
ENSDARG00000074989	sparcl1	protein_coding	1	37241624						8.88739e-12	0.1087	0.000802771	0	8407	1	8.88739e-12	5418	0.778574	0.1087	18681	0.998153	0.000802771	0	1	0	6.12245	34.0136
ENSDARG00000074268	si:dkey-27n6.10	protein_coding	1	37403583					3	8.88739e-12	0.05435	0.000401386	0	3208	1	8.88739e-12	1412	1	0	39141	1.59487e-07	6.79728	19817	6.82987e-07	6.16559	4.7619	42.1769
ENSDARG00000092990	si:dkey-27n6.9	processed_transcript	1	37419498					3	8.88739e-12	0.05435	0.000401386	0	3208	1	8.88739e-12	1412	1	0	39141	1.59487e-07	6.79728	19817	6.82987e-07	6.16559	4.7619	42.1769
ENSDARG00000094245	si:dkey-27n6.11	protein_coding	1	37434886					3	8.88739e-12	0.05435	0.000401386	0	3208	1	8.88739e-12	1412	1	0	39141	1.59487e-07	6.79728	19817	6.82987e-07	6.16559	4.7619	42.1769
ENSDARG00000087963	LOC100149817	protein_coding	1	37484564					3	8.88739e-12	0.05435	0.000401386	0	3208	1	8.88739e-12	1412	1	0	42011	6.90446e-09	8.16087	23510	1.286e-08	7.89076	4.7619	42.1769
ENSDARG00000093912	si:dkey-27n6.5	protein_coding	1	37488655					3	8.88739e-12	0.05435	0.000401386	0	3208	1	8.88739e-12	1412	1	0	42011	6.90446e-09	8.16087	23510	1.286e-08	7.89076	4.7619	42.1769
ENSDARG00000087821	si:dkey-27n6.4	protein_coding	1	37502112					3	8.88739e-12	0.05435	0.000401386	0	3208	1	8.88739e-12	1412	1	0	42011	6.90446e-09	8.16087	23510	1.286e-08	7.89076	4.7619	42.1769
ENSDARG00000092555	si:dkey-27n6.3	processed_transcript	1	37541428					3	8.88739e-12	0.05435	0.000401386	0	3208	1	8.88739e-12	1412	1	0	42011	6.90446e-09	8.16087	23510	1.286e-08	7.89076	4.7619	42.1769
ENSDARG00000094209	si:dkey-27n6.2	processed_transcript	1	37549723					3	8.88739e-12	0.05435	0.000401386	0	3208	1	8.88739e-12	1412	1	0	42011	6.90446e-09	8.16087	23510	1.286e-08	7.89076	4.7619	42.1769
ENSDARG00000067858	si:dkey-27n6.1	protein_coding	1	37558370					3	8.88739e-12	0.05435	0.000401386	0	3208	1	8.88739e-12	1412	1	0	45574	1.13751e-10	9.94405	27073	2.34927e-10	9.62907	4.7619	42.8571
ENSDARG00000093571	si:ch211-76m11.11	protein_coding	1	37592415					3	8.88739e-12	0.05435	0.000401386	0	3208	1	8.88739e-12	1412	1	0	45574	1.13751e-10	9.94405	27073	2.34927e-10	9.62907	4.7619	42.8571
ENSDARG00000092565	si:ch211-76m11.5	protein_coding	1	37641983					3	8.88739e-12	0.05435	0.000401386	0	3208	1	8.88739e-12	1412	1	0	45574	1.13751e-10	9.94405	27073	2.34927e-10	9.62907	4.7619	42.8571
ENSDARG00000095411	si:ch211-76m11.4	protein_coding	1	37672998					3	8.88739e-12	0.05435	0.000401386	0	3208	1	8.88739e-12	1412	1	0	45574	1.13751e-10	9.94405	27073	2.34927e-10	9.62907	4.7619	42.8571
ENSDARG00000092284	si:ch211-76m11.3	protein_coding	1	37674089					3	8.88739e-12	0.05435	0.000401386	0	3208	1	8.88739e-12	1412	1	0	45574	1.13751e-10	9.94405	27073	2.34927e-10	9.62907	4.7619	42.8571
ENSDARG00000095618	si:ch211-76m11.7	protein_coding	1	37700408					3	8.88739e-12	0.05435	0.000401386	0	3208	1	8.88739e-12	1412	1	0	45574	1.13751e-10	9.94405	27073	2.34927e-10	9.62907	4.7619	42.8571
ENSDARG00000078570	si:ch211-76m11.8	protein_coding	1	37719106					3	8.88739e-12	0.05435	0.000401386	0	3208	1	8.88739e-12	1412	1	0	45574	1.13751e-10	9.94405	27073	2.34927e-10	9.62907	4.7619	42.8571
ENSDARG00000092830	si:ch211-76m11.9	protein_coding	1	37754318					3	8.88739e-12	0.05435	0.000401386	0	3208	1	8.88739e-12	1412	1	0	40631	3.1875e-08	7.49655	21905	7.61329e-08	7.11843	4.7619	42.1769
ENSDARG00000073825	si:dkeyp-123a12.2	protein_coding	1	37777126					3	8.88739e-12	0.05435	0.000401386	0	3208	1	8.88739e-12	1412	1	0	40631	3.1875e-08	7.49655	21905	7.61329e-08	7.11843	4.7619	42.1769
ENSDARG00000095713	si:dkeyp-123a12.3	processed_transcript	1	37778101					3	8.88739e-12	0.05435	0.000401386	0	3208	1	8.88739e-12	1412	1	0	40631	3.1875e-08	7.49655	21905	7.61329e-08	7.11843	4.7619	42.1769
ENSDARG00000092612	si:dkeyp-123a12.1	processed_transcript	1	37788430					3	8.88739e-12	0.05435	0.000401386	0	3208	1	8.88739e-12	1412	1	0	40631	3.1875e-08	7.49655	21905	7.61329e-08	7.11843	4.7619	42.1769
ENSDARG00000070880		protein_coding	1	37801000					3	8.88739e-12	0.05435	0.000401386	0	3208	1	8.88739e-12	1412	1	0	40631	3.1875e-08	7.49655	21905	7.61329e-08	7.11843	4.7619	42.1769
ENSDARG00000095055	si:ch211-205a14.1	protein_coding	1	37821149					3	8.88739e-12	0.05435	0.000401386	0	3208	1	8.88739e-12	1412	1	0	40631	3.1875e-08	7.49655	21905	7.61329e-08	7.11843	4.7619	42.1769
ENSDARG00000091873	si:ch211-205a14.2	protein_coding	1	37835667					3	8.88739e-12	0.05435	0.000401386	0	3208	1	8.88739e-12	1412	1	0	40631	3.1875e-08	7.49655	21905	7.61329e-08	7.11843	4.7619	42.1769
ENSDARG00000070877	si:ch211-205a14.3	protein_coding	1	37844661					3	8.88739e-12	0.05435	0.000401386	0	3208	1	8.88739e-12	1412	1	0	40631	3.1875e-08	7.49655	21905	7.61329e-08	7.11843	4.7619	42.1769
ENSDARG00000093952	si:ch211-205a14.4	protein_coding	1	37849107					3	8.88739e-12	0.05435	0.000401386	0	3208	1	8.88739e-12	1412	1	0	40631	3.1875e-08	7.49655	21905	7.61329e-08	7.11843	4.7619	42.1769
ENSDARG00000092524	si:ch211-205a14.5	processed_transcript	1	37875530					3	8.88739e-12	0.05435	0.000401386	0	7480	1	8.88739e-12	4596	1	0	22031	0.272607	0.564464	4330	0.688401	0.162158	6.80272	34.6939
ENSDARG00000095271	si:ch211-205a14.6	processed_transcript	1	37881095					3	8.88739e-12	0.05435	0.000401386	0	7480	1	8.88739e-12	4596	1	0	22031	0.272607	0.564464	4330	0.688401	0.162158	6.80272	34.6939
ENSDARG00000095546	si:ch211-205a14.7	protein_coding	1	37897922					3	8.88739e-12	0.05435	0.000401386	0	7480	1	8.88739e-12	4596	1	0	22031	0.272607	0.564464	4330	0.688401	0.162158	6.80272	34.6939
ENSDARG00000092485	si:ch211-205a14.8	processed_transcript	1	37929483					3	8.88739e-12	0.05435	0.000401386	0	7480	1	8.88739e-12	4596	1	0	22031	0.272607	0.564464	4330	0.688401	0.162158	6.80272	34.6939
ENSDARG00000093527	si:ch211-205a14.11	protein_coding	1	37934689					3	8.88739e-12	0.05435	0.000401386	0	7480	1	8.88739e-12	4596	1	0	22031	0.272607	0.564464	4330	0.688401	0.162158	6.80272	34.6939
ENSDARG00000076343	si:dkeyp-13d11.1	protein_coding	1	38106629						8.88739e-12	0	1.78734e-11	0	7142	1	8.88739e-12	4596	1	0	18437	1	1.78734e-11	0	1	0	6.12245	34.0136
ENSDARG00000077519	si:dkeyp-13d11.2	protein_coding	1	38110627						8.88739e-12	0	1.78734e-11	0	7142	1	8.88739e-12	4596	1	0	18437	1	1.78734e-11	0	1	0	6.12245	34.0136
ENSDARG00000040048	si:ch211-15e22.3	protein_coding	1	38161657						8.88739e-12	0	1.78734e-11	0	6345	1	8.88739e-12	3799	1	0	18507	1	1.78734e-11	0	1	0	5.44218	34.6939
ENSDARG00000082660		rRNA	1	38405825						8.88739e-12	0	1.78734e-11	0	4751	1	8.88739e-12	2205	1	0	18648	1	1.78734e-11	0	1	0	5.44218	34.6939
ENSDARG00000057303	galnt7	protein_coding	1	38552081						8.88739e-12	0	0.0410061	0	4751	1	8.88739e-12	2205	1	0	18960	0.9099	0.0410061	0	1	0	5.44218	35.3741
ENSDARG00000029722	hmgb2	protein_coding	1	38578878						8.88739e-12	0	0.0410061	0	4751	1	8.88739e-12	2205	1	0	18960	0.9099	0.0410061	0	1	0	5.44218	35.3741
ENSDARG00000008305	hand2	protein_coding	1	38602513						8.88739e-12	0	0.0410061	0	4751	1	8.88739e-12	2205	1	0	18960	0.9099	0.0410061	0	1	0	5.44218	35.3741
ENSDARG00000007477	fbxo8	protein_coding	1	38754027						8.88739e-12	0	0.0410061	0	4751	1	8.88739e-12	2205	1	0	18960	0.9099	0.0410061	0	1	0	5.44218	35.3741
ENSDARG00000053106	zgc:153894	protein_coding	1	38771732						8.88739e-12	0	0.0410061	0	4751	1	8.88739e-12	2205	1	0	18960	0.9099	0.0410061	0	1	0	5.44218	35.3741
ENSDARG00000012016	LOC565975	protein_coding	1	38808062						8.88739e-12	0	0.0410061	0	4751	1	8.88739e-12	2205	1	0	18960	0.9099	0.0410061	0	1	0	5.44218	35.3741
ENSDARG00000011066	GLRA3	protein_coding	1	38827489						8.88739e-12	0	0.0410061	0	4751	1	8.88739e-12	2205	1	0	18960	0.9099	0.0410061	0	1	0	5.44218	35.3741
ENSDARG00000004621	gpm6ab	protein_coding	1	39003575						8.88739e-12	0	0.124756	0	4751	1	8.88739e-12	2205	1	0	19522	0.750315	0.124756	0	1	0	5.44218	36.0544
ENSDARG00000075098	si:ch211-72g23.1	protein_coding	1	39130728						8.88739e-12	0	0.124756	0	4751	1	8.88739e-12	2205	1	0	19522	0.750315	0.124756	0	1	0	5.44218	36.0544
ENSDARG00000053222	asb5	protein_coding	1	39159395						8.88739e-12	0	0.124756	0	4751	1	8.88739e-12	2205	1	0	19522	0.750315	0.124756	0	1	0	5.44218	36.0544
ENSDARG00000089976	spcs3	protein_coding	1	39172750						8.88739e-12	0	0.124756	0	4751	1	8.88739e-12	2205	1	0	19522	0.750315	0.124756	0	1	0	5.44218	36.0544
ENSDARG00000069640	vegfc	protein_coding	1	39212805						8.88739e-12	0	0.124756	0	4751	1	8.88739e-12	2205	1	0	19522	0.750315	0.124756	0	1	0	5.44218	36.0544
ENSDARG00000085733	NR_030668.1	miRNA	1	39736330						8.88739e-12	0	0.124756	0	4751	1	8.88739e-12	2205	1	0	19522	0.750315	0.124756	0	1	0	5.44218	36.0544
ENSDARG00000095234	zgc:153720	protein_coding	1	39750404						8.88739e-12	0	0.124756	0	4751	1	8.88739e-12	2205	1	0	19522	0.750315	0.124756	0	1	0	5.44218	36.0544
ENSDARG00000005479	odz3	protein_coding	1	39845116						8.88739e-12	0	0.124756	0	4751	1	8.88739e-12	2205	1	0	19522	0.750315	0.124756	0	1	0	5.44218	36.0544
ENSDARG00000083741		rRNA	1	39876269						8.88739e-12	0	0.124756	0	4751	1	8.88739e-12	2205	1	0	19522	0.750315	0.124756	0	1	0	5.44218	36.0544
ENSDARG00000085080		rRNA	1	39972361						8.88739e-12	0	0.124756	0	4751	1	8.88739e-12	2205	1	0	19522	0.750315	0.124756	0	1	0	5.44218	36.0544
ENSDARG00000093919	si:ch211-42a2.2	processed_transcript	1	40038234						8.88739e-12	0	0.124756	0	4751	1	8.88739e-12	2205	1	0	19522	0.750315	0.124756	0	1	0	5.44218	36.0544
ENSDARG00000036990	dctd	protein_coding	1	40175765						8.88739e-12	0	0.198305	0	4477	1	8.88739e-12	2205	1	0	19976	0.633425	0.198305	0	1	0	4.7619	36.7347
ENSDARG00000085746		rRNA	1	40200184						8.88739e-12	0	0.198305	0	4477	1	8.88739e-12	2205	1	0	19976	0.633425	0.198305	0	1	0	4.7619	36.7347
ENSDARG00000007387	irf2a	protein_coding	1	40228276						8.88739e-12	0	0.198305	0	4477	1	8.88739e-12	2205	1	0	19976	0.633425	0.198305	0	1	0	4.7619	36.7347
ENSDARG00000024828	zgc:64040	protein_coding	1	40245069						8.88739e-12	0	0.198305	0	4477	1	8.88739e-12	2205	1	0	19976	0.633425	0.198305	0	1	0	4.7619	36.7347
ENSDARG00000070162	stox2	protein_coding	1	40264072						8.88739e-12	0	0.198305	0	4477	1	8.88739e-12	2205	1	0	19976	0.633425	0.198305	0	1	0	4.7619	36.7347
ENSDARG00000013042	ing2	protein_coding	1	40343979						8.88739e-12	0	0.198305	0	4477	1	8.88739e-12	2205	1	0	19976	0.633425	0.198305	0	1	0	4.7619	36.7347
ENSDARG00000080987		misc_RNA	1	40348433						8.88739e-12	0	0.198305	0	4477	1	8.88739e-12	2205	1	0	19976	0.633425	0.198305	0	1	0	4.7619	36.7347
ENSDARG00000079183	sod3	protein_coding	1	40353471						8.88739e-12	0	0.198305	0	4477	1	8.88739e-12	2205	1	0	19976	0.633425	0.198305	0	1	0	4.7619	36.7347
ENSDARG00000069699	aip	protein_coding	1	40357602						8.88739e-12	0	0.198305	0	4477	1	8.88739e-12	2205	1	0	19976	0.633425	0.198305	0	1	0	4.7619	36.7347
ENSDARG00000083337		misc_RNA	1	40379299						8.88739e-12	0	0.198305	0	4477	1	8.88739e-12	2205	1	0	19976	0.633425	0.198305	0	1	0	4.7619	36.7347
ENSDARG00000094543	sod3	protein_coding	1	40383064						8.88739e-12	0	0.198305	0	4477	1	8.88739e-12	2205	1	0	19976	0.633425	0.198305	0	1	0	4.7619	36.7347
ENSDARG00000069700	cdk2ap2	protein_coding	1	40402046						8.88739e-12	0	0.198305	0	4477	1	8.88739e-12	2205	1	0	19976	0.633425	0.198305	0	1	0	4.7619	36.7347
ENSDARG00000090384		rRNA	1	40403679						8.88739e-12	0	0.198305	0	4477	1	8.88739e-12	2205	1	0	19976	0.633425	0.198305	0	1	0	4.7619	36.7347
ENSDARG00000069701	lgi2b	protein_coding	1	40416055						8.88739e-12	0	0.198305	0	4477	1	8.88739e-12	2205	1	0	19976	0.633425	0.198305	0	1	0	4.7619	36.7347
ENSDARG00000020857	ccdc149b	protein_coding	1	40426579						8.88739e-12	0	0.198305	0	4477	1	8.88739e-12	2205	1	0	19976	0.633425	0.198305	0	1	0	4.7619	36.7347
ENSDARG00000093033	si:dkey-117m1.5	protein_coding	1	40449930						8.88739e-12	0	0.198305	0	4477	1	8.88739e-12	2205	1	0	19976	0.633425	0.198305	0	1	0	4.7619	36.7347
ENSDARG00000093120	si:dkey-117m1.4	protein_coding	1	40455703						8.88739e-12	0	0.198305	0	4477	1	8.88739e-12	2205	1	0	19976	0.633425	0.198305	0	1	0	4.7619	36.7347
ENSDARG00000074662	si:dkey-117m1.3	protein_coding	1	40487641						8.88739e-12	0	0.198305	0	4477	1	8.88739e-12	2205	1	0	19976	0.633425	0.198305	0	1	0	4.7619	36.7347
ENSDARG00000084980		rRNA	1	40490521						8.88739e-12	0	0.198305	0	4477	1	8.88739e-12	2205	1	0	19976	0.633425	0.198305	0	1	0	4.7619	36.7347
ENSDARG00000076585	si:ch211-113e8.11	protein_coding	1	40500329						8.88739e-12	0	0.198305	0	4477	1	8.88739e-12	2205	1	0	19976	0.633425	0.198305	0	1	0	4.7619	36.7347
ENSDARG00000079631	si:ch211-113e8.10	protein_coding	1	40509087						8.88739e-12	0	0.198305	0	4477	1	8.88739e-12	2205	1	0	19976	0.633425	0.198305	0	1	0	4.7619	36.7347
ENSDARG00000018587	zgc:152658	protein_coding	1	40533016						8.88739e-12	0	0.198305	0	4477	1	8.88739e-12	2205	1	0	19976	0.633425	0.198305	0	1	0	4.7619	36.7347
ENSDARG00000078182	zgc:194443	protein_coding	1	40540711						8.88739e-12	0	0.198305	0	4477	1	8.88739e-12	2205	1	0	19976	0.633425	0.198305	0	1	0	4.7619	36.7347
ENSDARG00000095065	si:ch211-113e8.9	processed_transcript	1	40549425						8.88739e-12	0	0.198305	0	4477	1	8.88739e-12	2205	1	0	19976	0.633425	0.198305	0	1	0	4.7619	36.7347
ENSDARG00000094393	si:ch211-113e8.7	pseudogene	1	40555031						8.88739e-12	0	0.198305	0	4477	1	8.88739e-12	2205	1	0	19976	0.633425	0.198305	0	1	0	4.7619	36.7347
ENSDARG00000074664		protein_coding	1	40568934						8.88739e-12	0	0.198305	0	4477	1	8.88739e-12	2205	1	0	19976	0.633425	0.198305	0	1	0	4.7619	36.7347
ENSDARG00000074610	si:ch211-113e8.6	protein_coding	1	40575626						8.88739e-12	0	0.198305	0	4477	1	8.88739e-12	2205	1	0	19976	0.633425	0.198305	0	1	0	4.7619	36.7347
ENSDARG00000069707	si:ch211-113e8.5	protein_coding	1	40591601						8.88739e-12	0	0.198305	0	4477	1	8.88739e-12	2205	1	0	19976	0.633425	0.198305	0	1	0	4.7619	36.7347
ENSDARG00000078251	si:ch211-113e8.3	protein_coding	1	40601010						8.88739e-12	0	0.198305	0	4477	1	8.88739e-12	2205	1	0	19976	0.633425	0.198305	0	1	0	4.7619	36.7347
ENSDARG00000055453		protein_coding	1	40624552						8.88739e-12	0	0.198305	0	4477	1	8.88739e-12	2205	1	0	19976	0.633425	0.198305	0	1	0	4.7619	36.7347
ENSDARG00000008457	faah2a	protein_coding	1	40629794						8.88739e-12	0	0.198305	0	4477	1	8.88739e-12	2205	1	0	19976	0.633425	0.198305	0	1	0	4.7619	36.7347
ENSDARG00000031435	zgc:56493	protein_coding	1	40656189						8.88739e-12	0	0.198305	0	4477	1	8.88739e-12	2205	1	0	19976	0.633425	0.198305	0	1	0	4.7619	36.7347
ENSDARG00000077874	si:dkey-265k11.2	protein_coding	1	40683572						8.88739e-12	0	0.198305	0	4477	1	8.88739e-12	2205	1	0	19976	0.633425	0.198305	0	1	0	4.7619	36.7347
ENSDARG00000069710	si:dkey-27f16.4	protein_coding	1	40700595						8.88739e-12	0	0.198305	0	4477	1	8.88739e-12	2205	1	0	19976	0.633425	0.198305	0	1	0	4.7619	36.7347
ENSDARG00000094624	B8A4R7_DANRE	protein_coding	1	40716959						8.88739e-12	0	0.198305	0	4477	1	8.88739e-12	2205	1	0	19976	0.633425	0.198305	0	1	0	4.7619	36.7347
ENSDARG00000079552	si:dkey-265k11.4	protein_coding	1	40726408						8.88739e-12	0	0.198305	0	4477	1	8.88739e-12	2205	1	0	19976	0.633425	0.198305	0	1	0	4.7619	36.7347
ENSDARG00000087333	scoc	protein_coding	1	40955058						8.88739e-12	0	0.198305	0	4477	1	8.88739e-12	2205	1	0	19976	0.633425	0.198305	0	1	0	4.7619	36.7347
ENSDARG00000009315	clgn	protein_coding	1	40965275						8.88739e-12	0	0.198305	0	4477	1	8.88739e-12	2205	1	0	19976	0.633425	0.198305	0	1	0	4.7619	36.7347
ENSDARG00000030368	naa15b	protein_coding	1	41005810						8.88739e-12	0	0.198305	0	4477	1	8.88739e-12	2205	1	0	19976	0.633425	0.198305	0	1	0	4.7619	36.7347
ENSDARG00000088337		protein_coding	1	41067045						8.88739e-12	0	0.198305	0	4477	1	8.88739e-12	2205	1	0	19976	0.633425	0.198305	0	1	0	4.7619	36.7347
ENSDARG00000075951		protein_coding	1	41080395						8.88739e-12	0	0.198305	0	4477	1	8.88739e-12	2205	1	0	19976	0.633425	0.198305	0	1	0	4.7619	36.7347
ENSDARG00000052900	zgc:153642	protein_coding	1	41130701						8.88739e-12	0	0.198305	0	4477	1	8.88739e-12	2205	1	0	19976	0.633425	0.198305	0	1	0	4.7619	36.7347
ENSDARG00000052899	GIMAP8(47of111)	protein_coding	1	41133787						8.88739e-12	0	0.198305	0	4477	1	8.88739e-12	2205	1	0	19976	0.633425	0.198305	0	1	0	4.7619	36.7347
ENSDARG00000052895	zgc:91963	protein_coding	1	41137978						8.88739e-12	0	0.198305	0	4477	1	8.88739e-12	2205	1	0	19976	0.633425	0.198305	0	1	0	4.7619	36.7347
ENSDARG00000074600	LOC557394	protein_coding	1	41175671						8.88739e-12	0	0.198305	0	4477	1	8.88739e-12	2205	1	0	19976	0.633425	0.198305	0	1	0	4.7619	36.7347
ENSDARG00000075521	si:dkey-234k24.1	protein_coding	1	41182655						8.88739e-12	0	0.198305	0	4477	1	8.88739e-12	2205	1	0	19976	0.633425	0.198305	0	1	0	4.7619	36.7347
ENSDARG00000095566	si:ch211-188m17.3	processed_transcript	1	41242662						8.88739e-12	0	0.198305	0	4477	1	8.88739e-12	2205	1	0	19976	0.633425	0.198305	0	1	0	4.7619	36.7347
ENSDARG00000007941	hmx4	protein_coding	1	41290722						8.88739e-12	0	0.198305	0	4477	1	8.88739e-12	2205	1	0	19976	0.633425	0.198305	0	1	0	4.7619	36.7347
ENSDARG00000095651	hmx1	protein_coding	1	41293585						8.88739e-12	0	0.198305	0	4477	1	8.88739e-12	2205	1	0	19976	0.633425	0.198305	0	1	0	4.7619	36.7347
ENSDARG00000069669	adra2c	protein_coding	1	41373859						8.88739e-12	0	0.198305	0	4477	1	8.88739e-12	2205	1	0	19976	0.633425	0.198305	0	1	0	4.7619	36.7347
ENSDARG00000085976		rRNA	1	41506258						8.88739e-12	0	0.276655	0	3612	1	8.88739e-12	1340	1	0	20472	0.528866	0.276655	0	1	0	4.08163	37.415
ENSDARG00000033604	lrpap1	protein_coding	1	41512453						8.88739e-12	0	0.276655	0	3612	1	8.88739e-12	1340	1	0	20472	0.528866	0.276655	0	1	0	4.08163	37.415
ENSDARG00000060236	dok7	protein_coding	1	41524566						8.88739e-12	0	0.276655	0	3612	1	8.88739e-12	1340	1	0	20472	0.528866	0.276655	0	1	0	4.08163	37.415
ENSDARG00000036774	rgs12	protein_coding	1	41582558						8.88739e-12	0	0.276655	0	3612	1	8.88739e-12	1340	1	0	20472	0.528866	0.276655	0	1	0	4.08163	37.415
ENSDARG00000085185		rRNA	1	41650745						8.88739e-12	0	0.276655	0	3612	1	8.88739e-12	1340	1	0	20472	0.528866	0.276655	0	1	0	4.08163	37.415
ENSDARG00000052866	NP_571093.1	protein_coding	1	41674936						8.88739e-12	0	0.276655	0	3612	1	8.88739e-12	1340	1	0	20472	0.528866	0.276655	0	1	0	4.08163	37.415
ENSDARG00000091911	htt	processed_transcript	1	41699213						8.88739e-12	0	0.276655	0	3612	1	8.88739e-12	1340	1	0	20472	0.528866	0.276655	0	1	0	4.08163	37.415
ENSDARG00000094349	si:ch211-89o9.2	protein_coding	1	41835182						8.88739e-12	0	0.276655	0	3612	1	8.88739e-12	1340	1	0	20472	0.528866	0.276655	0	1	0	4.08163	37.415
ENSDARG00000095131	si:ch211-89o9.3	protein_coding	1	41841062						8.88739e-12	0	0.276655	0	3612	1	8.88739e-12	1340	1	0	20472	0.528866	0.276655	0	1	0	4.08163	37.415
ENSDARG00000093237	si:ch211-89o9.4	protein_coding	1	41842483						8.88739e-12	0	0.276655	0	3612	1	8.88739e-12	1340	1	0	20472	0.528866	0.276655	0	1	0	4.08163	37.415
ENSDARG00000008706	zgc:73265	protein_coding	1	41846743						8.88739e-12	0	0.276655	0	3612	1	8.88739e-12	1340	1	0	20472	0.528866	0.276655	0	1	0	4.08163	37.415
ENSDARG00000078108	dok1a	protein_coding	1	41859317						8.88739e-12	0	0.276655	0	3612	1	8.88739e-12	1340	1	0	20472	0.528866	0.276655	0	1	0	4.08163	37.415
ENSDARG00000075639	si:ch211-89o9.6	protein_coding	1	41868311						8.88739e-12	0	0.276655	0	3612	1	8.88739e-12	1340	1	0	20472	0.528866	0.276655	0	1	0	4.08163	37.415
ENSDARG00000078016	zgc:163052	protein_coding	1	41879162						8.88739e-12	0	0.276655	0	3612	1	8.88739e-12	1340	1	0	20472	0.528866	0.276655	0	1	0	4.08163	37.415
ENSDARG00000090867		protein_coding	1	41941656						8.88739e-12	0	0.276655	0	3612	1	8.88739e-12	1340	1	0	20472	0.528866	0.276655	0	1	0	4.08163	37.415
ENSDARG00000092551	si:dkey-56e3.2	protein_coding	1	41970591						8.88739e-12	0	0.359335	0	2272	1	8.88739e-12	0	1	0	20955	0.437185	0.359335	0	1	0	3.40136	38.0952
ENSDARG00000075194	si:dkey-56e3.3	protein_coding	1	41978619						8.88739e-12	0	0.359335	0	2272	1	8.88739e-12	0	1	0	20955	0.437185	0.359335	0	1	0	3.40136	38.0952
ENSDARG00000060252	mogs	protein_coding	1	41991774						8.88739e-12	0	0.359335	0	2272	1	8.88739e-12	0	1	0	20955	0.437185	0.359335	0	1	0	3.40136	38.0952
ENSDARG00000079277	EGR4(2of2)	protein_coding	1	42011513						8.88739e-12	0	0.359335	0	2272	1	8.88739e-12	0	1	0	20955	0.437185	0.359335	0	1	0	3.40136	38.0952
ENSDARG00000078908	si:dkey-8f21.3	protein_coding	1	42049131						8.88739e-12	0	0.359335	0	2272	1	8.88739e-12	0	1	0	20955	0.437185	0.359335	0	1	0	3.40136	38.0952
ENSDARG00000036965	rnf24	protein_coding	1	42153362						8.88739e-12	0	0.359335	0	2272	1	8.88739e-12	0	1	0	20955	0.437185	0.359335	0	1	0	3.40136	38.0952
ENSDARG00000036967	smox	protein_coding	1	42231672						8.88739e-12	0	0.359335	0	2272	1	8.88739e-12	0	1	0	20955	0.437185	0.359335	0	1	0	3.40136	38.0952
ENSDARG00000060264	si:dkey-37g12.1	protein_coding	1	42269691						8.88739e-12	0	0.359335	0	2272	1	8.88739e-12	0	1	0	20955	0.437185	0.359335	0	1	0	3.40136	38.0952
ENSDARG00000018117	si:dkey-37g12.2	pseudogene	1	42331847						8.88739e-12	0	0.359335	0	2272	1	8.88739e-12	0	1	0	20955	0.437185	0.359335	0	1	0	3.40136	38.0952
ENSDARG00000024101	si:dkey-37g12.4	protein_coding	1	42340478						8.88739e-12	0	0.359335	0	2272	1	8.88739e-12	0	1	0	20955	0.437185	0.359335	0	1	0	3.40136	38.0952
ENSDARG00000085575		rRNA	1	42477144						8.88739e-12	0	0.359335	0	2272	1	8.88739e-12	0	1	0	20955	0.437185	0.359335	0	1	0	3.40136	38.0952
ENSDARG00000024785	ctnna2	protein_coding	1	42607580						8.88739e-12	0	0.366452	0	2151	1	8.88739e-12	0	1	0	21020	0.430079	0.366452	0	1	0	2.72109	38.7755
ENSDARG00000084202		rRNA	1	42660043						8.88739e-12	0	0.359335	0	2272	1	8.88739e-12	0	1	0	20955	0.437185	0.359335	0	1	0	3.40136	38.0952
ENSDARG00000087061		protein_coding	1	42664336						8.88739e-12	0	0.359335	0	2272	1	8.88739e-12	0	1	0	20955	0.437185	0.359335	0	1	0	3.40136	38.0952
ENSDARG00000052713	lrrtm1	protein_coding	1	43159462						8.88739e-12	0	0.359335	0	2272	1	8.88739e-12	0	1	0	20955	0.437185	0.359335	0	1	0	3.40136	38.0952
ENSDARG00000085559		rRNA	1	43357280						8.88739e-12	0	0.444535	0	1303	1	8.88739e-12	0	1	0	21475	0.359307	0.444535	0	1	0	2.72109	38.7755
ENSDARG00000083846		rRNA	1	43606997						8.88739e-12	0	0.444535	0	1303	1	8.88739e-12	0	1	0	21475	0.359307	0.444535	0	1	0	2.72109	38.7755
ENSDARG00000081405		rRNA	1	43647643						8.88739e-12	0	0.444535	0	1303	1	8.88739e-12	0	1	0	21475	0.359307	0.444535	0	1	0	2.72109	38.7755
ENSDARG00000052712	suclg1	protein_coding	1	44035000						8.88739e-12	0	0.444535	0	1303	1	8.88739e-12	0	1	0	21475	0.359307	0.444535	0	1	0	2.72109	38.7755
ENSDARG00000052703	cisd2	protein_coding	1	44068771						8.88739e-12	0	0.444535	0	1303	1	8.88739e-12	0	1	0	21475	0.359307	0.444535	0	1	0	2.72109	38.7755
ENSDARG00000052700	LOC571064	protein_coding	1	44078055						8.88739e-12	0	0.444535	0	1303	1	8.88739e-12	0	1	0	21475	0.359307	0.444535	0	1	0	2.72109	38.7755
ENSDARG00000052696	bdh2	protein_coding	1	44096669						8.88739e-12	0	0.444535	0	1303	1	8.88739e-12	0	1	0	21475	0.359307	0.444535	0	1	0	2.72109	38.7755
ENSDARG00000075112	si:dkey-162b23.3	protein_coding	1	44184477						8.88739e-12	0	0.444535	0	1303	1	8.88739e-12	0	1	0	21475	0.359307	0.444535	0	1	0	2.72109	38.7755
ENSDARG00000029898	si:dkey-22i16.2	protein_coding	1	44277045						8.88739e-12	0	0.444535	0	1303	1	8.88739e-12	0	1	0	21475	0.359307	0.444535	0	1	0	2.72109	38.7755
ENSDARG00000092730	si:dkey-22i16.3	protein_coding	1	44284486						8.88739e-12	0	0.444535	0	1303	1	8.88739e-12	0	1	0	21475	0.359307	0.444535	0	1	0	2.72109	38.7755
ENSDARG00000078622	scpp5	protein_coding	1	44292453						8.88739e-12	0	0.444535	0	1303	1	8.88739e-12	0	1	0	21475	0.359307	0.444535	0	1	0	2.72109	38.7755
ENSDARG00000074132	scpp7	protein_coding	1	44300516						8.88739e-12	0	0.444535	0	1303	1	8.88739e-12	0	1	0	21475	0.359307	0.444535	0	1	0	2.72109	38.7755
ENSDARG00000075598	scpp6	protein_coding	1	44308674						8.88739e-12	0	0.444535	0	1303	1	8.88739e-12	0	1	0	21475	0.359307	0.444535	0	1	0	2.72109	38.7755
ENSDARG00000094910	si:dkey-22i16.7	protein_coding	1	44328149						8.88739e-12	0	0.444535	0	1303	1	8.88739e-12	0	1	0	21475	0.359307	0.444535	0	1	0	2.72109	38.7755
ENSDARG00000074476	odam	protein_coding	1	44340718						8.88739e-12	0	0.444535	0	1303	1	8.88739e-12	0	1	0	21475	0.359307	0.444535	0	1	0	2.72109	38.7755
ENSDARG00000087178	scpp9	protein_coding	1	44352320						8.88739e-12	0	0.444535	0	1303	1	8.88739e-12	0	1	0	21475	0.359307	0.444535	0	1	0	2.72109	38.7755
ENSDARG00000092465	si:dkey-22i16.9	protein_coding	1	44363641						8.88739e-12	0	0.444535	0	1303	1	8.88739e-12	0	1	0	21475	0.359307	0.444535	0	1	0	2.72109	38.7755
ENSDARG00000076277		protein_coding	1	44368916						8.88739e-12	0	0.444535	0	1303	1	8.88739e-12	0	1	0	21475	0.359307	0.444535	0	1	0	2.72109	38.7755
ENSDARG00000075916	zgc:66472	protein_coding	1	44371235						8.88739e-12	0	0.444535	0	1303	1	8.88739e-12	0	1	0	21475	0.359307	0.444535	0	1	0	2.72109	38.7755
ENSDARG00000078558	si:dkey-22i16.10	protein_coding	1	44389217						8.88739e-12	0	0.444535	0	1303	1	8.88739e-12	0	1	0	21475	0.359307	0.444535	0	1	0	2.72109	38.7755
ENSDARG00000052019		protein_coding	1	44402933						8.88739e-12	0	0.444535	0	1303	1	8.88739e-12	0	1	0	21475	0.359307	0.444535	0	1	0	2.72109	38.7755
ENSDARG00000089345		protein_coding	1	44436224						8.88739e-12	0	0.444535	0	1303	1	8.88739e-12	0	1	0	21475	0.359307	0.444535	0	1	0	2.72109	38.7755
ENSDARG00000086717		protein_coding	1	44449883						8.88739e-12	0	0.444535	0	1303	1	8.88739e-12	0	1	0	21475	0.359307	0.444535	0	1	0	2.72109	38.7755
ENSDARG00000090414	BTBD18(2of2)	protein_coding	1	44477455						8.88739e-12	0	0.444535	0	1303	1	8.88739e-12	0	1	0	21475	0.359307	0.444535	0	1	0	2.72109	38.7755
ENSDARG00000093718	si:ch211-165a10.5	protein_coding	1	44487602						8.88739e-12	0	0.444535	0	1303	1	8.88739e-12	0	1	0	21475	0.359307	0.444535	0	1	0	2.72109	38.7755
ENSDARG00000095469	B8JK09_DANRE	protein_coding	1	44490453						8.88739e-12	0	0.444535	0	1303	1	8.88739e-12	0	1	0	21475	0.359307	0.444535	0	1	0	2.72109	38.7755
ENSDARG00000094014	si:ch211-165a10.4	protein_coding	1	44497789						8.88739e-12	0	0.444535	0	1303	1	8.88739e-12	0	1	0	21475	0.359307	0.444535	0	1	0	2.72109	38.7755
ENSDARG00000095370	si:ch211-165a10.3	protein_coding	1	44500798						8.88739e-12	0	0.444535	0	1303	1	8.88739e-12	0	1	0	21475	0.359307	0.444535	0	1	0	2.72109	38.7755
ENSDARG00000091960	si:ch211-165a10.2	protein_coding	1	44508293						8.88739e-12	0	0.444535	0	1303	1	8.88739e-12	0	1	0	21475	0.359307	0.444535	0	1	0	2.72109	38.7755
ENSDARG00000095327	si:ch211-165a10.1	protein_coding	1	44511284						8.88739e-12	0	0.444535	0	1303	1	8.88739e-12	0	1	0	21475	0.359307	0.444535	0	1	0	2.72109	38.7755
ENSDARG00000094348		protein_coding	1	44588784						8.88739e-12	0	0.444535	0	1303	1	8.88739e-12	0	1	0	21475	0.359307	0.444535	0	1	0	2.72109	38.7755
ENSDARG00000075179		protein_coding	1	44609371						8.88739e-12	0	0.444535	0	1303	1	8.88739e-12	0	1	0	21475	0.359307	0.444535	0	1	0	2.72109	38.7755
ENSDARG00000078233	B1WB97_DANRE	protein_coding	1	44621749						8.88739e-12	0	0.444535	0	1303	1	8.88739e-12	0	1	0	21475	0.359307	0.444535	0	1	0	2.72109	38.7755
ENSDARG00000059682	SLC43A3(1of2)	protein_coding	1	44693717						8.88739e-12	0	0.444535	0	1303	1	8.88739e-12	0	1	0	21475	0.359307	0.444535	0	1	0	2.72109	38.7755
ENSDARG00000052016	zgc:112300	protein_coding	1	44709371						8.88739e-12	0	0.444535	0	1303	1	8.88739e-12	0	1	0	21475	0.359307	0.444535	0	1	0	2.72109	38.7755
ENSDARG00000075845	LOC556726	protein_coding	1	44757228						8.88739e-12	0	0.444535	0	1303	1	8.88739e-12	0	1	0	21475	0.359307	0.444535	0	1	0	2.72109	38.7755
ENSDARG00000090229		protein_coding	1	44810134						8.88739e-12	0	0.444535	0	1303	1	8.88739e-12	0	1	0	21475	0.359307	0.444535	0	1	0	2.72109	38.7755
ENSDARG00000087943	BTBD18(1of2)	protein_coding	1	44826683						8.88739e-12	0	0.444535	0	1303	1	8.88739e-12	0	1	0	21475	0.359307	0.444535	0	1	0	2.72109	38.7755
ENSDARG00000069116	timm10	protein_coding	1	44846027						8.88739e-12	0	0.444535	0	1303	1	8.88739e-12	0	1	0	21475	0.359307	0.444535	0	1	0	2.72109	38.7755
ENSDARG00000069114	A7MBX7_DANRE	protein_coding	1	44852042						8.88739e-12	0	0.444535	0	1303	1	8.88739e-12	0	1	0	21475	0.359307	0.444535	0	1	0	2.72109	38.7755
ENSDARG00000014803	zgc:101859	protein_coding	1	44877398						8.88739e-12	0	0.444535	0	1303	1	8.88739e-12	0	1	0	21475	0.359307	0.444535	0	1	0	2.72109	38.7755
ENSDARG00000016793	crybb1l2	protein_coding	1	44895139						8.88739e-12	0	0.444535	0	1303	1	8.88739e-12	0	1	0	21475	0.359307	0.444535	0	1	0	2.72109	38.7755
ENSDARG00000052012	rtn4rl2a	protein_coding	1	44946555						8.88739e-12	0	0.444535	0	1303	1	8.88739e-12	0	1	0	21475	0.359307	0.444535	0	1	0	2.72109	38.7755
ENSDARG00000083573		rRNA	1	44962612						8.88739e-12	0	0.444535	0	1303	1	8.88739e-12	0	1	0	21475	0.359307	0.444535	0	1	0	2.72109	38.7755
ENSDARG00000091858	si:dkey-88e10.2	processed_transcript	1	44978994						8.88739e-12	0	0.444535	0	1303	1	8.88739e-12	0	1	0	21475	0.359307	0.444535	0	1	0	2.72109	38.7755
ENSDARG00000016263	zdhhc5a	protein_coding	1	44995771						8.88739e-12	0	0.444535	0	1303	1	8.88739e-12	0	1	0	21475	0.359307	0.444535	0	1	0	2.72109	38.7755
ENSDARG00000007786	tmx2b	protein_coding	1	45024760						8.88739e-12	0	0.444535	0	1303	1	8.88739e-12	0	1	0	21475	0.359307	0.444535	0	1	0	2.72109	38.7755
ENSDARG00000009472	med19b	protein_coding	1	45037847						8.88739e-12	0	0.444535	0	1303	1	8.88739e-12	0	1	0	21475	0.359307	0.444535	0	1	0	2.72109	38.7755
ENSDARG00000084315		rRNA	1	45045745						8.88739e-12	0	0.444535	0	1303	1	8.88739e-12	0	1	0	21475	0.359307	0.444535	0	1	0	2.72109	38.7755
ENSDARG00000037748	slc43a1b	protein_coding	1	45046970						8.88739e-12	0	0.444535	0	1303	1	8.88739e-12	0	1	0	21475	0.359307	0.444535	0	1	0	2.72109	38.7755
ENSDARG00000002840	si:dkey-28b4.8	protein_coding	1	45107205						8.88739e-12	0	0.444535	0	1303	1	8.88739e-12	0	1	0	21475	0.359307	0.444535	0	1	0	2.72109	38.7755
ENSDARG00000079632	si:dkey-28b4.7	protein_coding	1	45162532						8.88739e-12	0	0.588204	0	1303	1	8.88739e-12	0	1	0	22127	0.258105	0.588204	0	1	0	2.72109	39.4558
ENSDARG00000016994	ssrp1b	protein_coding	1	45166433						8.88739e-12	0	0.588204	0	1303	1	8.88739e-12	0	1	0	22127	0.258105	0.588204	0	1	0	2.72109	39.4558
ENSDARG00000029718	p2rx3b	protein_coding	1	45201632						8.88739e-12	0	0.588204	0	1303	1	8.88739e-12	0	1	0	22127	0.258105	0.588204	0	1	0	2.72109	39.4558
ENSDARG00000051993	si:dkey-9i23.4	protein_coding	1	45223135						8.88739e-12	0	0.588204	0	1303	1	8.88739e-12	0	1	0	22127	0.258105	0.588204	0	1	0	2.72109	39.4558
ENSDARG00000092459	si:dkey-9i23.5	protein_coding	1	45236327						8.88739e-12	0	0.588204	0	1303	1	8.88739e-12	0	1	0	22127	0.258105	0.588204	0	1	0	2.72109	39.4558
ENSDARG00000094678	si:dkey-9i23.6	protein_coding	1	45249335						8.88739e-12	0	0.588204	0	1303	1	8.88739e-12	0	1	0	22127	0.258105	0.588204	0	1	0	2.72109	39.4558
ENSDARG00000051989	tmem187	protein_coding	1	45255870						8.88739e-12	0	0.588204	0	1303	1	8.88739e-12	0	1	0	22127	0.258105	0.588204	0	1	0	2.72109	39.4558
ENSDARG00000095407	si:dkey-9i23.8	protein_coding	1	45258412						8.88739e-12	0	0.588204	0	1303	1	8.88739e-12	0	1	0	22127	0.258105	0.588204	0	1	0	2.72109	39.4558
ENSDARG00000051986	ndufs8a	protein_coding	1	45269800						8.88739e-12	0	0.588204	0	1303	1	8.88739e-12	0	1	0	22127	0.258105	0.588204	0	1	0	2.72109	39.4558
ENSDARG00000051981	zgc:165520	protein_coding	1	45281794						8.88739e-12	0	0.588204	0	1303	1	8.88739e-12	0	1	0	22127	0.258105	0.588204	0	1	0	2.72109	39.4558
ENSDARG00000059653	kdm2aa	protein_coding	1	45294184						8.88739e-12	0	0.588204	0	1303	1	8.88739e-12	0	1	0	22127	0.258105	0.588204	0	1	0	2.72109	39.4558
ENSDARG00000082269		miRNA	1	45317627						8.88739e-12	0	0.588204	0	1303	1	8.88739e-12	0	1	0	22127	0.258105	0.588204	0	1	0	2.72109	39.4558
ENSDARG00000016835	tcirg1	protein_coding	1	45327780						8.88739e-12	0	0.588204	0	1303	1	8.88739e-12	0	1	0	22127	0.258105	0.588204	0	1	0	2.72109	39.4558
ENSDARG00000094133	si:dkey-9i23.11	protein_coding	1	45361995						8.88739e-12	0	0.588204	0	1303	1	8.88739e-12	0	1	0	22127	0.258105	0.588204	0	1	0	2.72109	39.4558
ENSDARG00000093997	si:dkey-9i23.15	protein_coding	1	45380900						8.88739e-12	0	0.588204	0	1303	1	8.88739e-12	0	1	0	22127	0.258105	0.588204	0	1	0	2.72109	39.4558
ENSDARG00000093289	si:dkey-9i23.14	protein_coding	1	45385935						8.88739e-12	0	0.588204	0	1303	1	8.88739e-12	0	1	0	22127	0.258105	0.588204	0	1	0	2.72109	39.4558
ENSDARG00000078659	tmem176	protein_coding	1	45390920						8.88739e-12	0	0.588204	0	1303	1	8.88739e-12	0	1	0	22127	0.258105	0.588204	0	1	0	2.72109	39.4558
ENSDARG00000093954	si:dkey-9i23.16	protein_coding	1	45396509						8.88739e-12	0	0.588204	0	1303	1	8.88739e-12	0	1	0	22127	0.258105	0.588204	0	1	0	2.72109	39.4558
ENSDARG00000031836	zgc:153996	protein_coding	1	45405387						8.88739e-12	0	0.588204	0	1303	1	8.88739e-12	0	1	0	22127	0.258105	0.588204	0	1	0	2.72109	39.4558
ENSDARG00000089439	LOC100002045	protein_coding	1	45441383						8.88739e-12	0	0.588204	0	1303	1	8.88739e-12	0	1	0	22127	0.258105	0.588204	0	1	0	2.72109	39.4558
ENSDARG00000030972	dnaja1l	protein_coding	1	45458476						8.88739e-12	0	0.588204	0	1303	1	8.88739e-12	0	1	0	22127	0.258105	0.588204	0	1	0	2.72109	39.4558
ENSDARG00000051970		protein_coding	1	45471471						8.88739e-12	0	0.588204	0	1303	1	8.88739e-12	0	1	0	22127	0.258105	0.588204	0	1	0	2.72109	39.4558
ENSDARG00000019778	zgc:92237	protein_coding	1	45499247						8.88739e-12	0	0.588204	0	1303	1	8.88739e-12	0	1	0	22127	0.258105	0.588204	0	1	0	2.72109	39.4558
ENSDARG00000051965	btr01	protein_coding	1	45519443						8.88739e-12	0	0.588204	0	1303	1	8.88739e-12	0	1	0	22127	0.258105	0.588204	0	1	0	2.72109	39.4558
ENSDARG00000087426		protein_coding	1	45540765						8.88739e-12	0	0.588204	0	1303	1	8.88739e-12	0	1	0	22127	0.258105	0.588204	0	1	0	2.72109	39.4558
ENSDARG00000069559	si:ch211-239f4.7	protein_coding	1	45576554						8.88739e-12	0	0.588204	0	1303	1	8.88739e-12	0	1	0	22127	0.258105	0.588204	0	1	0	2.72109	39.4558
ENSDARG00000093347	si:ch211-239f4.6	protein_coding	1	45594383						8.88739e-12	0	0.588204	0	1303	1	8.88739e-12	0	1	0	22127	0.258105	0.588204	0	1	0	2.72109	39.4558
ENSDARG00000069566	si:ch211-239f4.5	protein_coding	1	45594647						8.88739e-12	0	0.588204	0	1303	1	8.88739e-12	0	1	0	22127	0.258105	0.588204	0	1	0	2.72109	39.4558
ENSDARG00000095108	si:ch211-239f4.4	processed_transcript	1	45625524						8.88739e-12	0	0.588204	0	1303	1	8.88739e-12	0	1	0	22127	0.258105	0.588204	0	1	0	2.72109	39.4558
ENSDARG00000006588	zgc:111983	protein_coding	1	45628899						8.88739e-12	0	0.588204	0	1303	1	8.88739e-12	0	1	0	22127	0.258105	0.588204	0	1	0	2.72109	39.4558
ENSDARG00000006225	ddx39a	protein_coding	1	45661398						8.88739e-12	0	0.588204	0	1303	1	8.88739e-12	0	1	0	22127	0.258105	0.588204	0	1	0	2.72109	39.4558
ENSDARG00000052766	si:ch211-239f4.1	protein_coding	1	45673095						8.88739e-12	0	0.588204	0	1303	1	8.88739e-12	0	1	0	22127	0.258105	0.588204	0	1	0	2.72109	39.4558
ENSDARG00000073976	LOC794003	protein_coding	1	45761521						8.88739e-12	0	0.588204	0	1303	1	8.88739e-12	0	1	0	22127	0.258105	0.588204	0	1	0	2.72109	39.4558
ENSDARG00000095463	si:ch73-90k17.1	protein_coding	1	45786756						8.88739e-12	0	0.588204	0	1303	1	8.88739e-12	0	1	0	22127	0.258105	0.588204	0	1	0	2.72109	39.4558
ENSDARG00000069632	emp1	protein_coding	1	45793835						8.88739e-12	0	0.588204	0	1303	1	8.88739e-12	0	1	0	22127	0.258105	0.588204	0	1	0	2.72109	39.4558
ENSDARG00000025518	zgc:101679	protein_coding	1	45803323						8.88739e-12	0	0.588204	0	1303	1	8.88739e-12	0	1	0	22127	0.258105	0.588204	0	1	0	2.72109	39.4558
ENSDARG00000092240	si:ch211-243a20.3	protein_coding	1	45822583						8.88739e-12	0	0.588204	0	1303	1	8.88739e-12	0	1	0	22127	0.258105	0.588204	0	1	0	2.72109	39.4558
ENSDARG00000030376	grin2bb	protein_coding	1	45847163						8.88739e-12	0	0.588204	0	1303	1	8.88739e-12	0	1	0	22127	0.258105	0.588204	0	1	0	2.72109	39.4558
ENSDARG00000094396	si:ch211-243a20.4	processed_transcript	1	45895194						8.88739e-12	0	0.588204	0	1303	1	8.88739e-12	0	1	0	22127	0.258105	0.588204	0	1	0	2.72109	39.4558
ENSDARG00000069619	atf7ip	protein_coding	1	46040752						8.88739e-12	0	0.588204	0	1303	1	8.88739e-12	0	1	0	22127	0.258105	0.588204	0	1	0	2.72109	39.4558
ENSDARG00000030656	sept3	protein_coding	1	46087335						8.88739e-12	0	0.516657	0	2486	1	8.88739e-12	1183	1	0	21815	0.304328	0.516657	0	1	0	3.40136	38.7755
ENSDARG00000032340	serhl	protein_coding	1	46120978						8.88739e-12	0	0.516657	0	2486	1	8.88739e-12	1183	1	0	21815	0.304328	0.516657	0	1	0	3.40136	38.7755
ENSDARG00000026068	trappc5	protein_coding	1	46134420						8.88739e-12	0	0.516657	0	2486	1	8.88739e-12	1183	1	0	21815	0.304328	0.516657	0	1	0	3.40136	38.7755
ENSDARG00000002285	mcoln1	protein_coding	1	46142380						8.88739e-12	0	0.516657	0	2486	1	8.88739e-12	1183	1	0	21815	0.304328	0.516657	0	1	0	3.40136	38.7755
ENSDARG00000069595	si:ch211-214c7.4	protein_coding	1	46177912						8.88739e-12	0	0.516657	0	2486	1	8.88739e-12	1183	1	0	21815	0.304328	0.516657	0	1	0	3.40136	38.7755
ENSDARG00000060187	si:ch211-214c7.5	protein_coding	1	46214812						8.88739e-12	0	0.516657	0	2486	1	8.88739e-12	1183	1	0	21815	0.304328	0.516657	0	1	0	3.40136	38.7755
ENSDARG00000060184	si:ch211-214c7.6	protein_coding	1	46226243						8.88739e-12	0	0.516657	0	2486	1	8.88739e-12	1183	1	0	21815	0.304328	0.516657	0	1	0	3.40136	38.7755
ENSDARG00000008279	si:ch211-254d18.2	protein_coding	1	46310620						8.88739e-12	0	0.516657	0	2486	1	8.88739e-12	1183	1	0	21815	0.304328	0.516657	0	1	0	3.40136	38.7755
ENSDARG00000010773	pnpla6	protein_coding	1	46337735						8.88739e-12	0	0.516657	0	2486	1	8.88739e-12	1183	1	0	21815	0.304328	0.516657	0	1	0	3.40136	38.7755
ENSDARG00000025233	zgc:152851	protein_coding	1	46393392						8.88739e-12	0	0.516657	0	2486	1	8.88739e-12	1183	1	0	21815	0.304328	0.516657	0	1	0	3.40136	38.7755
ENSDARG00000016548	si:ch211-254d18.3	protein_coding	1	46396047						8.88739e-12	0	0.516657	0	2486	1	8.88739e-12	1183	1	0	21815	0.304328	0.516657	0	1	0	3.40136	38.7755
ENSDARG00000073848	arhgef7b	protein_coding	1	46429125						8.88739e-12	0	0.516657	0	2486	1	8.88739e-12	1183	1	0	21815	0.304328	0.516657	0	1	0	3.40136	38.7755
ENSDARG00000052677	si:ch211-138g9.2	protein_coding	1	46523564						8.88739e-12	0	0.516657	0	2486	1	8.88739e-12	1183	1	0	21815	0.304328	0.516657	0	1	0	3.40136	38.7755
ENSDARG00000008131	sox1b	protein_coding	1	46691464						8.88739e-12	0	0.388234	0	2486	1	8.88739e-12	1183	1	0	21163	0.40904	0.388234	0	1	0	3.40136	38.0952
ENSDARG00000053340	si:ch211-138g9.3	protein_coding	1	46735881						8.88739e-12	0	0.388234	0	2486	1	8.88739e-12	1183	1	0	21163	0.40904	0.388234	0	1	0	3.40136	38.0952
ENSDARG00000008413	si:dkey-251i8.1	protein_coding	1	46766821						8.88739e-12	0	0.388234	0	1859	1	8.88739e-12	0	1	0	21163	0.40904	0.388234	0	1	0	3.40136	38.0952
ENSDARG00000029133	tubgcp3	protein_coding	1	46902401						8.88739e-12	0	0.388234	0	1859	1	8.88739e-12	0	1	0	21163	0.40904	0.388234	0	1	0	3.40136	38.0952
ENSDARG00000075859	si:dkey-269p14.1	protein_coding	1	46991051						8.88739e-12	0	0.388234	0	1859	1	8.88739e-12	0	1	0	21163	0.40904	0.388234	0	1	0	3.40136	38.0952
ENSDARG00000070858	si:busm1-105l16.2	protein_coding	1	46998550						8.88739e-12	0	0.388234	0	1859	1	8.88739e-12	0	1	0	21163	0.40904	0.388234	0	1	0	3.40136	38.0952
ENSDARG00000036658	cab39l	protein_coding	1	47095609						8.88739e-12	0	0.388234	0	1859	1	8.88739e-12	0	1	0	21163	0.40904	0.388234	0	1	0	3.40136	38.0952
ENSDARG00000036650	cdadc1	protein_coding	1	47116304						8.88739e-12	0	0.388234	0	1859	1	8.88739e-12	0	1	0	21163	0.40904	0.388234	0	1	0	3.40136	38.0952
ENSDARG00000036645	rcbtb1	protein_coding	1	47132343						8.88739e-12	0	0.388234	0	1859	1	8.88739e-12	0	1	0	21163	0.40904	0.388234	0	1	0	3.40136	38.0952
ENSDARG00000036637	arl11	protein_coding	1	47149744						8.88739e-12	0	0.388234	0	1859	1	8.88739e-12	0	1	0	21163	0.40904	0.388234	0	1	0	3.40136	38.0952
ENSDARG00000036636	ebpl	protein_coding	1	47157320						8.88739e-12	0	0.388234	0	1859	1	8.88739e-12	0	1	0	21163	0.40904	0.388234	0	1	0	3.40136	38.0952
ENSDARG00000052641	kpna3	protein_coding	1	47163803						8.88739e-12	0	0.388234	0	1859	1	8.88739e-12	0	1	0	21163	0.40904	0.388234	0	1	0	3.40136	38.0952
ENSDARG00000052624	si:dkey-7a20.6	protein_coding	1	47207754						8.88739e-12	0	0.388234	0	1859	1	8.88739e-12	0	1	0	21163	0.40904	0.388234	0	1	0	3.40136	38.0952
ENSDARG00000081252	NR_030007.1	miRNA	1	47219486						8.88739e-12	0	0.388234	0	1859	1	8.88739e-12	0	1	0	21163	0.40904	0.388234	0	1	0	3.40136	38.0952
ENSDARG00000080168	NR_030003.1	miRNA	1	47219729						8.88739e-12	0	0.388234	0	1859	1	8.88739e-12	0	1	0	21163	0.40904	0.388234	0	1	0	3.40136	38.0952
ENSDARG00000092950	si:dkey-7a20.9	processed_transcript	1	47222915						8.88739e-12	0	0.388234	0	1859	1	8.88739e-12	0	1	0	21163	0.40904	0.388234	0	1	0	3.40136	38.0952
ENSDARG00000095507	si:ch73-160h15.2	processed_transcript	1	47324998						8.88739e-12	0	0.388234	0	1859	1	8.88739e-12	0	1	0	21163	0.40904	0.388234	0	1	0	3.40136	38.0952
ENSDARG00000094160	si:ch73-160h15.3	protein_coding	1	47328173						8.88739e-12	0	0.388234	0	1859	1	8.88739e-12	0	1	0	21163	0.40904	0.388234	0	1	0	3.40136	38.0952
ENSDARG00000036549	agpat3	protein_coding	1	47334956						8.88739e-12	0	0.388234	0	1859	1	8.88739e-12	0	1	0	21163	0.40904	0.388234	0	1	0	3.40136	38.0952
ENSDARG00000036546	si:dkey-263m10.2	protein_coding	1	47385140						8.88739e-12	0	0.388234	0	1859	1	8.88739e-12	0	1	0	21163	0.40904	0.388234	0	1	0	3.40136	38.0952
ENSDARG00000085502		rRNA	1	47442134						8.88739e-12	0	0.388234	0	1859	1	8.88739e-12	0	1	0	21163	0.40904	0.388234	0	1	0	3.40136	38.0952
ENSDARG00000036545	si:dkey-22n8.2	protein_coding	1	47443007						8.88739e-12	0	0.388234	0	1859	1	8.88739e-12	0	1	0	21163	0.40904	0.388234	0	1	0	3.40136	38.0952
ENSDARG00000036542	pknox1.2	protein_coding	1	47457343						8.88739e-12	0	0.388234	0	1859	1	8.88739e-12	0	1	0	21163	0.40904	0.388234	0	1	0	3.40136	38.0952
ENSDARG00000089853	ATP5J(2of2)	protein_coding	1	47482991						8.88739e-12	0	0.388234	0	1859	1	8.88739e-12	0	1	0	21163	0.40904	0.388234	0	1	0	3.40136	38.0952
ENSDARG00000000086	itsn1	protein_coding	1	47492921						8.88739e-12	0	0.388234	0	1859	1	8.88739e-12	0	1	0	21163	0.40904	0.388234	0	1	0	3.40136	38.0952
ENSDARG00000026902	cryzl1	protein_coding	1	47586608						8.88739e-12	0	0.388234	0	1859	1	8.88739e-12	0	1	0	21163	0.40904	0.388234	0	1	0	3.40136	38.0952
ENSDARG00000036592	setd4	protein_coding	1	47603375						8.88739e-12	0	0.388234	0	1859	1	8.88739e-12	0	1	0	21163	0.40904	0.388234	0	1	0	3.40136	38.0952
ENSDARG00000001470	si:ch211-287j19.6	protein_coding	1	47613228						8.88739e-12	0	0.388234	0	1859	1	8.88739e-12	0	1	0	21163	0.40904	0.388234	0	1	0	3.40136	38.0952
ENSDARG00000086877	NP_919406.1	protein_coding	1	47626631						8.88739e-12	0	0.388234	0	1859	1	8.88739e-12	0	1	0	21163	0.40904	0.388234	0	1	0	3.40136	38.0952
ENSDARG00000069471	zgc:136614	protein_coding	1	47637895						8.88739e-12	0	0.388234	0	1859	1	8.88739e-12	0	1	0	21163	0.40904	0.388234	0	1	0	3.40136	38.0952
ENSDARG00000036588	zgc:64115	protein_coding	1	47652531						8.88739e-12	0	0.388234	0	1859	1	8.88739e-12	0	1	0	21163	0.40904	0.388234	0	1	0	3.40136	38.0952
ENSDARG00000036587	cbr1	protein_coding	1	47662949						8.88739e-12	0	0.388234	0	1859	1	8.88739e-12	0	1	0	21163	0.40904	0.388234	0	1	0	3.40136	38.0952
ENSDARG00000043271	morc3b	protein_coding	1	47675636						8.88739e-12	0	0.388234	0	1859	1	8.88739e-12	0	1	0	21163	0.40904	0.388234	0	1	0	3.40136	38.0952
ENSDARG00000036687	si:ch73-15j19.1	protein_coding	1	47828751						8.88739e-12	0	0.388234	0	1303	1	8.88739e-12	0	1	0	21163	0.40904	0.388234	0	1	0	2.72109	38.0952
ENSDARG00000069450	cx41.8	protein_coding	1	47911844						8.88739e-12	0	0.509439	0	1303	1	8.88739e-12	0	1	0	21782	0.309429	0.509439	0	1	0	2.72109	38.7755
ENSDARG00000015076	cx44.1	protein_coding	1	47943139						8.88739e-12	0	0.509439	0	1303	1	8.88739e-12	0	1	0	21782	0.309429	0.509439	0	1	0	2.72109	38.7755
ENSDARG00000015559	fstl1a	protein_coding	1	47956863						8.88739e-12	0	0.509439	0	1303	1	8.88739e-12	0	1	0	21782	0.309429	0.509439	0	1	0	2.72109	38.7755
ENSDARG00000076773	si:dkey-100g3.2	protein_coding	1	47983211						8.88739e-12	0	0.509439	0	1303	1	8.88739e-12	0	1	0	21782	0.309429	0.509439	0	1	0	2.72109	38.7755
ENSDARG00000007734	zgc:64174	protein_coding	1	47996995						8.88739e-12	0	0.509439	0	1303	1	8.88739e-12	0	1	0	21782	0.309429	0.509439	0	1	0	2.72109	38.7755
ENSDARG00000060148	sh3pxd2a	protein_coding	1	48013416						8.88739e-12	0	0.597762	0	1303	1	8.88739e-12	0	1	0	22185	0.252486	0.597762	0	1	0	2.72109	39.4558
ENSDARG00000091060		rRNA	1	48163758						8.88739e-12	0	0.696945	0	1303	1	8.88739e-12	0	1	0	22588	0.200935	0.696945	0	1	0	2.72109	39.4558
ENSDARG00000069438	si:dkey-82d4.3	protein_coding	1	48199031						8.88739e-12	0	0.696945	0	1303	1	8.88739e-12	0	1	0	22588	0.200935	0.696945	0	1	0	2.72109	39.4558
ENSDARG00000083014		rRNA	1	48203234						8.88739e-12	0	0.696945	0	1303	1	8.88739e-12	0	1	0	22588	0.200935	0.696945	0	1	0	2.72109	39.4558
ENSDARG00000069435	zgc:153620	protein_coding	1	48328726						8.88739e-12	0	0.696945	0	1303	1	8.88739e-12	0	1	0	22588	0.200935	0.696945	0	1	0	2.72109	39.4558
ENSDARG00000084806		rRNA	1	48394376						8.88739e-12	0	0.696945	0	1303	1	8.88739e-12	0	1	0	22588	0.200935	0.696945	0	1	0	2.72109	39.4558
ENSDARG00000085355		rRNA	1	48411202						8.88739e-12	0	0.696945	0	1303	1	8.88739e-12	0	1	0	22588	0.200935	0.696945	0	1	0	2.72109	39.4558
ENSDARG00000075865	SORCS3(1of2)	protein_coding	1	48606636						8.88739e-12	0	0.738842	0	1826	1	8.88739e-12	523	1	0	22763	0.182456	0.738842	0	1	0	2.72109	40.1361
ENSDARG00000076333	SORCS1	protein_coding	1	49109597						8.88739e-12	0	0.769462	0	1303	1	8.88739e-12	0	1	0	22879	0.170035	0.769462	0	1	0	2.72109	40.1361
ENSDARG00000083834		rRNA	1	49529438						8.88739e-12	0	0.769462	0	1303	1	8.88739e-12	0	1	0	22879	0.170035	0.769462	0	1	0	2.72109	40.1361
ENSDARG00000075045	si:ch73-6k14.1	protein_coding	1	49728968						8.88739e-12	0	0.769462	0	1303	1	8.88739e-12	0	1	0	22879	0.170035	0.769462	0	1	0	2.72109	40.1361
ENSDARG00000036008	caly	protein_coding	1	49773285						8.88739e-12	0	0.769462	0	1303	1	8.88739e-12	0	1	0	22879	0.170035	0.769462	0	1	0	2.72109	40.1361
ENSDARG00000008886	msxb	protein_coding	1	49859334						8.88739e-12	0	0.769462	0	1303	1	8.88739e-12	0	1	0	22879	0.170035	0.769462	0	1	0	2.72109	40.1361
ENSDARG00000094465	si:dkeyp-80c12.8	protein_coding	1	49864094						8.88739e-12	0	0.769462	0	1303	1	8.88739e-12	0	1	0	22879	0.170035	0.769462	0	1	0	2.72109	40.1361
ENSDARG00000052468	si:dkeyp-80c12.7	protein_coding	1	49876948						8.88739e-12	0	0.769462	0	1303	1	8.88739e-12	0	1	0	22879	0.170035	0.769462	0	1	0	2.72109	40.1361
ENSDARG00000018325	taf5	protein_coding	1	49921680						8.88739e-12	0	0.769462	0	1303	1	8.88739e-12	0	1	0	22879	0.170035	0.769462	0	1	0	2.72109	40.1361
ENSDARG00000052480	pdcd11	protein_coding	1	49941416						8.88739e-12	0	0.769462	0	1303	1	8.88739e-12	0	1	0	22879	0.170035	0.769462	0	1	0	2.72109	40.1361
ENSDARG00000022891	zgc:175214	protein_coding	1	49987602						8.88739e-12	0	0.769462	0	1303	1	8.88739e-12	0	1	0	22879	0.170035	0.769462	0	1	0	2.72109	40.1361
ENSDARG00000005314	si:dkeyp-80c12.5	protein_coding	1	50008653						8.88739e-12	0	0.769462	0	1303	1	8.88739e-12	0	1	0	22879	0.170035	0.769462	0	1	0	2.72109	40.1361
ENSDARG00000036479	si:dkeyp-80c12.4	protein_coding	1	50016608						8.88739e-12	0	0.769462	0	1303	1	8.88739e-12	0	1	0	22879	0.170035	0.769462	0	1	0	2.72109	40.1361
ENSDARG00000092919	zp3c	protein_coding	1	50020624						8.88739e-12	0	0.769462	0	1303	1	8.88739e-12	0	1	0	22879	0.170035	0.769462	0	1	0	2.72109	40.1361
ENSDARG00000074052	si:ch211-281g13.5	protein_coding	1	50031495						8.88739e-12	0	0.769462	0	1303	1	8.88739e-12	0	1	0	22879	0.170035	0.769462	0	1	0	2.72109	40.1361
ENSDARG00000074136	zgc:163136	protein_coding	1	50039076						8.88739e-12	0	0.769462	0	1303	1	8.88739e-12	0	1	0	22879	0.170035	0.769462	0	1	0	2.72109	40.1361
ENSDARG00000075389	si:ch211-281g13.4	protein_coding	1	50053444						8.88739e-12	0	0.769462	0	1303	1	8.88739e-12	0	1	0	22879	0.170035	0.769462	0	1	0	2.72109	40.1361
ENSDARG00000069415	col17a1a	protein_coding	1	50074734						8.88739e-12	0	0.769462	0	1303	1	8.88739e-12	0	1	0	22879	0.170035	0.769462	0	1	0	2.72109	40.1361
ENSDARG00000082615		rRNA	1	50097100						8.88739e-12	0	0.769462	0	1303	1	8.88739e-12	0	1	0	22879	0.170035	0.769462	0	1	0	2.72109	40.1361
ENSDARG00000012574	slkb	protein_coding	1	50112917						8.88739e-12	0	0.769462	0	1303	1	8.88739e-12	0	1	0	22879	0.170035	0.769462	0	1	0	2.72109	40.1361
ENSDARG00000052512	zgc:152952	protein_coding	1	50157411						8.88739e-12	0	0.769462	0	1303	1	8.88739e-12	0	1	0	22879	0.170035	0.769462	0	1	0	2.72109	40.1361
ENSDARG00000079501	si:ch211-149l1.2	protein_coding	1	50188711						8.88739e-12	0	0.769462	0	1303	1	8.88739e-12	0	1	0	22879	0.170035	0.769462	0	1	0	2.72109	40.1361
ENSDARG00000094063	si:ch211-149l1.1	processed_transcript	1	50206302						8.88739e-12	0	0.769462	0	1303	1	8.88739e-12	0	1	0	22879	0.170035	0.769462	0	1	0	2.72109	40.1361
ENSDARG00000031894	lef1	protein_coding	1	50321631						8.88739e-12	0	0.769462	0	1303	1	8.88739e-12	0	1	0	22879	0.170035	0.769462	0	1	0	2.72109	40.1361
ENSDARG00000030765	hadh	protein_coding	1	50416755						8.88739e-12	0	0.769462	0	1303	1	8.88739e-12	0	1	0	22879	0.170035	0.769462	0	1	0	2.72109	40.1361
ENSDARG00000026548	cyp2u1	protein_coding	1	50430485						8.88739e-12	0	0.769462	0	1303	1	8.88739e-12	0	1	0	22879	0.170035	0.769462	0	1	0	2.72109	40.1361
ENSDARG00000052520	sgms2	protein_coding	1	50441223						8.88739e-12	0	0.769462	0	1303	1	8.88739e-12	0	1	0	22879	0.170035	0.769462	0	1	0	2.72109	40.1361
ENSDARG00000036494	gstcd	protein_coding	1	50458790						8.88739e-12	0	0.769462	0	1303	1	8.88739e-12	0	1	0	22879	0.170035	0.769462	0	1	0	2.72109	40.1361
ENSDARG00000018721	npnt	protein_coding	1	50592523						8.88739e-12	0	0.769462	0	1303	1	8.88739e-12	0	1	0	22879	0.170035	0.769462	0	1	0	2.72109	40.1361
ENSDARG00000080474		miRNA	1	50698434						8.88739e-12	0	0.769462	0	1303	1	8.88739e-12	0	1	0	22879	0.170035	0.769462	0	1	0	2.72109	40.1361
ENSDARG00000013667	tbck	protein_coding	1	50705692						8.88739e-12	0	0.769462	0	1303	1	8.88739e-12	0	1	0	22879	0.170035	0.769462	0	1	0	2.72109	40.1361
ENSDARG00000060036	aimp1	protein_coding	1	50801021						8.88739e-12	0	0.769462	0	1303	1	8.88739e-12	0	1	0	22879	0.170035	0.769462	0	1	0	2.72109	40.1361
ENSDARG00000076420	dkk2	protein_coding	1	50899799						8.88739e-12	0	0.769462	0	1303	1	8.88739e-12	0	1	0	22879	0.170035	0.769462	0	1	0	2.72109	40.1361
ENSDARG00000087589		protein_coding	1	50920316						8.88739e-12	0	0.769462	0	1303	1	8.88739e-12	0	1	0	22879	0.170035	0.769462	0	1	0	2.72109	40.1361
ENSDARG00000057099	papss1	protein_coding	1	50993336						8.88739e-12	0	0.769462	0	1303	1	8.88739e-12	0	1	0	22879	0.170035	0.769462	0	1	0	2.72109	40.1361
ENSDARG00000014098	pkd2	protein_coding	1	51045922						8.88739e-12	0	0.769462	0	1303	1	8.88739e-12	0	1	0	22879	0.170035	0.769462	0	1	0	2.72109	40.1361
ENSDARG00000016818	abcg2d	protein_coding	1	51073339						8.88739e-12	0	0.769462	0	1303	1	8.88739e-12	0	1	0	22879	0.170035	0.769462	0	1	0	2.72109	40.1361
ENSDARG00000010655	ppm1k	protein_coding	1	51100794						8.88739e-12	0	0.769462	0	1303	1	8.88739e-12	0	1	0	22879	0.170035	0.769462	0	1	0	2.72109	40.1361
ENSDARG00000075785	si:ch73-190m4.1	protein_coding	1	51120951						8.88739e-12	0	0.769462	0	1303	1	8.88739e-12	0	1	0	22879	0.170035	0.769462	0	1	0	2.72109	40.1361
ENSDARG00000075887	si:ch73-190m4.3	protein_coding	1	51146499						8.88739e-12	0	0.769462	0	1303	1	8.88739e-12	0	1	0	22879	0.170035	0.769462	0	1	0	2.72109	40.1361
ENSDARG00000075564	im:7139293	protein_coding	1	51202171						8.88739e-12	0	0.769462	0	1303	1	8.88739e-12	0	1	0	22879	0.170035	0.769462	0	1	0	2.72109	40.1361
ENSDARG00000030893	zgc:154142	protein_coding	1	51303754						8.88739e-12	0	0.769462	0	1303	1	8.88739e-12	0	1	0	22879	0.170035	0.769462	0	1	0	2.72109	40.1361
ENSDARG00000075043	si:dkeyp-123h10.2	protein_coding	1	51357105						8.88739e-12	0	0.769462	0	1303	1	8.88739e-12	0	1	0	22879	0.170035	0.769462	0	1	0	2.72109	40.1361
ENSDARG00000030703	otx1a	protein_coding	1	51430588						8.88739e-12	0	0.769462	0	1303	1	8.88739e-12	0	1	0	22879	0.170035	0.769462	0	1	0	2.72109	40.1361
ENSDARG00000017772	mdh1a	protein_coding	1	51486297						8.88739e-12	0	0.769462	0	1303	1	8.88739e-12	0	1	0	22879	0.170035	0.769462	0	1	0	2.72109	40.1361
ENSDARG00000005578	ugp2a	protein_coding	1	51506478						8.88739e-12	0	0.769462	0	1303	1	8.88739e-12	0	1	0	22879	0.170035	0.769462	0	1	0	2.72109	40.1361
ENSDARG00000024933	spast	protein_coding	1	51530601						8.88739e-12	0	0.769462	0	1303	1	8.88739e-12	0	1	0	22879	0.170035	0.769462	0	1	0	2.72109	40.1361
ENSDARG00000004427	dpy30	protein_coding	1	51548880						8.88739e-12	0	0.769462	0	1303	1	8.88739e-12	0	1	0	22879	0.170035	0.769462	0	1	0	2.72109	40.1361
ENSDARG00000015540	psen2	protein_coding	1	51558297						8.88739e-12	0	0.769462	0	1303	1	8.88739e-12	0	1	0	22879	0.170035	0.769462	0	1	0	2.72109	40.1361
ENSDARG00000043587	srd5a2a	protein_coding	1	51575993						8.88739e-12	0	0.769462	0	1303	1	8.88739e-12	0	1	0	22879	0.170035	0.769462	0	1	0	2.72109	40.1361
ENSDARG00000030289	jag1a	protein_coding	1	51614688						8.88739e-12	0	0.769462	0	1303	1	8.88739e-12	0	1	0	22879	0.170035	0.769462	0	1	0	2.72109	40.1361
ENSDARG00000005544	btbd3	protein_coding	1	51700753						8.88739e-12	0	0.769462	0	1303	1	8.88739e-12	0	1	0	22879	0.170035	0.769462	0	1	0	2.72109	40.1361
ENSDARG00000008740	esf1	protein_coding	1	51712688						8.88739e-12	0	0.769462	0	1303	1	8.88739e-12	0	1	0	22879	0.170035	0.769462	0	1	0	2.72109	40.1361
ENSDARG00000061629	zgc:162919	protein_coding	1	51731042						8.88739e-12	0	0.769462	0	1303	1	8.88739e-12	0	1	0	22879	0.170035	0.769462	0	1	0	2.72109	40.1361
ENSDARG00000074158	si:dkey-210m15.4	protein_coding	1	51739029						8.88739e-12	0	0.769462	0	1303	1	8.88739e-12	0	1	0	22879	0.170035	0.769462	0	1	0	2.72109	40.1361
ENSDARG00000027497	mast1	protein_coding	1	51821592						8.88739e-12	0	0.769462	0	1303	1	8.88739e-12	0	1	0	22879	0.170035	0.769462	0	1	0	2.72109	40.1361
ENSDARG00000043548	LOC795933	protein_coding	1	51899922						8.88739e-12	0	0.769462	0	1303	1	8.88739e-12	0	1	0	22879	0.170035	0.769462	0	1	0	2.72109	40.1361
ENSDARG00000052438	actr2	protein_coding	1	51916360						8.88739e-12	0	0.769462	0	1303	1	8.88739e-12	0	1	0	22879	0.170035	0.769462	0	1	0	2.72109	40.1361
ENSDARG00000052435	LOC558432	protein_coding	1	51953410						8.88739e-12	0	0.769462	0	1303	1	8.88739e-12	0	1	0	22879	0.170035	0.769462	0	1	0	2.72109	40.1361
ENSDARG00000084990		rRNA	1	51974308						8.88739e-12	0	0.769462	0	1303	1	8.88739e-12	0	1	0	22879	0.170035	0.769462	0	1	0	2.72109	40.1361
ENSDARG00000002937	meis4.1a	protein_coding	1	51983934						8.88739e-12	0	0.769462	0	1303	1	8.88739e-12	0	1	0	22879	0.170035	0.769462	0	1	0	2.72109	40.1361
ENSDARG00000074915	etaa1	protein_coding	1	52046090						8.88739e-12	0	0.769462	0	1303	1	8.88739e-12	0	1	0	22879	0.170035	0.769462	0	1	0	2.72109	40.1361
ENSDARG00000069360	ppp3r1b	protein_coding	1	52066634						8.88739e-12	0	0.769462	0	1303	1	8.88739e-12	0	1	0	22879	0.170035	0.769462	0	1	0	2.72109	40.1361
ENSDARG00000091683	zgc:100994	protein_coding	1	52102725						8.88739e-12	0	0.769462	0	1303	1	8.88739e-12	0	1	0	22879	0.170035	0.769462	0	1	0	2.72109	40.1361
ENSDARG00000086184	FBXO48	protein_coding	1	52117857						8.88739e-12	0	0.769462	0	1303	1	8.88739e-12	0	1	0	22879	0.170035	0.769462	0	1	0	2.72109	40.1361
ENSDARG00000086579	LOC100329867	protein_coding	1	52126311						8.88739e-12	0	0.769462	0	1303	1	8.88739e-12	0	1	0	22879	0.170035	0.769462	0	1	0	2.72109	40.1361
ENSDARG00000074182	NP_001166877.1	protein_coding	1	52166980						8.88739e-12	0	0.769462	0	1303	1	8.88739e-12	0	1	0	22879	0.170035	0.769462	0	1	0	2.72109	40.1361
ENSDARG00000083979		snRNA	1	52177471						8.88739e-12	0	0.769462	0	1303	1	8.88739e-12	0	1	0	22879	0.170035	0.769462	0	1	0	2.72109	40.1361
ENSDARG00000039424	snrpb2	protein_coding	1	52196040						8.88739e-12	0	0.769462	0	1303	1	8.88739e-12	0	1	0	22879	0.170035	0.769462	0	1	0	2.72109	40.1361
ENSDARG00000018891	rnaseh2a	protein_coding	1	52206821						8.88739e-12	0	0.769462	0	1303	1	8.88739e-12	0	1	0	22879	0.170035	0.769462	0	1	0	2.72109	40.1361
ENSDARG00000025350	prdx2	protein_coding	1	52215803						8.88739e-12	0	0.769462	0	1303	1	8.88739e-12	0	1	0	22879	0.170035	0.769462	0	1	0	2.72109	40.1361
ENSDARG00000074378	junb	protein_coding	1	52226932						8.88739e-12	0	0.769462	0	1303	1	8.88739e-12	0	1	0	22879	0.170035	0.769462	0	1	0	2.72109	40.1361
ENSDARG00000036471	cha	protein_coding	1	52320998						8.88739e-12	0	0.769462	0	1303	1	8.88739e-12	0	1	0	22879	0.170035	0.769462	0	1	0	2.72109	40.1361
ENSDARG00000092443	si:ch211-145g9.5	processed_transcript	1	52363019						8.88739e-12	0	0.769462	0	1303	1	8.88739e-12	0	1	0	22879	0.170035	0.769462	0	1	0	2.72109	40.1361
ENSDARG00000043226	nfix	protein_coding	1	52397836						8.88739e-12	0	0.769462	0	1303	1	8.88739e-12	0	1	0	22879	0.170035	0.769462	0	1	0	2.72109	40.1361
ENSDARG00000020001	rad23a	protein_coding	1	52605851						8.88739e-12	0	0.769462	0	1303	1	8.88739e-12	0	1	0	22879	0.170035	0.769462	0	1	0	2.72109	40.1361
ENSDARG00000010442	rnf11	protein_coding	1	52625090						8.88739e-12	0	0.769462	0	1303	1	8.88739e-12	0	1	0	22879	0.170035	0.769462	0	1	0	2.72109	40.1361
ENSDARG00000018190	asna1	protein_coding	1	52632454						8.88739e-12	0	0.769462	0	1303	1	8.88739e-12	0	1	0	22879	0.170035	0.769462	0	1	0	2.72109	40.1361
ENSDARG00000079163	best2	protein_coding	1	52657568						8.88739e-12	0	0.769462	0	1303	1	8.88739e-12	0	1	0	22879	0.170035	0.769462	0	1	0	2.72109	40.1361
ENSDARG00000018107	rab3da	protein_coding	1	52673842						8.88739e-12	0	0.769462	0	1303	1	8.88739e-12	0	1	0	22879	0.170035	0.769462	0	1	0	2.72109	40.1361
ENSDARG00000059951	zgc:162591	protein_coding	1	52697935						8.88739e-12	0	0.769462	0	1303	1	8.88739e-12	0	1	0	22879	0.170035	0.769462	0	1	0	2.72109	40.1361
ENSDARG00000017193	cnn1a	protein_coding	1	52709821						8.88739e-12	0	0.769462	0	1303	1	8.88739e-12	0	1	0	22879	0.170035	0.769462	0	1	0	2.72109	40.1361
ENSDARG00000059948	si:dkey-121b10.7	protein_coding	1	52759057						8.88739e-12	0	0.769462	0	1303	1	8.88739e-12	0	1	0	22879	0.170035	0.769462	0	1	0	2.72109	40.1361
ENSDARG00000089358		protein_coding	1	52838165						8.88739e-12	0	0.769462	0	1303	1	8.88739e-12	0	1	0	22879	0.170035	0.769462	0	1	0	2.72109	40.1361
ENSDARG00000095434	si:ch211-217k17.8	protein_coding	1	52887174						8.88739e-12	0	0.769462	0	1303	1	8.88739e-12	0	1	0	22879	0.170035	0.769462	0	1	0	2.72109	40.1361
ENSDARG00000093494	si:ch211-217k17.9	protein_coding	1	52892868						8.88739e-12	0	0.769462	0	1303	1	8.88739e-12	0	1	0	22879	0.170035	0.769462	0	1	0	2.72109	40.1361
ENSDARG00000076828	NP_001122275.1	protein_coding	1	52924722						8.88739e-12	0	0.769462	0	1303	1	8.88739e-12	0	1	0	22879	0.170035	0.769462	0	1	0	2.72109	40.1361
ENSDARG00000088234	si:ch211-217k17.12	processed_transcript	1	52928510						8.88739e-12	0	0.769462	0	1303	1	8.88739e-12	0	1	0	22879	0.170035	0.769462	0	1	0	2.72109	40.1361
ENSDARG00000093748	si:ch211-217k17.11	processed_transcript	1	52935246						8.88739e-12	0	0.769462	0	1303	1	8.88739e-12	0	1	0	22879	0.170035	0.769462	0	1	0	2.72109	40.1361
ENSDARG00000079345	si:ch211-217k17.10	processed_transcript	1	52935246						8.88739e-12	0	0.769462	0	1303	1	8.88739e-12	0	1	0	22879	0.170035	0.769462	0	1	0	2.72109	40.1361
ENSDARG00000059908	si:ch211-217k17.7	protein_coding	1	52946673						8.88739e-12	0	0.769462	0	1303	1	8.88739e-12	0	1	0	22879	0.170035	0.769462	0	1	0	2.72109	40.1361
ENSDARG00000036415	glb1	protein_coding	1	52956732						8.88739e-12	0	0.769462	0	1303	1	8.88739e-12	0	1	0	22879	0.170035	0.769462	0	1	0	2.72109	40.1361
ENSDARG00000052386	zgc:100913	protein_coding	1	52975995						8.88739e-12	0	0.769462	0	1303	1	8.88739e-12	0	1	0	22879	0.170035	0.769462	0	1	0	2.72109	40.1361
ENSDARG00000005525	acy3.2	protein_coding	1	52984625						8.88739e-12	0	0.769462	0	1303	1	8.88739e-12	0	1	0	22879	0.170035	0.769462	0	1	0	2.72109	40.1361
ENSDARG00000093003	acy3.1	protein_coding	1	52994075						8.88739e-12	0	0.769462	0	1303	1	8.88739e-12	0	1	0	22879	0.170035	0.769462	0	1	0	2.72109	40.1361
ENSDARG00000095518	si:ch211-217k17.3	processed_transcript	1	52995605						8.88739e-12	0	0.769462	0	1303	1	8.88739e-12	0	1	0	22879	0.170035	0.769462	0	1	0	2.72109	40.1361
ENSDARG00000003054	si:ch211-217k17.1	protein_coding	1	53012839						8.88739e-12	0	0.769462	0	1303	1	8.88739e-12	0	1	0	22879	0.170035	0.769462	0	1	0	2.72109	40.1361
ENSDARG00000074635	abca1a	protein_coding	1	53057931						8.88739e-12	0	0.769462	0	1303	1	8.88739e-12	0	1	0	22879	0.170035	0.769462	0	1	0	2.72109	40.1361
ENSDARG00000015946	slc44a1	protein_coding	1	53128030						8.88739e-12	0	0.769462	0	1303	1	8.88739e-12	0	1	0	22879	0.170035	0.769462	0	1	0	2.72109	40.1361
ENSDARG00000027143	aptx	protein_coding	1	53148486						8.88739e-12	0	0.769462	0	1303	1	8.88739e-12	0	1	0	22879	0.170035	0.769462	0	1	0	2.72109	40.1361
ENSDARG00000004634	si:ch211-149g8.3	protein_coding	1	53156866						8.88739e-12	0	0.769462	0	1303	1	8.88739e-12	0	1	0	22879	0.170035	0.769462	0	1	0	2.72109	40.1361
ENSDARG00000093712	LOC100000469	protein_coding	1	53208509						8.88739e-12	0	0.769462	0	1303	1	8.88739e-12	0	1	0	22879	0.170035	0.769462	0	1	0	2.72109	40.1361
ENSDARG00000088918	LOC558721	protein_coding	1	53230722						8.88739e-12	0	0.769462	0	1303	1	8.88739e-12	0	1	0	22879	0.170035	0.769462	0	1	0	2.72109	40.1361
ENSDARG00000086315	LOC100331491	protein_coding	1	53239951						8.88739e-12	0	0.769462	0	1303	1	8.88739e-12	0	1	0	22879	0.170035	0.769462	0	1	0	2.72109	40.1361
ENSDARG00000089342	wu:fc75a09	protein_coding	1	53249323						8.88739e-12	0	0.769462	0	1303	1	8.88739e-12	0	1	0	22879	0.170035	0.769462	0	1	0	2.72109	40.1361
ENSDARG00000017423	patl1	protein_coding	1	53259935						8.88739e-12	0	0.769462	0	1303	1	8.88739e-12	0	1	0	22879	0.170035	0.769462	0	1	0	2.72109	40.1361
ENSDARG00000052348	smarca5	protein_coding	1	53288130						8.88739e-12	0	0.769462	0	1303	1	8.88739e-12	0	1	0	22879	0.170035	0.769462	0	1	0	2.72109	40.1361
ENSDARG00000075201	si:ch211-236d22.1	protein_coding	1	53424876						8.88739e-12	0	0.769462	0	1303	1	8.88739e-12	0	1	0	22879	0.170035	0.769462	0	1	0	2.72109	40.1361
ENSDARG00000085835		rRNA	1	53512955						8.88739e-12	0	0.769462	0	1303	1	8.88739e-12	0	1	0	22879	0.170035	0.769462	0	1	0	2.72109	40.1361
ENSDARG00000052361	il15	protein_coding	1	53730384						8.88739e-12	0	0.769462	0	1303	1	8.88739e-12	0	1	0	22879	0.170035	0.769462	0	1	0	2.72109	40.1361
ENSDARG00000020494	znf330	protein_coding	1	53762195						8.88739e-12	0	0.769462	0	1303	1	8.88739e-12	0	1	0	22879	0.170035	0.769462	0	1	0	2.72109	40.1361
ENSDARG00000024827	rnf150	protein_coding	1	53775552						8.88739e-12	0	0.769462	0	1303	1	8.88739e-12	0	1	0	22879	0.170035	0.769462	0	1	0	2.72109	40.1361
ENSDARG00000059900	tbc1d9	protein_coding	1	53830084						8.88739e-12	0	0.769462	0	1303	1	8.88739e-12	0	1	0	22879	0.170035	0.769462	0	1	0	2.72109	40.1361
ENSDARG00000023151	ucp1	protein_coding	1	53870145						8.88739e-12	0	0.769462	0	1303	1	8.88739e-12	0	1	0	22879	0.170035	0.769462	0	1	0	2.72109	40.1361
ENSDARG00000085267		rRNA	1	53883456						8.88739e-12	0	0.769462	0	1303	1	8.88739e-12	0	1	0	22879	0.170035	0.769462	0	1	0	2.72109	40.1361
ENSDARG00000052370	elmod2	protein_coding	1	53887038						8.88739e-12	0	0.769462	0	1303	1	8.88739e-12	0	1	0	22879	0.170035	0.769462	0	1	0	2.72109	40.1361
ENSDARG00000052375	zgc:66455	protein_coding	1	54009243						8.88739e-12	0	0.769462	0	1303	1	8.88739e-12	0	1	0	22879	0.170035	0.769462	0	1	0	2.72109	40.1361
ENSDARG00000052376	si:ch211-213b8.3	protein_coding	1	54029576						8.88739e-12	0	0.769462	0	1303	1	8.88739e-12	0	1	0	22879	0.170035	0.769462	0	1	0	2.72109	40.1361
ENSDARG00000031203	zgc:136584	protein_coding	1	54045655						8.88739e-12	0	0.769462	0	1303	1	8.88739e-12	0	1	0	22879	0.170035	0.769462	0	1	0	2.72109	40.1361
ENSDARG00000095360	si:ch211-213b8.4	protein_coding	1	54069591						8.88739e-12	0	0.769462	0	1303	1	8.88739e-12	0	1	0	22879	0.170035	0.769462	0	1	0	2.72109	40.1361
ENSDARG00000079226		protein_coding	1	54106646						8.88739e-12	0	0.769462	0	1303	1	8.88739e-12	0	1	0	22879	0.170035	0.769462	0	1	0	2.72109	40.1361
ENSDARG00000037734	usp34	protein_coding	1	54184472						8.88739e-12	0	0.769462	0	1303	1	8.88739e-12	0	1	0	22879	0.170035	0.769462	0	1	0	2.72109	40.1361
ENSDARG00000078041	im:7151655	protein_coding	1	54220653						8.88739e-12	0	0.769462	0	1303	1	8.88739e-12	0	1	0	22879	0.170035	0.769462	0	1	0	2.72109	40.1361
ENSDARG00000089742	FAM161A	protein_coding	1	54247909						8.88739e-12	0	0.769462	0	1303	1	8.88739e-12	0	1	0	22879	0.170035	0.769462	0	1	0	2.72109	40.1361
ENSDARG00000013475	cct4	protein_coding	1	54262347						8.88739e-12	0	0.769462	0	1303	1	8.88739e-12	0	1	0	22879	0.170035	0.769462	0	1	0	2.72109	40.1361
ENSDARG00000079973	zgc:171472	protein_coding	1	54275483						8.88739e-12	0	0.769462	0	1303	1	8.88739e-12	0	1	0	22879	0.170035	0.769462	0	1	0	2.72109	40.1361
ENSDARG00000087205	akt3	protein_coding	1	54296204						8.88739e-12	0	0.769462	0	1303	1	8.88739e-12	0	1	0	22879	0.170035	0.769462	0	1	0	2.72109	40.1361
ENSDARG00000085110		rRNA	1	54325418						8.88739e-12	0	0.769462	0	1303	1	8.88739e-12	0	1	0	22879	0.170035	0.769462	0	1	0	2.72109	40.1361
ENSDARG00000090845		rRNA	1	54351454						8.88739e-12	0	0.769462	0	1303	1	8.88739e-12	0	1	0	22879	0.170035	0.769462	0	1	0	2.72109	40.1361
ENSDARG00000088304		protein_coding	1	54357716						8.88739e-12	0	0.769462	0	1303	1	8.88739e-12	0	1	0	22879	0.170035	0.769462	0	1	0	2.72109	40.1361
ENSDARG00000074771	crfb17	protein_coding	1	54409099						8.88739e-12	0	0.769462	0	1303	1	8.88739e-12	0	1	0	22879	0.170035	0.769462	0	1	0	2.72109	40.1361
ENSDARG00000008490	ltv1	protein_coding	1	54432431						8.88739e-12	0	0.769462	0	1303	1	8.88739e-12	0	1	0	22879	0.170035	0.769462	0	1	0	2.72109	40.1361
ENSDARG00000012341	capn9	protein_coding	1	54448600						8.88739e-12	0	0.769462	0	1303	1	8.88739e-12	0	1	0	22879	0.170035	0.769462	0	1	0	2.72109	40.1361
ENSDARG00000025808	taf5l	protein_coding	1	54475847						8.88739e-12	0	0.769462	0	1303	1	8.88739e-12	0	1	0	22879	0.170035	0.769462	0	1	0	2.72109	40.1361
ENSDARG00000010078	nup133	protein_coding	1	54485864						8.88739e-12	0	0.769462	0	1303	1	8.88739e-12	0	1	0	22879	0.170035	0.769462	0	1	0	2.72109	40.1361
ENSDARG00000036371	acta1a	protein_coding	1	54512688						8.88739e-12	0	0.769462	0	1303	1	8.88739e-12	0	1	0	22879	0.170035	0.769462	0	1	0	2.72109	40.1361
ENSDARG00000025325	C1orf96(2of2)	protein_coding	1	54521738						8.88739e-12	0	0.769462	0	1303	1	8.88739e-12	0	1	0	22879	0.170035	0.769462	0	1	0	2.72109	40.1361
ENSDARG00000005626	LOC555552	protein_coding	1	54545844						8.88739e-12	0	0.769462	0	1303	1	8.88739e-12	0	1	0	22879	0.170035	0.769462	0	1	0	2.72109	40.1361
ENSDARG00000010791	dla	protein_coding	1	54580211						8.88739e-12	0	0.769462	0	1303	1	8.88739e-12	0	1	0	22879	0.170035	0.769462	0	1	0	2.72109	40.1361
ENSDARG00000075870	LOC555479	protein_coding	1	54603905						8.88739e-12	0	0.769462	0	1303	1	8.88739e-12	0	1	0	22879	0.170035	0.769462	0	1	0	2.72109	40.1361
ENSDARG00000077790	wu:fc06c01	protein_coding	1	54636220						8.88739e-12	0	0.769462	0	1303	1	8.88739e-12	0	1	0	22879	0.170035	0.769462	0	1	0	2.72109	40.1361
ENSDARG00000075904	rfx1b	protein_coding	1	54655302						8.88739e-12	0	0.769462	0	1303	1	8.88739e-12	0	1	0	22879	0.170035	0.769462	0	1	0	2.72109	40.1361
ENSDARG00000090497	TSC2(2of2)	protein_coding	1	54685557						8.88739e-12	0	0.769462	0	1303	1	8.88739e-12	0	1	0	22879	0.170035	0.769462	0	1	0	2.72109	40.1361
ENSDARG00000042881	A3KNM8_DANRE	protein_coding	1	54692628						8.88739e-12	0	0.769462	0	1303	1	8.88739e-12	0	1	0	22879	0.170035	0.769462	0	1	0	2.72109	40.1361
ENSDARG00000083571		rRNA	1	54697072						8.88739e-12	0	0.769462	0	1303	1	8.88739e-12	0	1	0	22879	0.170035	0.769462	0	1	0	2.72109	40.1361
ENSDARG00000057669	SLC9A3R2(3of3)	protein_coding	1	54706627						8.88739e-12	0	0.769462	0	1303	1	8.88739e-12	0	1	0	22879	0.170035	0.769462	0	1	0	2.72109	40.1361
ENSDARG00000042887	TNPO2(1of2)	protein_coding	1	54733375						8.88739e-12	0	0.769462	0	1303	1	8.88739e-12	0	1	0	22879	0.170035	0.769462	0	1	0	2.72109	40.1361
ENSDARG00000086415	TSC2(1of2)	protein_coding	1	54750009						8.88739e-12	0	0.769462	0	1303	1	8.88739e-12	0	1	0	22879	0.170035	0.769462	0	1	0	2.72109	40.1361
ENSDARG00000030417	PKD1	protein_coding	1	54829728						8.88739e-12	0	0.769462	0	1303	1	8.88739e-12	0	1	0	22879	0.170035	0.769462	0	1	0	2.72109	40.1361
ENSDARG00000088096		protein_coding	1	55012685						8.88739e-12	0	0.769462	0	1303	1	8.88739e-12	0	1	0	22879	0.170035	0.769462	0	1	0	2.72109	40.1361
ENSDARG00000087290	LOC100002322	protein_coding	1	55145764						8.88739e-12	0	0.769462	0	1303	1	8.88739e-12	0	1	0	22879	0.170035	0.769462	0	1	0	2.72109	40.1361
ENSDARG00000028899	zgc:162848	protein_coding	1	55153167						8.88739e-12	0	0.769462	0	1303	1	8.88739e-12	0	1	0	22879	0.170035	0.769462	0	1	0	2.72109	40.1361
ENSDARG00000079980	si:ch211-202h22.9	protein_coding	1	55165901						8.88739e-12	0	0.769462	0	1303	1	8.88739e-12	0	1	0	22879	0.170035	0.769462	0	1	0	2.72109	40.1361
ENSDARG00000078138	si:ch211-202h22.8	protein_coding	1	55177536						8.88739e-12	0	0.769462	0	1303	1	8.88739e-12	0	1	0	22879	0.170035	0.769462	0	1	0	2.72109	40.1361
ENSDARG00000073912	si:ch211-202h22.7	protein_coding	1	55189458						8.88739e-12	0	0.769462	0	1303	1	8.88739e-12	0	1	0	22879	0.170035	0.769462	0	1	0	2.72109	40.1361
ENSDARG00000075141	si:ch211-202h22.5	protein_coding	1	55216583						8.88739e-12	0	0.769462	0	1303	1	8.88739e-12	0	1	0	22879	0.170035	0.769462	0	1	0	2.72109	40.1361
ENSDARG00000077721	si:ch211-202h22.6	protein_coding	1	55223065						8.88739e-12	0	0.769462	0	1303	1	8.88739e-12	0	1	0	22879	0.170035	0.769462	0	1	0	2.72109	40.1361
ENSDARG00000059841	exosc1	protein_coding	1	55240067						8.88739e-12	0	0.769462	0	1303	1	8.88739e-12	0	1	0	22879	0.170035	0.769462	0	1	0	2.72109	40.1361
ENSDARG00000014068	pgam1b	protein_coding	1	55247077						8.88739e-12	0	0.769462	0	1303	1	8.88739e-12	0	1	0	22879	0.170035	0.769462	0	1	0	2.72109	40.1361
ENSDARG00000075599	cdc25d	protein_coding	1	55260650						8.88739e-12	0	0.769462	0	1303	1	8.88739e-12	0	1	0	22879	0.170035	0.769462	0	1	0	2.72109	40.1361
ENSDARG00000033666	pi4k2a	protein_coding	1	55276763						8.88739e-12	0	0.769462	0	1303	1	8.88739e-12	0	1	0	22879	0.170035	0.769462	0	1	0	2.72109	40.1361
ENSDARG00000091320	zgc:136791	protein_coding	1	55306353						8.88739e-12	0	0.769462	0	1303	1	8.88739e-12	0	1	0	22879	0.170035	0.769462	0	1	0	2.72109	40.1361
ENSDARG00000094782	si:ch211-196h16.4	protein_coding	1	55373529						8.88739e-12	0	0.769462	0	1303	1	8.88739e-12	0	1	0	22879	0.170035	0.769462	0	1	0	2.72109	40.1361
ENSDARG00000069264	si:ch211-196h16.5	protein_coding	1	55405078						8.88739e-12	0	0.769462	0	1303	1	8.88739e-12	0	1	0	22879	0.170035	0.769462	0	1	0	2.72109	40.1361
ENSDARG00000059835	zfyve27	protein_coding	1	55429143						8.88739e-12	0	0.769462	0	1303	1	8.88739e-12	0	1	0	22879	0.170035	0.769462	0	1	0	2.72109	40.1361
ENSDARG00000036295	golga7b	protein_coding	1	55448305						8.88739e-12	0	0.769462	0	1303	1	8.88739e-12	0	1	0	22879	0.170035	0.769462	0	1	0	2.72109	40.1361
ENSDARG00000059826	crtac1	protein_coding	1	55473932						8.88739e-12	0	0.769462	0	1303	1	8.88739e-12	0	1	0	22879	0.170035	0.769462	0	1	0	2.72109	40.1361
ENSDARG00000089243	wu:fc76b11	protein_coding	1	55489774						8.88739e-12	0	0.769462	0	1303	1	8.88739e-12	0	1	0	22879	0.170035	0.769462	0	1	0	2.72109	40.1361
ENSDARG00000026489	zgc:163038	protein_coding	1	55499599						8.88739e-12	0	0.769462	0	1303	1	8.88739e-12	0	1	0	22879	0.170035	0.769462	0	1	0	2.72109	40.1361
ENSDARG00000005690	LOC561939	protein_coding	1	55517970						8.88739e-12	0	0.769462	0	1303	1	8.88739e-12	0	1	0	22879	0.170035	0.769462	0	1	0	2.72109	40.1361
ENSDARG00000028276	LOC562017	protein_coding	1	55542027						8.88739e-12	0	0.769462	0	1303	1	8.88739e-12	0	1	0	22879	0.170035	0.769462	0	1	0	2.72109	40.1361
ENSDARG00000059816	zgc:136864	protein_coding	1	55546682						8.88739e-12	0	0.769462	0	1303	1	8.88739e-12	0	1	0	22879	0.170035	0.769462	0	1	0	2.72109	40.1361
ENSDARG00000002980	zgc:195037	protein_coding	1	55551107						8.88739e-12	0	0.769462	0	1303	1	8.88739e-12	0	1	0	22879	0.170035	0.769462	0	1	0	2.72109	40.1361
ENSDARG00000091592		protein_coding	1	55588235						8.88739e-12	0	0.769462	0	1303	1	8.88739e-12	0	1	0	22879	0.170035	0.769462	0	1	0	2.72109	40.1361
ENSDARG00000059060	zgc:136758	protein_coding	1	55620125						8.88739e-12	0	0.769462	0	1303	1	8.88739e-12	0	1	0	22879	0.170035	0.769462	0	1	0	2.72109	40.1361
ENSDARG00000069249	si:ch73-131e21.7	protein_coding	1	55634642						8.88739e-12	0	0.769462	0	1303	1	8.88739e-12	0	1	0	22879	0.170035	0.769462	0	1	0	2.72109	40.1361
ENSDARG00000093412	si:ch73-131e21.6	protein_coding	1	55652129						8.88739e-12	0	0.769462	0	1303	1	8.88739e-12	0	1	0	22879	0.170035	0.769462	0	1	0	2.72109	40.1361
ENSDARG00000052263	si:ch73-131e21.5	protein_coding	1	55663427						8.88739e-12	0	0.769462	0	1303	1	8.88739e-12	0	1	0	22879	0.170035	0.769462	0	1	0	2.72109	40.1361
ENSDARG00000084383		rRNA	1	55667793						8.88739e-12	0	0.769462	0	1303	1	8.88739e-12	0	1	0	22879	0.170035	0.769462	0	1	0	2.72109	40.1361
ENSDARG00000031952	mb	protein_coding	1	55677271						8.88739e-12	0	0.769462	0	1303	1	8.88739e-12	0	1	0	22879	0.170035	0.769462	0	1	0	2.72109	40.1361
ENSDARG00000024681	pane1	protein_coding	1	55700411						8.88739e-12	0	0.769462	0	1303	1	8.88739e-12	0	1	0	22879	0.170035	0.769462	0	1	0	2.72109	40.1361
ENSDARG00000019765	zgc:158803	protein_coding	1	55708458						8.88739e-12	0	0.769462	0	1303	1	8.88739e-12	0	1	0	22879	0.170035	0.769462	0	1	0	2.72109	40.1361
ENSDARG00000075754	zgc:172216	protein_coding	1	55730478						8.88739e-12	0	0.769462	0	1303	1	8.88739e-12	0	1	0	22879	0.170035	0.769462	0	1	0	2.72109	40.1361
ENSDARG00000036281	CC2D1A	protein_coding	1	55755229						8.88739e-12	0	0.712656	0	2260	1	8.88739e-12	0	1	0	22650	0.193796	0.712656	0	1	0	3.40136	39.4558
ENSDARG00000068255	nanos	protein_coding	1	55787173						8.88739e-12	0	0.712656	0	2260	1	8.88739e-12	0	1	0	22650	0.193796	0.712656	0	1	0	3.40136	39.4558
ENSDARG00000089765	LOC556026	protein_coding	1	55789911						8.88739e-12	0	0.712656	0	2260	1	8.88739e-12	0	1	0	22650	0.193796	0.712656	0	1	0	3.40136	39.4558
ENSDARG00000017984	zgc:172106	protein_coding	1	55833810						8.88739e-12	0	0.712656	0	2260	1	8.88739e-12	0	1	0	22650	0.193796	0.712656	0	1	0	3.40136	39.4558
ENSDARG00000088732		protein_coding	1	55879044						8.88739e-12	0	0.712656	0	2260	1	8.88739e-12	0	1	0	22650	0.193796	0.712656	0	1	0	3.40136	39.4558
ENSDARG00000086166	CD22(3of32)	protein_coding	1	55890245						8.88739e-12	0	0.712656	0	2260	1	8.88739e-12	0	1	0	22650	0.193796	0.712656	0	1	0	3.40136	39.4558
ENSDARG00000087148	CD22(20of32)	protein_coding	1	55962303						8.88739e-12	0	0.712656	0	2260	1	8.88739e-12	0	1	0	22650	0.193796	0.712656	0	1	0	3.40136	39.4558
ENSDARG00000090329	CD22(13of32)	protein_coding	1	55978217						8.88739e-12	0	0.712656	0	2260	1	8.88739e-12	0	1	0	22650	0.193796	0.712656	0	1	0	3.40136	39.4558
ENSDARG00000089993	CD22(11of32)	protein_coding	1	55989389						8.88739e-12	0	0.712656	0	2260	1	8.88739e-12	0	1	0	22650	0.193796	0.712656	0	1	0	3.40136	39.4558
ENSDARG00000086117		protein_coding	1	56140388						8.88739e-12	0	0.712656	0	2260	1	8.88739e-12	0	1	0	22650	0.193796	0.712656	0	1	0	3.40136	39.4558
ENSDARG00000041399		protein_coding	1	56183148						8.88739e-12	0	0.804904	0	1303	1	8.88739e-12	0	1	0	23039	0.15671	0.804904	0	1	0	2.72109	40.1361
ENSDARG00000079050		protein_coding	1	56205753						8.88739e-12	0	0.804904	0	1303	1	8.88739e-12	0	1	0	23039	0.15671	0.804904	0	1	0	2.72109	40.1361
ENSDARG00000095494	si:ch73-341p18.5	protein_coding	1	56243401						8.88739e-12	0	0.804904	0	1303	1	8.88739e-12	0	1	0	23039	0.15671	0.804904	0	1	0	2.72109	40.1361
ENSDARG00000095297	si:ch73-341p18.6	protein_coding	1	56265582						8.88739e-12	0	0.804904	0	1303	1	8.88739e-12	0	1	0	23039	0.15671	0.804904	0	1	0	2.72109	40.1361
ENSDARG00000075855	si:ch73-341p18.7	protein_coding	1	56276141						8.88739e-12	0	0.804904	0	1303	1	8.88739e-12	0	1	0	23039	0.15671	0.804904	0	1	0	2.72109	40.1361
ENSDARG00000041394	dnajb1b	protein_coding	1	56285681						8.88739e-12	0	0.804904	0	1303	1	8.88739e-12	0	1	0	23039	0.15671	0.804904	0	1	0	2.72109	40.1361
ENSDARG00000025904	tecrb	protein_coding	1	56292396						8.88739e-12	0	0.804904	0	1303	1	8.88739e-12	0	1	0	23039	0.15671	0.804904	0	1	0	2.72109	40.1361
ENSDARG00000033789	zgc:77820	protein_coding	1	56319931						8.88739e-12	0	0.804904	0	1303	1	8.88739e-12	0	1	0	23039	0.15671	0.804904	0	1	0	2.72109	40.1361
ENSDARG00000011983	zgc:136908	protein_coding	1	56326839						8.88739e-12	0	0.804904	0	1303	1	8.88739e-12	0	1	0	23039	0.15671	0.804904	0	1	0	2.72109	40.1361
ENSDARG00000079062	si:ch1073-258o11.1	protein_coding	1	56357456						8.88739e-12	0	0.804904	0	1303	1	8.88739e-12	0	1	0	23039	0.15671	0.804904	0	1	0	2.72109	40.1361
ENSDARG00000094357	si:ch73-343l4.1	protein_coding	1	56391536						8.88739e-12	0	0.804904	0	1303	1	8.88739e-12	0	1	0	23039	0.15671	0.804904	0	1	0	2.72109	40.1361
ENSDARG00000079903	si:ch73-343l4.2	protein_coding	1	56397152						8.88739e-12	0	0.804904	0	1303	1	8.88739e-12	0	1	0	23039	0.15671	0.804904	0	1	0	2.72109	40.1361
ENSDARG00000092502	si:ch73-343l4.3	protein_coding	1	56408793						8.88739e-12	0	0.804904	0	1303	1	8.88739e-12	0	1	0	23039	0.15671	0.804904	0	1	0	2.72109	40.1361
ENSDARG00000025547	si:ch73-343l4.6	protein_coding	1	56416613						8.88739e-12	0	0.804904	0	1303	1	8.88739e-12	0	1	0	23039	0.15671	0.804904	0	1	0	2.72109	40.1361
ENSDARG00000095127	si:ch73-343l4.4	protein_coding	1	56417150						8.88739e-12	0	0.804904	0	1303	1	8.88739e-12	0	1	0	23039	0.15671	0.804904	0	1	0	2.72109	40.1361
ENSDARG00000076778	si:ch73-343l4.5	protein_coding	1	56420677						8.88739e-12	0	0.804904	0	1303	1	8.88739e-12	0	1	0	23039	0.15671	0.804904	0	1	0	2.72109	40.1361
ENSDARG00000095018	si:ch73-343l4.7	processed_transcript	1	56438857						8.88739e-12	0	0.804904	0	1303	1	8.88739e-12	0	1	0	23039	0.15671	0.804904	0	1	0	2.72109	40.1361
ENSDARG00000077975	si:ch73-343l4.8	protein_coding	1	56442875						8.88739e-12	0	0.804904	0	1303	1	8.88739e-12	0	1	0	23039	0.15671	0.804904	0	1	0	2.72109	40.1361
ENSDARG00000043713	asf1bb	protein_coding	1	56450300						8.88739e-12	0	0.804904	0	1303	1	8.88739e-12	0	1	0	23039	0.15671	0.804904	0	1	0	2.72109	40.1361
ENSDARG00000082096		miRNA	1	56457021						8.88739e-12	0	0.804904	0	1303	1	8.88739e-12	0	1	0	23039	0.15671	0.804904	0	1	0	2.72109	40.1361
ENSDARG00000016809	prkacab	protein_coding	1	56466029						8.88739e-12	0	0.804904	0	1303	1	8.88739e-12	0	1	0	23039	0.15671	0.804904	0	1	0	2.72109	40.1361
ENSDARG00000012263		protein_coding	1	56517096						8.88739e-12	0	0.804904	0	1303	1	8.88739e-12	0	1	0	23039	0.15671	0.804904	0	1	0	2.72109	40.1361
ENSDARG00000093198	LOC100331428	protein_coding	1	56535325						8.88739e-12	0	0.804904	0	1303	1	8.88739e-12	0	1	0	23039	0.15671	0.804904	0	1	0	2.72109	40.1361
ENSDARG00000043719	zgc:103710	protein_coding	1	56576602						8.88739e-12	0	0.804904	0	1303	1	8.88739e-12	0	1	0	23039	0.15671	0.804904	0	1	0	2.72109	40.1361
ENSDARG00000083685		rRNA	1	56604781						8.88739e-12	0	0.804904	0	1303	1	8.88739e-12	0	1	0	23039	0.15671	0.804904	0	1	0	2.72109	40.1361
ENSDARG00000086938		protein_coding	1	56636769						8.88739e-12	0	0.804904	0	1303	1	8.88739e-12	0	1	0	23039	0.15671	0.804904	0	1	0	2.72109	40.1361
ENSDARG00000090176	C3(1of9)	protein_coding	1	56639815						8.88739e-12	0	0.804904	0	1303	1	8.88739e-12	0	1	0	23039	0.15671	0.804904	0	1	0	2.72109	40.1361
ENSDARG00000053462	si:dkey-76b14.5	protein_coding	1	56658816						8.88739e-12	0	0.804904	0	1303	1	8.88739e-12	0	1	0	23039	0.15671	0.804904	0	1	0	2.72109	40.1361
ENSDARG00000012694	si:dkey-76b14.4	protein_coding	1	56676993						8.88739e-12	0	0.804904	0	1303	1	8.88739e-12	0	1	0	23039	0.15671	0.804904	0	1	0	2.72109	40.1361
ENSDARG00000068182	crb3b	protein_coding	1	56727187						8.88739e-12	0	0.804904	0	1303	1	8.88739e-12	0	1	0	23039	0.15671	0.804904	0	1	0	2.72109	40.1361
ENSDARG00000078503	si:dkey-76b14.2	protein_coding	1	56737836						8.88739e-12	0	0.804904	0	1303	1	8.88739e-12	0	1	0	23039	0.15671	0.804904	0	1	0	2.72109	40.1361
ENSDARG00000016301	zgc:65894	protein_coding	1	56764159						8.88739e-12	0	0.804904	0	1303	1	8.88739e-12	0	1	0	23039	0.15671	0.804904	0	1	0	2.72109	40.1361
ENSDARG00000081157		miRNA	1	56765087						8.88739e-12	0	0.804904	0	1303	1	8.88739e-12	0	1	0	23039	0.15671	0.804904	0	1	0	2.72109	40.1361
ENSDARG00000087359	c3b	protein_coding	1	56776459						8.88739e-12	0	0.804904	0	1303	1	8.88739e-12	0	1	0	23039	0.15671	0.804904	0	1	0	2.72109	40.1361
ENSDARG00000083866		rRNA	1	56800732						8.88739e-12	0	0.804904	0	1303	1	8.88739e-12	0	1	0	23039	0.15671	0.804904	0	1	0	2.72109	40.1361
ENSDARG00000052207	c3c	protein_coding	1	56821454						8.88739e-12	0	0.804904	0	1303	1	8.88739e-12	0	1	0	23039	0.15671	0.804904	0	1	0	2.72109	40.1361
ENSDARG00000036272	LOC565237	protein_coding	1	56891752						8.88739e-12	0	0.804904	0	1303	1	8.88739e-12	0	1	0	23039	0.15671	0.804904	0	1	0	2.72109	40.1361
ENSDARG00000080893	NR_030502.1	miRNA	1	56910655						8.88739e-12	0	0.804904	0	1303	1	8.88739e-12	0	1	0	23039	0.15671	0.804904	0	1	0	2.72109	40.1361
ENSDARG00000069222	GIMAP8(79of111)	protein_coding	1	56961727						8.88739e-12	0	0.804904	0	1303	1	8.88739e-12	0	1	0	23039	0.15671	0.804904	0	1	0	2.72109	40.1361
ENSDARG00000025074	SLC25A10(1of2)	protein_coding	1	56969373						8.88739e-12	0	0.804904	0	1303	1	8.88739e-12	0	1	0	23039	0.15671	0.804904	0	1	0	2.72109	40.1361
ENSDARG00000040928	LOC100334365	protein_coding	1	56989379						8.88739e-12	0	0.804904	0	1303	1	8.88739e-12	0	1	0	23039	0.15671	0.804904	0	1	0	2.72109	40.1361
ENSDARG00000063108	LOC100334305	protein_coding	1	56993313						8.88739e-12	0	0.804904	0	1303	1	8.88739e-12	0	1	0	23039	0.15671	0.804904	0	1	0	2.72109	40.1361
ENSDARG00000067957	LOC100334244	protein_coding	1	56998773						8.88739e-12	0	0.804904	0	1303	1	8.88739e-12	0	1	0	23039	0.15671	0.804904	0	1	0	2.72109	40.1361
ENSDARG00000074069	zgc:171452	protein_coding	1	57009534						8.88739e-12	0	0.804904	0	1303	1	8.88739e-12	0	1	0	23039	0.15671	0.804904	0	1	0	2.72109	40.1361
ENSDARG00000088906	LOC100334028	protein_coding	1	57067052						8.88739e-12	0	0.804904	0	1303	1	8.88739e-12	0	1	0	23039	0.15671	0.804904	0	1	0	2.72109	40.1361
ENSDARG00000088775	NLRP6(12of83)	protein_coding	1	57074108						8.88739e-12	0	0.804904	0	1303	1	8.88739e-12	0	1	0	23039	0.15671	0.804904	0	1	0	2.72109	40.1361
ENSDARG00000059786	LOC571092	protein_coding	1	57093643						8.88739e-12	0	0.804904	0	1303	1	8.88739e-12	0	1	0	23039	0.15671	0.804904	0	1	0	2.72109	40.1361
ENSDARG00000088636	wu:fa03e10	protein_coding	1	57116382						8.88739e-12	0	0.804904	0	1303	1	8.88739e-12	0	1	0	23039	0.15671	0.804904	0	1	0	2.72109	40.1361
ENSDARG00000087005		protein_coding	1	57172757						8.88739e-12	0	0.804904	0	1303	1	8.88739e-12	0	1	0	23039	0.15671	0.804904	0	1	0	2.72109	40.1361
ENSDARG00000087345		protein_coding	1	57207007						8.88739e-12	0	0.804904	0	1303	1	8.88739e-12	0	1	0	23039	0.15671	0.804904	0	1	0	2.72109	40.1361
ENSDARG00000095531	GIMAP8(6of111)	protein_coding	1	57253845					2	8.88739e-12	0	0.804904	0	1303	1	8.88739e-12	0	1	0	23478	0.1194	0.922996	0	1	0	2.72109	40.1361
ENSDARG00000091707	GIMAP8(40of111)	protein_coding	1	57263867					2	8.88739e-12	0	0.804904	0	1303	1	8.88739e-12	0	1	0	23478	0.1194	0.922996	0	1	0	2.72109	40.1361
ENSDARG00000073932	LOC100331392	protein_coding	1	57301010					2	8.88739e-12	0	0.804904	0	1303	1	8.88739e-12	0	1	0	23478	0.1194	0.922996	0	1	0	2.72109	40.1361
ENSDARG00000093082	GIMAP8(23of111)	protein_coding	1	57328804					2	8.88739e-12	0	0.804904	0	1303	1	8.88739e-12	0	1	0	23478	0.1194	0.922996	0	1	0	2.72109	40.1361
ENSDARG00000094391	LOC100148240	protein_coding	1	57351851					2	8.88739e-12	0	0.804904	0	1303	1	8.88739e-12	0	1	0	33932	2.82374e-05	4.54918	11131	0.00321356	2.49301	2.72109	41.4966
ENSDARG00000054655	CD22(21of32)	protein_coding	1	57373534					2	8.88739e-12	0	0.804904	0	1303	1	8.88739e-12	0	1	0	33932	2.82374e-05	4.54918	11131	0.00321356	2.49301	2.72109	41.4966
ENSDARG00000092322	LOC100149932	protein_coding	1	57393220					2	8.88739e-12	0	0.804904	0	1303	1	8.88739e-12	0	1	0	33932	2.82374e-05	4.54918	11131	0.00321356	2.49301	2.72109	41.4966
ENSDARG00000034910	CD22(31of32)	protein_coding	1	57424259					2	8.88739e-12	0	0.804904	0	1303	1	8.88739e-12	0	1	0	33932	2.82374e-05	4.54918	11131	0.00321356	2.49301	2.72109	41.4966
ENSDARG00000043445	LOC100148735	protein_coding	1	57450609					2	8.88739e-12	0	0.804904	0	1303	1	8.88739e-12	0	1	0	33932	2.82374e-05	4.54918	11131	0.00321356	2.49301	2.72109	41.4966
ENSDARG00000013203	rac1l	protein_coding	1	57493452					2	8.88739e-12	0	0.804904	0	1303	1	8.88739e-12	0	1	0	33932	2.82374e-05	4.54918	11131	0.00321356	2.49301	2.72109	41.4966
ENSDARG00000094524	CD22(28of32)	protein_coding	1	57527490					2	8.88739e-12	0	0.804904	0	1303	1	8.88739e-12	0	1	0	33932	2.82374e-05	4.54918	11131	0.00321356	2.49301	2.72109	41.4966
ENSDARG00000093845	CD22(32of32)	protein_coding	1	57542387					2	8.88739e-12	0	0.804904	0	1303	1	8.88739e-12	0	1	0	33932	2.82374e-05	4.54918	11131	0.00321356	2.49301	2.72109	41.4966
ENSDARG00000062309	CD22(4of32)	protein_coding	1	57605186					2	8.88739e-12	0	0.804904	0	2181	1	8.88739e-12	0	1	0	27287	0.00871704	2.05963	3436	1	0	4.08163	40.8163
ENSDARG00000007289	LOC100006599	protein_coding	1	57636523					2	8.88739e-12	0	0.804904	0	2181	1	8.88739e-12	0	1	0	27287	0.00871704	2.05963	3436	1	0	4.08163	40.8163
ENSDARG00000043431	b3gntl1	protein_coding	1	57653318					2	8.88739e-12	0	0.804904	0	2181	1	8.88739e-12	0	1	0	25220	0.0391609	1.40715	1369	1	0	4.08163	40.1361
ENSDARG00000004633	EPN3(1of2)	protein_coding	1	57678409					2	8.88739e-12	0	0.804904	0	2181	1	8.88739e-12	0	1	0	25220	0.0391609	1.40715	1369	1	0	4.08163	40.1361
ENSDARG00000069194	mycbpap	protein_coding	1	57700714					2	8.88739e-12	0	0.804904	0	2181	1	8.88739e-12	0	1	0	25220	0.0391609	1.40715	1369	1	0	4.08163	40.1361
ENSDARG00000026383	A4IGH1_DANRE	protein_coding	1	57737782					2	8.88739e-12	0	0.804904	0	2181	1	8.88739e-12	0	1	0	25220	0.0391609	1.40715	1369	1	0	4.08163	40.1361
ENSDARG00000094157	CD22(29of32)	protein_coding	1	57782269					2	8.88739e-12	0	0.804904	0	2181	1	8.88739e-12	0	1	0	25220	0.0391609	1.40715	1369	1	0	4.08163	40.1361
ENSDARG00000069197	LOC100148511	protein_coding	1	57825372					2	8.88739e-12	0	0.804904	0	2181	1	8.88739e-12	0	1	0	25220	0.0391609	1.40715	1369	1	0	4.08163	40.1361
ENSDARG00000086301	CD22(25of32)	protein_coding	1	57834234					2	8.88739e-12	0	0.804904	0	2181	1	8.88739e-12	0	1	0	25220	0.0391609	1.40715	1369	1	0	4.08163	40.1361
ENSDARG00000054649	A8WGD1_DANRE	protein_coding	1	57846076					2	8.88739e-12	0	0.804904	0	2181	1	8.88739e-12	0	1	0	25220	0.0391609	1.40715	1369	1	0	4.08163	40.1361
ENSDARG00000089676		rRNA	1	57855229					2	8.88739e-12	0	0.804904	0	2181	1	8.88739e-12	0	1	0	25899	0.025037	1.60142	1369	1	0	4.08163	40.8163
ENSDARG00000093880	LOC100147925	protein_coding	1	57961175					2	8.88739e-12	0	0.804904	0	2181	1	8.88739e-12	0	1	0	25899	0.025037	1.60142	1369	1	0	4.08163	40.8163
ENSDARG00000089316	CD22(23of32)	protein_coding	1	57970215					2	8.88739e-12	0	0.804904	0	2181	1	8.88739e-12	0	1	0	25899	0.025037	1.60142	1369	1	0	4.08163	40.8163
ENSDARG00000089710	LOC100332786	protein_coding	1	57983887					2	8.88739e-12	0	0.804904	0	2181	1	8.88739e-12	0	1	0	25899	0.025037	1.60142	1369	1	0	4.08163	40.8163
ENSDARG00000034466	A8WGD5_DANRE	protein_coding	1	57994651					2	8.88739e-12	0	0.804904	0	2181	1	8.88739e-12	0	1	0	25899	0.025037	1.60142	1369	1	0	4.08163	40.8163
ENSDARG00000085986		rRNA	1	57995464					2	8.88739e-12	0	0.804904	0	2181	1	8.88739e-12	0	1	0	25899	0.025037	1.60142	1369	1	0	4.08163	40.8163
ENSDARG00000057844	zgc:171470	protein_coding	1	58006904					2	8.88739e-12	0	0.804904	0	2181	1	8.88739e-12	0	1	0	25899	0.025037	1.60142	1369	1	0	4.08163	40.8163
ENSDARG00000088761		protein_coding	1	58026124					2	8.88739e-12	0	0.804904	0	2181	1	8.88739e-12	0	1	0	25899	0.025037	1.60142	1369	1	0	4.08163	40.8163
ENSDARG00000013525	zgc:153650	protein_coding	1	58029343					2	8.88739e-12	0	0.804904	0	2181	1	8.88739e-12	0	1	0	25899	0.025037	1.60142	1369	1	0	4.08163	40.8163
ENSDARG00000088451	CD22(6of32)	protein_coding	1	58045570					2	8.88739e-12	0	0.804904	0	2181	1	8.88739e-12	0	1	0	25899	0.025037	1.60142	1369	1	0	4.08163	40.8163
ENSDARG00000057850	LOC100329842	protein_coding	1	58055210					2	8.88739e-12	0	0.804904	0	2181	1	8.88739e-12	0	1	0	26490	0.0163468	1.78657	1369	1	0	4.08163	41.4966
ENSDARG00000043426	LOC100333105	protein_coding	1	58081166					2	8.88739e-12	0	0.804904	0	2181	1	8.88739e-12	0	1	0	26490	0.0163468	1.78657	1369	1	0	4.08163	41.4966
ENSDARG00000034098	CD22(17of32)	protein_coding	1	58093921					2	8.88739e-12	0	0.804904	0	2181	1	8.88739e-12	0	1	0	26490	0.0163468	1.78657	1369	1	0	4.08163	41.4966
ENSDARG00000070223	LOC100333244	protein_coding	1	58120594					2	8.88739e-12	0	0.804904	0	2181	1	8.88739e-12	0	1	0	26490	0.0163468	1.78657	1369	1	0	4.08163	41.4966
ENSDARG00000089894	LOC100333304	protein_coding	1	58130028					2	8.88739e-12	0	0.804904	0	2181	1	8.88739e-12	0	1	0	26490	0.0163468	1.78657	1369	1	0	4.08163	41.4966
ENSDARG00000034092	CD22(24of32)	protein_coding	1	58174835					2	8.88739e-12	0	0.804904	0	2181	1	8.88739e-12	0	1	0	26490	0.0163468	1.78657	1369	1	0	4.08163	41.4966
ENSDARG00000087676		protein_coding	1	58186262					2	8.88739e-12	0	0.804904	0	2181	1	8.88739e-12	0	1	0	26490	0.0163468	1.78657	1369	1	0	4.08163	41.4966
ENSDARG00000091772		protein_coding	1	58226966					2	8.88739e-12	0	0.804904	0	2181	1	8.88739e-12	0	1	0	26490	0.0163468	1.78657	1369	1	0	4.08163	41.4966
ENSDARG00000038530	LOC100330957	protein_coding	1	58246309					2	8.88739e-12	0	0.804904	0	2181	1	8.88739e-12	0	1	0	26490	0.0163468	1.78657	1369	1	0	4.08163	41.4966
ENSDARG00000091288	PIGR	protein_coding	1	58265629					2	8.88739e-12	0	0.804904	0	2181	1	8.88739e-12	0	1	0	26490	0.0163468	1.78657	1369	1	0	4.08163	41.4966
ENSDARG00000079433	NLRP6(76of83)	protein_coding	1	58307308					2	8.88739e-12	0	0.804904	0	2181	1	8.88739e-12	0	1	0	26490	0.0163468	1.78657	1369	1	0	4.08163	41.4966
ENSDARG00000091399	NLRP6(75of83)	protein_coding	1	58347140					2	8.88739e-12	0	0.804904	0	2181	1	8.88739e-12	0	1	0	26490	0.0163468	1.78657	1369	1	0	4.08163	41.4966
ENSDARG00000078276	GLT25D1(2of3)	protein_coding	1	58374526					2	8.88739e-12	0	0.804904	0	4473	1	8.88739e-12	928	1	0	29788	0.00106966	2.97075	6702	0.139242	0.856229	6.12245	40.1361
ENSDARG00000090985		protein_coding	1	58405379					2	8.88739e-12	0	0.804904	0	4473	1	8.88739e-12	928	1	0	29788	0.00106966	2.97075	6702	0.139242	0.856229	6.12245	40.1361
ENSDARG00000074334		protein_coding	1	58441849					2	8.88739e-12	0	0.804904	0	4473	1	8.88739e-12	928	1	0	29788	0.00106966	2.97075	6702	0.139242	0.856229	6.12245	40.1361
ENSDARG00000088556		protein_coding	1	58460908					2	8.88739e-12	0	0.804904	0	4822	1	8.88739e-12	928	1	0	43974	7.3739e-10	9.1323	23574	1.20276e-08	7.91982	6.80272	40.8163
ENSDARG00000088781		protein_coding	1	58482375					2	8.88739e-12	0	0.804904	0	4822	1	8.88739e-12	928	1	0	43974	7.3739e-10	9.1323	23574	1.20276e-08	7.91982	6.80272	40.8163
ENSDARG00000090599		protein_coding	1	58493151					2	8.88739e-12	0	0.804904	0	4822	1	8.88739e-12	928	1	0	43974	7.3739e-10	9.1323	23574	1.20276e-08	7.91982	6.80272	40.8163
ENSDARG00000074205	GIMAP8(44of111)	protein_coding	1	58520145					2	8.88739e-12	0	0.804904	0	4822	1	8.88739e-12	928	1	0	43974	7.3739e-10	9.1323	23574	1.20276e-08	7.91982	6.80272	40.8163
ENSDARG00000092358	si:ch211-114l13.11	processed_transcript	1	58613855					2	8.88739e-12	0	0.804904	0	5149	1	8.88739e-12	928	1	0	47826	9.84846e-12	11.0066	27998	7.91396e-11	10.1016	7.48299	41.4966
ENSDARG00000089938	CD300LG	protein_coding	1	58626844					2	8.88739e-12	0	0.804904	0	5149	1	8.88739e-12	928	1	0	47826	9.84846e-12	11.0066	27998	7.91396e-11	10.1016	7.48299	41.4966
ENSDARG00000091543		protein_coding	1	58646192					2	8.88739e-12	0	0.804904	0	5149	1	8.88739e-12	928	1	0	47826	9.84846e-12	11.0066	27998	7.91396e-11	10.1016	7.48299	41.4966
ENSDARG00000092196	si:ch211-114l13.10	protein_coding	1	58655443					2	8.88739e-12	0	0.804904	0	5149	1	8.88739e-12	928	1	0	47826	9.84846e-12	11.0066	27998	7.91396e-11	10.1016	7.48299	41.4966
ENSDARG00000078620	A9JRG2_DANRE	protein_coding	1	58661395					2	8.88739e-12	0	0.804904	0	5149	1	8.88739e-12	928	1	0	47826	9.84846e-12	11.0066	27998	7.91396e-11	10.1016	7.48299	41.4966
ENSDARG00000088019		protein_coding	1	58668193					2	8.88739e-12	0	0.804904	0	5149	1	8.88739e-12	928	1	0	47826	9.84846e-12	11.0066	27998	7.91396e-11	10.1016	7.48299	41.4966
ENSDARG00000092894	si:ch211-114l13.9	protein_coding	1	58683905					2	8.88739e-12	0	0.804904	0	5149	1	8.88739e-12	928	1	0	47826	9.84846e-12	11.0066	27998	7.91396e-11	10.1016	7.48299	41.4966
ENSDARG00000052035	si:ch211-114l13.8	protein_coding	1	58692867					2	8.88739e-12	0	0.804904	0	5149	1	8.88739e-12	928	1	0	47826	9.84846e-12	11.0066	27998	7.91396e-11	10.1016	7.48299	41.4966
ENSDARG00000058270	si:ch211-114l13.7	protein_coding	1	58701201					2	8.88739e-12	0	0.804904	0	5149	1	8.88739e-12	928	1	0	47826	9.84846e-12	11.0066	27998	7.91396e-11	10.1016	7.48299	41.4966
ENSDARG00000052037	zgc:110667	protein_coding	1	58725921					2	8.88739e-12	0	0.804904	0	5149	1	8.88739e-12	928	1	0	47826	9.84846e-12	11.0066	27998	7.91396e-11	10.1016	7.48299	41.4966
ENSDARG00000052039	caspb	protein_coding	1	58737275					2	8.88739e-12	0	0.804904	0	5149	1	8.88739e-12	928	1	0	47826	9.84846e-12	11.0066	27998	7.91396e-11	10.1016	7.48299	41.4966
ENSDARG00000078246	si:ch211-114l13.4	protein_coding	1	58754151					2	8.88739e-12	0	0.804904	0	5149	1	8.88739e-12	928	1	0	48652	3.84773e-12	11.4148	27998	7.91396e-11	10.1016	7.48299	42.1769
ENSDARG00000094346	si:ch211-114l13.3	protein_coding	1	58771718					2	8.88739e-12	0	0.804904	0	5149	1	8.88739e-12	928	1	0	48652	3.84773e-12	11.4148	27998	7.91396e-11	10.1016	7.48299	42.1769
ENSDARG00000093238	si:ch211-114l13.1	processed_transcript	1	58778029					2	8.88739e-12	0	0.804904	0	5149	1	8.88739e-12	928	1	0	48652	3.84773e-12	11.4148	27998	7.91396e-11	10.1016	7.48299	42.1769
ENSDARG00000094433	si:ch211-15j1.6	protein_coding	1	58792132					2	8.88739e-12	0	0.804904	0	5149	1	8.88739e-12	928	1	0	48652	3.84773e-12	11.4148	27998	7.91396e-11	10.1016	7.48299	42.1769
ENSDARG00000091912	si:ch211-15j1.5	protein_coding	1	58805487					2	8.88739e-12	0	0.804904	0	5149	1	8.88739e-12	928	1	0	48652	3.84773e-12	11.4148	27998	7.91396e-11	10.1016	7.48299	42.1769
ENSDARG00000092604	si:ch211-15j1.4	protein_coding	1	58825472					2	8.88739e-12	0	0.804904	0	5149	1	8.88739e-12	928	1	0	48652	3.84773e-12	11.4148	27998	7.91396e-11	10.1016	7.48299	42.1769
ENSDARG00000092070	si:ch211-15j1.3	protein_coding	1	58836445					2	8.88739e-12	0	0.804904	0	5149	1	8.88739e-12	928	1	0	48652	3.84773e-12	11.4148	27998	7.91396e-11	10.1016	7.48299	42.1769
ENSDARG00000093323	si:ch211-15j1.2	protein_coding	1	58848923					2	8.88739e-12	0	0.804904	0	5149	1	8.88739e-12	928	1	0	48652	3.84773e-12	11.4148	27998	7.91396e-11	10.1016	7.48299	42.1769
ENSDARG00000093177	si:ch211-15j1.1	protein_coding	1	58868822					2	8.88739e-12	0	0.804904	0	7927	1	8.88739e-12	3706	1	0	50296	6.34028e-13	12.1979	30174	6.61636e-12	11.1794	8.16327	42.1769
ENSDARG00000092984	si:dkey-222h21.11	protein_coding	1	58868839					2	8.88739e-12	0	0.804904	0	7927	1	8.88739e-12	3706	1	0	50296	6.34028e-13	12.1979	30174	6.61636e-12	11.1794	8.16327	42.1769
ENSDARG00000092350	si:dkey-222h21.12	protein_coding	1	58892274					2	8.88739e-12	0	0.804904	0	7927	1	8.88739e-12	3706	1	0	50296	6.34028e-13	12.1979	30174	6.61636e-12	11.1794	8.16327	42.1769
ENSDARG00000094608	si:dkey-222h21.10	protein_coding	1	58907742					2	8.88739e-12	0	0.804904	0	7927	1	8.88739e-12	3706	1	0	50296	6.34028e-13	12.1979	30174	6.61636e-12	11.1794	8.16327	42.1769
ENSDARG00000093975	si:dkey-222h21.9	protein_coding	1	58914912					2	8.88739e-12	0	0.804904	0	7927	1	8.88739e-12	3706	1	0	50296	6.34028e-13	12.1979	30174	6.61636e-12	11.1794	8.16327	42.1769
ENSDARG00000087054	si:dkey-222h21.13	protein_coding	1	58932844					2	8.88739e-12	0	0.804904	0	7927	1	8.88739e-12	3706	1	0	50296	6.34028e-13	12.1979	30174	6.61636e-12	11.1794	8.16327	42.1769
ENSDARG00000094344	si:dkey-222h21.8	protein_coding	1	58947306					2	8.88739e-12	0	0.804904	0	7927	1	8.88739e-12	3706	1	0	50296	6.34028e-13	12.1979	30174	6.61636e-12	11.1794	8.16327	42.1769
ENSDARG00000095578	si:dkey-222h21.7	protein_coding	1	58968856					2	8.88739e-12	0	0.804904	0	7927	1	8.88739e-12	3706	1	0	48711	3.59252e-12	11.4446	27959	8.2066e-11	10.0858	8.16327	42.1769
ENSDARG00000092294	si:dkey-222h21.6	protein_coding	1	58977303					2	8.88739e-12	0	0.804904	0	7927	1	8.88739e-12	3706	1	0	48711	3.59252e-12	11.4446	27959	8.2066e-11	10.0858	8.16327	42.1769
ENSDARG00000094297	si:dkey-222h21.5	protein_coding	1	58990262					2	8.88739e-12	0	0.804904	0	7927	1	8.88739e-12	3706	1	0	48711	3.59252e-12	11.4446	27959	8.2066e-11	10.0858	8.16327	42.1769
ENSDARG00000094246	si:dkey-222h21.4	protein_coding	1	58999219					2	8.88739e-12	0	0.804904	0	7927	1	8.88739e-12	3706	1	0	48711	3.59252e-12	11.4446	27959	8.2066e-11	10.0858	8.16327	42.1769
ENSDARG00000092941	si:dkey-222h21.3	protein_coding	1	59010350					2	8.88739e-12	0	0.804904	0	7927	1	8.88739e-12	3706	1	0	48711	3.59252e-12	11.4446	27959	8.2066e-11	10.0858	8.16327	42.1769
ENSDARG00000075055	si:dkey-222h21.14	protein_coding	1	59019261					2	8.88739e-12	0	0.804904	0	7927	1	8.88739e-12	3706	1	0	48711	3.59252e-12	11.4446	27959	8.2066e-11	10.0858	8.16327	42.1769
ENSDARG00000095719	si:dkey-222h21.2	protein_coding	1	59039799					2	8.88739e-12	0	0.804904	0	7927	1	8.88739e-12	3706	1	0	48711	3.59252e-12	11.4446	27959	8.2066e-11	10.0858	8.16327	42.1769
ENSDARG00000092500	si:dkey-222h21.1	protein_coding	1	59047305					2	8.88739e-12	0	0.804904	0	7927	1	8.88739e-12	3706	1	0	48711	3.59252e-12	11.4446	27959	8.2066e-11	10.0858	8.16327	42.1769
ENSDARG00000093157	LOC566621	protein_coding	1	59076224					2	8.88739e-12	0	0.804904	0	7927	1	8.88739e-12	3706	1	0	30742	0.000459723	3.3375	5911	0.255841	0.592029	8.16327	42.1769
ENSDARG00000079820		protein_coding	1	59114763					2	8.88739e-12	0	0.804904	0	7927	1	8.88739e-12	3706	1	0	30742	0.000459723	3.3375	5911	0.255841	0.592029	8.16327	42.1769
ENSDARG00000074088	zgc:194906	protein_coding	1	59128094					2	8.88739e-12	0	0.804904	0	7927	1	8.88739e-12	3706	1	0	30742	0.000459723	3.3375	5911	0.255841	0.592029	8.16327	42.1769
ENSDARG00000087063	LOC794105	protein_coding	1	59145477					2	8.88739e-12	0	0.804904	0	7927	1	8.88739e-12	3706	1	0	30742	0.000459723	3.3375	5911	0.255841	0.592029	8.16327	42.1769
ENSDARG00000062524		protein_coding	1	59167908					2	8.88739e-12	0	0.804904	0	3608	1	8.88739e-12	0	1	0	29351	0.00157255	2.8034	3140	1	0	6.12245	42.8571
ENSDARG00000052086	zgc:174928	protein_coding	1	59172005					2	8.88739e-12	0	0.804904	0	3608	1	8.88739e-12	0	1	0	29351	0.00157255	2.8034	3140	1	0	6.12245	42.8571
ENSDARG00000051828		protein_coding	1	59187100					2	8.88739e-12	0	0.804904	0	3608	1	8.88739e-12	0	1	0	29351	0.00157255	2.8034	3140	1	0	6.12245	42.8571
ENSDARG00000023499	zgc:172007	protein_coding	1	59188040					2	8.88739e-12	0	0.804904	0	3608	1	8.88739e-12	0	1	0	29351	0.00157255	2.8034	3140	1	0	6.12245	42.8571
ENSDARG00000075089	LOC792970	protein_coding	1	59215522					2	8.88739e-12	0	0.804904	0	3608	1	8.88739e-12	0	1	0	29351	0.00157255	2.8034	3140	1	0	6.12245	42.8571
ENSDARG00000038352	zgc:153860	protein_coding	1	59228422					2	8.88739e-12	0	0.804904	0	3608	1	8.88739e-12	0	1	0	29351	0.00157255	2.8034	3140	1	0	6.12245	42.8571
ENSDARG00000075541	LOC793039	protein_coding	1	59245732					2	8.88739e-12	0	0.804904	0	3608	1	8.88739e-12	0	1	0	29351	0.00157255	2.8034	3140	1	0	6.12245	42.8571
ENSDARG00000074189	zgc:172091	protein_coding	1	59253033					2	8.88739e-12	0	0.804904	0	3608	1	8.88739e-12	0	1	0	34877	1.13177e-05	4.94624	8309	0.0383356	1.4164	6.12245	45.5782
ENSDARG00000085809		rRNA	1	59262632					2	8.88739e-12	0	0.804904	0	3608	1	8.88739e-12	0	1	0	34877	1.13177e-05	4.94624	8309	0.0383356	1.4164	6.12245	45.5782
ENSDARG00000076403	LOC793232	protein_coding	1	59263866					2	8.88739e-12	0	0.804904	0	3608	1	8.88739e-12	0	1	0	34877	1.13177e-05	4.94624	8309	0.0383356	1.4164	6.12245	45.5782
ENSDARG00000074512	LOC100333959	protein_coding	1	59287550					2	8.88739e-12	0	0.804904	0	3608	1	8.88739e-12	0	1	0	34877	1.13177e-05	4.94624	8309	0.0383356	1.4164	6.12245	45.5782
ENSDARG00000089531		protein_coding	1	59304615					2	8.88739e-12	0	0.804904	0	3608	1	8.88739e-12	0	1	0	34877	1.13177e-05	4.94624	8309	0.0383356	1.4164	6.12245	45.5782
ENSDARG00000074134		protein_coding	1	59322472					2	8.88739e-12	0	0.804904	0	3608	1	8.88739e-12	0	1	0	34877	1.13177e-05	4.94624	8309	0.0383356	1.4164	6.12245	45.5782
ENSDARG00000092201		protein_coding	1	59355226					2	8.88739e-12	0	0.804904	0	3608	1	8.88739e-12	0	1	0	36268	2.86575e-06	5.54276	10604	0.00510722	2.29182	6.12245	45.5782
ENSDARG00000086422	NLRP6(14of83)	protein_coding	1	59372955					2	8.88739e-12	0	0.804904	0	3608	1	8.88739e-12	0	1	0	36268	2.86575e-06	5.54276	10604	0.00510722	2.29182	6.12245	45.5782
ENSDARG00000075270	Q4U0E2_DANRE	protein_coding	1	59387147					2	8.88739e-12	0	0.804904	0	3608	1	8.88739e-12	0	1	0	36268	2.86575e-06	5.54276	10604	0.00510722	2.29182	6.12245	45.5782
ENSDARG00000078242	TRIM35(39of41)	protein_coding	1	59409273					2	8.88739e-12	0	0.804904	0	3608	1	8.88739e-12	0	1	0	36268	2.86575e-06	5.54276	10604	0.00510722	2.29182	6.12245	45.5782
ENSDARG00000091254		protein_coding	1	59422998					2	8.88739e-12	0	0.804904	0	3608	1	8.88739e-12	0	1	0	36268	2.86575e-06	5.54276	10604	0.00510722	2.29182	6.12245	45.5782
ENSDARG00000095773		protein_coding	1	59432703					2	8.88739e-12	0	0.804904	0	3608	1	8.88739e-12	0	1	0	36268	2.86575e-06	5.54276	10604	0.00510722	2.29182	6.12245	45.5782
ENSDARG00000089904	CD97(3of3)	protein_coding	1	59439205					2	8.88739e-12	0	0.804904	0	3608	1	8.88739e-12	0	1	0	36268	2.86575e-06	5.54276	10604	0.00510722	2.29182	6.12245	45.5782
ENSDARG00000018436	LPHN1(3of4)	protein_coding	1	59475545					2	8.88739e-12	0	0.804904	0	3608	1	8.88739e-12	0	1	0	44106	6.33116e-10	9.19852	17844	5.49055e-06	5.26038	6.12245	47.619
ENSDARG00000090020	ZNF473(3of4)	protein_coding	1	59489943					2	8.88739e-12	0	0.804904	0	3608	1	8.88739e-12	0	1	0	44106	6.33116e-10	9.19852	17844	5.49055e-06	5.26038	6.12245	47.619
ENSDARG00000034273	sid4	protein_coding	1	59519116					2	8.88739e-12	0	0.804904	0	3608	1	8.88739e-12	0	1	0	44106	6.33116e-10	9.19852	17844	5.49055e-06	5.26038	6.12245	47.619
ENSDARG00000088120	NLRP6(6of83)	protein_coding	1	59533896					2	8.88739e-12	0	0.804904	0	3608	1	8.88739e-12	0	1	0	44106	6.33116e-10	9.19852	17844	5.49055e-06	5.26038	6.12245	47.619
ENSDARG00000076795	LOC100334775	protein_coding	1	59543537					2	8.88739e-12	0	0.804904	0	3608	1	8.88739e-12	0	1	0	44106	6.33116e-10	9.19852	17844	5.49055e-06	5.26038	6.12245	47.619
ENSDARG00000087266		protein_coding	1	59563310					2	8.88739e-12	0	0.804904	0	3022	1	8.88739e-12	0	1	0	55551	4.33047e-15	14.3635	28592	3.98915e-11	10.3991	5.44218	52.381
ENSDARG00000089130	LPHN1(2of4)	protein_coding	1	59604336					2	8.88739e-12	0	0.804904	0	3022	1	8.88739e-12	0	1	0	55551	4.33047e-15	14.3635	28592	3.98915e-11	10.3991	5.44218	52.381
ENSDARG00000017255	tmed1b	protein_coding	1	59667310					2	8.88739e-12	0	0.804904	0	3022	1	8.88739e-12	0	1	0	58605	1.06366e-16	15.9732	32538	3.57257e-13	12.447	5.44218	53.0612
ENSDARG00000020270	DNM2(2of2)	protein_coding	1	59697247					2	8.88739e-12	0	0.804904	0	3022	1	8.88739e-12	0	1	0	58605	1.06366e-16	15.9732	32538	3.57257e-13	12.447	5.44218	53.0612
ENSDARG00000094845	LOC566119	protein_coding	1	59728646					2	8.88739e-12	0	0.804904	0	3022	1	8.88739e-12	0	1	0	58605	1.06366e-16	15.9732	32538	3.57257e-13	12.447	5.44218	53.0612
ENSDARG00000091166		protein_coding	1	59741975					2	8.88739e-12	0	0.804904	0	3022	1	8.88739e-12	0	1	0	58605	1.06366e-16	15.9732	32538	3.57257e-13	12.447	5.44218	53.0612
ENSDARG00000038682	zgc:171687	protein_coding	1	59755054					2	8.88739e-12	0	0.804904	0	3022	1	8.88739e-12	0	1	0	60068	1.74887e-17	16.7572	34001	5.80814e-14	13.236	5.44218	53.7415
ENSDARG00000076971		protein_coding	1	59762164					2	8.88739e-12	0	0.804904	0	3022	1	8.88739e-12	0	1	0	60068	1.74887e-17	16.7572	34001	5.80814e-14	13.236	5.44218	53.7415
ENSDARG00000077953	zgc:56292	protein_coding	1	59764489					2	8.88739e-12	0	0.804904	0	3022	1	8.88739e-12	0	1	0	60068	1.74887e-17	16.7572	34001	5.80814e-14	13.236	5.44218	53.7415
ENSDARG00000086673		protein_coding	1	59777308					2	8.88739e-12	0	0.804904	0	3022	1	8.88739e-12	0	1	0	60068	1.74887e-17	16.7572	34001	5.80814e-14	13.236	5.44218	53.7415
ENSDARG00000088536		protein_coding	1	59781900					2	8.88739e-12	0	0.804904	0	3022	1	8.88739e-12	0	1	0	60068	1.74887e-17	16.7572	34001	5.80814e-14	13.236	5.44218	53.7415
ENSDARG00000089965		protein_coding	1	59789246					2	8.88739e-12	0	0.804904	0	3022	1	8.88739e-12	0	1	0	60068	1.74887e-17	16.7572	34001	5.80814e-14	13.236	5.44218	53.7415
ENSDARG00000086539	SH2D3A	protein_coding	1	59799090					2	8.88739e-12	0	0.804904	0	3022	1	8.88739e-12	0	1	0	60068	1.74887e-17	16.7572	34001	5.80814e-14	13.236	5.44218	53.7415
ENSDARG00000090557	LOC100007488	protein_coding	1	59825825					2	8.88739e-12	0	0.804904	0	3022	1	8.88739e-12	0	1	0	60068	1.74887e-17	16.7572	34001	5.80814e-14	13.236	5.44218	53.7415
ENSDARG00000089667	LOC100007474	protein_coding	1	59828400					2	8.88739e-12	0	0.804904	0	3022	1	8.88739e-12	0	1	0	60068	1.74887e-17	16.7572	34001	5.80814e-14	13.236	5.44218	53.7415
ENSDARG00000038683		protein_coding	1	59830965					2	8.88739e-12	0	0.804904	0	3022	1	8.88739e-12	0	1	0	60068	1.74887e-17	16.7572	34001	5.80814e-14	13.236	5.44218	53.7415
ENSDARG00000088745	zgc:173915	protein_coding	1	59843466					2	8.88739e-12	0	0.804904	0	3022	1	8.88739e-12	0	1	0	60068	1.74887e-17	16.7572	34001	5.80814e-14	13.236	5.44218	53.7415
ENSDARG00000090783	mfap4	protein_coding	1	59845936					2	8.88739e-12	0	0.804904	0	3022	1	8.88739e-12	0	1	0	60068	1.74887e-17	16.7572	34001	5.80814e-14	13.236	5.44218	53.7415
ENSDARG00000038681	wu:fj11g02	protein_coding	1	59849611					2	8.88739e-12	0	0.804904	0	3022	1	8.88739e-12	0	1	0	60068	1.74887e-17	16.7572	34001	5.80814e-14	13.236	5.44218	53.7415
ENSDARG00000095746	LOC100148227	protein_coding	1	59856907					2	8.88739e-12	0	0.804904	0	4415	1	8.88739e-12	1393	1	0	78593	1.79314e-28	27.7464	52822	6.98384e-25	24.1559	6.12245	57.8231
ENSDARG00000093877		protein_coding	1	59873769					2	8.88739e-12	0	0.804904	0	4415	1	8.88739e-12	1393	1	0	78593	1.79314e-28	27.7464	52822	6.98384e-25	24.1559	6.12245	57.8231
ENSDARG00000092806		protein_coding	1	59878443					2	8.88739e-12	0	0.804904	0	4415	1	8.88739e-12	1393	1	0	78593	1.79314e-28	27.7464	52822	6.98384e-25	24.1559	6.12245	57.8231
ENSDARG00000087498		pseudogene	1	59883467					2	8.88739e-12	0	0.804904	0	4415	1	8.88739e-12	1393	1	0	78593	1.79314e-28	27.7464	52822	6.98384e-25	24.1559	6.12245	57.8231
ENSDARG00000094408		protein_coding	1	59886271					2	8.88739e-12	0	0.804904	0	4415	1	8.88739e-12	1393	1	0	78593	1.79314e-28	27.7464	52822	6.98384e-25	24.1559	6.12245	57.8231
ENSDARG00000089879	LOC100007591	protein_coding	1	59899717					2	8.88739e-12	0	0.804904	0	4415	1	8.88739e-12	1393	1	0	78593	1.79314e-28	27.7464	52822	6.98384e-25	24.1559	6.12245	57.8231
ENSDARG00000069046		protein_coding	1	59908885					2	8.88739e-12	0	0.804904	0	4415	1	8.88739e-12	1393	1	0	78593	1.79314e-28	27.7464	52822	6.98384e-25	24.1559	6.12245	57.8231
ENSDARG00000091359	KIAA1543(2of2)	protein_coding	1	59918686					2	8.88739e-12	0	0.804904	0	4415	1	8.88739e-12	1393	1	0	78593	1.79314e-28	27.7464	52822	6.98384e-25	24.1559	6.12245	57.8231
ENSDARG00000042561	zgc:123246	protein_coding	1	59937888					2	8.88739e-12	0	0.804904	0	4415	1	8.88739e-12	1393	1	0	78593	1.79314e-28	27.7464	52822	6.98384e-25	24.1559	6.12245	57.8231
ENSDARG00000090586	zgc:77358	protein_coding	1	59980601					2	8.88739e-12	0	0.804904	0	4415	1	8.88739e-12	1393	1	0	80197	1.61779e-29	28.7911	54426	7.8643e-26	25.1043	6.12245	57.8231
ENSDARG00000044671	zgc:85816	protein_coding	1	59992739					2	8.88739e-12	0	0.804904	0	4415	1	8.88739e-12	1393	1	0	80197	1.61779e-29	28.7911	54426	7.8643e-26	25.1043	6.12245	57.8231
ENSDARG00000040126	CDC37	protein_coding	1	59998110					2	8.88739e-12	0	0.804904	0	4415	1	8.88739e-12	1393	1	0	80197	1.61779e-29	28.7911	54426	7.8643e-26	25.1043	6.12245	57.8231
ENSDARG00000044670	A1A5I3_DANRE	protein_coding	1	60006661					2	8.88739e-12	0	0.804904	0	4415	1	8.88739e-12	1393	1	0	80197	1.61779e-29	28.7911	54426	7.8643e-26	25.1043	6.12245	57.8231
ENSDARG00000052134	zgc:111991	protein_coding	1	60031624					2	8.88739e-12	0	0.804904	0	4415	1	8.88739e-12	1393	1	0	80197	1.61779e-29	28.7911	54426	7.8643e-26	25.1043	6.12245	57.8231
ENSDARG00000045625	zgc:77221	protein_coding	1	60036456					2	8.88739e-12	0	0.804904	0	4415	1	8.88739e-12	1393	1	0	80197	1.61779e-29	28.7911	54426	7.8643e-26	25.1043	6.12245	57.8231
ENSDARG00000043471	EARS2	protein_coding	1	60061325					2	8.88739e-12	0	0.804904	0	4415	1	8.88739e-12	1393	1	0	80197	1.61779e-29	28.7911	54426	7.8643e-26	25.1043	6.12245	57.8231
ENSDARG00000086260		protein_coding	1	60193003					2	8.88739e-12	0	0.804904	0	4415	1	8.88739e-12	1393	1	0	80197	1.61779e-29	28.7911	54426	7.8643e-26	25.1043	6.12245	57.8231
ENSDARG00000090320		protein_coding	1	60198285					2	8.88739e-12	0	0.804904	0	4415	1	8.88739e-12	1393	1	0	80197	1.61779e-29	28.7911	54426	7.8643e-26	25.1043	6.12245	57.8231
ENSDARG00000045627	cyp3a65	protein_coding	1	60208634					2	8.88739e-12	0	0.804904	0	4415	1	8.88739e-12	1393	1	0	80197	1.61779e-29	28.7911	54426	7.8643e-26	25.1043	6.12245	57.8231
ENSDARG00000090506	GTF3C1	protein_coding	1	60221103					2	8.88739e-12	0	0.804904	0	4415	1	8.88739e-12	1393	1	0	80197	1.61779e-29	28.7911	54426	7.8643e-26	25.1043	6.12245	57.8231
ENSDARG00000028524	NP_001177687.1	protein_coding	1	60230505					2	8.88739e-12	0	0.804904	0	4415	1	8.88739e-12	1393	1	0	80197	1.61779e-29	28.7911	54426	7.8643e-26	25.1043	6.12245	57.8231
ENSDARG00000013695	rdh8l	protein_coding	1	60269807					2	8.88739e-12	0	0.804904	0	4415	1	8.88739e-12	1393	1	0	80197	1.61779e-29	28.7911	54426	7.8643e-26	25.1043	6.12245	57.8231
ENSDARG00000076938	LOC100330433	protein_coding	1	60280914					2	8.88739e-12	0	0.804904	0	4415	1	8.88739e-12	1393	1	0	80197	1.61779e-29	28.7911	54426	7.8643e-26	25.1043	6.12245	57.8231
ENSDARG00000024702	parn	protein_coding	1	60290608					2	8.88739e-12	0	0.804904	0	4415	1	8.88739e-12	1393	1	0	80197	1.61779e-29	28.7911	54426	7.8643e-26	25.1043	6.12245	57.8231
ENSDARG00000007015	zgc:85900	protein_coding	1	60305460					2	8.88739e-12	0	0.804904	0	4415	1	8.88739e-12	1393	1	0	80197	1.61779e-29	28.7911	54426	7.8643e-26	25.1043	6.12245	57.8231
ENSDARG00000042558		protein_coding	1	60314809					2	8.88739e-12	0	0.804904	0	4415	1	8.88739e-12	1393	1	0	80197	1.61779e-29	28.7911	54426	7.8643e-26	25.1043	6.12245	57.8231
ENSDARG00000089073	akap8l	protein_coding	1	60320254					2	8.88739e-12	0	0.804904	0	4415	1	8.88739e-12	1393	1	0	80197	1.61779e-29	28.7911	54426	7.8643e-26	25.1043	6.12245	57.8231
ENSDARG00000088389	LOC100331985	protein_coding	2	19233			Y		1	8.88739e-12	0	4.52824	0	5511	1	8.88739e-12	0	1	0	58888	7.41595e-17	16.1298	29711	1.0571e-11	10.9759	8.16327	55.102
ENSDARG00000087773	TNS3(1of3)	protein_coding	2	23916			Y		1	8.88739e-12	0	4.52824	0	5511	1	8.88739e-12	0	1	0	58888	7.41595e-17	16.1298	29711	1.0571e-11	10.9759	8.16327	55.102
ENSDARG00000045403		protein_coding	2	50561			Y		1	8.88739e-12	0	4.52824	0	5511	1	8.88739e-12	0	1	0	58888	7.41595e-17	16.1298	29711	1.0571e-11	10.9759	8.16327	55.102
ENSDARG00000078690	SIRT5	protein_coding	2	60855			Y		1	8.88739e-12	0	4.52824	0	5511	1	8.88739e-12	0	1	0	58888	7.41595e-17	16.1298	29711	1.0571e-11	10.9759	8.16327	55.102
ENSDARG00000086333	LOC100331268	protein_coding	2	73298			Y		1	8.88739e-12	0	4.52824	0	5511	1	8.88739e-12	0	1	0	58888	7.41595e-17	16.1298	29711	1.0571e-11	10.9759	8.16327	55.102
ENSDARG00000086578	zgc:158345	protein_coding	2	81941			Y		1	8.88739e-12	0	4.52824	0	5511	1	8.88739e-12	0	1	0	58888	7.41595e-17	16.1298	29711	1.0571e-11	10.9759	8.16327	55.102
ENSDARG00000040045	cldn1	protein_coding	2	88773			Y		1	8.88739e-12	0	4.52824	0	5511	1	8.88739e-12	0	1	0	58888	7.41595e-17	16.1298	29711	1.0571e-11	10.9759	8.16327	55.102
ENSDARG00000063518	zgc:153913	protein_coding	2	93928			Y		1	8.88739e-12	0	4.52824	0	5511	1	8.88739e-12	0	1	0	58888	7.41595e-17	16.1298	29711	1.0571e-11	10.9759	8.16327	55.102
ENSDARG00000003025	wu:fi40b08	protein_coding	2	108647			Y		1	8.88739e-12	0	4.52824	0	5511	1	8.88739e-12	0	1	0	58888	7.41595e-17	16.1298	29711	1.0571e-11	10.9759	8.16327	55.102
ENSDARG00000088857	TADA1	protein_coding	2	115939			Y		1	8.88739e-12	0	4.52824	0	5511	1	8.88739e-12	0	1	0	58888	7.41595e-17	16.1298	29711	1.0571e-11	10.9759	8.16327	55.102
ENSDARG00000038667	fggy	protein_coding	2	154495			Y		1	8.88739e-12	0	4.52824	0	5511	1	8.88739e-12	0	1	0	58027	2.2571e-16	15.6464	29711	1.0571e-11	10.9759	8.16327	54.4218
ENSDARG00000008333	znfl2a	protein_coding	2	161051			Y		1	8.88739e-12	0	4.52824	0	5511	1	8.88739e-12	0	1	0	58027	2.2571e-16	15.6464	29711	1.0571e-11	10.9759	8.16327	54.4218
ENSDARG00000038666	igfbp1b	protein_coding	2	167259			Y		1	8.88739e-12	0	4.52824	0	5511	1	8.88739e-12	0	1	0	58027	2.2571e-16	15.6464	29711	1.0571e-11	10.9759	8.16327	54.4218
ENSDARG00000088634	adcy1b	protein_coding	2	179198			Y		1	8.88739e-12	0	4.52824	0	5511	1	8.88739e-12	0	1	0	58027	2.2571e-16	15.6464	29711	1.0571e-11	10.9759	8.16327	54.4218
ENSDARG00000059037	zgc:154086	protein_coding	2	200138			Y		1	8.88739e-12	0	4.52824	0	5511	1	8.88739e-12	0	1	0	58027	2.2571e-16	15.6464	29711	1.0571e-11	10.9759	8.16327	54.4218
ENSDARG00000015482	zgc:113518	protein_coding	2	221432			Y		1	8.88739e-12	0	4.52824	0	5511	1	8.88739e-12	0	1	0	58027	2.2571e-16	15.6464	29711	1.0571e-11	10.9759	8.16327	54.4218
ENSDARG00000038271	zgc:113293	protein_coding	2	250271			Y		1	8.88739e-12	0	4.52824	0	5511	1	8.88739e-12	0	1	0	56500	1.36247e-15	14.8657	27828	9.53066e-11	10.0209	8.16327	54.4218
ENSDARG00000077839	LOC100332921	protein_coding	2	256480			Y		1	8.88739e-12	0	4.52824	0	5511	1	8.88739e-12	0	1	0	56500	1.36247e-15	14.8657	27828	9.53066e-11	10.0209	8.16327	54.4218
ENSDARG00000052643		protein_coding	2	282825			Y		1	8.88739e-12	0	4.52824	0	5511	1	8.88739e-12	0	1	0	56500	1.36247e-15	14.8657	27828	9.53066e-11	10.0209	8.16327	54.4218
ENSDARG00000078694	PHLPP1	protein_coding	2	290248			Y		1	8.88739e-12	0	4.52824	0	5511	1	8.88739e-12	0	1	0	56500	1.36247e-15	14.8657	27828	9.53066e-11	10.0209	8.16327	54.4218
ENSDARG00000040683	LOC100331474	protein_coding	2	304364			Y		1	8.88739e-12	0	4.52824	0	5511	1	8.88739e-12	0	1	0	56500	1.36247e-15	14.8657	27828	9.53066e-11	10.0209	8.16327	54.4218
ENSDARG00000089940		protein_coding	2	319490			Y		1	8.88739e-12	0	4.52824	0	5511	1	8.88739e-12	0	1	0	56500	1.36247e-15	14.8657	27828	9.53066e-11	10.0209	8.16327	54.4218
ENSDARG00000074146	zgc:113452	protein_coding	2	334714			Y		1	8.88739e-12	0	4.52824	0	5511	1	8.88739e-12	0	1	0	56500	1.36247e-15	14.8657	27828	9.53066e-11	10.0209	8.16327	54.4218
ENSDARG00000087516		protein_coding	2	372564			Y		1	8.88739e-12	0	4.52824	0	5511	1	8.88739e-12	0	1	0	42459	4.15982e-09	8.38093	10070	0.00842503	2.07443	8.16327	53.7415
ENSDARG00000076995	SHARPIN(2of2)	protein_coding	2	377851			Y		1	8.88739e-12	0	4.52824	0	5511	1	8.88739e-12	0	1	0	42459	4.15982e-09	8.38093	10070	0.00842503	2.07443	8.16327	53.7415
ENSDARG00000087839	LOC100333245	protein_coding	2	387136			Y		1	8.88739e-12	0	4.52824	0	5511	1	8.88739e-12	0	1	0	42459	4.15982e-09	8.38093	10070	0.00842503	2.07443	8.16327	53.7415
ENSDARG00000005218	zgc:85976	protein_coding	2	394830			Y		1	8.88739e-12	0	4.52824	0	5511	1	8.88739e-12	0	1	0	42459	4.15982e-09	8.38093	10070	0.00842503	2.07443	8.16327	53.7415
ENSDARG00000091260	LOC566845	protein_coding	2	427011			Y		1	8.88739e-12	0	4.52824	0	5511	1	8.88739e-12	0	1	0	42459	4.15982e-09	8.38093	10070	0.00842503	2.07443	8.16327	53.7415
ENSDARG00000089125		protein_coding	2	689562			Y		1	8.88739e-12	0	4.52824	0	5240	1	8.88739e-12	0	1	0	37019	1.36194e-06	5.86584	2649	1	0	8.16327	53.0612
ENSDARG00000091481	foxc1a	protein_coding	2	868219			Y		1	8.88739e-12	0	4.52824	0	5240	1	8.88739e-12	0	1	0	34494	1.62588e-05	4.78891	0	1	0	8.16327	53.0612
ENSDARG00000039852	LOC568694	protein_coding	2	878904			Y		1	8.88739e-12	0	4.52824	0	5240	1	8.88739e-12	0	1	0	34494	1.62588e-05	4.78891	0	1	0	8.16327	53.0612
ENSDARG00000017195	foxq1l	protein_coding	2	895049			Y		1	8.88739e-12	0	4.52824	0	5240	1	8.88739e-12	0	1	0	34494	1.62588e-05	4.78891	0	1	0	8.16327	53.0612
ENSDARG00000030896	foxq1l	protein_coding	2	902565			Y		1	8.88739e-12	0	4.52824	0	5240	1	8.88739e-12	0	1	0	34494	1.62588e-05	4.78891	0	1	0	8.16327	53.0612
ENSDARG00000006560	irf4a	protein_coding	2	1038215			Y			8.88739e-12	0	4.52824	0	5240	1	8.88739e-12	0	1	0	33872	2.9632e-05	4.52824	0	1	0	8.16327	53.0612
ENSDARG00000039850	dusp22b	protein_coding	2	1065725			Y			8.88739e-12	0	4.52824	0	5240	1	8.88739e-12	0	1	0	33872	2.9632e-05	4.52824	0	1	0	8.16327	53.0612
ENSDARG00000006677	ripk1l	protein_coding	2	1088190			Y			8.88739e-12	0	4.52824	0	5240	1	8.88739e-12	0	1	0	33872	2.9632e-05	4.52824	0	1	0	8.16327	53.0612
ENSDARG00000008906	si:ch211-241e1.5	protein_coding	2	1119723			Y			8.88739e-12	0	4.52824	0	5240	1	8.88739e-12	0	1	0	33872	2.9632e-05	4.52824	0	1	0	8.16327	53.0612
ENSDARG00000022615	si:ch211-241e1.3	protein_coding	2	1128112			Y			8.88739e-12	0	4.52824	0	5240	1	8.88739e-12	0	1	0	33872	2.9632e-05	4.52824	0	1	0	8.16327	53.0612
ENSDARG00000094367	si:ch211-241e1.4	processed_transcript	2	1131839			Y			8.88739e-12	0	4.52824	0	5240	1	8.88739e-12	0	1	0	33872	2.9632e-05	4.52824	0	1	0	8.16327	53.0612
ENSDARG00000095614	si:ch211-241e1.2	protein_coding	2	1185863			Y			8.88739e-12	0	4.52824	0	5240	1	8.88739e-12	0	1	0	33872	2.9632e-05	4.52824	0	1	0	8.16327	53.0612
ENSDARG00000076509	polr2d	protein_coding	2	1308360			Y			8.88739e-12	0	4.52824	0	5240	1	8.88739e-12	0	1	0	33872	2.9632e-05	4.52824	0	1	0	8.16327	53.0612
ENSDARG00000045137	LOC100331077	protein_coding	2	1358788			Y			8.88739e-12	0	4.52824	0	5240	1	8.88739e-12	0	1	0	33872	2.9632e-05	4.52824	0	1	0	8.16327	53.0612
ENSDARG00000053746	LOC100331149	protein_coding	2	1386360			Y			8.88739e-12	0	4.52824	0	5240	1	8.88739e-12	0	1	0	33872	2.9632e-05	4.52824	0	1	0	8.16327	53.0612
ENSDARG00000089705	LOC100331227	protein_coding	2	1402471			Y			8.88739e-12	0	4.52824	0	5240	1	8.88739e-12	0	1	0	33872	2.9632e-05	4.52824	0	1	0	8.16327	53.0612
ENSDARG00000087866	NP_001030148.1	protein_coding	2	1411670			Y			8.88739e-12	0	4.52824	0	5240	1	8.88739e-12	0	1	0	33872	2.9632e-05	4.52824	0	1	0	8.16327	53.0612
ENSDARG00000075899	LOC100329415	protein_coding	2	1522259			Y			8.88739e-12	0	4.52824	0	5240	1	8.88739e-12	0	1	0	33872	2.9632e-05	4.52824	0	1	0	8.16327	53.0612
ENSDARG00000087965	LPHN2(4of4)	protein_coding	2	1626935			Y			8.88739e-12	0	4.52824	0	5240	1	8.88739e-12	0	1	0	33872	2.9632e-05	4.52824	0	1	0	8.16327	53.0612
ENSDARG00000086257	TUBB2A(2of2)	protein_coding	2	1691997			Y			8.88739e-12	0	4.52824	0	5240	1	8.88739e-12	0	1	0	33872	2.9632e-05	4.52824	0	1	0	8.16327	53.0612
ENSDARG00000088210	exosc4	protein_coding	2	1709545			Y			8.88739e-12	0	4.52824	0	5240	1	8.88739e-12	0	1	0	33872	2.9632e-05	4.52824	0	1	0	8.16327	53.0612
ENSDARG00000074366	LPHN2(2of4)	protein_coding	2	1727339			Y			8.88739e-12	0	4.52824	0	5240	1	8.88739e-12	0	1	0	33872	2.9632e-05	4.52824	0	1	0	8.16327	53.0612
ENSDARG00000077130	LOC100334750	protein_coding	2	1747679			Y			8.88739e-12	0	4.52824	0	5240	1	8.88739e-12	0	1	0	33872	2.9632e-05	4.52824	0	1	0	8.16327	53.0612
ENSDARG00000078363		protein_coding	2	1760876			Y			8.88739e-12	0	4.52824	0	5240	1	8.88739e-12	0	1	0	33872	2.9632e-05	4.52824	0	1	0	8.16327	53.0612
ENSDARG00000039521	ssx2ip	protein_coding	2	1792049			Y			8.88739e-12	0	4.52824	0	5240	1	8.88739e-12	0	1	0	33872	2.9632e-05	4.52824	0	1	0	8.16327	53.0612
ENSDARG00000039522	zgc:112335	protein_coding	2	1812389			Y			8.88739e-12	0	4.52824	0	5240	1	8.88739e-12	0	1	0	33872	2.9632e-05	4.52824	0	1	0	8.16327	53.0612
ENSDARG00000078856	zgc:171831	protein_coding	2	1823446			Y			8.88739e-12	0	4.52824	0	5240	1	8.88739e-12	0	1	0	33872	2.9632e-05	4.52824	0	1	0	8.16327	53.0612
ENSDARG00000085984		rRNA	2	1824450			Y			8.88739e-12	0	4.52824	0	5240	1	8.88739e-12	0	1	0	33872	2.9632e-05	4.52824	0	1	0	8.16327	53.0612
ENSDARG00000088372		miRNA	2	1856129			Y			8.88739e-12	0	4.52824	0	5240	1	8.88739e-12	0	1	0	33872	2.9632e-05	4.52824	0	1	0	8.16327	53.0612
ENSDARG00000022309	dspa	protein_coding	2	1936037			Y			8.88739e-12	0	4.52824	0	5240	1	8.88739e-12	0	1	0	33872	2.9632e-05	4.52824	0	1	0	8.16327	53.0612
ENSDARG00000022303	hig1	protein_coding	2	1970704			Y			8.88739e-12	0	4.52824	0	5240	1	8.88739e-12	0	1	0	33872	2.9632e-05	4.52824	0	1	0	8.16327	53.0612
ENSDARG00000063451	A2AVI5_DANRE	protein_coding	2	1986920			Y			8.88739e-12	0	4.52824	0	5240	1	8.88739e-12	0	1	0	33872	2.9632e-05	4.52824	0	1	0	8.16327	53.0612
ENSDARG00000069423	tmie	protein_coding	2	2025945			Y			8.88739e-12	0	4.52824	0	5240	1	8.88739e-12	0	1	0	33872	2.9632e-05	4.52824	0	1	0	8.16327	53.0612
ENSDARG00000020957	pth1ra	protein_coding	2	2092256			Y			8.88739e-12	0	4.52824	0	5240	1	8.88739e-12	0	1	0	33872	2.9632e-05	4.52824	0	1	0	8.16327	53.0612
ENSDARG00000082599	NR_030145.1	miRNA	2	2103466			Y			8.88739e-12	0	4.52824	0	5240	1	8.88739e-12	0	1	0	33872	2.9632e-05	4.52824	0	1	0	8.16327	53.0612
ENSDARG00000002970	ss18	protein_coding	2	2368246			Y			8.88739e-12	0	4.52824	0	5240	1	8.88739e-12	0	1	0	33872	2.9632e-05	4.52824	0	1	0	8.16327	53.0612
ENSDARG00000076426		protein_coding	2	2392229			Y			8.88739e-12	0	4.52824	0	5240	1	8.88739e-12	0	1	0	33872	2.9632e-05	4.52824	0	1	0	8.16327	53.0612
ENSDARG00000087364		protein_coding	2	2428046			Y			8.88739e-12	0	4.52824	0	5240	1	8.88739e-12	0	1	0	33872	2.9632e-05	4.52824	0	1	0	8.16327	53.0612
ENSDARG00000007480	rpe65a	protein_coding	2	2448548			Y			8.88739e-12	0	4.52824	0	5240	1	8.88739e-12	0	1	0	33872	2.9632e-05	4.52824	0	1	0	8.16327	53.0612
ENSDARG00000074571	LOC555496	protein_coding	2	2472964			Y			8.88739e-12	0	4.52824	0	5240	1	8.88739e-12	0	1	0	33872	2.9632e-05	4.52824	0	1	0	8.16327	53.0612
ENSDARG00000077288	si:ch211-188c16.1	protein_coding	2	2490000			Y			8.88739e-12	0	4.52824	0	5240	1	8.88739e-12	0	1	0	33872	2.9632e-05	4.52824	0	1	0	8.16327	53.0612
ENSDARG00000039516	c8a	protein_coding	2	2506994			Y			8.88739e-12	0	4.52824	0	5240	1	8.88739e-12	0	1	0	33872	2.9632e-05	4.52824	0	1	0	8.16327	53.0612
ENSDARG00000039517	c8b	protein_coding	2	2519776			Y			8.88739e-12	0	4.52824	0	5240	1	8.88739e-12	0	1	0	33872	2.9632e-05	4.52824	0	1	0	8.16327	53.0612
ENSDARG00000003290	dab1b	protein_coding	2	2542618			Y			8.88739e-12	0	4.52824	0	5240	1	8.88739e-12	0	1	0	33872	2.9632e-05	4.52824	0	1	0	8.16327	53.0612
ENSDARG00000094248	si:ch211-188c16.4	processed_transcript	2	2543103			Y			8.88739e-12	0	4.52824	0	5240	1	8.88739e-12	0	1	0	33872	2.9632e-05	4.52824	0	1	0	8.16327	53.0612
ENSDARG00000059125	prkacbb	protein_coding	2	2617661			Y			8.88739e-12	0	4.52824	0	5240	1	8.88739e-12	0	1	0	33872	2.9632e-05	4.52824	0	1	0	8.16327	53.0612
ENSDARG00000042245	zgc:66286	protein_coding	2	2654111			Y			8.88739e-12	0	4.52824	0	5240	1	8.88739e-12	0	1	0	33872	2.9632e-05	4.52824	0	1	0	8.16327	53.0612
ENSDARG00000062377	LOC100335005	protein_coding	2	2681130			Y			8.88739e-12	0	4.52824	0	5240	1	8.88739e-12	0	1	0	33872	2.9632e-05	4.52824	0	1	0	8.16327	53.0612
ENSDARG00000023713	aqp1a.1	protein_coding	2	2888643			Y			8.88739e-12	0	4.52824	0	5240	1	8.88739e-12	0	1	0	33872	2.9632e-05	4.52824	0	1	0	8.16327	53.0612
ENSDARG00000091027	aqp1a.2	protein_coding	2	2912958			Y			8.88739e-12	0	4.52824	0	5240	1	8.88739e-12	0	1	0	33872	2.9632e-05	4.52824	0	1	0	8.16327	53.0612
ENSDARG00000088246	thoc1	protein_coding	2	2923616			Y			8.88739e-12	0	4.52824	0	5240	1	8.88739e-12	0	1	0	33872	2.9632e-05	4.52824	0	1	0	8.16327	53.0612
ENSDARG00000025889	usp14	protein_coding	2	2941647			Y			8.88739e-12	0	4.52824	0	5240	1	8.88739e-12	0	1	0	33872	2.9632e-05	4.52824	0	1	0	8.16327	53.0612
ENSDARG00000058993	ROCK1	protein_coding	2	2970496			Y			8.88739e-12	0	4.52824	0	5240	1	8.88739e-12	0	1	0	33872	2.9632e-05	4.52824	0	1	0	8.16327	53.0612
ENSDARG00000074995	eif2b5	protein_coding	2	3055167			Y			8.88739e-12	0	4.52824	0	4806	1	8.88739e-12	0	1	0	33872	2.9632e-05	4.52824	0	1	0	8.16327	53.0612
ENSDARG00000056403	wacb	protein_coding	2	3070270			Y			8.88739e-12	0	4.52824	0	4806	1	8.88739e-12	0	1	0	33872	2.9632e-05	4.52824	0	1	0	8.16327	53.0612
ENSDARG00000056406	bambib	protein_coding	2	3091038			Y			8.88739e-12	0	4.52824	0	4806	1	8.88739e-12	0	1	0	33872	2.9632e-05	4.52824	0	1	0	8.16327	53.0612
ENSDARG00000056411	adipoql	protein_coding	2	3178319			Y			8.88739e-12	0	4.52824	0	4806	1	8.88739e-12	0	1	0	33872	2.9632e-05	4.52824	0	1	0	8.16327	53.0612
ENSDARG00000058787	tmtopsa	protein_coding	2	3255205			Y			8.88739e-12	0	4.52824	0	4806	1	8.88739e-12	0	1	0	33872	2.9632e-05	4.52824	0	1	0	8.16327	53.0612
ENSDARG00000083024		miRNA	2	3258302			Y			8.88739e-12	0	4.52824	0	4806	1	8.88739e-12	0	1	0	33872	2.9632e-05	4.52824	0	1	0	8.16327	53.0612
ENSDARG00000080054		miRNA	2	3260712			Y			8.88739e-12	0	4.52824	0	4806	1	8.88739e-12	0	1	0	33872	2.9632e-05	4.52824	0	1	0	8.16327	53.0612
ENSDARG00000086151	EIF2B5(2of2)	protein_coding	2	3385910			Y			8.88739e-12	0	4.52824	0	4806	1	8.88739e-12	0	1	0	33872	2.9632e-05	4.52824	0	1	0	8.16327	53.0612
ENSDARG00000039322	Q6PBA9_DANRE	protein_coding	2	3388619			Y			8.88739e-12	0	4.52824	0	4806	1	8.88739e-12	0	1	0	33872	2.9632e-05	4.52824	0	1	0	8.16327	53.0612
ENSDARG00000087421	wu:fc66f06	protein_coding	2	3397407			Y			8.88739e-12	0	4.52824	0	4806	1	8.88739e-12	0	1	0	33872	2.9632e-05	4.52824	0	1	0	8.16327	53.0612
ENSDARG00000075339	IPP(1of2)	protein_coding	2	3413431			Y			8.88739e-12	0	4.52824	0	4806	1	8.88739e-12	0	1	0	33872	2.9632e-05	4.52824	0	1	0	8.16327	53.0612
ENSDARG00000030340	zgc:86776	protein_coding	2	3425900			Y			8.88739e-12	0	4.52824	0	4806	1	8.88739e-12	0	1	0	33872	2.9632e-05	4.52824	0	1	0	8.16327	53.0612
ENSDARG00000004525	zgc:63882	protein_coding	2	3444090			Y			8.88739e-12	0	4.52824	0	4806	1	8.88739e-12	0	1	0	33872	2.9632e-05	4.52824	0	1	0	8.16327	53.0612
ENSDARG00000009484	arf1	protein_coding	2	3463796			Y			8.88739e-12	0	4.52824	0	4806	1	8.88739e-12	0	1	0	33872	2.9632e-05	4.52824	0	1	0	8.16327	53.0612
ENSDARG00000094255	LRRC52(2of2)	protein_coding	2	3497699			Y			8.88739e-12	0	4.52824	0	4806	1	8.88739e-12	0	1	0	33872	2.9632e-05	4.52824	0	1	0	8.16327	53.0612
ENSDARG00000045828	wu:fi26e04	protein_coding	2	3508171			Y			8.88739e-12	0	4.52824	0	4806	1	8.88739e-12	0	1	0	33872	2.9632e-05	4.52824	0	1	0	8.16327	53.0612
ENSDARG00000071219	zgc:73230	protein_coding	2	3546016			Y			8.88739e-12	0	4.52824	0	4806	1	8.88739e-12	0	1	0	33872	2.9632e-05	4.52824	0	1	0	8.16327	53.0612
ENSDARG00000088271	zgc:171487	protein_coding	2	3580312			Y			8.88739e-12	0	4.8623	0	4806	1	8.88739e-12	0	1	0	34662	1.37308e-05	4.8623	1468	1	0	8.16327	53.0612
ENSDARG00000058822	wnt3a	protein_coding	2	3599278			Y			8.88739e-12	0	4.8623	0	4806	1	8.88739e-12	0	1	0	34662	1.37308e-05	4.8623	1468	1	0	8.16327	53.0612
ENSDARG00000063437	wnt9a	protein_coding	2	3695124			Y			8.88739e-12	0	5.14968	0	4806	1	8.88739e-12	0	1	0	35360	7.08469e-06	5.14968	2381	1	0	8.16327	53.0612
ENSDARG00000081129		rRNA	2	3751376			Y			8.88739e-12	0	5.14968	0	4806	1	8.88739e-12	0	1	0	35360	7.08469e-06	5.14968	2381	1	0	8.16327	53.0612
ENSDARG00000063445	zgc:153222	protein_coding	2	3879432			Y			8.88739e-12	0	5.14968	0	4806	1	8.88739e-12	0	1	0	35360	7.08469e-06	5.14968	2381	1	0	8.16327	53.0612
ENSDARG00000058995	zgc:153974	protein_coding	2	3897559			Y			8.88739e-12	0	5.14968	0	4806	1	8.88739e-12	0	1	0	35360	7.08469e-06	5.14968	2381	1	0	8.16327	53.0612
ENSDARG00000063446	zgc:153540	protein_coding	2	3910978			Y			8.88739e-12	0	5.14968	0	4806	1	8.88739e-12	0	1	0	35360	7.08469e-06	5.14968	2381	1	0	8.16327	53.0612
ENSDARG00000086314		protein_coding	2	3922257			Y			8.88739e-12	0	5.14968	0	4806	1	8.88739e-12	0	1	0	35360	7.08469e-06	5.14968	2381	1	0	8.16327	53.0612
ENSDARG00000053068	zgc:92406	protein_coding	2	3930186			Y			8.88739e-12	0	5.14968	0	4806	1	8.88739e-12	0	1	0	35360	7.08469e-06	5.14968	2381	1	0	8.16327	53.0612
ENSDARG00000059008	zgc:174342	pseudogene	2	3946885			Y			8.88739e-12	0	5.14968	0	4806	1	8.88739e-12	0	1	0	35360	7.08469e-06	5.14968	2381	1	0	8.16327	53.0612
ENSDARG00000059000	zgc:92214	pseudogene	2	3962396			Y			8.88739e-12	0	4.76871	0	4806	1	8.88739e-12	0	1	0	34447	1.7033e-05	4.76871	1468	1	0	8.16327	52.381
ENSDARG00000073896	cx47.1	protein_coding	2	3967127			Y			8.88739e-12	0	4.76871	0	4806	1	8.88739e-12	0	1	0	34447	1.7033e-05	4.76871	1468	1	0	8.16327	52.381
ENSDARG00000086176		protein_coding	2	3990061			Y			8.88739e-12	0	4.76871	0	4806	1	8.88739e-12	0	1	0	34447	1.7033e-05	4.76871	1468	1	0	8.16327	52.381
ENSDARG00000076223	zgc:92744	protein_coding	2	3996683			Y			8.88739e-12	0	4.76871	0	4806	1	8.88739e-12	0	1	0	34447	1.7033e-05	4.76871	1468	1	0	8.16327	52.381
ENSDARG00000079730	LOC797090	protein_coding	2	4011338			Y			8.88739e-12	0	4.76871	0	4806	1	8.88739e-12	0	1	0	34447	1.7033e-05	4.76871	1468	1	0	8.16327	52.381
ENSDARG00000019541	gpt2l	protein_coding	2	4027400			Y			8.88739e-12	0	4.76871	0	4806	1	8.88739e-12	0	1	0	34447	1.7033e-05	4.76871	1468	1	0	8.16327	52.381
ENSDARG00000036483	c1ql3b	protein_coding	2	4089628			Y			8.88739e-12	0	4.36366	0	4806	1	8.88739e-12	0	1	0	33473	4.32849e-05	4.36366	0	1	0	8.16327	52.381
ENSDARG00000063375	pter	protein_coding	2	4097884			Y			8.88739e-12	0	4.36366	0	4806	1	8.88739e-12	0	1	0	33473	4.32849e-05	4.36366	0	1	0	8.16327	52.381
ENSDARG00000058876	mmp16b	protein_coding	2	4124602			Y			8.88739e-12	0	4.36366	0	4806	1	8.88739e-12	0	1	0	33473	4.32849e-05	4.36366	0	1	0	8.16327	52.381
ENSDARG00000013847	egfra	protein_coding	2	4190333			Y			8.88739e-12	0	4.36366	0	4806	1	8.88739e-12	0	1	0	33473	4.32849e-05	4.36366	0	1	0	8.16327	52.381
ENSDARG00000017180	npc1	protein_coding	2	4310712			Y			8.88739e-12	0	4.36366	0	4806	1	8.88739e-12	0	1	0	33473	4.32849e-05	4.36366	0	1	0	8.16327	52.381
ENSDARG00000025168	MPP7(3of3)	protein_coding	2	4358228			Y			8.88739e-12	0	4.36366	0	4806	1	8.88739e-12	0	1	0	33473	4.32849e-05	4.36366	0	1	0	8.16327	52.381
ENSDARG00000045297	phb2	protein_coding	2	4408283			Y			8.88739e-12	0	4.36366	0	4806	1	8.88739e-12	0	1	0	33473	4.32849e-05	4.36366	0	1	0	8.16327	52.381
ENSDARG00000074403	LOC100332270	protein_coding	2	4440346			Y			8.88739e-12	0	4.36366	0	4806	1	8.88739e-12	0	1	0	33473	4.32849e-05	4.36366	0	1	0	8.16327	52.381
ENSDARG00000019278	GNB4(2of2)	protein_coding	2	4530979			Y			8.88739e-12	0	4.36366	0	4806	1	8.88739e-12	0	1	0	33473	4.32849e-05	4.36366	0	1	0	8.16327	52.381
ENSDARG00000011884	MFN1(4of4)	protein_coding	2	4552774			Y			8.88739e-12	0	4.36366	0	4806	1	8.88739e-12	0	1	0	33473	4.32849e-05	4.36366	0	1	0	8.16327	52.381
ENSDARG00000075716	TNK2(1of3)	protein_coding	2	4622092			Y			8.88739e-12	0	4.36366	0	4806	1	8.88739e-12	0	1	0	33473	4.32849e-05	4.36366	0	1	0	8.16327	52.381
ENSDARG00000058784	tfr1a	protein_coding	2	4738463			Y			8.88739e-12	0	4.36366	0	4806	1	8.88739e-12	0	1	0	33473	4.32849e-05	4.36366	0	1	0	8.16327	52.381
ENSDARG00000029925	si:ch211-257p7.1	protein_coding	2	4792264			Y			8.88739e-12	0	4.36366	0	4806	1	8.88739e-12	0	1	0	33473	4.32849e-05	4.36366	0	1	0	8.16327	52.381
ENSDARG00000091745	MFN1(3of4)	protein_coding	2	4989926			Y			8.88739e-12	0	4.36366	0	4806	1	8.88739e-12	0	1	0	33473	4.32849e-05	4.36366	0	1	0	8.16327	52.381
ENSDARG00000055498	si:ch1073-184j22.1	protein_coding	2	5005145			Y			8.88739e-12	0	4.36366	0	4806	1	8.88739e-12	0	1	0	33473	4.32849e-05	4.36366	0	1	0	8.16327	52.381
ENSDARG00000078598	si:ch1073-184j22.2	protein_coding	2	5038156			Y			8.88739e-12	0	4.36366	0	4806	1	8.88739e-12	0	1	0	33473	4.32849e-05	4.36366	0	1	0	8.16327	52.381
ENSDARG00000070284	sft2d3	protein_coding	2	5048645			Y			8.88739e-12	0	4.36366	0	4806	1	8.88739e-12	0	1	0	33473	4.32849e-05	4.36366	0	1	0	8.16327	52.381
ENSDARG00000018272	wdr33	protein_coding	2	5053651			Y			8.88739e-12	0	4.36366	0	4806	1	8.88739e-12	0	1	0	33473	4.32849e-05	4.36366	0	1	0	8.16327	52.381
ENSDARG00000059695	LOC100005205	protein_coding	2	5089269			Y			8.88739e-12	0	4.36366	0	4806	1	8.88739e-12	0	1	0	33473	4.32849e-05	4.36366	0	1	0	8.16327	52.381
ENSDARG00000038258	proc	protein_coding	2	5098931			Y			8.88739e-12	0	4.36366	0	4806	1	8.88739e-12	0	1	0	33473	4.32849e-05	4.36366	0	1	0	8.16327	52.381
ENSDARG00000093079	si:ch1073-188c16.3	protein_coding	2	5110275			Y			8.88739e-12	0	4.36366	0	4806	1	8.88739e-12	0	1	0	33473	4.32849e-05	4.36366	0	1	0	8.16327	52.381
ENSDARG00000012610	zgc:66109	protein_coding	2	5122515			Y			8.88739e-12	0	4.36366	0	4806	1	8.88739e-12	0	1	0	33473	4.32849e-05	4.36366	0	1	0	8.16327	52.381
ENSDARG00000016081	cldn15la	protein_coding	2	5150687			Y			8.88739e-12	0	4.36366	0	4806	1	8.88739e-12	0	1	0	33473	4.32849e-05	4.36366	0	1	0	8.16327	52.381
ENSDARG00000075181	crfb16	protein_coding	2	5164062			Y			8.88739e-12	0	4.36366	0	4806	1	8.88739e-12	0	1	0	33473	4.32849e-05	4.36366	0	1	0	8.16327	52.381
ENSDARG00000039310	zgc:112986	protein_coding	2	5186291			Y			8.88739e-12	0	4.36366	0	4806	1	8.88739e-12	0	1	0	33473	4.32849e-05	4.36366	0	1	0	8.16327	52.381
ENSDARG00000077690	si:ch211-170h3.5	protein_coding	2	5205671			Y			8.88739e-12	0	4.36366	0	4806	1	8.88739e-12	0	1	0	33473	4.32849e-05	4.36366	0	1	0	8.16327	52.381
ENSDARG00000027957	fgf12	protein_coding	2	5243433			Y			8.88739e-12	0	4.36366	0	4806	1	8.88739e-12	0	1	0	33473	4.32849e-05	4.36366	0	1	0	8.16327	52.381
ENSDARG00000003382	cwc25	protein_coding	2	5351814			Y			8.88739e-12	0	4.36366	0	4806	1	8.88739e-12	0	1	0	33473	4.32849e-05	4.36366	0	1	0	8.16327	52.381
ENSDARG00000014190	sst2	protein_coding	2	5368743			Y			8.88739e-12	0	4.36366	0	4806	1	8.88739e-12	0	1	0	33473	4.32849e-05	4.36366	0	1	0	8.16327	52.381
ENSDARG00000093357	si:ch211-273k1.2	protein_coding	2	5391583			Y			8.88739e-12	0	4.36366	0	4806	1	8.88739e-12	0	1	0	33473	4.32849e-05	4.36366	0	1	0	8.16327	52.381
ENSDARG00000027986	slc35d1b	protein_coding	2	5436277			Y			8.88739e-12	0	4.36366	0	4806	1	8.88739e-12	0	1	0	33473	4.32849e-05	4.36366	0	1	0	8.16327	52.381
ENSDARG00000001447	mier1b	protein_coding	2	5453876			Y			8.88739e-12	0	4.14974	0	5574	1	8.88739e-12	768	1	0	32918	7.0837e-05	4.14974	0	1	0	8.84354	51.7007
ENSDARG00000033259	si:ch211-273k1.4	protein_coding	2	5483498			Y			8.88739e-12	0	4.14974	0	5574	1	8.88739e-12	768	1	0	32918	7.0837e-05	4.14974	0	1	0	8.84354	51.7007
ENSDARG00000056478	si:ch211-168b3.1	protein_coding	2	5530274			Y			8.88739e-12	0	4.14974	0	5574	1	8.88739e-12	768	1	0	32918	7.0837e-05	4.14974	0	1	0	8.84354	51.7007
ENSDARG00000075980	zgc:175148	protein_coding	2	5578811			Y			8.88739e-12	0	4.14974	0	6203	1	8.88739e-12	1938	1	0	32918	7.0837e-05	4.14974	0	1	0	8.84354	51.7007
ENSDARG00000034940	slc1a7a	protein_coding	2	5590924			Y			8.88739e-12	0	4.14974	0	6203	1	8.88739e-12	1938	1	0	32918	7.0837e-05	4.14974	0	1	0	8.84354	51.7007
ENSDARG00000012194	scp2	protein_coding	2	5647589			Y			8.88739e-12	0	4.14974	0	6203	1	8.88739e-12	1938	1	0	32918	7.0837e-05	4.14974	0	1	0	8.84354	51.7007
ENSDARG00000063341	si:ch211-284b7.3	protein_coding	2	5684429			Y			8.88739e-12	0	3.93747	0	6203	1	8.88739e-12	1938	1	0	32280	0.000115486	3.93747	0	1	0	8.84354	51.7007
ENSDARG00000022213	uck2b	protein_coding	2	5694306			Y			8.88739e-12	0	3.93747	0	6203	1	8.88739e-12	1938	1	0	32280	0.000115486	3.93747	0	1	0	8.84354	51.7007
ENSDARG00000037061	aldh9a1b	protein_coding	2	5709761			Y			8.88739e-12	0	3.93747	0	6203	1	8.88739e-12	1938	1	0	32280	0.000115486	3.93747	0	1	0	8.84354	51.7007
ENSDARG00000037056	zte38	protein_coding	2	5734448			Y			8.88739e-12	0	3.93747	0	6203	1	8.88739e-12	1938	1	0	32280	0.000115486	3.93747	0	1	0	8.84354	51.7007
ENSDARG00000058734	zgc:110343	protein_coding	2	5748881			Y			8.88739e-12	0	3.93747	0	6203	1	8.88739e-12	1938	1	0	32280	0.000115486	3.93747	0	1	0	8.84354	51.7007
ENSDARG00000022810	LOC100148604	protein_coding	2	5769983			Y			8.88739e-12	0	3.93747	0	6203	1	8.88739e-12	1938	1	0	32280	0.000115486	3.93747	0	1	0	8.84354	51.7007
ENSDARG00000076996	LOC566321	protein_coding	2	5794512			Y			8.88739e-12	0	3.93747	0	6203	1	8.88739e-12	1938	1	0	32280	0.000115486	3.93747	0	1	0	8.84354	51.7007
ENSDARG00000078329	si:ch73-344o19.2	protein_coding	2	5854588			Y			8.88739e-12	0	3.93747	0	6203	1	8.88739e-12	1938	1	0	32280	0.000115486	3.93747	0	1	0	8.84354	51.7007
ENSDARG00000039830	gng5	protein_coding	2	5885534			Y			8.88739e-12	0	3.93747	0	6203	1	8.88739e-12	1938	1	0	32280	0.000115486	3.93747	0	1	0	8.84354	51.7007
ENSDARG00000039828	zp3b	protein_coding	2	5895636			Y			8.88739e-12	0	3.93747	0	6203	1	8.88739e-12	1938	1	0	32280	0.000115486	3.93747	0	1	0	8.84354	51.7007
ENSDARG00000063223	si:dkey-119f1.4	protein_coding	2	5903803			Y			8.88739e-12	0	3.93747	0	6203	1	8.88739e-12	1938	1	0	32280	0.000115486	3.93747	0	1	0	8.84354	51.7007
ENSDARG00000063218	zgc:154091	protein_coding	2	5908158			Y			8.88739e-12	0	3.93747	0	6203	1	8.88739e-12	1938	1	0	32280	0.000115486	3.93747	0	1	0	8.84354	51.7007
ENSDARG00000001771	otol1a	protein_coding	2	5946029			Y			8.88739e-12	0	3.93747	0	6203	1	8.88739e-12	1938	1	0	32280	0.000115486	3.93747	0	1	0	8.84354	51.7007
ENSDARG00000058719	si:dkey-119f1.1	protein_coding	2	5964603			Y			8.88739e-12	0	4.69832	0	6203	1	8.88739e-12	1938	1	0	34282	2.003e-05	4.69832	2002	1	0	8.84354	52.381
ENSDARG00000086710		rRNA	2	6010092			Y			8.88739e-12	0	4.69832	0	6203	1	8.88739e-12	1938	1	0	34282	2.003e-05	4.69832	2002	1	0	8.84354	52.381
ENSDARG00000017653	zgc:163081	protein_coding	2	6179990			Y			8.88739e-12	0	3.93747	0	6203	1	8.88739e-12	1938	1	0	32280	0.000115486	3.93747	0	1	0	8.84354	51.7007
ENSDARG00000089077	si:ch211-251n20.3	protein_coding	2	6216200			Y			8.88739e-12	0	3.93747	0	6203	1	8.88739e-12	1938	1	0	32280	0.000115486	3.93747	0	1	0	8.84354	51.7007
ENSDARG00000036106	zgc:153888	protein_coding	2	6240288			Y			8.88739e-12	0	3.93747	0	6203	1	8.88739e-12	1938	1	0	32280	0.000115486	3.93747	0	1	0	8.84354	51.7007
ENSDARG00000075352	LOC100330048	protein_coding	2	6439225			Y			8.88739e-12	0	3.93747	0	6203	1	8.88739e-12	1938	1	0	32280	0.000115486	3.93747	0	1	0	8.84354	51.7007
ENSDARG00000085722		rRNA	2	6470817			Y			8.88739e-12	0	3.85801	0	7487	1	8.88739e-12	3222	1	0	32077	0.000138673	3.85801	0	1	0	9.52381	51.0204
ENSDARG00000017860	rgs5b	protein_coding	2	6590676			Y			8.88739e-12	0	3.85801	0	6952	1	8.88739e-12	2052	1	0	32077	0.000138673	3.85801	0	1	0	9.52381	51.0204
ENSDARG00000058701		protein_coding	2	6631445			Y			8.88739e-12	0	3.85801	0	6952	1	8.88739e-12	2052	1	0	32077	0.000138673	3.85801	0	1	0	9.52381	51.0204
ENSDARG00000058695	ddr2b	protein_coding	2	6670192			Y			8.88739e-12	0	3.85801	0	6952	1	8.88739e-12	2052	1	0	32077	0.000138673	3.85801	0	1	0	9.52381	51.0204
ENSDARG00000029671	si:dkey-60b12.7	protein_coding	2	6704193			Y			8.88739e-12	0	3.85801	0	6952	1	8.88739e-12	2052	1	0	32077	0.000138673	3.85801	0	1	0	9.52381	51.0204
ENSDARG00000013858	cdc14aa	protein_coding	2	6780044			Y			8.88739e-12	0	3.85801	0	5668	1	8.88739e-12	768	1	0	32077	0.000138673	3.85801	0	1	0	8.84354	51.0204
ENSDARG00000091894	si:dkey-60b12.6	processed_transcript	2	6785126			Y			8.88739e-12	0	3.85801	0	5668	1	8.88739e-12	768	1	0	32077	0.000138673	3.85801	0	1	0	8.84354	51.0204
ENSDARG00000078201	si:dkey-60b12.4	protein_coding	2	6811661			Y			8.88739e-12	0	3.85801	0	5668	1	8.88739e-12	768	1	0	32077	0.000138673	3.85801	0	1	0	8.84354	51.0204
ENSDARG00000063191	si:dkey-60b12.3	protein_coding	2	6828061			Y			8.88739e-12	0	3.85801	0	5668	1	8.88739e-12	768	1	0	32077	0.000138673	3.85801	0	1	0	8.84354	51.0204
ENSDARG00000004167	zgc:110366	protein_coding	2	6837105			Y			8.88739e-12	0	3.85801	0	5668	1	8.88739e-12	768	1	0	32077	0.000138673	3.85801	0	1	0	8.84354	51.0204
ENSDARG00000063182	si:dkey-60b12.1	protein_coding	2	6859952			Y			8.88739e-12	0	3.85801	0	5668	1	8.88739e-12	768	1	0	32077	0.000138673	3.85801	0	1	0	8.84354	51.0204
ENSDARG00000093342	si:ch211-13f8.1	protein_coding	2	6903525			Y			8.88739e-12	0	3.85801	0	5668	1	8.88739e-12	768	1	0	32077	0.000138673	3.85801	0	1	0	8.84354	51.0204
ENSDARG00000078299	si:ch211-13f8.2	protein_coding	2	6918043			Y			8.88739e-12	0	3.85801	0	5668	1	8.88739e-12	768	1	0	32077	0.000138673	3.85801	0	1	0	8.84354	51.0204
ENSDARG00000069342	zgc:153115	protein_coding	2	6943374			Y			8.88739e-12	0	3.85801	0	5668	1	8.88739e-12	768	1	0	32077	0.000138673	3.85801	0	1	0	8.84354	51.0204
ENSDARG00000093159	si:dkeyp-106c3.3	protein_coding	2	6984391			Y			8.88739e-12	0	3.85801	0	5668	1	8.88739e-12	768	1	0	32077	0.000138673	3.85801	0	1	0	8.84354	51.0204
ENSDARG00000095549	si:dkeyp-106c3.2	protein_coding	2	6992921			Y			8.88739e-12	0	3.85801	0	5668	1	8.88739e-12	768	1	0	32077	0.000138673	3.85801	0	1	0	8.84354	51.0204
ENSDARG00000090623	si:dkeyp-106c3.1	protein_coding	2	7004559			Y			8.88739e-12	0	3.85801	0	5668	1	8.88739e-12	768	1	0	32077	0.000138673	3.85801	0	1	0	8.84354	51.0204
ENSDARG00000095239	si:dkeyp-106c3.1	protein_coding	2	7049396			Y			8.88739e-12	0	3.85801	0	5668	1	8.88739e-12	768	1	0	32077	0.000138673	3.85801	0	1	0	8.84354	51.0204
ENSDARG00000083428		rRNA	2	7099614			Y			8.88739e-12	0	3.85801	0	5668	1	8.88739e-12	768	1	0	32077	0.000138673	3.85801	0	1	0	8.84354	51.0204
ENSDARG00000091262		protein_coding	2	7151503			Y			8.88739e-12	0	3.94032	0	4900	1	8.88739e-12	0	1	0	32299	0.00011473	3.94032	0	1	0	8.16327	51.7007
ENSDARG00000074942		protein_coding	2	7155344			Y			8.88739e-12	0	3.94032	0	4900	1	8.88739e-12	0	1	0	32299	0.00011473	3.94032	0	1	0	8.16327	51.7007
ENSDARG00000033713	ripk2	protein_coding	2	7264822			Y			8.88739e-12	0	4.2281	0	4900	1	8.88739e-12	0	1	0	33122	5.91426e-05	4.2281	0	1	0	8.16327	52.381
ENSDARG00000016485	LOC555319	protein_coding	2	7362320			Y			8.88739e-12	0	4.2281	0	4900	1	8.88739e-12	0	1	0	33122	5.91426e-05	4.2281	0	1	0	8.16327	52.381
ENSDARG00000037371	dcun1d1	protein_coding	2	7482658			Y			8.88739e-12	0	4.2281	0	4900	1	8.88739e-12	0	1	0	33122	5.91426e-05	4.2281	0	1	0	8.16327	52.381
ENSDARG00000016477	eif4a2	protein_coding	2	7500186			Y			8.88739e-12	0	4.2281	0	4900	1	8.88739e-12	0	1	0	33122	5.91426e-05	4.2281	0	1	0	8.16327	52.381
ENSDARG00000082639		snoRNA	2	7504900			Y			8.88739e-12	0	4.2281	0	4900	1	8.88739e-12	0	1	0	33122	5.91426e-05	4.2281	0	1	0	8.16327	52.381
ENSDARG00000083056		snoRNA	2	7505280			Y			8.88739e-12	0	4.2281	0	4900	1	8.88739e-12	0	1	0	33122	5.91426e-05	4.2281	0	1	0	8.16327	52.381
ENSDARG00000083986		snoRNA	2	7505553			Y			8.88739e-12	0	4.2281	0	4900	1	8.88739e-12	0	1	0	33122	5.91426e-05	4.2281	0	1	0	8.16327	52.381
ENSDARG00000083699		snoRNA	2	7507735			Y			8.88739e-12	0	4.2281	0	4900	1	8.88739e-12	0	1	0	33122	5.91426e-05	4.2281	0	1	0	8.16327	52.381
ENSDARG00000080523		snoRNA	2	7508211			Y			8.88739e-12	0	4.2281	0	4900	1	8.88739e-12	0	1	0	33122	5.91426e-05	4.2281	0	1	0	8.16327	52.381
ENSDARG00000004396	b3gnt5b	protein_coding	2	7533735			Y			8.88739e-12	0	4.2281	0	4900	1	8.88739e-12	0	1	0	33122	5.91426e-05	4.2281	0	1	0	8.16327	52.381
ENSDARG00000008966	tbl1xr1	protein_coding	2	7552562			Y			8.88739e-12	0	4.02675	0	4900	1	8.88739e-12	0	1	0	32564	9.40254e-05	4.02675	0	1	0	8.16327	52.381
ENSDARG00000006568	kcnmb2	protein_coding	2	7602709			Y			8.88739e-12	0	4.02675	0	4900	1	8.88739e-12	0	1	0	32564	9.40254e-05	4.02675	0	1	0	8.16327	52.381
ENSDARG00000063129	KCNMB3	protein_coding	2	7616432			Y			8.88739e-12	0	4.02675	0	4900	1	8.88739e-12	0	1	0	32564	9.40254e-05	4.02675	0	1	0	8.16327	52.381
ENSDARG00000076959	si:ch211-38m6.6	protein_coding	2	7631895			Y			8.88739e-12	0	4.02675	0	4900	1	8.88739e-12	0	1	0	32564	9.40254e-05	4.02675	0	1	0	8.16327	52.381
ENSDARG00000031548	ephb3a	protein_coding	2	7708988			Y			8.88739e-12	0	4.02675	0	4900	1	8.88739e-12	0	1	0	32564	9.40254e-05	4.02675	0	1	0	8.16327	52.381
ENSDARG00000008450	pcolce2a	protein_coding	2	7815722			Y			8.88739e-12	0	4.02675	0	4900	1	8.88739e-12	0	1	0	32564	9.40254e-05	4.02675	0	1	0	8.16327	52.381
ENSDARG00000039272	pls1	protein_coding	2	7845116			Y			8.88739e-12	0	4.02675	0	4900	1	8.88739e-12	0	1	0	32564	9.40254e-05	4.02675	0	1	0	8.16327	52.381
ENSDARG00000075007	zgc:154070	protein_coding	2	7896790			Y			8.88739e-12	0	4.02675	0	4900	1	8.88739e-12	0	1	0	32564	9.40254e-05	4.02675	0	1	0	8.16327	52.381
ENSDARG00000084982		rRNA	2	7973626			Y			8.88739e-12	0	4.02675	0	4900	1	8.88739e-12	0	1	0	32564	9.40254e-05	4.02675	0	1	0	8.16327	52.381
ENSDARG00000012816	c3orf58a	protein_coding	2	8045450			Y			8.88739e-12	0	4.02675	0	4900	1	8.88739e-12	0	1	0	32564	9.40254e-05	4.02675	0	1	0	8.16327	52.381
ENSDARG00000094720	si:ch211-222m2.2	processed_transcript	2	8269352			Y			8.88739e-12	0	4.02675	0	4900	1	8.88739e-12	0	1	0	32564	9.40254e-05	4.02675	0	1	0	8.16327	52.381
ENSDARG00000091887	si:ch211-222m2.1	processed_transcript	2	8274929			Y			8.88739e-12	0	4.02675	0	4900	1	8.88739e-12	0	1	0	32564	9.40254e-05	4.02675	0	1	0	8.16327	52.381
ENSDARG00000058638	si:ch211-71m22.1	protein_coding	2	8371294			Y			8.88739e-12	0	4.02675	0	4900	1	8.88739e-12	0	1	0	32564	9.40254e-05	4.02675	0	1	0	8.16327	52.381
ENSDARG00000091266	LOC564785	protein_coding	2	8402163			Y			8.88739e-12	0	4.02675	0	4900	1	8.88739e-12	0	1	0	32564	9.40254e-05	4.02675	0	1	0	8.16327	52.381
ENSDARG00000092893	si:ch211-71m22.2	processed_transcript	2	8418581			Y			8.88739e-12	0	4.02675	0	4900	1	8.88739e-12	0	1	0	32564	9.40254e-05	4.02675	0	1	0	8.16327	52.381
ENSDARG00000079075	si:ch211-71m22.3	protein_coding	2	8428763			Y			8.88739e-12	0	4.02675	0	4900	1	8.88739e-12	0	1	0	32564	9.40254e-05	4.02675	0	1	0	8.16327	52.381
ENSDARG00000029248	fubp1	protein_coding	2	8433634			Y			8.88739e-12	0	4.02675	0	4900	1	8.88739e-12	0	1	0	32564	9.40254e-05	4.02675	0	1	0	8.16327	52.381
ENSDARG00000085501		snoRNA	2	8441729			Y			8.88739e-12	0	4.02675	0	4900	1	8.88739e-12	0	1	0	32564	9.40254e-05	4.02675	0	1	0	8.16327	52.381
ENSDARG00000020596	fam73a	protein_coding	2	8447449			Y			8.88739e-12	0	4.02675	0	4900	1	8.88739e-12	0	1	0	32564	9.40254e-05	4.02675	0	1	0	8.16327	52.381
ENSDARG00000016163	usp33	protein_coding	2	8501496			Y			8.88739e-12	0	4.02675	0	4900	1	8.88739e-12	0	1	0	32564	9.40254e-05	4.02675	0	1	0	8.16327	52.381
ENSDARG00000077581	si:ch211-284g18.3	protein_coding	2	8563505			Y			8.88739e-12	0	4.02675	0	4900	1	8.88739e-12	0	1	0	32564	9.40254e-05	4.02675	0	1	0	8.16327	52.381
ENSDARG00000012555	ak5	protein_coding	2	8630181			Y			8.88739e-12	0	3.90367	0	4900	1	8.88739e-12	0	1	0	32213	0.000124835	3.90367	0	1	0	8.16327	52.381
ENSDARG00000087079		miRNA	2	8680562			Y			8.88739e-12	0	3.7764	0	4900	1	8.88739e-12	0	1	0	31862	0.00016734	3.7764	0	1	0	8.16327	51.7007
ENSDARG00000024479	pigk	protein_coding	2	8846226			Y			8.88739e-12	0	3.7764	0	4900	1	8.88739e-12	0	1	0	31862	0.00016734	3.7764	0	1	0	8.16327	51.7007
ENSDARG00000039220	si:dkey-70k13.1	protein_coding	2	8945288			Y			8.88739e-12	0	3.7764	0	4900	1	8.88739e-12	0	1	0	31862	0.00016734	3.7764	0	1	0	8.16327	51.7007
ENSDARG00000058473	st6galnac3	protein_coding	2	9114487			Y			8.88739e-12	0	3.7764	0	4900	1	8.88739e-12	0	1	0	31862	0.00016734	3.7764	0	1	0	8.16327	51.7007
ENSDARG00000082391		rRNA	2	9190899			Y			8.88739e-12	0	3.7764	0	4900	1	8.88739e-12	0	1	0	31862	0.00016734	3.7764	0	1	0	8.16327	51.7007
ENSDARG00000018562	zgc:103652	protein_coding	2	9297672			Y			8.88739e-12	0	3.7764	0	4900	1	8.88739e-12	0	1	0	31862	0.00016734	3.7764	0	1	0	8.16327	51.7007
ENSDARG00000073811	wu:fi34b01	protein_coding	2	9313963			Y			8.88739e-12	0	3.7764	0	4900	1	8.88739e-12	0	1	0	31862	0.00016734	3.7764	0	1	0	8.16327	51.7007
ENSDARG00000038981	zgc:153615	protein_coding	2	9315715			Y			8.88739e-12	0	3.7764	0	4900	1	8.88739e-12	0	1	0	31862	0.00016734	3.7764	0	1	0	8.16327	51.7007
ENSDARG00000067814	LOC100004358	protein_coding	2	9338010			Y			8.88739e-12	0	3.7764	0	4900	1	8.88739e-12	0	1	0	31862	0.00016734	3.7764	0	1	0	8.16327	51.7007
ENSDARG00000038980	zgc:110680	protein_coding	2	9361512			Y			8.88739e-12	0	3.7764	0	4900	1	8.88739e-12	0	1	0	31862	0.00016734	3.7764	0	1	0	8.16327	51.7007
ENSDARG00000009488	gipc2	protein_coding	2	9371736			Y			8.88739e-12	0	3.7764	0	4900	1	8.88739e-12	0	1	0	31862	0.00016734	3.7764	0	1	0	8.16327	51.7007
ENSDARG00000038978	zgc:91922	protein_coding	2	9415509			Y			8.88739e-12	0	3.7764	0	4900	1	8.88739e-12	0	1	0	31862	0.00016734	3.7764	0	1	0	8.16327	51.7007
ENSDARG00000038977	zgc:136678	protein_coding	2	9432998			Y			8.88739e-12	0	3.7764	0	4900	1	8.88739e-12	0	1	0	31862	0.00016734	3.7764	0	1	0	8.16327	51.7007
ENSDARG00000058354	selt1a	protein_coding	2	9473203			Y			8.88739e-12	0	3.7764	0	4900	1	8.88739e-12	0	1	0	31862	0.00016734	3.7764	0	1	0	8.16327	51.7007
ENSDARG00000015707	dvl3	protein_coding	2	9491507			Y			8.88739e-12	0	3.7764	0	4900	1	8.88739e-12	0	1	0	31862	0.00016734	3.7764	0	1	0	8.16327	51.7007
ENSDARG00000092780	si:ch1073-170o4.1	processed_transcript	2	9535335			Y			8.88739e-12	0	3.7764	0	4900	1	8.88739e-12	0	1	0	31862	0.00016734	3.7764	0	1	0	8.16327	51.7007
ENSDARG00000080840		snoRNA	2	9535755			Y			8.88739e-12	0	3.7764	0	4900	1	8.88739e-12	0	1	0	31862	0.00016734	3.7764	0	1	0	8.16327	51.7007
ENSDARG00000080499		snoRNA	2	9536199			Y			8.88739e-12	0	3.7764	0	4900	1	8.88739e-12	0	1	0	31862	0.00016734	3.7764	0	1	0	8.16327	51.7007
ENSDARG00000011233	pcyt1aa	protein_coding	2	9544319			Y			8.88739e-12	0	3.7764	0	4900	1	8.88739e-12	0	1	0	31862	0.00016734	3.7764	0	1	0	8.16327	51.7007
ENSDARG00000002790	ap2m1a	protein_coding	2	9578708			Y			8.88739e-12	0	3.7764	0	4900	1	8.88739e-12	0	1	0	31862	0.00016734	3.7764	0	1	0	8.16327	51.7007
ENSDARG00000013613	zgc:112421	protein_coding	2	9610654			Y			8.88739e-12	0	3.7764	0	4900	1	8.88739e-12	0	1	0	31862	0.00016734	3.7764	0	1	0	8.16327	51.7007
ENSDARG00000062991	abi1b	protein_coding	2	9651729			Y			8.88739e-12	0	3.7764	0	5509	1	8.88739e-12	1244	1	0	31862	0.00016734	3.7764	0	1	0	8.16327	51.7007
ENSDARG00000085775		rRNA	2	9664426			Y			8.88739e-12	0	3.7764	0	5509	1	8.88739e-12	1244	1	0	31862	0.00016734	3.7764	0	1	0	8.16327	51.7007
ENSDARG00000058410	acbd5b	protein_coding	2	9707575			Y			8.88739e-12	0	3.7764	0	5509	1	8.88739e-12	1244	1	0	31862	0.00016734	3.7764	0	1	0	8.16327	51.7007
ENSDARG00000069280	zgc:175162	protein_coding	2	9735018			Y			8.88739e-12	0	3.7764	0	5509	1	8.88739e-12	1244	1	0	31862	0.00016734	3.7764	0	1	0	8.16327	51.7007
ENSDARG00000029292	zgc:55943	protein_coding	2	9746978			Y			8.88739e-12	0	3.7764	0	5509	1	8.88739e-12	1244	1	0	31862	0.00016734	3.7764	0	1	0	8.16327	51.7007
ENSDARG00000030108	sec22ba	protein_coding	2	9762584			Y			8.88739e-12	0	3.7764	0	6987	1	8.88739e-12	2722	1	0	31862	0.00016734	3.7764	0	1	0	8.84354	51.7007
ENSDARG00000069287	imp3	protein_coding	2	9771984			Y			8.88739e-12	0	3.7764	0	6987	1	8.88739e-12	2722	1	0	31862	0.00016734	3.7764	0	1	0	8.84354	51.7007
ENSDARG00000020981	si:ch211-112d19.3	protein_coding	2	9779386			Y			8.88739e-12	0	3.7764	0	6987	1	8.88739e-12	2722	1	0	31862	0.00016734	3.7764	0	1	0	8.84354	51.7007
ENSDARG00000063018	LOC100004809	protein_coding	2	9845472			Y			8.88739e-12	0	3.7764	0	6987	1	8.88739e-12	2722	1	0	31862	0.00016734	3.7764	0	1	0	8.84354	51.7007
ENSDARG00000019924	cmpk	protein_coding	2	9852644			Y			8.88739e-12	0	3.7764	0	6987	1	8.88739e-12	2722	1	0	31862	0.00016734	3.7764	0	1	0	8.84354	51.7007
ENSDARG00000069295	bcl6ab	protein_coding	2	9876231			Y			8.88739e-12	0	3.7764	0	6987	1	8.88739e-12	2722	1	0	31862	0.00016734	3.7764	0	1	0	8.84354	51.7007
ENSDARG00000069294	insl5b	protein_coding	2	9916700			Y			8.88739e-12	0	3.7764	0	6987	1	8.88739e-12	2722	1	0	31862	0.00016734	3.7764	0	1	0	8.84354	51.7007
ENSDARG00000069293	si:ch73-252g14.4	protein_coding	2	9923242			Y			8.88739e-12	0	3.7764	0	6987	1	8.88739e-12	2722	1	0	31862	0.00016734	3.7764	0	1	0	8.84354	51.7007
ENSDARG00000012682	pfn2l	protein_coding	2	9935926			Y			8.88739e-12	0	3.7764	0	6987	1	8.88739e-12	2722	1	0	31862	0.00016734	3.7764	0	1	0	8.84354	51.7007
ENSDARG00000021324	nsun4	protein_coding	2	9949381			Y			8.88739e-12	0	3.7764	0	6987	1	8.88739e-12	2722	1	0	31862	0.00016734	3.7764	0	1	0	8.84354	51.7007
ENSDARG00000009922	dmbx1a	protein_coding	2	9974227			Y			8.88739e-12	0	3.7764	0	6987	1	8.88739e-12	2722	1	0	31862	0.00016734	3.7764	0	1	0	8.84354	51.7007
ENSDARG00000084853		rRNA	2	9995091			Y			8.88739e-12	0	3.7764	0	6987	1	8.88739e-12	2722	1	0	31862	0.00016734	3.7764	0	1	0	8.84354	51.7007
ENSDARG00000043581	gadd45aa	protein_coding	2	10071989			Y			8.88739e-12	0	3.7764	0	6987	1	8.88739e-12	2722	1	0	31862	0.00016734	3.7764	0	1	0	8.84354	51.7007
ENSDARG00000003375	gng12a	protein_coding	2	10078447			Y			8.88739e-12	0	3.7764	0	6987	1	8.88739e-12	2722	1	0	31862	0.00016734	3.7764	0	1	0	8.84354	51.7007
ENSDARG00000009534	wls	protein_coding	2	10133498			Y			8.88739e-12	0	3.7764	0	6987	1	8.88739e-12	2722	1	0	31862	0.00016734	3.7764	0	1	0	8.84354	51.7007
ENSDARG00000094480	si:ch211-132a5.4	processed_transcript	2	10177784			Y			8.88739e-12	0	3.7764	0	6987	1	8.88739e-12	2722	1	0	31862	0.00016734	3.7764	0	1	0	8.84354	51.7007
ENSDARG00000058348	scinlb	protein_coding	2	10187884			Y			8.88739e-12	0	3.7764	0	6987	1	8.88739e-12	2722	1	0	31862	0.00016734	3.7764	0	1	0	8.84354	51.7007
ENSDARG00000078822	si:dkeyp-1a11.3	protein_coding	2	10259668			Y			8.88739e-12	0	3.7764	0	6987	1	8.88739e-12	2722	1	0	31862	0.00016734	3.7764	0	1	0	8.84354	51.7007
ENSDARG00000093077	si:ch211-132a5.3	protein_coding	2	10259795			Y			8.88739e-12	0	3.7764	0	6987	1	8.88739e-12	2722	1	0	31862	0.00016734	3.7764	0	1	0	8.84354	51.7007
ENSDARG00000005590	mtf2	protein_coding	2	10398979			Y			8.88739e-12	0	3.7764	0	6987	1	8.88739e-12	2722	1	0	31862	0.00016734	3.7764	0	1	0	8.84354	51.7007
ENSDARG00000062955	fam69a	protein_coding	2	10433352			Y			8.88739e-12	0	3.7764	0	6987	1	8.88739e-12	2722	1	0	31862	0.00016734	3.7764	0	1	0	8.84354	51.7007
ENSDARG00000020197	rpl5a	protein_coding	2	10478587			Y			8.88739e-12	0	3.7764	0	6987	1	8.88739e-12	2722	1	0	31862	0.00016734	3.7764	0	1	0	8.84354	51.7007
ENSDARG00000077666		protein_coding	2	10501363			Y			8.88739e-12	0	3.7764	0	6987	1	8.88739e-12	2722	1	0	31862	0.00016734	3.7764	0	1	0	8.84354	51.7007
ENSDARG00000020746	gfi1.1	protein_coding	2	10558049			Y			8.88739e-12	0	3.7764	0	6987	1	8.88739e-12	2722	1	0	31862	0.00016734	3.7764	0	1	0	8.84354	51.7007
ENSDARG00000038397	rpap2	protein_coding	2	10582838			Y			8.88739e-12	0	3.7764	0	6987	1	8.88739e-12	2722	1	0	31862	0.00016734	3.7764	0	1	0	8.84354	51.7007
ENSDARG00000058267	glmna	protein_coding	2	10612459			Y			8.88739e-12	0	3.7764	0	6987	1	8.88739e-12	2722	1	0	31862	0.00016734	3.7764	0	1	0	8.84354	51.7007
ENSDARG00000023584	cdc7	protein_coding	2	10655336			Y			8.88739e-12	0	3.7764	0	6987	1	8.88739e-12	2722	1	0	31862	0.00016734	3.7764	0	1	0	8.84354	51.7007
ENSDARG00000062919	si:dkey-63k7.9	protein_coding	2	10669711			Y			8.88739e-12	0	3.7764	0	6987	1	8.88739e-12	2722	1	0	31862	0.00016734	3.7764	0	1	0	8.84354	51.7007
ENSDARG00000075866	si:dkey-63k7.8	protein_coding	2	10672650			Y			8.88739e-12	0	3.7764	0	6987	1	8.88739e-12	2722	1	0	31862	0.00016734	3.7764	0	1	0	8.84354	51.7007
ENSDARG00000062916	mrpl37	protein_coding	2	10705328			Y			8.88739e-12	0	3.7764	0	6987	1	8.88739e-12	2722	1	0	31862	0.00016734	3.7764	0	1	0	8.84354	51.7007
ENSDARG00000058237	ssbp3	protein_coding	2	10726557			Y			8.88739e-12	0	3.7764	0	6987	1	8.88739e-12	2722	1	0	31862	0.00016734	3.7764	0	1	0	8.84354	51.7007
ENSDARG00000083895		rRNA	2	10797962			Y			8.88739e-12	0	3.7764	0	5948	1	8.88739e-12	1478	1	0	31862	0.00016734	3.7764	0	1	0	8.84354	51.7007
ENSDARG00000058229	acot11	protein_coding	2	10820443			Y			8.88739e-12	0	3.7764	0	5948	1	8.88739e-12	1478	1	0	31862	0.00016734	3.7764	0	1	0	8.84354	51.7007
ENSDARG00000058218	fam151a	protein_coding	2	10860360			Y			8.88739e-12	0	3.7764	0	5948	1	8.88739e-12	1478	1	0	31862	0.00016734	3.7764	0	1	0	8.84354	51.7007
ENSDARG00000016074	cryz	protein_coding	2	10895509			Y			8.88739e-12	0	3.7764	0	5948	1	8.88739e-12	1478	1	0	31862	0.00016734	3.7764	0	1	0	8.84354	51.7007
ENSDARG00000038222	tyw3	protein_coding	2	10910620			Y			8.88739e-12	0	3.7764	0	5948	1	8.88739e-12	1478	1	0	31862	0.00016734	3.7764	0	1	0	8.84354	51.7007
ENSDARG00000002330	lhx8a	protein_coding	2	10997100			Y			8.88739e-12	0	3.7764	0	5948	1	8.88739e-12	1478	1	0	31862	0.00016734	3.7764	0	1	0	8.84354	51.7007
ENSDARG00000017398	slc44a5a	protein_coding	2	11008119			Y			8.88739e-12	0	3.70022	0	6881	1	8.88739e-12	1478	1	0	31707	0.000199424	3.70022	0	1	0	8.84354	51.7007
ENSDARG00000084912		rRNA	2	11035191			Y			8.88739e-12	0	3.7764	0	5948	1	8.88739e-12	1478	1	0	31862	0.00016734	3.7764	0	1	0	8.84354	51.7007
ENSDARG00000095190	si:dkey-189n19.4	processed_transcript	2	11122029			Y			8.88739e-12	0	3.68859	0	7347	1	8.88739e-12	1478	1	0	31630	0.00020484	3.68859	0	1	0	9.52381	51.0204
ENSDARG00000094331	si:dkey-189n19.3	processed_transcript	2	11128345			Y			8.88739e-12	0	3.68859	0	7347	1	8.88739e-12	1478	1	0	31630	0.00020484	3.68859	0	1	0	9.52381	51.0204
ENSDARG00000016233	zgc:76925	protein_coding	2	11274377			Y			8.88739e-12	0	3.68859	0	7347	1	8.88739e-12	1478	1	0	31630	0.00020484	3.68859	0	1	0	9.52381	51.0204
ENSDARG00000004869	penkl	protein_coding	2	11299996			Y			8.88739e-12	0	3.68859	0	7347	1	8.88739e-12	1478	1	0	31630	0.00020484	3.68859	0	1	0	9.52381	51.0204
ENSDARG00000058114	zgc:123256	protein_coding	2	11424558			Y			8.88739e-12	0	3.68859	0	7347	1	8.88739e-12	1478	1	0	31630	0.00020484	3.68859	0	1	0	9.52381	51.0204
ENSDARG00000039203	zgc:110130	protein_coding	2	11442481			Y			8.88739e-12	0	3.68859	0	7347	1	8.88739e-12	1478	1	0	31630	0.00020484	3.68859	0	1	0	9.52381	51.0204
ENSDARG00000003909	ftr01	protein_coding	2	11461586			Y			8.88739e-12	0	3.68859	0	7347	1	8.88739e-12	1478	1	0	31630	0.00020484	3.68859	0	1	0	9.52381	51.0204
ENSDARG00000092038	si:dkey-203o21.1	protein_coding	2	11548229			Y			8.88739e-12	0	3.68859	0	7347	1	8.88739e-12	1478	1	0	31630	0.00020484	3.68859	0	1	0	9.52381	51.0204
ENSDARG00000093083	si:dkey-203o21.2	processed_transcript	2	11552131			Y			8.88739e-12	0	3.68859	0	5948	1	8.88739e-12	1478	1	0	31630	0.00020484	3.68859	0	1	0	8.84354	51.0204
ENSDARG00000039196	si:dkey-264l15.1	protein_coding	2	11555478			Y			8.88739e-12	0	3.68859	0	5948	1	8.88739e-12	1478	1	0	31630	0.00020484	3.68859	0	1	0	8.84354	51.0204
ENSDARG00000018809	abhd3	protein_coding	2	11646751			Y			8.88739e-12	0	3.68859	0	5948	1	8.88739e-12	1478	1	0	31630	0.00020484	3.68859	0	1	0	8.84354	51.0204
ENSDARG00000089225	zgc:123046	protein_coding	2	11714916			Y			8.88739e-12	0	3.68859	0	5948	1	8.88739e-12	1478	1	0	31630	0.00020484	3.68859	0	1	0	8.84354	51.0204
ENSDARG00000020201	cdc73	protein_coding	2	11737852			Y			8.88739e-12	0	3.68859	0	5948	1	8.88739e-12	1478	1	0	31630	0.00020484	3.68859	0	1	0	8.84354	51.0204
ENSDARG00000087979	B3GALT2(2of2)	protein_coding	2	11768536			Y			8.88739e-12	0	3.68859	0	5948	1	8.88739e-12	1478	1	0	31630	0.00020484	3.68859	0	1	0	8.84354	51.0204
ENSDARG00000075812	LOC568327	protein_coding	2	11810785			Y			8.88739e-12	0	3.68859	0	5948	1	8.88739e-12	1478	1	0	31630	0.00020484	3.68859	0	1	0	8.84354	51.0204
ENSDARG00000091352	KCNT2(2of2)	protein_coding	2	11862531			Y			8.88739e-12	0	3.68859	0	5948	1	8.88739e-12	1478	1	0	31630	0.00020484	3.68859	0	1	0	8.84354	51.0204
ENSDARG00000079665	LOC568637	protein_coding	2	11899842			Y			8.88739e-12	0	3.68859	0	5948	1	8.88739e-12	1478	1	0	31630	0.00020484	3.68859	0	1	0	8.84354	51.0204
ENSDARG00000084708		rRNA	2	12015728			Y			8.88739e-12	0	3.68859	0	5948	1	8.88739e-12	1478	1	0	31630	0.00020484	3.68859	0	1	0	8.84354	51.0204
ENSDARG00000011683	prtfdc1	protein_coding	2	12062931			Y			8.88739e-12	0	3.68859	0	5948	1	8.88739e-12	1478	1	0	31630	0.00020484	3.68859	0	1	0	8.84354	51.0204
ENSDARG00000075673	arhgap21b	protein_coding	2	12099800			Y			8.88739e-12	0	3.68859	0	5948	1	8.88739e-12	1478	1	0	31630	0.00020484	3.68859	0	1	0	8.84354	51.0204
ENSDARG00000024744	dpp6b	protein_coding	2	12198703			Y			8.88739e-12	0	3.68859	0	7745	1	8.88739e-12	3295	1	0	31630	0.00020484	3.68859	0	1	0	8.84354	51.0204
ENSDARG00000075560	mll3b	protein_coding	2	12639649			Y			8.88739e-12	0	3.92886	0	7930	1	8.88739e-12	3295	1	0	32256	0.000117798	3.92886	1120	1	0	9.52381	51.0204
ENSDARG00000001933	prkag2	protein_coding	2	12848791			Y			8.88739e-12	0	3.92886	0	7930	1	8.88739e-12	3295	1	0	32256	0.000117798	3.92886	1120	1	0	9.52381	51.0204
ENSDARG00000085126		rRNA	2	12915555			Y			8.88739e-12	0	3.92886	0	6452	1	8.88739e-12	1817	1	0	32256	0.000117798	3.92886	1120	1	0	8.84354	51.0204
ENSDARG00000089109	LOC100007048	protein_coding	2	12980078			Y			8.88739e-12	0	3.92886	0	6452	1	8.88739e-12	1817	1	0	32256	0.000117798	3.92886	1120	1	0	8.84354	51.0204
ENSDARG00000012021	kdsr	protein_coding	2	13013052			Y			8.88739e-12	0	3.92886	0	6452	1	8.88739e-12	1817	1	0	32256	0.000117798	3.92886	1120	1	0	8.84354	51.0204
ENSDARG00000069175	vps4b	protein_coding	2	13047986			Y			8.88739e-12	0	3.92886	0	6452	1	8.88739e-12	1817	1	0	32256	0.000117798	3.92886	1120	1	0	8.84354	51.0204
ENSDARG00000003944	LOC569960	protein_coding	2	13168221			Y		3	8.88739e-12	0	3.57087	0	6452	1	8.88739e-12	1817	1	0	36699	1.89056e-06	5.72341	8235	0.0401979	1.3958	8.84354	51.0204
ENSDARG00000058090	WDR65	protein_coding	2	13254384			Y		3	8.88739e-12	0	3.57087	0	6452	1	8.88739e-12	1817	1	0	36699	1.89056e-06	5.72341	8235	0.0401979	1.3958	8.84354	51.0204
ENSDARG00000085037		rRNA	2	13354085			Y		3	8.88739e-12	0	3.57087	0	6452	1	8.88739e-12	1817	1	0	36699	1.89056e-06	5.72341	8235	0.0401979	1.3958	8.84354	51.0204
ENSDARG00000077463	LEPROT	protein_coding	2	13523455			Y		3	8.88739e-12	0	3.57087	0	6452	1	8.88739e-12	1817	1	0	36699	1.89056e-06	5.72341	8235	0.0401979	1.3958	8.84354	51.0204
ENSDARG00000054980	ebna1bp2l	protein_coding	2	13526922			Y		3	8.88739e-12	0	3.57087	0	6452	1	8.88739e-12	1817	1	0	36699	1.89056e-06	5.72341	8235	0.0401979	1.3958	8.84354	51.0204
ENSDARG00000054984	Q1RLV8_DANRE	protein_coding	2	13575574			Y		3	8.88739e-12	0	3.57087	0	6452	1	8.88739e-12	1817	1	0	36699	1.89056e-06	5.72341	8235	0.0401979	1.3958	8.84354	51.0204
ENSDARG00000054999	zgc:66475	protein_coding	2	13740482			Y		3	8.88739e-12	0	3.57087	0	6452	1	8.88739e-12	1817	1	0	36699	1.89056e-06	5.72341	8235	0.0401979	1.3958	8.84354	51.0204
ENSDARG00000074233	pde4bb	protein_coding	2	13915648			Y		3	8.88739e-12	0	3.57087	0	6452	1	8.88739e-12	1817	1	0	36699	1.89056e-06	5.72341	8235	0.0401979	1.3958	8.84354	51.0204
ENSDARG00000092066	si:dkey-228i19.34	processed_transcript	2	13960500			Y		3	8.88739e-12	0	3.57087	0	6452	1	8.88739e-12	1817	1	0	36699	1.89056e-06	5.72341	8235	0.0401979	1.3958	8.84354	51.0204
ENSDARG00000094843	si:dkey-228i19.32	processed_transcript	2	13984724			Y		3	8.88739e-12	0	3.57087	0	6452	1	8.88739e-12	1817	1	0	36699	1.89056e-06	5.72341	8235	0.0401979	1.3958	8.84354	51.0204
ENSDARG00000039344	tctex1d1	protein_coding	2	14241524			Y		3	8.88739e-12	0	3.57087	0	6452	1	8.88739e-12	1817	1	0	40228	4.8944e-08	7.3103	12769	0.000740033	3.13075	8.84354	51.7007
ENSDARG00000077269	SGIP1	protein_coding	2	14312207			Y		3	8.88739e-12	0	3.57087	0	6452	1	8.88739e-12	1817	1	0	40228	4.8944e-08	7.3103	12769	0.000740033	3.13075	8.84354	51.7007
ENSDARG00000076665		protein_coding	2	14318806			Y		3	8.88739e-12	0	3.57087	0	6452	1	8.88739e-12	1817	1	0	40228	4.8944e-08	7.3103	12769	0.000740033	3.13075	8.84354	51.7007
ENSDARG00000087449	PDE4B(2of3)	protein_coding	2	14478533			Y		3	8.88739e-12	0	3.57087	0	7042	1	8.88739e-12	3584	1	0	40930	2.2945e-08	7.63931	12769	0.000740033	3.13075	8.16327	52.381
ENSDARG00000080317		snRNA	2	14480939			Y		3	8.88739e-12	0	3.57087	0	7042	1	8.88739e-12	3584	1	0	40930	2.2945e-08	7.63931	12769	0.000740033	3.13075	8.16327	52.381
ENSDARG00000080143		snRNA	2	14485751			Y		3	8.88739e-12	0	3.57087	0	7042	1	8.88739e-12	3584	1	0	40930	2.2945e-08	7.63931	12769	0.000740033	3.13075	8.16327	52.381
ENSDARG00000082734		snRNA	2	14491580			Y		3	8.88739e-12	0	3.57087	0	7042	1	8.88739e-12	3584	1	0	40930	2.2945e-08	7.63931	12769	0.000740033	3.13075	8.16327	52.381
ENSDARG00000083403		snRNA	2	14496378			Y		3	8.88739e-12	0	3.57087	0	7042	1	8.88739e-12	3584	1	0	40930	2.2945e-08	7.63931	12769	0.000740033	3.13075	8.16327	52.381
ENSDARG00000083104		snRNA	2	14501191			Y		3	8.88739e-12	0	3.57087	0	7042	1	8.88739e-12	3584	1	0	40930	2.2945e-08	7.63931	12769	0.000740033	3.13075	8.16327	52.381
ENSDARG00000081482		snRNA	2	14529047			Y		3	8.88739e-12	0	3.57087	0	7042	1	8.88739e-12	3584	1	0	40930	2.2945e-08	7.63931	12769	0.000740033	3.13075	8.16327	52.381
ENSDARG00000080774		snRNA	2	14533977			Y		3	8.88739e-12	0	3.57087	0	7042	1	8.88739e-12	3584	1	0	40930	2.2945e-08	7.63931	12769	0.000740033	3.13075	8.16327	52.381
ENSDARG00000081431		snRNA	2	14545543			Y		3	8.88739e-12	0	3.57087	0	7042	1	8.88739e-12	3584	1	0	40930	2.2945e-08	7.63931	12769	0.000740033	3.13075	8.16327	52.381
ENSDARG00000085174		snRNA	2	14588060			Y		3	8.88739e-12	0	3.57087	0	7042	1	8.88739e-12	3584	1	0	40930	2.2945e-08	7.63931	12769	0.000740033	3.13075	8.16327	52.381
ENSDARG00000078237	ZCCHC3	protein_coding	2	14588404			Y		3	8.88739e-12	0	3.57087	0	7042	1	8.88739e-12	3584	1	0	40930	2.2945e-08	7.63931	12769	0.000740033	3.13075	8.16327	52.381
ENSDARG00000095038	si:dkey-48k17.29	processed_transcript	2	14599687			Y		3	8.88739e-12	0	3.57087	0	7042	1	8.88739e-12	3584	1	0	40930	2.2945e-08	7.63931	12769	0.000740033	3.13075	8.16327	52.381
ENSDARG00000093277	si:ch73-366i20.25	processed_transcript	2	14609366			Y		3	8.88739e-12	0	3.57087	0	7042	1	8.88739e-12	3584	1	0	40930	2.2945e-08	7.63931	12769	0.000740033	3.13075	8.16327	52.381
ENSDARG00000092949	si:ch73-366i20.1	protein_coding	2	14611738			Y		3	8.88739e-12	0	3.57087	0	7042	1	8.88739e-12	3584	1	0	40930	2.2945e-08	7.63931	12769	0.000740033	3.13075	8.16327	52.381
ENSDARG00000092159	si:dkey-10f21.16	processed_transcript	2	14790590			Y			8.88739e-12	0	3.21287	0	6830	1	8.88739e-12	1702	1	0	30410	0.000612536	3.21287	1751	1	0	9.52381	48.9796
ENSDARG00000095776	hccsal	protein_coding	2	14802966			Y			8.88739e-12	0	3.21287	0	6830	1	8.88739e-12	1702	1	0	30410	0.000612536	3.21287	1751	1	0	9.52381	48.9796
ENSDARG00000057769	si:dkey-10f21.3	protein_coding	2	14813462			Y			8.88739e-12	0	3.21287	0	6830	1	8.88739e-12	1702	1	0	30410	0.000612536	3.21287	1751	1	0	9.52381	48.9796
ENSDARG00000028131	hccsa	protein_coding	2	14819195			Y			8.88739e-12	0	3.21287	0	6830	1	8.88739e-12	1702	1	0	30410	0.000612536	3.21287	1751	1	0	9.52381	48.9796
ENSDARG00000057743	si:dkey-10f21.4	protein_coding	2	14855673			Y			8.88739e-12	0	2.75531	0	6830	1	8.88739e-12	1702	1	0	29211	0.00175668	2.75531	0	1	0	9.52381	48.9796
ENSDARG00000029856	cnn3b	protein_coding	2	14868993			Y			8.88739e-12	0	2.75531	0	6830	1	8.88739e-12	1702	1	0	29211	0.00175668	2.75531	0	1	0	9.52381	48.9796
ENSDARG00000005673	f3b	protein_coding	2	14921325			Y			8.88739e-12	0	2.75531	0	6830	1	8.88739e-12	1702	1	0	29211	0.00175668	2.75531	0	1	0	9.52381	48.9796
ENSDARG00000092084	si:dkey-61d19.4	processed_transcript	2	14922686			Y			8.88739e-12	0	2.75531	0	6830	1	8.88739e-12	1702	1	0	29211	0.00175668	2.75531	0	1	0	9.52381	48.9796
ENSDARG00000002947	abcd3b	protein_coding	2	14930111			Y			8.88739e-12	0	2.75531	0	6830	1	8.88739e-12	1702	1	0	29211	0.00175668	2.75531	0	1	0	9.52381	48.9796
ENSDARG00000017748	arhgap29b	protein_coding	2	14949001			Y			8.88739e-12	0	2.75531	0	6830	1	8.88739e-12	1702	1	0	29211	0.00175668	2.75531	0	1	0	9.52381	48.9796
ENSDARG00000083705		rRNA	2	14993850			Y			8.88739e-12	0	2.75531	0	5128	1	8.88739e-12	0	1	0	29211	0.00175668	2.75531	0	1	0	8.84354	48.9796
ENSDARG00000062661	si:ch211-195i6.4	protein_coding	2	15030259			Y			8.88739e-12	0	2.75531	0	5128	1	8.88739e-12	0	1	0	29211	0.00175668	2.75531	0	1	0	8.84354	48.9796
ENSDARG00000039979	zgc:103479	protein_coding	2	15120671			Y			8.88739e-12	0	2.75531	0	5128	1	8.88739e-12	0	1	0	29211	0.00175668	2.75531	0	1	0	8.84354	48.9796
ENSDARG00000039174	olfm3b	protein_coding	2	15164217			Y			8.88739e-12	0	2.75531	0	5128	1	8.88739e-12	0	1	0	29211	0.00175668	2.75531	0	1	0	8.84354	48.9796
ENSDARG00000009014	col11a1b	protein_coding	2	15210524			Y			8.88739e-12	0	2.75531	0	5128	1	8.88739e-12	0	1	0	29211	0.00175668	2.75531	0	1	0	8.84354	48.9796
ENSDARG00000095084	si:dkey-15i15.2	protein_coding	2	15406167			Y			8.88739e-12	0	2.75531	0	5128	1	8.88739e-12	0	1	0	29211	0.00175668	2.75531	0	1	0	8.84354	48.9796
ENSDARG00000013856	amy2a	protein_coding	2	15433338			Y			8.88739e-12	0	2.75531	0	5128	1	8.88739e-12	0	1	0	29211	0.00175668	2.75531	0	1	0	8.84354	48.9796
ENSDARG00000073713	wu:fk86g11	protein_coding	2	15610727			Y			8.88739e-12	0	2.75531	0	5128	1	8.88739e-12	0	1	0	29211	0.00175668	2.75531	0	1	0	8.84354	48.9796
ENSDARG00000093060	si:dkey-94a14.1	processed_transcript	2	15654136			Y			8.88739e-12	0	2.75531	0	5128	1	8.88739e-12	0	1	0	29211	0.00175668	2.75531	0	1	0	8.84354	48.9796
ENSDARG00000085350		rRNA	2	15689008			Y			8.88739e-12	0	2.75531	0	5128	1	8.88739e-12	0	1	0	29211	0.00175668	2.75531	0	1	0	8.84354	48.9796
ENSDARG00000084740		rRNA	2	15706358			Y			8.88739e-12	0	2.75531	0	5128	1	8.88739e-12	0	1	0	29211	0.00175668	2.75531	0	1	0	8.84354	48.9796
ENSDARG00000075962	si:ch211-255p13.2	protein_coding	2	15813972			Y			8.88739e-12	0	2.75531	0	5128	1	8.88739e-12	0	1	0	29211	0.00175668	2.75531	0	1	0	8.84354	48.9796
ENSDARG00000087277	selj	processed_transcript	2	15981489			Y			8.88739e-12	0	2.75531	0	5128	1	8.88739e-12	0	1	0	29211	0.00175668	2.75531	0	1	0	8.84354	48.9796
ENSDARG00000010956	sh3glb1	protein_coding	2	15994629			Y			8.88739e-12	0	2.75531	0	5128	1	8.88739e-12	0	1	0	29211	0.00175668	2.75531	0	1	0	8.84354	48.9796
ENSDARG00000012914	si:dkey-74f15.3	protein_coding	2	16019318			Y			8.88739e-12	0	2.75531	0	5128	1	8.88739e-12	0	1	0	29211	0.00175668	2.75531	0	1	0	8.84354	48.9796
ENSDARG00000079625	atr	protein_coding	2	16204868			Y			8.88739e-12	0	2.75531	0	5128	1	8.88739e-12	0	1	0	29211	0.00175668	2.75531	0	1	0	8.84354	48.9796
ENSDARG00000012325	zgc:110269	protein_coding	2	16270210			Y			8.88739e-12	0	2.75531	0	5128	1	8.88739e-12	0	1	0	29211	0.00175668	2.75531	0	1	0	8.84354	48.9796
ENSDARG00000019526	agfg1b	protein_coding	2	16280904			Y			8.88739e-12	0	2.75531	0	5128	1	8.88739e-12	0	1	0	29211	0.00175668	2.75531	0	1	0	8.84354	48.9796
ENSDARG00000039152	fbxo36	protein_coding	2	16302921			Y			8.88739e-12	0	2.75531	0	5128	1	8.88739e-12	0	1	0	29211	0.00175668	2.75531	0	1	0	8.84354	48.9796
ENSDARG00000079364	LOC100333220	protein_coding	2	16308194			Y			8.88739e-12	0	2.75531	0	5128	1	8.88739e-12	0	1	0	29211	0.00175668	2.75531	0	1	0	8.84354	48.9796
ENSDARG00000094988	si:dkeyp-13a3.6	processed_transcript	2	16324266			Y			8.88739e-12	0	2.75531	0	5128	1	8.88739e-12	0	1	0	29211	0.00175668	2.75531	0	1	0	8.84354	48.9796
ENSDARG00000095752	si:dkeyp-13a3.7	pseudogene	2	16329475			Y			8.88739e-12	0	2.75531	0	5128	1	8.88739e-12	0	1	0	29211	0.00175668	2.75531	0	1	0	8.84354	48.9796
ENSDARG00000094962	si:dkeyp-13a3.8	processed_transcript	2	16333444			Y			8.88739e-12	0	2.75531	0	5128	1	8.88739e-12	0	1	0	29211	0.00175668	2.75531	0	1	0	8.84354	48.9796
ENSDARG00000093791	si:dkeyp-13a3.9	processed_transcript	2	16347781			Y			8.88739e-12	0	2.75531	0	5128	1	8.88739e-12	0	1	0	29211	0.00175668	2.75531	0	1	0	8.84354	48.9796
ENSDARG00000020602	grk7a	protein_coding	2	16357036			Y			8.88739e-12	0	2.75531	0	5128	1	8.88739e-12	0	1	0	29211	0.00175668	2.75531	0	1	0	8.84354	48.9796
ENSDARG00000015790	atp1b3a	protein_coding	2	16368289			Y			8.88739e-12	0	2.75531	0	5128	1	8.88739e-12	0	1	0	29211	0.00175668	2.75531	0	1	0	8.84354	48.9796
ENSDARG00000092225	si:dkeyp-13a3.10	protein_coding	2	16406309			Y			8.88739e-12	0	2.75531	0	5128	1	8.88739e-12	0	1	0	29211	0.00175668	2.75531	0	1	0	8.84354	48.9796
ENSDARG00000091652	xrn1	protein_coding	2	16417594			Y			8.88739e-12	0	2.75531	0	5128	1	8.88739e-12	0	1	0	29211	0.00175668	2.75531	0	1	0	8.84354	48.9796
ENSDARG00000062864	gk5	protein_coding	2	16472899			Y			8.88739e-12	0	2.75531	0	5128	1	8.88739e-12	0	1	0	29211	0.00175668	2.75531	0	1	0	8.84354	48.9796
ENSDARG00000009740	ppp1r7	protein_coding	2	16517108			Y			8.88739e-12	0	2.75531	0	5128	1	8.88739e-12	0	1	0	29211	0.00175668	2.75531	0	1	0	8.84354	48.9796
ENSDARG00000006200	zgc:158450	protein_coding	2	16534447			Y			8.88739e-12	0	2.75531	0	5128	1	8.88739e-12	0	1	0	29211	0.00175668	2.75531	0	1	0	8.84354	48.9796
ENSDARG00000080942		snoRNA	2	16543809			Y			8.88739e-12	0	2.75531	0	5128	1	8.88739e-12	0	1	0	29211	0.00175668	2.75531	0	1	0	8.84354	48.9796
ENSDARG00000084411		snoRNA	2	16548754			Y			8.88739e-12	0	2.75531	0	5128	1	8.88739e-12	0	1	0	29211	0.00175668	2.75531	0	1	0	8.84354	48.9796
ENSDARG00000016771	tfa	protein_coding	2	16581396			Y			8.88739e-12	0	2.75531	0	5128	1	8.88739e-12	0	1	0	29211	0.00175668	2.75531	0	1	0	8.84354	48.9796
ENSDARG00000009436	ubxn7	protein_coding	2	16636583			Y			8.88739e-12	0	2.75531	0	5128	1	8.88739e-12	0	1	0	29211	0.00175668	2.75531	0	1	0	8.84354	48.9796
ENSDARG00000062427	si:ch211-117k11.1	protein_coding	2	16726157			Y			8.88739e-12	0	2.75531	0	5128	1	8.88739e-12	0	1	0	29211	0.00175668	2.75531	0	1	0	8.84354	48.9796
ENSDARG00000084026		rRNA	2	16768660			Y			8.88739e-12	0	2.75531	0	5128	1	8.88739e-12	0	1	0	29211	0.00175668	2.75531	0	1	0	8.84354	48.9796
ENSDARG00000077022	zgc:172298	protein_coding	2	16837577			Y			8.88739e-12	0	2.75531	0	5128	1	8.88739e-12	0	1	0	29211	0.00175668	2.75531	0	1	0	8.84354	48.9796
ENSDARG00000079158	NP_001137225.1	protein_coding	2	16876364			Y			8.88739e-12	0	2.75531	0	5128	1	8.88739e-12	0	1	0	29211	0.00175668	2.75531	0	1	0	8.84354	48.9796
ENSDARG00000020289	pif1	protein_coding	2	16918145			Y			8.88739e-12	0	2.75531	0	5128	1	8.88739e-12	0	1	0	29211	0.00175668	2.75531	0	1	0	8.84354	48.9796
ENSDARG00000079907	si:ch211-234e14.2	protein_coding	2	17003072			Y			8.88739e-12	0	2.75531	0	5128	1	8.88739e-12	0	1	0	29211	0.00175668	2.75531	0	1	0	8.84354	48.9796
ENSDARG00000093714	si:ch211-234e14.3	protein_coding	2	17021615			Y			8.88739e-12	0	2.75531	0	5128	1	8.88739e-12	0	1	0	29211	0.00175668	2.75531	0	1	0	8.84354	48.9796
ENSDARG00000015252	st3gal3l	protein_coding	2	17085994			Y			8.88739e-12	0	2.75531	0	5128	1	8.88739e-12	0	1	0	29211	0.00175668	2.75531	0	1	0	8.84354	48.9796
ENSDARG00000019103	si:ch211-262l3.1	protein_coding	2	17271981			Y			8.88739e-12	0	2.75531	0	5128	1	8.88739e-12	0	1	0	29211	0.00175668	2.75531	0	1	0	8.84354	48.9796
ENSDARG00000052296	si:dkey-183g16.1	protein_coding	2	17327706			Y			8.88739e-12	0	2.75531	0	5128	1	8.88739e-12	0	1	0	29211	0.00175668	2.75531	0	1	0	8.84354	48.9796
ENSDARG00000026569	si:dkey-183g16.2	protein_coding	2	17341146			Y			8.88739e-12	0	2.75531	0	5128	1	8.88739e-12	0	1	0	29211	0.00175668	2.75531	0	1	0	8.84354	48.9796
ENSDARG00000005754	ptprfb	protein_coding	2	17349918			Y			8.88739e-12	0	2.75531	0	5382	1	8.88739e-12	0	1	0	29211	0.00175668	2.75531	0	1	0	8.84354	48.9796
ENSDARG00000093789	si:dkey-21k10.2	processed_transcript	2	17382949			Y			8.88739e-12	0	2.75531	0	5128	1	8.88739e-12	0	1	0	29211	0.00175668	2.75531	0	1	0	8.84354	48.9796
ENSDARG00000085605		rRNA	2	17429460			Y			8.88739e-12	0	2.75531	0	5128	1	8.88739e-12	0	1	0	29211	0.00175668	2.75531	0	1	0	8.84354	48.9796
ENSDARG00000094091	si:dkey-21k10.3	processed_transcript	2	17478994			Y			8.88739e-12	0	2.75531	0	5890	1	8.88739e-12	0	1	0	29211	0.00175668	2.75531	0	1	0	9.52381	48.9796
ENSDARG00000010267	dpyd	protein_coding	2	17988789			Y			8.88739e-12	0	2.75531	0	9777	1	8.88739e-12	3508	1	0	29211	0.00175668	2.75531	0	1	0	11.5646	48.9796
ENSDARG00000015901	si:ch211-160l17.2	protein_coding	2	18274456			Y			8.88739e-12	0	2.75531	0	9777	1	8.88739e-12	3508	1	0	29211	0.00175668	2.75531	0	1	0	11.5646	48.9796
ENSDARG00000085845		rRNA	2	18375814			Y			8.88739e-12	0	2.75531	0	9777	1	8.88739e-12	3508	1	0	29211	0.00175668	2.75531	0	1	0	11.5646	48.9796
ENSDARG00000057315	rwdd3	pseudogene	2	18420634			Y			8.88739e-12	0	2.75531	0	9777	1	8.88739e-12	3508	1	0	29211	0.00175668	2.75531	0	1	0	11.5646	48.9796
ENSDARG00000057284	si:dkey-1p9.2	protein_coding	2	18434321			Y			8.88739e-12	0	2.75531	0	9777	1	8.88739e-12	3508	1	0	29211	0.00175668	2.75531	0	1	0	11.5646	48.9796
ENSDARG00000085516		miRNA	2	18434884			Y			8.88739e-12	0	2.75531	0	9777	1	8.88739e-12	3508	1	0	29211	0.00175668	2.75531	0	1	0	11.5646	48.9796
ENSDARG00000093408	si:dkey-1p9.3	protein_coding	2	18439678			Y			8.88739e-12	0	2.75531	0	9777	1	8.88739e-12	3508	1	0	29211	0.00175668	2.75531	0	1	0	11.5646	48.9796
ENSDARG00000095066	si:dkey-1p9.4	processed_transcript	2	18448331			Y			8.88739e-12	0	2.75531	0	9777	1	8.88739e-12	3508	1	0	29211	0.00175668	2.75531	0	1	0	11.5646	48.9796
ENSDARG00000093175	si:dkey-1p9.5	processed_transcript	2	18453186			Y		3	8.88739e-12	0	2.11584	0	10844	1	8.88739e-12	3508	1	0	31143	0.000319898	3.49499	1932	1	0	11.5646	49.6599
ENSDARG00000095093	si:dkey-236a14.4	protein_coding	2	18489887			Y		3	8.88739e-12	0	2.11584	0	10844	1	8.88739e-12	3508	1	0	31143	0.000319898	3.49499	1932	1	0	11.5646	49.6599
ENSDARG00000084510		miRNA	2	18490296			Y		3	8.88739e-12	0	2.11584	0	10844	1	8.88739e-12	3508	1	0	31143	0.000319898	3.49499	1932	1	0	11.5646	49.6599
ENSDARG00000069033	si:dkey-236a14.5	protein_coding	2	18493335			Y		3	8.88739e-12	0	2.11584	0	10844	1	8.88739e-12	3508	1	0	31143	0.000319898	3.49499	1932	1	0	11.5646	49.6599
ENSDARG00000077665	si:dkey-236a14.6	protein_coding	2	18506556			Y		3	8.88739e-12	0	2.11584	0	10844	1	8.88739e-12	3508	1	0	31143	0.000319898	3.49499	1932	1	0	11.5646	49.6599
ENSDARG00000095391	si:dkey-236a14.7	processed_transcript	2	18510804			Y		3	8.88739e-12	0	2.11584	0	10844	1	8.88739e-12	3508	1	0	31143	0.000319898	3.49499	1932	1	0	11.5646	49.6599
ENSDARG00000092075	si:dkey-236a14.10	protein_coding	2	18545728			Y		3	8.88739e-12	0	2.11584	0	10844	1	8.88739e-12	3508	1	0	31143	0.000319898	3.49499	1932	1	0	11.5646	49.6599
ENSDARG00000085735		miRNA	2	18546292			Y		3	8.88739e-12	0	2.11584	0	10844	1	8.88739e-12	3508	1	0	31143	0.000319898	3.49499	1932	1	0	11.5646	49.6599
ENSDARG00000057265	si:dkey-236a14.11	protein_coding	2	18549285			Y		3	8.88739e-12	0	2.11584	0	10844	1	8.88739e-12	3508	1	0	31143	0.000319898	3.49499	1932	1	0	11.5646	49.6599
ENSDARG00000084081		miRNA	2	18550793			Y		3	8.88739e-12	0	2.11584	0	10844	1	8.88739e-12	3508	1	0	31143	0.000319898	3.49499	1932	1	0	11.5646	49.6599
ENSDARG00000093610	si:dkey-236a14.12	processed_transcript	2	18556679			Y		3	8.88739e-12	0	2.11584	0	10844	1	8.88739e-12	3508	1	0	31143	0.000319898	3.49499	1932	1	0	11.5646	49.6599
ENSDARG00000057253	si:dkey-236a14.13	protein_coding	2	18561839			Y		3	8.88739e-12	0	2.11584	0	10844	1	8.88739e-12	3508	1	0	31143	0.000319898	3.49499	1932	1	0	11.5646	49.6599
ENSDARG00000082222	NR_030086.1	miRNA	2	18658781			Y		3	8.88739e-12	0	2.11584	0	10844	1	8.88739e-12	3508	1	0	31143	0.000319898	3.49499	1932	1	0	11.5646	49.6599
ENSDARG00000057209	si:dkey-108c13.2	protein_coding	2	18777292			Y		3	8.88739e-12	0	2.11584	0	10844	1	8.88739e-12	3508	1	0	31143	0.000319898	3.49499	1932	1	0	11.5646	49.6599
ENSDARG00000079671	si:dkey-108c13.1	protein_coding	2	18845341			Y		3	8.88739e-12	0	2.11584	0	10844	1	8.88739e-12	3508	1	0	31143	0.000319898	3.49499	1932	1	0	11.5646	49.6599
ENSDARG00000001913	si:ch211-153l6.5	protein_coding	2	18919836			Y		3	8.88739e-12	0	2.11584	0	20338	0.39369	0.404845	13917	0.00240791	2.61836	108673	1.57514e-49	48.8027	88870	1.70617e-49	48.768	12.2449	57.1429
ENSDARG00000076183	si:ch211-153l6.2	protein_coding	2	18957774			Y		3	8.88739e-12	0	2.11584	0	18437	0.806535	0.0933769	11549	0.0163383	1.78679	108673	1.57514e-49	48.8027	88870	1.70617e-49	48.768	12.2449	57.1429
ENSDARG00000093335	si:ch211-153l6.3	processed_transcript	2	18966911			Y		3	8.88739e-12	0	2.11584	0	18437	0.806535	0.0933769	11549	0.0163383	1.78679	108673	1.57514e-49	48.8027	88870	1.70617e-49	48.768	12.2449	57.1429
ENSDARG00000093463	si:ch211-153l6.4	processed_transcript	2	18971244			Y		3	8.88739e-12	0	2.11584	0	18437	0.806535	0.0933769	11549	0.0163383	1.78679	108673	1.57514e-49	48.8027	88870	1.70617e-49	48.768	12.2449	57.1429
ENSDARG00000092506	si:ch211-153l6.1	processed_transcript	2	18985447			Y		3	8.88739e-12	0	2.11584	0	18437	0.806535	0.0933769	11549	0.0163383	1.78679	108673	1.57514e-49	48.8027	88870	1.70617e-49	48.768	12.2449	57.1429
ENSDARG00000023701	zfyve9	protein_coding	2	19131620			Y			8.88739e-12	0	1.47638	0	7738	1	8.88739e-12	1140	1	0	25455	0.0333902	1.47638	0	1	0	11.5646	44.2177
ENSDARG00000075120	si:ch211-57g18.1	protein_coding	2	19180207			Y			8.88739e-12	0	1.47638	0	7738	1	8.88739e-12	1140	1	0	25455	0.0333902	1.47638	0	1	0	11.5646	44.2177
ENSDARG00000020192	cdc20	protein_coding	2	19218016			Y			8.88739e-12	0	1.47638	0	7738	1	8.88739e-12	1140	1	0	25455	0.0333902	1.47638	0	1	0	11.5646	44.2177
ENSDARG00000002412	elovl1a	protein_coding	2	19237376			Y			8.88739e-12	0	1.47638	0	7738	1	8.88739e-12	1140	1	0	25455	0.0333902	1.47638	0	1	0	11.5646	44.2177
ENSDARG00000093387	si:dkey-225f23.4	protein_coding	2	19270815			Y			8.88739e-12	0	1.47638	0	6598	1	8.88739e-12	0	1	0	25455	0.0333902	1.47638	0	1	0	10.8844	44.2177
ENSDARG00000095506	si:dkey-225f23.3	protein_coding	2	19323999			Y			8.88739e-12	0	1.47638	0	6598	1	8.88739e-12	0	1	0	25455	0.0333902	1.47638	0	1	0	10.8844	44.2177
ENSDARG00000069054	glula	protein_coding	2	19460034			Y			8.88739e-12	0	1.47638	0	6598	1	8.88739e-12	0	1	0	25455	0.0333902	1.47638	0	1	0	10.8844	44.2177
ENSDARG00000086991	Q7ZW49_DANRE	protein_coding	2	19615653			Y			8.88739e-12	0	1.47638	0	6598	1	8.88739e-12	0	1	0	25455	0.0333902	1.47638	0	1	0	10.8844	44.2177
ENSDARG00000089610	pbx1a	protein_coding	2	19717559			Y			8.88739e-12	0	1.47638	0	6598	1	8.88739e-12	0	1	0	25455	0.0333902	1.47638	0	1	0	10.8844	44.2177
ENSDARG00000089557		rRNA	2	19881796			Y			8.88739e-12	0	1.47638	0	6598	1	8.88739e-12	0	1	0	25455	0.0333902	1.47638	0	1	0	10.8844	44.2177
ENSDARG00000084583		rRNA	2	19950258			Y			8.88739e-12	0	1.47638	0	6598	1	8.88739e-12	0	1	0	25455	0.0333902	1.47638	0	1	0	10.8844	44.2177
ENSDARG00000069022	LOC555347	protein_coding	2	20213893			Y			8.88739e-12	0	1.39845	0	11280	1	8.88739e-12	2394	1	0	25153	0.0399533	1.39845	0	1	0	12.2449	43.5374
ENSDARG00000012709	agl	protein_coding	2	20242651			Y			8.88739e-12	0	1.39845	0	11280	1	8.88739e-12	2394	1	0	25153	0.0399533	1.39845	0	1	0	12.2449	43.5374
ENSDARG00000086822		rRNA	2	20255652			Y			8.88739e-12	0	1.39845	0	11280	1	8.88739e-12	2394	1	0	25153	0.0399533	1.39845	0	1	0	12.2449	43.5374
ENSDARG00000060622	si:ch211-267e7.2	protein_coding	2	20308866			Y			8.88739e-12	0	1.39845	0	11280	1	8.88739e-12	2394	1	0	25153	0.0399533	1.39845	0	1	0	12.2449	43.5374
ENSDARG00000075487	si:ch211-267e7.3	protein_coding	2	20325257			Y			8.88739e-12	0	1.39845	0	11280	1	8.88739e-12	2394	1	0	25153	0.0399533	1.39845	0	1	0	12.2449	43.5374
ENSDARG00000021480	si:ch211-267e7.7	protein_coding	2	20374342			Y			8.88739e-12	0	1.39845	0	13053	1	8.88739e-12	4167	1	0	25153	0.0399533	1.39845	0	1	0	12.9252	43.5374
ENSDARG00000092679	si:ch211-267e7.11	processed_transcript	2	20401639			Y			8.88739e-12	0	1.39845	0	13053	1	8.88739e-12	4167	1	0	25153	0.0399533	1.39845	0	1	0	12.9252	43.5374
ENSDARG00000076330	zgc:114069	protein_coding	2	20430282			Y			8.88739e-12	0	1.39845	0	13053	1	8.88739e-12	4167	1	0	25153	0.0399533	1.39845	0	1	0	12.9252	43.5374
ENSDARG00000092078	si:ch211-267e7.22	processed_transcript	2	20468899			Y			8.88739e-12	0	1.39845	0	13053	1	8.88739e-12	4167	1	0	25153	0.0399533	1.39845	0	1	0	12.9252	43.5374
ENSDARG00000005593	rxrga	protein_coding	2	20495131			Y			8.88739e-12	0	1.39845	0	13053	1	8.88739e-12	4167	1	0	25153	0.0399533	1.39845	0	1	0	12.9252	43.5374
ENSDARG00000080487		rRNA	2	20527154			Y			8.88739e-12	0	1.39845	0	13053	1	8.88739e-12	4167	1	0	25153	0.0399533	1.39845	0	1	0	12.9252	43.5374
ENSDARG00000010482	zgc:56698	protein_coding	2	20566497			Y			8.88739e-12	0	1.39845	0	13053	1	8.88739e-12	4167	1	0	25153	0.0399533	1.39845	0	1	0	12.9252	43.5374
ENSDARG00000052914	tpra	protein_coding	2	20584194			Y			8.88739e-12	0	1.39845	0	13053	1	8.88739e-12	4167	1	0	25153	0.0399533	1.39845	0	1	0	12.9252	43.5374
ENSDARG00000042671	NP_956910.2	protein_coding	2	20664286			Y			8.88739e-12	0	1.39845	0	13053	1	8.88739e-12	4167	1	0	25153	0.0399533	1.39845	0	1	0	12.9252	43.5374
ENSDARG00000011886	pdca	protein_coding	2	20678962			Y			8.88739e-12	0	1.39845	0	13053	1	8.88739e-12	4167	1	0	25153	0.0399533	1.39845	0	1	0	12.9252	43.5374
ENSDARG00000004539	ptgs2a	protein_coding	2	20712504			Y			8.88739e-12	0	1.39845	0	13053	1	8.88739e-12	4167	1	0	25153	0.0399533	1.39845	0	1	0	12.9252	43.5374
ENSDARG00000024546	cpla2	protein_coding	2	20721899			Y			8.88739e-12	0	1.39845	0	13053	1	8.88739e-12	4167	1	0	25153	0.0399533	1.39845	0	1	0	12.9252	43.5374
ENSDARG00000039142	arpc5a	protein_coding	2	20763673			Y			8.88739e-12	0	1.39845	0	13053	1	8.88739e-12	4167	1	0	25153	0.0399533	1.39845	0	1	0	12.9252	43.5374
ENSDARG00000078352	si:ch73-86n6.2	protein_coding	2	20775956			Y			8.88739e-12	0	1.39845	0	13053	1	8.88739e-12	4167	1	0	25153	0.0399533	1.39845	0	1	0	12.9252	43.5374
ENSDARG00000042656	zgc:103762	protein_coding	2	20788259			Y			8.88739e-12	0	1.39845	0	13053	1	8.88739e-12	4167	1	0	25153	0.0399533	1.39845	0	1	0	12.9252	43.5374
ENSDARG00000093951	si:ch211-279l9.7	processed_transcript	2	20796355			Y			8.88739e-12	0	1.39845	0	13053	1	8.88739e-12	4167	1	0	25153	0.0399533	1.39845	0	1	0	12.9252	43.5374
ENSDARG00000042652	si:ch211-279l9.6	protein_coding	2	20840352			Y			8.88739e-12	0	1.39845	0	13053	1	8.88739e-12	4167	1	0	25153	0.0399533	1.39845	0	1	0	12.9252	43.5374
ENSDARG00000016399	riok1	protein_coding	2	20859660			Y			8.88739e-12	0	1.39845	0	13053	1	8.88739e-12	4167	1	0	25153	0.0399533	1.39845	0	1	0	12.9252	43.5374
ENSDARG00000021200	zgc:113144	protein_coding	2	20873367			Y			8.88739e-12	0	1.39845	0	13053	1	8.88739e-12	4167	1	0	25153	0.0399533	1.39845	0	1	0	12.9252	43.5374
ENSDARG00000063544	si:ch211-279l9.5	protein_coding	2	20886317			Y			8.88739e-12	0	1.39845	0	13053	1	8.88739e-12	4167	1	0	25153	0.0399533	1.39845	0	1	0	12.9252	43.5374
ENSDARG00000013076	bmi1b	protein_coding	2	20960930			Y			8.88739e-12	0	1.39845	0	13053	1	8.88739e-12	4167	1	0	25153	0.0399533	1.39845	0	1	0	12.9252	43.5374
ENSDARG00000001940	zgc:152779	protein_coding	2	20970998			Y			8.88739e-12	0	1.39845	0	13053	1	8.88739e-12	4167	1	0	25153	0.0399533	1.39845	0	1	0	12.9252	43.5374
ENSDARG00000091879	si:dkey-29d8.3	protein_coding	2	20981903			Y			8.88739e-12	0	1.39845	0	13053	1	8.88739e-12	4167	1	0	25153	0.0399533	1.39845	0	1	0	12.9252	43.5374
ENSDARG00000094378	si:dkey-29d8.2	processed_transcript	2	21002878			Y			8.88739e-12	0	1.39845	0	13053	1	8.88739e-12	4167	1	0	25153	0.0399533	1.39845	0	1	0	12.9252	43.5374
ENSDARG00000028878	si:dkey-29d8.1	protein_coding	2	21026266			Y			8.88739e-12	0	1.39845	0	13053	1	8.88739e-12	4167	1	0	25153	0.0399533	1.39845	0	1	0	12.9252	43.5374
ENSDARG00000057751	si:ch211-145c23.4	protein_coding	2	21105860			Y			8.88739e-12	0	1.39845	0	12056	1	8.88739e-12	4167	1	0	25153	0.0399533	1.39845	0	1	0	12.9252	43.5374
ENSDARG00000039052	kbtbd5	protein_coding	2	21123259			Y			8.88739e-12	0	1.39845	0	12056	1	8.88739e-12	4167	1	0	25153	0.0399533	1.39845	0	1	0	12.9252	43.5374
ENSDARG00000039051	hhatla	protein_coding	2	21133813			Y			8.88739e-12	0	1.39845	0	12056	1	8.88739e-12	4167	1	0	25153	0.0399533	1.39845	0	1	0	12.9252	43.5374
ENSDARG00000062116	ctdsplb	protein_coding	2	21152242			Y			8.88739e-12	0	1.39845	0	12056	1	8.88739e-12	4167	1	0	25153	0.0399533	1.39845	0	1	0	12.9252	43.5374
ENSDARG00000086601		miRNA	2	21171567			Y			8.88739e-12	0	1.39845	0	12056	1	8.88739e-12	4167	1	0	25153	0.0399533	1.39845	0	1	0	12.9252	43.5374
ENSDARG00000034080	plcd1b	protein_coding	2	21184002			Y			8.88739e-12	0	1.39845	0	12056	1	8.88739e-12	4167	1	0	25153	0.0399533	1.39845	0	1	0	12.9252	43.5374
ENSDARG00000095232	si:ch211-12e1.5	processed_transcript	2	21228248			Y			8.88739e-12	0	1.39845	0	12056	1	8.88739e-12	4167	1	0	25153	0.0399533	1.39845	0	1	0	12.9252	43.5374
ENSDARG00000062272	si:ch211-12e1.4	protein_coding	2	21249272			Y			8.88739e-12	0	1.39845	0	12056	1	8.88739e-12	4167	1	0	25153	0.0399533	1.39845	0	1	0	12.9252	43.5374
ENSDARG00000024759	inhbab	protein_coding	2	21283052			Y			8.88739e-12	0	1.39845	0	12056	1	8.88739e-12	4167	1	0	25153	0.0399533	1.39845	0	1	0	12.9252	43.5374
ENSDARG00000094445	si:ch211-12e1.3	protein_coding	2	21337905			Y			8.88739e-12	0	1.39845	0	12056	1	8.88739e-12	4167	1	0	25153	0.0399533	1.39845	0	1	0	12.9252	43.5374
ENSDARG00000078986	si:ch211-202i17.3	protein_coding	2	21402070			Y			8.88739e-12	0	1.39845	0	12056	1	8.88739e-12	4167	1	0	25153	0.0399533	1.39845	0	1	0	12.9252	43.5374
ENSDARG00000016253	zgc:92116	protein_coding	2	21404875			Y			8.88739e-12	0	1.39845	0	12056	1	8.88739e-12	4167	1	0	25153	0.0399533	1.39845	0	1	0	12.9252	43.5374
ENSDARG00000057184	zgc:55781	protein_coding	2	21416700			Y			8.88739e-12	0	1.39845	0	12056	1	8.88739e-12	4167	1	0	25153	0.0399533	1.39845	0	1	0	12.9252	43.5374
ENSDARG00000062251	zgc:158346	protein_coding	2	21430651			Y			8.88739e-12	0	1.39845	0	12056	1	8.88739e-12	4167	1	0	25153	0.0399533	1.39845	0	1	0	12.9252	43.5374
ENSDARG00000085517		rRNA	2	21451846			Y			8.88739e-12	0	1.39845	0	12056	1	8.88739e-12	4167	1	0	25153	0.0399533	1.39845	0	1	0	12.9252	43.5374
ENSDARG00000075211	chd7	protein_coding	2	21562193			Y			8.88739e-12	0	1.39845	0	12056	1	8.88739e-12	4167	1	0	25153	0.0399533	1.39845	0	1	0	12.9252	43.5374
ENSDARG00000020261	rab2a	protein_coding	2	21618206			Y			8.88739e-12	0	1.39845	0	12056	1	8.88739e-12	4167	1	0	25153	0.0399533	1.39845	0	1	0	12.9252	43.5374
ENSDARG00000039098	ca8	protein_coding	2	21651559			Y			8.88739e-12	0	1.39845	0	12056	1	8.88739e-12	4167	1	0	25153	0.0399533	1.39845	0	1	0	12.9252	43.5374
ENSDARG00000080928		miRNA	2	21685669			Y			8.88739e-12	0	1.39845	0	12056	1	8.88739e-12	4167	1	0	25153	0.0399533	1.39845	0	1	0	12.9252	43.5374
ENSDARG00000032317	tox	protein_coding	2	21779436			Y			8.88739e-12	0	1.39845	0	9662	1	8.88739e-12	1773	1	0	25153	0.0399533	1.39845	0	1	0	12.2449	43.5374
ENSDARG00000069018	cyp7a1a	protein_coding	2	21946657			Y			8.88739e-12	0	1.39845	0	9662	1	8.88739e-12	1773	1	0	25153	0.0399533	1.39845	0	1	0	12.2449	43.5374
ENSDARG00000088073	zgc:114139	protein_coding	2	22001581			Y			8.88739e-12	0	1.39845	0	9662	1	8.88739e-12	1773	1	0	25153	0.0399533	1.39845	0	1	0	12.2449	43.5374
ENSDARG00000027590	sept2	protein_coding	2	22049350			Y			8.88739e-12	0	1.39845	0	9662	1	8.88739e-12	1773	1	0	25153	0.0399533	1.39845	0	1	0	12.2449	43.5374
ENSDARG00000039022	stk25b	protein_coding	2	22075319			Y			8.88739e-12	0	1.39845	0	9662	1	8.88739e-12	1773	1	0	25153	0.0399533	1.39845	0	1	0	12.2449	43.5374
ENSDARG00000008807	bokb	protein_coding	2	22097859			Y			8.88739e-12	0	1.39845	0	9662	1	8.88739e-12	1773	1	0	25153	0.0399533	1.39845	0	1	0	12.2449	43.5374
ENSDARG00000077323	thap4	protein_coding	2	22110767			Y			8.88739e-12	0	1.39845	0	9662	1	8.88739e-12	1773	1	0	25153	0.0399533	1.39845	0	1	0	12.2449	43.5374
ENSDARG00000029848	zgc:161973	protein_coding	2	22117431			Y			8.88739e-12	0	1.39845	0	9662	1	8.88739e-12	1773	1	0	25153	0.0399533	1.39845	0	1	0	12.2449	43.5374
ENSDARG00000087612		rRNA	2	22130366			Y			8.88739e-12	0	1.39845	0	9662	1	8.88739e-12	1773	1	0	25153	0.0399533	1.39845	0	1	0	12.2449	43.5374
ENSDARG00000018478	agxtb	protein_coding	2	22134387			Y			8.88739e-12	0	1.39845	0	9662	1	8.88739e-12	1773	1	0	25153	0.0399533	1.39845	0	1	0	12.2449	43.5374
ENSDARG00000062024	kif1ab	protein_coding	2	22152026			Y			8.88739e-12	0	1.39845	0	9662	1	8.88739e-12	1773	1	0	25153	0.0399533	1.39845	0	1	0	12.2449	43.5374
ENSDARG00000088645		rRNA	2	22159306			Y			8.88739e-12	0	1.39845	0	9662	1	8.88739e-12	1773	1	0	25153	0.0399533	1.39845	0	1	0	12.2449	43.5374
ENSDARG00000093112	espnl	protein_coding	2	22223136			Y			8.88739e-12	0	1.39845	0	9662	1	8.88739e-12	1773	1	0	25153	0.0399533	1.39845	0	1	0	12.2449	43.5374
ENSDARG00000031343	rab6bb	protein_coding	2	22253138			Y			8.88739e-12	0	1.39845	0	9662	1	8.88739e-12	1773	1	0	25153	0.0399533	1.39845	0	1	0	12.2449	43.5374
ENSDARG00000056784	aire	protein_coding	2	22266590			Y			8.88739e-12	0	1.39845	0	9662	1	8.88739e-12	1773	1	0	25153	0.0399533	1.39845	0	1	0	12.2449	43.5374
ENSDARG00000061948	amotl2b	protein_coding	2	22309476			Y			8.88739e-12	0	1.39845	0	9662	1	8.88739e-12	1773	1	0	25153	0.0399533	1.39845	0	1	0	12.2449	43.5374
ENSDARG00000077201	myo7bb	protein_coding	2	22338706			Y			8.88739e-12	0	1.39845	0	9662	1	8.88739e-12	1773	1	0	25153	0.0399533	1.39845	0	1	0	12.2449	43.5374
ENSDARG00000084676		rRNA	2	22354929			Y			8.88739e-12	0	1.39845	0	9662	1	8.88739e-12	1773	1	0	25153	0.0399533	1.39845	0	1	0	12.2449	43.5374
ENSDARG00000079352	sap130b	protein_coding	2	22391020			Y			8.88739e-12	0	1.39845	0	9662	1	8.88739e-12	1773	1	0	25153	0.0399533	1.39845	0	1	0	12.2449	43.5374
ENSDARG00000031709	zgc:136639	protein_coding	2	22427784			Y			8.88739e-12	0	1.39845	0	9662	1	8.88739e-12	1773	1	0	25153	0.0399533	1.39845	0	1	0	12.2449	43.5374
ENSDARG00000093442	zgc:136639os	processed_transcript	2	22443926			Y			8.88739e-12	0	1.39845	0	9662	1	8.88739e-12	1773	1	0	25153	0.0399533	1.39845	0	1	0	12.2449	43.5374
ENSDARG00000079229	si:dkey-5i22.6	protein_coding	2	22451602			Y			8.88739e-12	0	1.39845	0	9662	1	8.88739e-12	1773	1	0	25153	0.0399533	1.39845	0	1	0	12.2449	43.5374
ENSDARG00000011373	mknk2a	protein_coding	2	22464436			Y			8.88739e-12	0	1.39845	0	9662	1	8.88739e-12	1773	1	0	25153	0.0399533	1.39845	0	1	0	12.2449	43.5374
ENSDARG00000005458	csnk1g2a	protein_coding	2	22496685			Y			8.88739e-12	0	1.39845	0	9662	1	8.88739e-12	1773	1	0	25153	0.0399533	1.39845	0	1	0	12.2449	43.5374
ENSDARG00000061908	si:dkey-218h11.4	protein_coding	2	22538891			Y			8.88739e-12	0	1.39845	0	9662	1	8.88739e-12	1773	1	0	25153	0.0399533	1.39845	0	1	0	12.2449	43.5374
ENSDARG00000093680	si:dkey-218h11.6	protein_coding	2	22588033			Y			8.88739e-12	0	1.39845	0	9662	1	8.88739e-12	1773	1	0	25153	0.0399533	1.39845	0	1	0	12.2449	43.5374
ENSDARG00000033971	prrx1a	protein_coding	2	22622894			Y			8.88739e-12	0	1.39845	0	9662	1	8.88739e-12	1773	1	0	25153	0.0399533	1.39845	0	1	0	12.2449	43.5374
ENSDARG00000006862	kifap3	protein_coding	2	22680583			Y			8.88739e-12	0	1.39845	0	9662	1	8.88739e-12	1773	1	0	25153	0.0399533	1.39845	0	1	0	12.2449	43.5374
ENSDARG00000023053	si:dkeyp-92f1.1	protein_coding	2	22753914			Y			8.88739e-12	0	1.39845	0	9662	1	8.88739e-12	1773	1	0	25153	0.0399533	1.39845	0	1	0	12.2449	43.5374
ENSDARG00000010381	rnf2	protein_coding	2	22809088			Y			8.88739e-12	0	1.39845	0	9662	1	8.88739e-12	1773	1	0	25153	0.0399533	1.39845	0	1	0	12.2449	43.5374
ENSDARG00000013946	ivns1abpb	protein_coding	2	22837433			Y			8.88739e-12	0	1.39845	0	9662	1	8.88739e-12	1773	1	0	25153	0.0399533	1.39845	0	1	0	12.2449	43.5374
ENSDARG00000093681	si:ch73-129a22.11	protein_coding	2	22861058			Y			8.88739e-12	0	1.39845	0	9662	1	8.88739e-12	1773	1	0	25153	0.0399533	1.39845	0	1	0	12.2449	43.5374
ENSDARG00000003209	si:ch73-129a22.10	protein_coding	2	22862113			Y			8.88739e-12	0	1.39845	0	9662	1	8.88739e-12	1773	1	0	25153	0.0399533	1.39845	0	1	0	12.2449	43.5374
ENSDARG00000092843	si:ch73-129a22.9	processed_transcript	2	22866049			Y			8.88739e-12	0	1.39845	0	9662	1	8.88739e-12	1773	1	0	25153	0.0399533	1.39845	0	1	0	12.2449	43.5374
ENSDARG00000038988	si:ch73-129a22.7	protein_coding	2	22890713			Y			8.88739e-12	0	1.39845	0	9662	1	8.88739e-12	1773	1	0	25153	0.0399533	1.39845	0	1	0	12.2449	43.5374
ENSDARG00000095383	si:ch73-129a22.8	protein_coding	2	22892854			Y			8.88739e-12	0	1.39845	0	9662	1	8.88739e-12	1773	1	0	25153	0.0399533	1.39845	0	1	0	12.2449	43.5374
ENSDARG00000095203	si:ch73-129a22.6	processed_transcript	2	22897768			Y			8.88739e-12	0	1.39845	0	9662	1	8.88739e-12	1773	1	0	25153	0.0399533	1.39845	0	1	0	12.2449	43.5374
ENSDARG00000055056	si:ch73-129a22.5	protein_coding	2	22929932			Y			8.88739e-12	0	1.39845	0	9662	1	8.88739e-12	1773	1	0	25153	0.0399533	1.39845	0	1	0	12.2449	43.5374
ENSDARG00000094932	si:ch73-129a22.4	protein_coding	2	22932438			Y			8.88739e-12	0	1.39845	0	9662	1	8.88739e-12	1773	1	0	25153	0.0399533	1.39845	0	1	0	12.2449	43.5374
ENSDARG00000093472	si:ch73-129a22.3	processed_transcript	2	22934951			Y			8.88739e-12	0	1.39845	0	9662	1	8.88739e-12	1773	1	0	25153	0.0399533	1.39845	0	1	0	12.2449	43.5374
ENSDARG00000093324	si:ch73-129a22.2	protein_coding	2	22966019			Y			8.88739e-12	0	1.39845	0	9662	1	8.88739e-12	1773	1	0	25153	0.0399533	1.39845	0	1	0	12.2449	43.5374
ENSDARG00000093682	si:ch73-129a22.1	protein_coding	2	22968306			Y			8.88739e-12	0	1.39845	0	9662	1	8.88739e-12	1773	1	0	25153	0.0399533	1.39845	0	1	0	12.2449	43.5374
ENSDARG00000079368	A8WGD4_DANRE	protein_coding	2	22977987			Y			8.88739e-12	0	1.39845	0	9662	1	8.88739e-12	1773	1	0	25153	0.0399533	1.39845	0	1	0	12.2449	43.5374
ENSDARG00000068922	hfm1	protein_coding	2	22984098			Y			8.88739e-12	0	1.39845	0	9662	1	8.88739e-12	1773	1	0	25153	0.0399533	1.39845	0	1	0	12.2449	43.5374
ENSDARG00000068920	znf644	protein_coding	2	23014596			Y			8.88739e-12	0	1.39845	0	9662	1	8.88739e-12	1773	1	0	25153	0.0399533	1.39845	0	1	0	12.2449	43.5374
ENSDARG00000062113	im:7140212	protein_coding	2	23046115			Y			8.88739e-12	0	1.39845	0	9662	1	8.88739e-12	1773	1	0	25153	0.0399533	1.39845	0	1	0	12.2449	43.5374
ENSDARG00000019489	gtf2b	protein_coding	2	23053276			Y			8.88739e-12	0	1.39845	0	9662	1	8.88739e-12	1773	1	0	25153	0.0399533	1.39845	0	1	0	12.2449	43.5374
ENSDARG00000006705	pkn2	protein_coding	2	23068424			Y			8.88739e-12	0	1.39845	0	9662	1	8.88739e-12	1773	1	0	25153	0.0399533	1.39845	0	1	0	12.2449	43.5374
ENSDARG00000085292		rRNA	2	23111019			Y			8.88739e-12	0	1.39845	0	9662	1	8.88739e-12	1773	1	0	25153	0.0399533	1.39845	0	1	0	12.2449	43.5374
ENSDARG00000015849	zgc:56628	protein_coding	2	23132627			Y			8.88739e-12	0	1.39845	0	9662	1	8.88739e-12	1773	1	0	25153	0.0399533	1.39845	0	1	0	12.2449	43.5374
ENSDARG00000062078	hs2st1a	protein_coding	2	23149705			Y			8.88739e-12	0	1.39845	0	9662	1	8.88739e-12	1773	1	0	25153	0.0399533	1.39845	0	1	0	12.2449	43.5374
ENSDARG00000074940	sep15	protein_coding	2	23182115			Y			8.88739e-12	0	1.39845	0	9662	1	8.88739e-12	1773	1	0	25153	0.0399533	1.39845	0	1	0	12.2449	43.5374
ENSDARG00000092292	si:dkey-43b14.6	protein_coding	2	23194397			Y			8.88739e-12	0	1.39845	0	9662	1	8.88739e-12	1773	1	0	25153	0.0399533	1.39845	0	1	0	12.2449	43.5374
ENSDARG00000056894	si:dkey-43b14.7	protein_coding	2	23195649			Y			8.88739e-12	0	1.39845	0	9662	1	8.88739e-12	1773	1	0	25153	0.0399533	1.39845	0	1	0	12.2449	43.5374
ENSDARG00000076397	si:dkey-43b14.8	processed_transcript	2	23230502			Y			8.88739e-12	0	1.39845	0	9662	1	8.88739e-12	1773	1	0	25153	0.0399533	1.39845	0	1	0	12.2449	43.5374
ENSDARG00000056876	si:dkey-43b14.9	protein_coding	2	23235660			Y			8.88739e-12	0	1.39845	0	9662	1	8.88739e-12	1773	1	0	25153	0.0399533	1.39845	0	1	0	12.2449	43.5374
ENSDARG00000092869	si:dkey-43b14.3	processed_transcript	2	23258737			Y			8.88739e-12	0	1.48676	0	8496	1	8.88739e-12	1773	1	0	25494	0.032602	1.48676	0	1	0	11.5646	44.2177
ENSDARG00000009793	crsp7	protein_coding	2	23298624			Y			8.88739e-12	0	1.48676	0	8496	1	8.88739e-12	1773	1	0	25494	0.032602	1.48676	0	1	0	11.5646	44.2177
ENSDARG00000035858	cnn2	protein_coding	2	23309714			Y			8.88739e-12	0	1.48676	0	8496	1	8.88739e-12	1773	1	0	25494	0.032602	1.48676	0	1	0	11.5646	44.2177
ENSDARG00000035859	si:rp71-39b20.7	protein_coding	2	23321879			Y			8.88739e-12	0	1.48676	0	8496	1	8.88739e-12	1773	1	0	25494	0.032602	1.48676	0	1	0	11.5646	44.2177
ENSDARG00000035860	rps28	protein_coding	2	23354448			Y			8.88739e-12	0	1.58271	0	6723	1	8.88739e-12	0	1	0	25833	0.0261389	1.58271	0	1	0	10.8844	44.898
ENSDARG00000084731		rRNA	2	23358056			Y			8.88739e-12	0	1.58271	0	6723	1	8.88739e-12	0	1	0	25833	0.0261389	1.58271	0	1	0	10.8844	44.898
ENSDARG00000035861	si:rp71-39b20.4	protein_coding	2	23359248			Y			8.88739e-12	0	1.58271	0	6723	1	8.88739e-12	0	1	0	25833	0.0261389	1.58271	0	1	0	10.8844	44.898
ENSDARG00000093243	si:rp71-39b20.6	processed_transcript	2	23366305			Y			8.88739e-12	0	1.58271	0	6723	1	8.88739e-12	0	1	0	25833	0.0261389	1.58271	0	1	0	10.8844	44.898
ENSDARG00000035862	insl3	protein_coding	2	23375494			Y			8.88739e-12	0	1.58271	0	6723	1	8.88739e-12	0	1	0	25833	0.0261389	1.58271	0	1	0	10.8844	44.898
ENSDARG00000091306	si:rp71-39b20.3	protein_coding	2	23401945			Y			8.88739e-12	0	1.58271	0	6723	1	8.88739e-12	0	1	0	25833	0.0261389	1.58271	0	1	0	10.8844	44.898
ENSDARG00000061800	si:dkey-208k22.6	protein_coding	2	23456213			Y			8.88739e-12	0	1.58271	0	8460	1	8.88739e-12	2329	1	0	25833	0.0261389	1.58271	0	1	0	10.8844	44.898
ENSDARG00000061797	zgc:154006	protein_coding	2	23461785			Y			8.88739e-12	0	1.58271	0	8460	1	8.88739e-12	2329	1	0	25833	0.0261389	1.58271	0	1	0	10.8844	44.898
ENSDARG00000003607	nr2f6a	protein_coding	2	23477764			Y			8.88739e-12	0	1.58271	0	8460	1	8.88739e-12	2329	1	0	25833	0.0261389	1.58271	0	1	0	10.8844	44.898
ENSDARG00000076972	si:dkey-208k22.3	protein_coding	2	23495059			Y			8.88739e-12	0	1.58271	0	8460	1	8.88739e-12	2329	1	0	25833	0.0261389	1.58271	0	1	0	10.8844	44.898
ENSDARG00000038955	si:dkey-208k22.2	protein_coding	2	23508686			Y			8.88739e-12	0	1.58271	0	8460	1	8.88739e-12	2329	1	0	25833	0.0261389	1.58271	0	1	0	10.8844	44.898
ENSDARG00000093462	si:dkey-208k22.1	processed_transcript	2	23513106			Y			8.88739e-12	0	1.58271	0	8460	1	8.88739e-12	2329	1	0	25833	0.0261389	1.58271	0	1	0	10.8844	44.898
ENSDARG00000076265	si:dkey-77a20.8	protein_coding	2	23515198			Y			8.88739e-12	0	1.58271	0	8460	1	8.88739e-12	2329	1	0	25833	0.0261389	1.58271	0	1	0	10.8844	44.898
ENSDARG00000092954	im:6901724	protein_coding	2	23543963			Y			8.88739e-12	0	1.58271	0	8460	1	8.88739e-12	2329	1	0	25833	0.0261389	1.58271	0	1	0	10.8844	44.898
ENSDARG00000056475	trnau1apl	protein_coding	2	23546710			Y			8.88739e-12	0	1.58271	0	8460	1	8.88739e-12	2329	1	0	25833	0.0261389	1.58271	0	1	0	10.8844	44.898
ENSDARG00000056464	fitm1	protein_coding	2	23555464			Y			8.88739e-12	0	1.58271	0	8460	1	8.88739e-12	2329	1	0	25833	0.0261389	1.58271	0	1	0	10.8844	44.898
ENSDARG00000079782	vmhcl	protein_coding	2	23574503			Y			8.88739e-12	0	1.58271	0	8460	1	8.88739e-12	2329	1	0	25833	0.0261389	1.58271	0	1	0	10.8844	44.898
ENSDARG00000079564	vmhc	protein_coding	2	23594235			Y			8.88739e-12	0	1.58271	0	8460	1	8.88739e-12	2329	1	0	25833	0.0261389	1.58271	0	1	0	10.8844	44.898
ENSDARG00000083623	NR_030519.1	miRNA	2	23602850			Y			8.88739e-12	0	1.58271	0	8460	1	8.88739e-12	2329	1	0	25833	0.0261389	1.58271	0	1	0	10.8844	44.898
[truncated: 29,055 more rows]
