# Supplementary material for: Comparative Oncogenomic Analysis of Copy Number Alterations in Human and Zebrafish Tumors Enables Cancer Driver Discovery
Source: PLoS Genet. 2013 Aug 29;9(8):e1003734. doi: 10.1371/journal.pgen.1003734 (PMC3757083; doi:10.1371/journal.pgen.1003734)
Supplement: Dataset S4 — Gene-based copy-number status in 23 human MPNST samples, comprising per-sample segment values, JISTIC results, and final calls. (XLSX) [file pgen.1003734.s004.xlsx]

## Sheet: column_key
Column group headers				#	Column header	Explanation
Human gene annotations					Hs: gene ID	Human ENSEMBL gene id
					Hs: gene symbol	Human gene symbol, if available
					Hs: gene biotype	Human gene biotype (Ensembl designation)
					Hs: chromosome	Human chromosome
					Hs: chromosome arm	Human chromosome arm
					Hs: chromosome band	Human chromosome band
					Hs: start coordinate	Human gene start coord
FINAL calls: gains and losses	LARGE	AMP	CALL		Hs:AMP-LARGE	Y if called as large gain in human
	FOCAL	AMP	CALL		Hs:AMP-FOCAL	Y (or Y') if called as a (weakly supported) focal gain in human
	LARGE	DEL	CALL		Hs:DEL-LARGE	Y if called as large loss in human
	FOCAL	DEL	CALL		Hs:DEL-FOCAL	Y (or Y') if called as a (weakly supported) focal loss in human
JISTIC results (standard and focal): G-scores, Q-values, -log10-transformed Q-values	stndrd	AMP	GSCORE		Hs:stndrd:AMP__GSCORE	Hs/gain: JISTIC Q-values, standard mode
	stndrd	AMP	QVAL		Hs:stndrd:AMP__QVAL	Hs/gain: JISTIC Q-values, standard mode
	stndrd	AMP	-lg(QVAL)		Hs:stndrd:AMP__-lg(QVAL)	Hs/gain: JISTIC Q-values (-log10 transformed), standard mode
	focal	AMP	GSCORE		Hs:focal:AMP__GSCORE	Hs/gain: JISTIC Q-values, focal mode
	focal	AMP	QVAL		Hs:focal:AMP__QVAL	Hs/gain: JISTIC Q-values, focal mode
	focal	AMP	-lg(QVAL)		Hs:focal:AMP__-lg(QVAL)	Hs/gain: JISTIC Q-values (-log10 transformed), focal mode
	stndrd	DEL	GSCORE		Hs:stndrd:DEL__GSCORE	Hs/loss: JISTIC Q-values, standard mode
	stndrd	DEL	QVAL		Hs:stndrd:DEL__QVAL	Hs/loss: JISTIC Q-values, standard mode
	stndrd	DEL	-lg(QVAL)		Hs:stndrd:DEL__-lg(QVAL)	Hs/loss: JISTIC Q-values (-log10 transformed), standard mode
	focal	DEL	GSCORE		Hs:focal:DEL__GSCORE	Hs/loss: JISTIC Q-values, focal mode
	focal	DEL	QVAL		Hs:focal:DEL__QVAL	Hs/loss: JISTIC Q-values, focal mode
	focal	DEL	-lg(QVAL)		Hs:focal:DEL__-lg(QVAL)	Hs/loss: JISTIC Q-values (-log10 transformed), focal mode
Frequencies above/below cutoffs (0.2 / -0.2)		AMP	FREQ		Hs: % samples > 0.2	Hs/gain: Frequency of samples (23 total) with an amplitude (post-segmentation) above 0.2
		DEL	FREQ		Hs: % samples < -0.2	Hs/loss: Frequency of samples (23 total) with an amplitude (post-segmentation) below -0.2
Human samples (post-segmentation values)					HM1	23 human MPNST samples; gene-based amplitude values based on post-segmentation data. Sample identifiers are consistent with those used in (Beert et al,. 2011) and the corresponding ArrayExpress entry (Experiment ID: E-MEXP-3052).
					HM2
					HM3
					HM4
					HM5
					HM6
					HM7b
					HM8b
					HM10
					HM12
					HM13a
					HM14a
					HM15
					HM17
					HM19b
					HM20a
					HM22
					HM23
					HM24
					HM25
					HM26
					HM28
					HM30

## Sheet: Hs-DATA
Human gene annotations							FINAL calls: gains and losses				JISTIC results (standard and focal): G-scores, Q-values, -log10-transformed Q-values												Frequencies above/below cutoffs (0.2 / -0.2)		Human samples (post-segmentation values)
							LARGE	FOCAL	LARGE	FOCAL	stndrd	stndrd	stndrd	focal	focal	focal	stndrd	stndrd	stndrd	focal	focal	focal
							AMP	AMP	DEL	DEL	AMP	AMP	AMP	AMP	AMP	AMP	DEL	DEL	DEL	DEL	DEL	DEL	AMP	DEL
							CALL	CALL	CALL	CALL	GSCORE	QVAL	-lg(QVAL)	GSCORE	QVAL	-lg(QVAL)	GSCORE	QVAL	-lg(QVAL)	GSCORE	QVAL	-lg(QVAL)	FREQ	FREQ
Hs: gene ID	Hs: gene symbol	Hs: gene biotype	Hs: chromosome	Hs: chromosome arm	Hs: chromosome band	Hs: start coordinate	Hs:AMP-LARGE	Hs:AMP-FOCAL	Hs:DEL-LARGE	Hs:DEL-FOCAL	Hs:stndrd:AMP__GSCORE	Hs:stndrd:AMP__QVAL	Hs:stndrd:AMP__-lg(QVAL)	Hs:focal:AMP__GSCORE	Hs:focal:AMP__QVAL	Hs:focal:AMP__-lg(QVAL)	Hs:stndrd:DEL__GSCORE	Hs:stndrd:DEL__QVAL	Hs:stndrd:DEL__-lg(QVAL)	Hs:focal:DEL__GSCORE	Hs:focal:DEL__QVAL	Hs:focal:DEL__-lg(QVAL)	Hs: % samples > 0.2	Hs: % samples < -0.2	HM1	HM2	HM3	HM4	HM5	HM6	HM7b	HM8b	HM10	HM12	HM13a	HM14a	HM15	HM17	HM19b	HM20a	HM22	HM23	HM24	HM25	HM26	HM28	HM30
ENSG00000223972	DDX11L1	processed_transcript	1	P	p36.33	11869			Y		2671	1	0	1642	0.986015	0.00611659	3499	0.701026	0.154266	0	1	0	13.0435	47.8261	-0.0305	0.1067	0.5202	0.0995	-0.5235	-0.228	-0.315	-0.0772	-0.2378	0.0062	-0.4182	-0.378	-0.1541	0.1754	-0.0087	-0.2715	0.509	-0.299	0.0948	-0.3514	-0.2039	1.6422	-0.2741
ENSG00000253101	AL627309.2	processed_transcript	1	P	p36.33	11869			Y		2671	1	0	1642	0.986015	0.00611659	3499	0.701026	0.154266	0	1	0	13.0435	47.8261	-0.0305	0.1067	0.5202	0.0995	-0.5235	-0.228	-0.315	-0.0772	-0.2378	0.0062	-0.4182	-0.378	-0.1541	0.1754	-0.0087	-0.2715	0.509	-0.299	0.0948	-0.3514	-0.2039	1.6422	-0.2741
ENSG00000227232	WASH7P	pseudogene	1	P	p36.33	14363			Y		2671	1	0	1642	0.986015	0.00611659	3499	0.701026	0.154266	0	1	0	13.0435	47.8261	-0.0305	0.1067	0.5202	0.0995	-0.5235	-0.228	-0.315	-0.0772	-0.2378	0.0062	-0.4182	-0.378	-0.1541	0.1754	-0.0087	-0.2715	0.509	-0.299	0.0948	-0.3514	-0.2039	1.6422	-0.2741
ENSG00000243485	MIR1302-9	processed_transcript	1	P	p36.33	29554			Y		2671	1	0	1642	0.986015	0.00611659	3499	0.701026	0.154266	0	1	0	13.0435	47.8261	-0.0305	0.1067	0.5202	0.0995	-0.5235	-0.228	-0.315	-0.0772	-0.2378	0.0062	-0.4182	-0.378	-0.1541	0.1754	-0.0087	-0.2715	0.509	-0.299	0.0948	-0.3514	-0.2039	1.6422	-0.2741
ENSG00000221311	MIR1302-9	miRNA	1	P	p36.33	30366			Y		2671	1	0	1642	0.986015	0.00611659	3499	0.701026	0.154266	0	1	0	13.0435	47.8261	-0.0305	0.1067	0.5202	0.0995	-0.5235	-0.228	-0.315	-0.0772	-0.2378	0.0062	-0.4182	-0.378	-0.1541	0.1754	-0.0087	-0.2715	0.509	-0.299	0.0948	-0.3514	-0.2039	1.6422	-0.2741
ENSG00000237613	FAM138A	protein_coding	1	P	p36.33	34554			Y		2671	1	0	1642	0.986015	0.00611659	3499	0.701026	0.154266	0	1	0	13.0435	47.8261	-0.0305	0.1067	0.5202	0.0995	-0.5235	-0.228	-0.315	-0.0772	-0.2378	0.0062	-0.4182	-0.378	-0.1541	0.1754	-0.0087	-0.2715	0.509	-0.299	0.0948	-0.3514	-0.2039	1.6422	-0.2741
ENSG00000240361	OR4G11P	pseudogene	1	P	p36.33	62948			Y		2671	1	0	1642	0.986015	0.00611659	3499	0.701026	0.154266	0	1	0	13.0435	47.8261	-0.0305	0.1067	0.5202	0.0995	-0.5235	-0.228	-0.315	-0.0772	-0.2378	0.0062	-0.4182	-0.378	-0.1541	0.1754	-0.0087	-0.2715	0.509	-0.299	0.0948	-0.3514	-0.2039	1.6422	-0.2741
ENSG00000177693	OR4F5	protein_coding	1	P	p36.33	69055			Y		2671	1	0	1642	0.986015	0.00611659	3499	0.701026	0.154266	0	1	0	13.0435	47.8261	-0.0305	0.1067	0.5202	0.0995	-0.5235	-0.228	-0.315	-0.0772	-0.2378	0.0062	-0.4182	-0.378	-0.1541	0.1754	-0.0087	-0.2715	0.509	-0.299	0.0948	-0.3514	-0.2039	1.6422	-0.2741
ENSG00000238009	RP11-34P13.7	processed_transcript	1	P	p36.33	89295			Y		2671	1	0	1642	0.986015	0.00611659	3499	0.701026	0.154266	0	1	0	13.0435	47.8261	-0.0305	0.1067	0.5202	0.0995	-0.5235	-0.228	-0.315	-0.0772	-0.2378	0.0062	-0.4182	-0.378	-0.1541	0.1754	-0.0087	-0.2715	0.509	-0.299	0.0948	-0.3514	-0.2039	1.6422	-0.2741
ENSG00000239945	RP11-34P13.8	processed_transcript	1	P	p36.33	89551			Y		2671	1	0	1642	0.986015	0.00611659	3499	0.701026	0.154266	0	1	0	13.0435	47.8261	-0.0305	0.1067	0.5202	0.0995	-0.5235	-0.228	-0.315	-0.0772	-0.2378	0.0062	-0.4182	-0.378	-0.1541	0.1754	-0.0087	-0.2715	0.509	-0.299	0.0948	-0.3514	-0.2039	1.6422	-0.2741
ENSG00000233750	RP11-34P13.10	pseudogene	1	P	p36.33	131104			Y		2671	1	0	1642	0.986015	0.00611659	3499	0.701026	0.154266	0	1	0	13.0435	47.8261	-0.0305	0.1067	0.5202	0.0995	-0.5235	-0.228	-0.315	-0.0772	-0.2378	0.0062	-0.4182	-0.378	-0.1541	0.1754	-0.0087	-0.2715	0.509	-0.299	0.0948	-0.3514	-0.2039	1.6422	-0.2741
ENSG00000249935	AL627309.1	lincRNA	1	P	p36.33	134773			Y		2671	1	0	1642	0.986015	0.00611659	3499	0.701026	0.154266	0	1	0	13.0435	47.8261	-0.0305	0.1067	0.5202	0.0995	-0.5235	-0.228	-0.315	-0.0772	-0.2378	0.0062	-0.4182	-0.378	-0.1541	0.1754	-0.0087	-0.2715	0.509	-0.299	0.0948	-0.3514	-0.2039	1.6422	-0.2741
ENSG00000237683	RP11-34P13.11	pseudogene	1	P	p36.33	135247			Y		2671	1	0	1642	0.986015	0.00611659	3499	0.701026	0.154266	0	1	0	13.0435	47.8261	-0.0305	0.1067	0.5202	0.0995	-0.5235	-0.228	-0.315	-0.0772	-0.2378	0.0062	-0.4182	-0.378	-0.1541	0.1754	-0.0087	-0.2715	0.509	-0.299	0.0948	-0.3514	-0.2039	1.6422	-0.2741
ENSG00000239906	RP11-34P13.14	processed_transcript	1	P	p36.33	139790			Y		2671	1	0	1642	0.986015	0.00611659	3499	0.701026	0.154266	0	1	0	13.0435	47.8261	-0.0305	0.1067	0.5202	0.0995	-0.5235	-0.228	-0.315	-0.0772	-0.2378	0.0062	-0.4182	-0.378	-0.1541	0.1754	-0.0087	-0.2715	0.509	-0.299	0.0948	-0.3514	-0.2039	1.6422	-0.2741
ENSG00000241860	RP11-34P13.12	processed_transcript	1	P	p36.33	141474			Y		2671	1	0	1642	0.986015	0.00611659	3499	0.701026	0.154266	0	1	0	13.0435	47.8261	-0.0305	0.1067	0.5202	0.0995	-0.5235	-0.228	-0.315	-0.0772	-0.2378	0.0062	-0.4182	-0.378	-0.1541	0.1754	-0.0087	-0.2715	0.509	-0.299	0.0948	-0.3514	-0.2039	1.6422	-0.2741
ENSG00000222623	U6.883	snRNA	1	P	p36.33	157784			Y		2671	1	0	1642	0.986015	0.00611659	3499	0.701026	0.154266	0	1	0	13.0435	47.8261	-0.0305	0.1067	0.5202	0.0995	-0.5235	-0.228	-0.315	-0.0772	-0.2378	0.0062	-0.4182	-0.378	-0.1541	0.1754	-0.0087	-0.2715	0.509	-0.299	0.0948	-0.3514	-0.2039	1.6422	-0.2741
ENSG00000241599	RP11-34P13.9	processed_transcript	1	P	p36.33	160446			Y		2671	1	0	1642	0.986015	0.00611659	3499	0.701026	0.154266	0	1	0	13.0435	47.8261	-0.0305	0.1067	0.5202	0.0995	-0.5235	-0.228	-0.315	-0.0772	-0.2378	0.0062	-0.4182	-0.378	-0.1541	0.1754	-0.0087	-0.2715	0.509	-0.299	0.0948	-0.3514	-0.2039	1.6422	-0.2741
ENSG00000239368	RP11-34P13.13	processed_transcript	1	P	p36.33	164405			Y		2671	1	0	1642	0.986015	0.00611659	3499	0.701026	0.154266	0	1	0	13.0435	47.8261	-0.0305	0.1067	0.5202	0.0995	-0.5235	-0.228	-0.315	-0.0772	-0.2378	0.0062	-0.4182	-0.378	-0.1541	0.1754	-0.0087	-0.2715	0.509	-0.299	0.0948	-0.3514	-0.2039	1.6422	-0.2741
ENSG00000228463	AP006222.2	processed_transcript	1	P	p36.33	227615			Y		2671	1	0	1642	0.986015	0.00611659	3499	0.701026	0.154266	0	1	0	13.0435	47.8261	-0.0305	0.1067	0.5202	0.0995	-0.5235	-0.228	-0.315	-0.0772	-0.2378	0.0062	-0.4182	-0.378	-0.1541	0.1754	-0.0087	-0.2715	0.509	-0.299	0.0948	-0.3514	-0.2039	1.6422	-0.2741
ENSG00000241670	AP006222.1	pseudogene	1	P	p36.33	228319			Y		2671	1	0	1642	0.986015	0.00611659	3499	0.701026	0.154266	0	1	0	13.0435	47.8261	-0.0305	0.1067	0.5202	0.0995	-0.5235	-0.228	-0.315	-0.0772	-0.2378	0.0062	-0.4182	-0.378	-0.1541	0.1754	-0.0087	-0.2715	0.509	-0.299	0.0948	-0.3514	-0.2039	1.6422	-0.2741
ENSG00000240876	RP4-669L17.11	processed_transcript	1	P	p36.33	317811			Y		2671	1	0	1642	0.986015	0.00611659	3499	0.701026	0.154266	0	1	0	13.0435	47.8261	-0.0305	0.1067	0.5202	0.0995	-0.5235	-0.228	-0.315	-0.0772	-0.2378	0.0062	-0.4182	-0.378	-0.1541	0.1754	-0.0087	-0.2715	0.509	-0.299	0.0948	-0.3514	-0.2039	1.6422	-0.2741
ENSG00000237094	RP4-669L17.10	processed_transcript	1	P	p36.33	320162			Y		2671	1	0	1642	0.986015	0.00611659	3499	0.701026	0.154266	0	1	0	13.0435	47.8261	-0.0305	0.1067	0.5202	0.0995	-0.5235	-0.228	-0.315	-0.0772	-0.2378	0.0062	-0.4182	-0.378	-0.1541	0.1754	-0.0087	-0.2715	0.509	-0.299	0.0948	-0.3514	-0.2039	1.6422	-0.2741
ENSG00000250575	RP4-669L17.8	pseudogene	1	P	p36.33	326096			Y		2671	1	0	1642	0.986015	0.00611659	3499	0.701026	0.154266	0	1	0	13.0435	47.8261	-0.0305	0.1067	0.5202	0.0995	-0.5235	-0.228	-0.315	-0.0772	-0.2378	0.0062	-0.4182	-0.378	-0.1541	0.1754	-0.0087	-0.2715	0.509	-0.299	0.0948	-0.3514	-0.2039	1.6422	-0.2741
ENSG00000233653	CICP7	pseudogene	1	P	p36.33	329426			Y		2671	1	0	1642	0.986015	0.00611659	3499	0.701026	0.154266	0	1	0	13.0435	47.8261	-0.0305	0.1067	0.5202	0.0995	-0.5235	-0.228	-0.315	-0.0772	-0.2378	0.0062	-0.4182	-0.378	-0.1541	0.1754	-0.0087	-0.2715	0.509	-0.299	0.0948	-0.3514	-0.2039	1.6422	-0.2741
ENSG00000224813	RP4-669L17.4	processed_transcript	1	P	p36.33	329784			Y		2671	1	0	1642	0.986015	0.00611659	3499	0.701026	0.154266	0	1	0	13.0435	47.8261	-0.0305	0.1067	0.5202	0.0995	-0.5235	-0.228	-0.315	-0.0772	-0.2378	0.0062	-0.4182	-0.378	-0.1541	0.1754	-0.0087	-0.2715	0.509	-0.299	0.0948	-0.3514	-0.2039	1.6422	-0.2741
ENSG00000235249	OR4F29	protein_coding	1	P	p36.33	367640			Y		2671	1	0	1642	0.986015	0.00611659	3499	0.701026	0.154266	0	1	0	13.0435	47.8261	-0.0305	0.1067	0.5202	0.0995	-0.5235	-0.228	-0.315	-0.0772	-0.2378	0.0062	-0.4182	-0.378	-0.1541	0.1754	-0.0087	-0.2715	0.509	-0.299	0.0948	-0.3514	-0.2039	1.6422	-0.2741
ENSG00000236812	RP4-669L17.6	pseudogene	1	P	p36.33	379130			Y		2671	1	0	1642	0.986015	0.00611659	3499	0.701026	0.154266	0	1	0	13.0435	47.8261	-0.0305	0.1067	0.5202	0.0995	-0.5235	-0.228	-0.315	-0.0772	-0.2378	0.0062	-0.4182	-0.378	-0.1541	0.1754	-0.0087	-0.2715	0.509	-0.299	0.0948	-0.3514	-0.2039	1.6422	-0.2741
ENSG00000236601	RP4-669L17.2	processed_transcript	1	P	p36.33	453633			Y		2671	1	0	1642	0.986015	0.00611659	3499	0.701026	0.154266	0	1	0	13.0435	47.8261	-0.0305	0.1067	0.5202	0.0995	-0.5235	-0.228	-0.315	-0.0772	-0.2378	0.0062	-0.4182	-0.378	-0.1541	0.1754	-0.0087	-0.2715	0.509	-0.299	0.0948	-0.3514	-0.2039	1.6422	-0.2741
ENSG00000236743	RP5-857K21.15	processed_transcript	1	P	p36.33	459656			Y		2671	1	0	1642	0.986015	0.00611659	3499	0.701026	0.154266	0	1	0	13.0435	47.8261	-0.0305	0.1067	0.5202	0.0995	-0.5235	-0.228	-0.315	-0.0772	-0.2378	0.0062	-0.4182	-0.378	-0.1541	0.1754	-0.0087	-0.2715	0.509	-0.299	0.0948	-0.3514	-0.2039	1.6422	-0.2741
ENSG00000248149	AC114498.9	lincRNA	1	P	p36.33	465694			Y		2124	1	0	1095	1	0	3499	0.701026	0.154266	0	1	0	8.69565	47.8261	-0.0305	0.1067	0.5202	0.0995	-0.5235	-0.228	-0.315	-0.0772	-0.2378	0.0062	-0.4182	-0.378	-0.1541	0.1754	-0.0087	-0.2715	0.509	-0.299	0.0948	-0.3514	-0.2039	-0.1933	-0.2741
ENSG00000236679	RP4-669L17.1	pseudogene	1	P	p36.33	470907			Y		2671	1	0	1642	0.986015	0.00611659	3499	0.701026	0.154266	0	1	0	13.0435	47.8261	-0.0305	0.1067	0.5202	0.0995	-0.5235	-0.228	-0.315	-0.0772	-0.2378	0.0062	-0.4182	-0.378	-0.1541	0.1754	-0.0087	-0.2715	0.509	-0.299	0.0948	-0.3514	-0.2039	1.6422	-0.2741
ENSG00000231709	RP5-857K21.1	processed_transcript	1	P	p36.33	521369			Y		2671	1	0	1642	0.986015	0.00611659	3499	0.701026	0.154266	0	1	0	13.0435	47.8261	-0.0305	0.1067	0.5202	0.0995	-0.5235	-0.228	-0.315	-0.0772	-0.2378	0.0062	-0.4182	-0.378	-0.1541	0.1754	-0.0087	-0.2715	0.509	-0.299	0.0948	-0.3514	-0.2039	1.6422	-0.2741
ENSG00000235146	RP5-857K21.2	processed_transcript	1	P	p36.33	523009			Y		2671	1	0	1642	0.986015	0.00611659	3499	0.701026	0.154266	0	1	0	13.0435	47.8261	-0.0305	0.1067	0.5202	0.0995	-0.5235	-0.228	-0.315	-0.0772	-0.2378	0.0062	-0.4182	-0.378	-0.1541	0.1754	-0.0087	-0.2715	0.509	-0.299	0.0948	-0.3514	-0.2039	1.6422	-0.2741
ENSG00000239664	RP5-857K21.3	processed_transcript	1	P	p36.33	529833			Y		2671	1	0	1642	0.986015	0.00611659	3499	0.701026	0.154266	0	1	0	13.0435	47.8261	-0.0305	0.1067	0.5202	0.0995	-0.5235	-0.228	-0.315	-0.0772	-0.2378	0.0062	-0.4182	-0.378	-0.1541	0.1754	-0.0087	-0.2715	0.509	-0.299	0.0948	-0.3514	-0.2039	1.6422	-0.2741
ENSG00000230021	RP5-857K21.4	processed_transcript	1	P	p36.33	536816			Y		2124	1	0	1095	1	0	3499	0.701026	0.154266	0	1	0	8.69565	47.8261	-0.0305	0.1067	0.5202	0.0995	-0.5235	-0.228	-0.315	-0.0772	-0.2378	0.0062	-0.4182	-0.378	-0.1541	0.1754	-0.0087	-0.2715	0.509	-0.299	0.0948	-0.3514	-0.2039	-0.1933	-0.2741
ENSG00000223659	RP5-857K21.5	processed_transcript	1	P	p36.33	562757			Y		2671	1	0	1642	0.986015	0.00611659	3499	0.701026	0.154266	0	1	0	13.0435	47.8261	-0.0305	0.1067	0.5202	0.0995	-0.5235	-0.228	-0.315	-0.0772	-0.2378	0.0062	-0.4182	-0.378	-0.1541	0.1754	-0.0087	-0.2715	0.509	-0.299	0.0948	-0.3514	-0.2039	1.6422	-0.2741
ENSG00000225972	RP5-857K21.9	pseudogene	1	P	p36.33	564442			Y		1029	1	0	0	1	0	3499	0.701026	0.154266	0	1	0	8.69565	47.8261	-0.0305	0.1067	0.5202	0.0995	-0.5235	-0.228	-0.315	-0.0772	-0.2378	0.0062	-0.4182	-0.378	-0.1541	0.1754	-0.0087	-0.2715	0.509	-0.299	0.0948	-0.3514	-0.2039	-0.1933	-0.2741
ENSG00000243329	AC114498.7	Mt_tRNA_pseudogene	1	P	p36.33	564879			Y		1029	1	0	0	1	0	3499	0.701026	0.154266	0	1	0	8.69565	47.8261	-0.0305	0.1067	0.5202	0.0995	-0.5235	-0.228	-0.315	-0.0772	-0.2378	0.0062	-0.4182	-0.378	-0.1541	0.1754	-0.0087	-0.2715	0.509	-0.299	0.0948	-0.3514	-0.2039	-0.1933	-0.2741
ENSG00000240155	AC114498.2	Mt_tRNA_pseudogene	1	P	p36.33	564952			Y		1029	1	0	0	1	0	3499	0.701026	0.154266	0	1	0	8.69565	47.8261	-0.0305	0.1067	0.5202	0.0995	-0.5235	-0.228	-0.315	-0.0772	-0.2378	0.0062	-0.4182	-0.378	-0.1541	0.1754	-0.0087	-0.2715	0.509	-0.299	0.0948	-0.3514	-0.2039	-0.1933	-0.2741
ENSG00000225630	RP5-857K21.8	pseudogene	1	P	p36.33	565020			Y		1029	1	0	0	1	0	3499	0.701026	0.154266	0	1	0	8.69565	47.8261	-0.0305	0.1067	0.5202	0.0995	-0.5235	-0.228	-0.315	-0.0772	-0.2378	0.0062	-0.4182	-0.378	-0.1541	0.1754	-0.0087	-0.2715	0.509	-0.299	0.0948	-0.3514	-0.2039	-0.1933	-0.2741
ENSG00000244275	AC114498.8	Mt_tRNA_pseudogene	1	P	p36.33	566137			Y		1029	1	0	0	1	0	3499	0.701026	0.154266	0	1	0	8.69565	47.8261	-0.0305	0.1067	0.5202	0.0995	-0.5235	-0.228	-0.315	-0.0772	-0.2378	0.0062	-0.4182	-0.378	-0.1541	0.1754	-0.0087	-0.2715	0.509	-0.299	0.0948	-0.3514	-0.2039	-0.1933	-0.2741
ENSG00000238916	hsa-mir-1977.1	miRNA	1	P	p36.33	566187			Y		1029	1	0	0	1	0	3499	0.701026	0.154266	0	1	0	8.69565	47.8261	-0.0305	0.1067	0.5202	0.0995	-0.5235	-0.228	-0.315	-0.0772	-0.2378	0.0062	-0.4182	-0.378	-0.1541	0.1754	-0.0087	-0.2715	0.509	-0.299	0.0948	-0.3514	-0.2039	-0.1933	-0.2741
ENSG00000240369	AC114498.3	Mt_tRNA_pseudogene	1	P	p36.33	566207			Y		1029	1	0	0	1	0	3499	0.701026	0.154266	0	1	0	8.69565	47.8261	-0.0305	0.1067	0.5202	0.0995	-0.5235	-0.228	-0.315	-0.0772	-0.2378	0.0062	-0.4182	-0.378	-0.1541	0.1754	-0.0087	-0.2715	0.509	-0.299	0.0948	-0.3514	-0.2039	-0.1933	-0.2741
ENSG00000240414	AC114498.4	Mt_tRNA_pseudogene	1	P	p36.33	566376			Y		1029	1	0	0	1	0	3499	0.701026	0.154266	0	1	0	8.69565	47.8261	-0.0305	0.1067	0.5202	0.0995	-0.5235	-0.228	-0.315	-0.0772	-0.2378	0.0062	-0.4182	-0.378	-0.1541	0.1754	-0.0087	-0.2715	0.509	-0.299	0.0948	-0.3514	-0.2039	-0.1933	-0.2741
ENSG00000237973	RP5-857K21.6	pseudogene	1	P	p36.33	566454			Y		1029	1	0	0	1	0	3499	0.701026	0.154266	0	1	0	8.69565	47.8261	-0.0305	0.1067	0.5202	0.0995	-0.5235	-0.228	-0.315	-0.0772	-0.2378	0.0062	-0.4182	-0.378	-0.1541	0.1754	-0.0087	-0.2715	0.509	-0.299	0.0948	-0.3514	-0.2039	-0.1933	-0.2741
ENSG00000241800	AC114498.5	Mt_tRNA_pseudogene	1	P	p36.33	567996			Y		1029	1	0	0	1	0	3499	0.701026	0.154266	0	1	0	8.69565	47.8261	-0.0305	0.1067	0.5202	0.0995	-0.5235	-0.228	-0.315	-0.0772	-0.2378	0.0062	-0.4182	-0.378	-0.1541	0.1754	-0.0087	-0.2715	0.509	-0.299	0.0948	-0.3514	-0.2039	-0.1933	-0.2741
ENSG00000239530	AC114498.1	Mt_tRNA_pseudogene	1	P	p36.33	568069			Y		1029	1	0	0	1	0	3499	0.701026	0.154266	0	1	0	8.69565	47.8261	-0.0305	0.1067	0.5202	0.0995	-0.5235	-0.228	-0.315	-0.0772	-0.2378	0.0062	-0.4182	-0.378	-0.1541	0.1754	-0.0087	-0.2715	0.509	-0.299	0.0948	-0.3514	-0.2039	-0.1933	-0.2741
ENSG00000229344	RP5-857K21.7	pseudogene	1	P	p36.33	568137			Y		1029	1	0	0	1	0	3499	0.701026	0.154266	0	1	0	8.69565	47.8261	-0.0305	0.1067	0.5202	0.0995	-0.5235	-0.228	-0.315	-0.0772	-0.2378	0.0062	-0.4182	-0.378	-0.1541	0.1754	-0.0087	-0.2715	0.509	-0.299	0.0948	-0.3514	-0.2039	-0.1933	-0.2741
ENSG00000242368	AC114498.6	Mt_tRNA_pseudogene	1	P	p36.33	568844			Y		1029	1	0	0	1	0	3499	0.701026	0.154266	0	1	0	8.69565	47.8261	-0.0305	0.1067	0.5202	0.0995	-0.5235	-0.228	-0.315	-0.0772	-0.2378	0.0062	-0.4182	-0.378	-0.1541	0.1754	-0.0087	-0.2715	0.509	-0.299	0.0948	-0.3514	-0.2039	-0.1933	-0.2741
ENSG00000240409	RP5-857K21.14	pseudogene	1	P	p36.33	568915			Y		1029	1	0	0	1	0	3499	0.701026	0.154266	0	1	0	8.69565	47.8261	-0.0305	0.1067	0.5202	0.0995	-0.5235	-0.228	-0.315	-0.0772	-0.2378	0.0062	-0.4182	-0.378	-0.1541	0.1754	-0.0087	-0.2715	0.509	-0.299	0.0948	-0.3514	-0.2039	-0.1933	-0.2741
ENSG00000248527	RP5-857K21.10	pseudogene	1	P	p36.33	569076			Y		1029	1	0	0	1	0	3499	0.701026	0.154266	0	1	0	8.69565	47.8261	-0.0305	0.1067	0.5202	0.0995	-0.5235	-0.228	-0.315	-0.0772	-0.2378	0.0062	-0.4182	-0.378	-0.1541	0.1754	-0.0087	-0.2715	0.509	-0.299	0.0948	-0.3514	-0.2039	-0.1933	-0.2741
ENSG00000198744	RP5-857K21.11	pseudogene	1	P	p36.33	569756			Y		1029	1	0	0	1	0	3499	0.701026	0.154266	0	1	0	8.69565	47.8261	-0.0305	0.1067	0.5202	0.0995	-0.5235	-0.228	-0.315	-0.0772	-0.2378	0.0062	-0.4182	-0.378	-0.1541	0.1754	-0.0087	-0.2715	0.509	-0.299	0.0948	-0.3514	-0.2039	-0.1933	-0.2741
ENSG00000236201	RP5-857K21.12	pseudogene	1	P	p36.33	610240			Y		1029	1	0	0	1	0	3499	0.701026	0.154266	0	1	0	8.69565	47.8261	-0.0305	0.1067	0.5202	0.0995	-0.5235	-0.228	-0.315	-0.0772	-0.2378	0.0062	-0.4182	-0.378	-0.1541	0.1754	-0.0087	-0.2715	0.509	-0.299	0.0948	-0.3514	-0.2039	-0.1933	-0.2741
ENSG00000185097	OR4F16	protein_coding	1	P	p36.33	621096			Y		1029	1	0	0	1	0	3499	0.701026	0.154266	0	1	0	8.69565	47.8261	-0.0305	0.1067	0.5202	0.0995	-0.5235	-0.228	-0.315	-0.0772	-0.2378	0.0062	-0.4182	-0.378	-0.1541	0.1754	-0.0087	-0.2715	0.509	-0.299	0.0948	-0.3514	-0.2039	-0.1933	-0.2741
ENSG00000229376	RP11-206L10.15	pseudogene	1	P	p36.33	657465			Y		1029	1	0	0	1	0	3499	0.701026	0.154266	0	1	0	8.69565	47.8261	-0.0305	0.1067	0.5202	0.0995	-0.5235	-0.228	-0.315	-0.0772	-0.2378	0.0062	-0.4182	-0.378	-0.1541	0.1754	-0.0087	-0.2715	0.509	-0.299	0.0948	-0.3514	-0.2039	-0.1933	-0.2741
ENSG00000224956	RP11-206L10.1	pseudogene	1	P	p36.33	661140			Y		1029	1	0	0	1	0	3499	0.701026	0.154266	0	1	0	8.69565	47.8261	-0.0305	0.1067	0.5202	0.0995	-0.5235	-0.228	-0.315	-0.0772	-0.2378	0.0062	-0.4182	-0.378	-0.1541	0.1754	-0.0087	-0.2715	0.509	-0.299	0.0948	-0.3514	-0.2039	-0.1933	-0.2741
ENSG00000235373	RP11-206L10.3	processed_transcript	1	P	p36.33	677193			Y		1029	1	0	0	1	0	3499	0.701026	0.154266	0	1	0	8.69565	47.8261	-0.0305	0.1067	0.5202	0.0995	-0.5235	-0.228	-0.315	-0.0772	-0.2378	0.0062	-0.4182	-0.378	-0.1541	0.1754	-0.0087	-0.2715	0.509	-0.299	0.0948	-0.3514	-0.2039	-0.1933	-0.2741
ENSG00000223181	U6.920	snRNA	1	P	p36.33	693613			Y		1029	1	0	0	1	0	3499	0.701026	0.154266	0	1	0	8.69565	47.8261	-0.0305	0.1067	0.5202	0.0995	-0.5235	-0.228	-0.315	-0.0772	-0.2378	0.0062	-0.4182	-0.378	-0.1541	0.1754	-0.0087	-0.2715	0.509	-0.299	0.0948	-0.3514	-0.2039	-0.1933	-0.2741
ENSG00000240618	RP11-206L10.5	processed_transcript	1	P	p36.33	694412			Y		1029	1	0	0	1	0	3499	0.701026	0.154266	0	1	0	8.69565	47.8261	-0.0305	0.1067	0.5202	0.0995	-0.5235	-0.228	-0.315	-0.0772	-0.2378	0.0062	-0.4182	-0.378	-0.1541	0.1754	-0.0087	-0.2715	0.509	-0.299	0.0948	-0.3514	-0.2039	-0.1933	-0.2741
ENSG00000229905	RP11-206L10.4	processed_transcript	1	P	p36.33	696291			Y		1029	1	0	0	1	0	3499	0.701026	0.154266	0	1	0	8.69565	47.8261	-0.0305	0.1067	0.5202	0.0995	-0.5235	-0.228	-0.315	-0.0772	-0.2378	0.0062	-0.4182	-0.378	-0.1541	0.1754	-0.0087	-0.2715	0.509	-0.299	0.0948	-0.3514	-0.2039	-0.1933	-0.2741
ENSG00000228327	RP11-206L10.2	processed_transcript	1	P	p36.33	700237			Y		1029	1	0	0	1	0	3499	0.701026	0.154266	0	1	0	8.69565	47.8261	-0.0305	0.1067	0.5202	0.0995	-0.5235	-0.228	-0.315	-0.0772	-0.2378	0.0062	-0.4182	-0.378	-0.1541	0.1754	-0.0087	-0.2715	0.509	-0.299	0.0948	-0.3514	-0.2039	-0.1933	-0.2741
ENSG00000237491	RP11-206L10.6	processed_transcript	1	P	p36.33	714162			Y		1029	1	0	0	1	0	3499	0.701026	0.154266	0	1	0	8.69565	47.8261	-0.0305	0.1067	0.5202	0.0995	-0.5235	-0.228	-0.315	-0.0772	-0.2378	0.0062	-0.4182	-0.378	-0.1541	0.1754	-0.0087	-0.2715	0.509	-0.299	0.0948	-0.3514	-0.2039	-0.1933	-0.2741
ENSG00000242937	RP11-206L10.7	processed_transcript	1	P	p36.33	717325			Y		1029	1	0	0	1	0	3499	0.701026	0.154266	0	1	0	8.69565	47.8261	-0.0305	0.1067	0.5202	0.0995	-0.5235	-0.228	-0.315	-0.0772	-0.2378	0.0062	-0.4182	-0.378	-0.1541	0.1754	-0.0087	-0.2715	0.509	-0.299	0.0948	-0.3514	-0.2039	-0.1933	-0.2741
ENSG00000197049	AL669831.1	protein_coding	1	P	p36.33	721320			Y		1029	1	0	0	1	0	3499	0.701026	0.154266	0	1	0	8.69565	47.8261	-0.0305	0.1067	0.5202	0.0995	-0.5235	-0.228	-0.315	-0.0772	-0.2378	0.0062	-0.4182	-0.378	-0.1541	0.1754	-0.0087	-0.2715	0.509	-0.299	0.0948	-0.3514	-0.2039	-0.1933	-0.2741
ENSG00000230092	RP11-206L10.8	processed_transcript	1	P	p36.33	736259			Y		1029	1	0	0	1	0	3499	0.701026	0.154266	0	1	0	8.69565	47.8261	-0.0305	0.1067	0.5202	0.0995	-0.5235	-0.228	-0.315	-0.0772	-0.2378	0.0062	-0.4182	-0.378	-0.1541	0.1754	-0.0087	-0.2715	0.509	-0.299	0.0948	-0.3514	-0.2039	-0.1933	-0.2741
ENSG00000241768	RP11-206L10.9	processed_transcript	1	P	p36.33	740179			Y		1029	1	0	0	1	0	3499	0.701026	0.154266	0	1	0	8.69565	47.8261	-0.0305	0.1067	0.5202	0.0995	-0.5235	-0.228	-0.315	-0.0772	-0.2378	0.0062	-0.4182	-0.378	-0.1541	0.1754	-0.0087	-0.2715	0.509	-0.299	0.0948	-0.3514	-0.2039	-0.1933	-0.2741
ENSG00000240453	RP11-206L10.10	processed_transcript	1	P	p36.33	745489			Y		1029	1	0	0	1	0	3499	0.701026	0.154266	0	1	0	8.69565	47.8261	-0.0305	0.1067	0.5202	0.0995	-0.5235	-0.228	-0.315	-0.0772	-0.2378	0.0062	-0.4182	-0.378	-0.1541	0.1754	-0.0087	-0.2715	0.509	-0.299	0.0948	-0.3514	-0.2039	-0.1933	-0.2741
ENSG00000177757	FAM87B	processed_transcript	1	P	p36.33	752751			Y		1029	1	0	0	1	0	3499	0.701026	0.154266	0	1	0	8.69565	47.8261	-0.0305	0.1067	0.5202	0.0995	-0.5235	-0.228	-0.315	-0.0772	-0.2378	0.0062	-0.4182	-0.378	-0.1541	0.1754	-0.0087	-0.2715	0.509	-0.299	0.0948	-0.3514	-0.2039	-0.1933	-0.2741
ENSG00000225880	NCRNA00115	processed_transcript	1	P	p36.33	761586			Y		1029	1	0	0	1	0	3499	0.701026	0.154266	0	1	0	8.69565	47.8261	-0.0305	0.1067	0.5202	0.0995	-0.5235	-0.228	-0.315	-0.0772	-0.2378	0.0062	-0.4182	-0.378	-0.1541	0.1754	-0.0087	-0.2715	0.509	-0.299	0.0948	-0.3514	-0.2039	-0.1933	-0.2741
ENSG00000228794	RP11-206L10.11	processed_transcript	1	P	p36.33	762988			Y		1029	1	0	0	1	0	3499	0.701026	0.154266	0	1	0	8.69565	47.8261	-0.0305	0.1067	0.5202	0.0995	-0.5235	-0.228	-0.315	-0.0772	-0.2378	0.0062	-0.4182	-0.378	-0.1541	0.1754	-0.0087	-0.2715	0.509	-0.299	0.0948	-0.3514	-0.2039	-0.1933	-0.2741
ENSG00000230368	FAM41C	processed_transcript	1	P	p36.33	803451			Y		1029	1	0	0	1	0	3499	0.701026	0.154266	0	1	0	8.69565	47.8261	-0.0305	0.1067	0.5202	0.0995	-0.5235	-0.228	-0.315	-0.0772	-0.2378	0.0062	-0.4182	-0.378	-0.1541	0.1754	-0.0087	-0.2715	0.509	-0.299	-0.185	-0.3514	-0.2039	-0.1933	-0.2741
ENSG00000234711	RP11-206L10.13	pseudogene	1	P	p36.33	808672			Y		1029	1	0	0	1	0	3499	0.701026	0.154266	0	1	0	8.69565	47.8261	-0.0305	0.1067	0.5202	0.0995	-0.5235	-0.228	-0.315	-0.0772	-0.2378	0.0062	-0.4182	-0.378	-0.1541	0.1754	-0.0087	-0.2715	0.509	-0.299	-0.185	-0.3514	-0.2039	-0.1933	-0.2741
ENSG00000221146	AL669831.2	miRNA	1	P	p36.33	808847			Y		1029	1	0	0	1	0	3499	0.701026	0.154266	0	1	0	8.69565	47.8261	-0.0305	0.1067	0.5202	0.0995	-0.5235	-0.228	-0.315	-0.0772	-0.2378	0.0062	-0.4182	-0.378	-0.1541	0.1754	-0.0087	-0.2715	0.509	-0.299	-0.185	-0.3514	-0.2039	-0.1933	-0.2741
ENSG00000230699	RP11-54O7.1	processed_transcript	1	P	p36.33	846815			Y		1029	1	0	0	1	0	4379	0.351218	0.454424	1179	1	0	8.69565	47.8261	-0.0305	0.1067	0.5202	0.0995	-0.5235	-0.228	-0.315	-0.0772	-0.2378	0.0062	-0.4182	-0.378	-0.1541	0.1754	-0.0087	-0.2715	0.509	-1.1786	-0.185	-0.3514	-0.2039	-0.1933	-0.2741
ENSG00000241180	RP11-54O7.2	processed_transcript	1	P	p36.33	849551			Y		1029	1	0	0	1	0	4379	0.351218	0.454424	1179	1	0	8.69565	47.8261	-0.0305	0.1067	0.5202	0.0995	-0.5235	-0.228	-0.315	-0.0772	-0.2378	0.0062	-0.4182	-0.378	-0.1541	0.1754	-0.0087	-0.2715	0.509	-1.1786	-0.185	-0.3514	-0.2039	-0.1933	-0.2741
ENSG00000223764	RP11-54O7.3	processed_transcript	1	P	p36.33	852250			Y		1029	1	0	0	1	0	4379	0.351218	0.454424	1179	1	0	8.69565	47.8261	-0.0305	0.1067	0.5202	0.0995	-0.5235	-0.228	-0.315	-0.0772	-0.2378	0.0062	-0.4182	-0.378	-0.1541	0.1754	-0.0087	-0.2715	0.509	-1.1786	-0.185	-0.3514	-0.2039	-0.1933	-0.2741
ENSG00000187634	SAMD11	protein_coding	1	P	p36.33	860260			Y		1029	1	0	0	1	0	4379	0.351218	0.454424	1179	1	0	8.69565	47.8261	-0.0305	0.1067	0.5202	0.0995	-0.5235	-0.228	-0.315	-0.0772	-0.2378	0.0062	-0.4182	-0.378	-0.1541	0.1754	-0.0087	-0.2715	0.509	-1.1786	-0.185	-0.3514	-0.2039	-0.1933	-0.2741
ENSG00000188976	NOC2L	protein_coding	1	P	p36.33	879584			Y		1029	1	0	0	1	0	4379	0.351218	0.454424	1179	1	0	8.69565	47.8261	-0.0305	0.1067	0.5202	0.0995	-0.5235	-0.228	-0.315	-0.0772	-0.2378	0.0062	-0.4182	-0.378	-0.1541	0.1754	-0.0087	-0.2715	0.509	-1.1786	-0.185	-0.3514	-0.2039	-0.1933	-0.2741
ENSG00000187961	KLHL17	protein_coding	1	P	p36.33	895967			Y		1029	1	0	0	1	0	4379	0.351218	0.454424	1179	1	0	8.69565	47.8261	-0.0305	0.1067	0.5202	0.0995	-0.5235	-0.228	-0.315	-0.0772	-0.2378	0.0062	-0.4182	-0.378	-0.1541	0.1754	-0.0087	-0.2715	0.509	-1.1786	-0.185	-0.3514	-0.2039	-0.1933	-0.2741
ENSG00000187583	PLEKHN1	protein_coding	1	P	p36.33	901877			Y		1029	1	0	0	1	0	4379	0.351218	0.454424	1179	1	0	8.69565	47.8261	-0.0305	0.1067	0.5202	0.0995	-0.5235	-0.228	-0.315	-0.0772	-0.2378	0.0062	-0.4182	-0.378	-0.1541	0.1754	-0.0087	-0.2715	0.509	-1.1786	-0.185	-0.3514	-0.2039	-0.1933	-0.2741
ENSG00000187642	C1orf170	protein_coding	1	P	p36.33	910584			Y		1029	1	0	0	1	0	4379	0.351218	0.454424	1179	1	0	8.69565	47.8261	-0.0305	0.1067	0.5202	0.0995	-0.5235	-0.228	-0.315	-0.0772	-0.2378	0.0062	-0.4182	-0.378	-0.1541	0.1754	-0.0087	-0.2715	0.509	-1.1786	-0.185	-0.3514	-0.2039	-0.1933	-0.2741
ENSG00000188290	HES4	protein_coding	1	P	p36.33	934342			Y		1029	1	0	0	1	0	4379	0.351218	0.454424	1179	1	0	8.69565	47.8261	-0.0305	0.1067	0.5202	0.0995	-0.5235	-0.228	-0.315	-0.0772	-0.2378	0.0062	-0.4182	-0.378	-0.1541	0.1754	-0.0087	-0.2715	0.509	-1.1786	-0.185	-0.3514	-0.2039	-0.1933	-0.2741
ENSG00000231702	RP11-54O7.10	pseudogene	1	P	p36.33	943454			Y		1029	1	0	0	1	0	4379	0.351218	0.454424	1179	1	0	8.69565	47.8261	-0.0305	0.1067	0.5202	0.0995	-0.5235	-0.228	-0.315	-0.0772	-0.2378	0.0062	-0.4182	-0.378	-0.1541	0.1754	-0.0087	-0.2715	0.509	-1.1786	-0.185	-0.3514	-0.2039	-0.1933	-0.2741
ENSG00000224969	RP11-54O7.11	processed_transcript	1	P	p36.33	947377			Y		1029	1	0	0	1	0	4379	0.351218	0.454424	1179	1	0	8.69565	47.8261	-0.0305	0.1067	0.5202	0.0995	-0.5235	-0.228	-0.315	-0.0772	-0.2378	0.0062	-0.4182	-0.378	-0.1541	0.1754	-0.0087	-0.2715	0.509	-1.1786	-0.185	-0.3514	-0.2039	-0.1933	-0.2741
ENSG00000187608	ISG15	protein_coding	1	P	p36.33	948803			Y		1029	1	0	0	1	0	4379	0.351218	0.454424	1179	1	0	8.69565	47.8261	-0.0305	0.1067	0.5202	0.0995	-0.5235	-0.228	-0.315	-0.0772	-0.2378	0.0062	-0.4182	-0.378	-0.1541	0.1754	-0.0087	-0.2715	0.509	-1.1786	-0.185	-0.3514	-0.2039	-0.1933	-0.2741
ENSG00000188157	AGRN	protein_coding	1	P	p36.33	955503			Y		1029	1	0	0	1	0	4186	0.408967	0.388312	590	1	0	8.69565	47.8261	-0.0305	0.1067	0.5202	0.0995	-0.5235	-0.228	-0.315	-0.0772	-0.2378	0.0062	-0.4182	-0.378	-0.1541	0.1754	-0.0087	-0.2715	0.509	-1.1786	-0.185	-0.3514	-0.2039	-0.1933	-0.2741
ENSG00000242590	RP11-54O7.14	processed_transcript	1	P	p36.33	990413			Y		1029	1	0	0	1	0	3993	0.472417	0.325674	0	1	0	8.69565	47.8261	-0.0305	0.1067	0.5202	0.0995	-0.5235	-0.228	-0.315	-0.0772	-0.2378	0.0062	-0.4182	-0.378	-0.1541	0.1754	-0.0087	-0.2715	0.509	-0.7928	-0.185	-0.3514	-0.2039	-0.1933	-0.2741
ENSG00000217801	RP11-465B22.3	processed_transcript	1	P	p36.33	995114			Y		1029	1	0	0	1	0	3993	0.472417	0.325674	0	1	0	8.69565	47.8261	-0.0305	0.1067	0.5202	0.0995	-0.5235	-0.228	-0.315	-0.0772	-0.2378	0.0062	-0.4182	-0.378	-0.1541	0.1754	-0.0087	-0.2715	0.509	-0.7928	-0.185	-0.3514	-0.2039	-0.1933	-0.2741
ENSG00000237330	AL390719.1	protein_coding	1	P	p36.33	1007126			Y		1029	1	0	0	1	0	3993	0.472417	0.325674	0	1	0	8.69565	47.8261	-0.0305	0.1067	0.5202	0.0995	-0.5235	-0.228	-0.315	-0.0772	-0.2378	0.0062	-0.4182	-0.378	-0.1541	0.1754	-0.0087	-0.2715	0.509	-0.7928	-0.185	-0.3514	-0.2039	-0.1933	-0.2741
ENSG00000131591	C1orf159	protein_coding	1	P	p36.33	1017198			Y		1029	1	0	0	1	0	3993	0.472417	0.325674	0	1	0	8.69565	47.8261	-0.0305	0.1067	0.5202	0.0995	-0.5235	-0.228	-0.315	-0.0772	-0.2378	0.0062	-0.4182	-0.378	-0.1541	0.1754	-0.0087	-0.2715	0.509	-0.7928	-0.185	-0.3514	-0.2039	-0.1933	-0.2741
ENSG00000223823	RP11-465B22.5	processed_transcript	1	P	p36.33	1072397			Y		1029	1	0	0	1	0	3993	0.472417	0.325674	0	1	0	8.69565	47.8261	-0.0305	0.1067	0.5202	0.0995	-0.5235	-0.228	-0.315	-0.0772	-0.2378	0.0062	-0.4182	-0.378	-0.1541	0.1754	-0.0087	-0.2715	0.509	-0.7928	-0.185	-0.3514	-0.2039	-0.1933	-0.2741
ENSG00000207730	MIR200B	miRNA	1	P	p36.33	1102484			Y		1029	1	0	0	1	0	4500	0.322554	0.491398	0	1	0	8.69565	52.1739	-0.0305	0.1067	0.5202	0.0995	-0.5235	-0.228	-0.315	-0.0772	-0.2378	0.0062	-0.4182	-0.378	-0.1541	-0.5073	-0.0087	-0.2715	0.509	-0.7928	-0.185	-0.3514	-0.2039	-0.1933	-0.2741
ENSG00000207607	MIR200A	miRNA	1	P	p36.33	1103243			Y		1029	1	0	0	1	0	4500	0.322554	0.491398	0	1	0	8.69565	52.1739	-0.0305	0.1067	0.5202	0.0995	-0.5235	-0.228	-0.315	-0.0772	-0.2378	0.0062	-0.4182	-0.378	-0.1541	-0.5073	-0.0087	-0.2715	0.509	-0.7928	-0.185	-0.3514	-0.2039	-0.1933	-0.2741
ENSG00000198976	MIR429	miRNA	1	P	p36.33	1104385			Y		1029	1	0	0	1	0	4500	0.322554	0.491398	0	1	0	8.69565	52.1739	-0.0305	0.1067	0.5202	0.0995	-0.5235	-0.228	-0.315	-0.0772	-0.2378	0.0062	-0.4182	-0.378	-0.1541	-0.5073	-0.0087	-0.2715	0.509	-0.7928	-0.185	-0.3514	-0.2039	-0.1933	-0.2741
ENSG00000205231	RP11-465B22.6	processed_transcript	1	P	p36.33	1108436			Y		1029	1	0	0	1	0	4500	0.322554	0.491398	0	1	0	8.69565	52.1739	-0.0305	0.1067	0.5202	0.0995	-0.5235	-0.228	-0.315	-0.0772	-0.2378	0.0062	-0.4182	-0.378	-0.1541	-0.5073	-0.0087	-0.2715	0.509	-0.7928	-0.185	-0.3514	-0.2039	-0.1933	-0.2741
ENSG00000162571	TTLL10	protein_coding	1	P	p36.33	1109264			Y		1029	1	0	0	1	0	4196	0.405203	0.392328	0	1	0	8.69565	52.1739	-0.0305	0.1067	0.5202	0.0995	-0.5235	-0.228	-0.315	-0.0772	-0.2378	0.0062	-0.4182	-0.378	-0.1541	-0.5073	-0.0087	-0.2715	0.509	-0.7928	-0.185	-0.3514	-0.2039	-0.1933	-0.2741
ENSG00000186891	TNFRSF18	protein_coding	1	P	p36.33	1138888			Y		1029	1	0	0	1	0	3993	0.472417	0.325674	0	1	0	8.69565	47.8261	-0.0305	0.1067	0.5202	0.0995	-0.5235	-0.228	-0.315	-0.0772	-0.2378	0.0062	-0.4182	-0.378	-0.1541	-0.1661	-0.0087	-0.2715	0.509	-0.7928	-0.185	-0.3514	-0.2039	-0.1933	-0.2741
ENSG00000186827	TNFRSF4	protein_coding	1	P	p36.33	1146706			Y		1029	1	0	0	1	0	3993	0.472417	0.325674	0	1	0	8.69565	47.8261	-0.0305	0.1067	0.5202	0.0995	-0.5235	-0.228	-0.315	-0.0772	-0.2378	0.0062	-0.4182	-0.378	-0.1541	-0.1661	-0.0087	-0.2715	0.509	-0.7928	-0.185	-0.3514	-0.2039	-0.1933	-0.2741
ENSG00000078808	SDF4	protein_coding	1	P	p36.33	1152288			Y		1029	1	0	0	1	0	3993	0.472417	0.325674	0	1	0	8.69565	47.8261	-0.0305	0.1067	0.5202	0.0995	-0.5235	-0.228	-0.315	-0.0772	-0.2378	0.0062	-0.4182	-0.378	-0.1541	-0.1661	-0.0087	-0.2715	0.509	-0.7928	-0.185	-0.3514	-0.2039	-0.1933	-0.2741
ENSG00000176022	B3GALT6	protein_coding	1	P	p36.33	1167629			Y		1029	1	0	0	1	0	3993	0.472417	0.325674	0	1	0	8.69565	47.8261	-0.0305	0.1067	0.5202	0.0995	-0.5235	-0.228	-0.315	-0.0772	-0.2378	0.0062	-0.4182	-0.378	-0.1541	-0.1661	-0.0087	-0.2715	0.509	-0.7928	-0.185	-0.3514	-0.2039	-0.1933	-0.2741
ENSG00000184163	FAM132A	protein_coding	1	P	p36.33	1177826			Y		1029	1	0	0	1	0	3993	0.472417	0.325674	0	1	0	8.69565	47.8261	-0.0305	0.1067	0.5202	0.0995	-0.5235	-0.228	-0.315	-0.0772	-0.2378	0.0062	-0.4182	-0.378	-0.1541	-0.1661	-0.0087	-0.2715	0.509	-0.7928	-0.185	-0.3514	-0.2039	-0.1933	-0.2741
ENSG00000160087	UBE2J2	protein_coding	1	P	p36.33	1189289			Y		1029	1	0	0	1	0	3993	0.472417	0.325674	0	1	0	8.69565	47.8261	-0.0305	0.1067	0.5202	0.0995	-0.5235	-0.228	-0.315	-0.0772	-0.2378	0.0062	-0.4182	-0.378	-0.1541	-0.1661	-0.0087	-0.2715	0.509	-0.7928	-0.185	-0.3514	-0.2039	-0.1933	-0.2741
ENSG00000230415	RP5-902P8.10	processed_transcript	1	P	p36.33	1210603			Y		1029	1	0	0	1	0	3993	0.472417	0.325674	0	1	0	8.69565	47.8261	-0.0305	0.1067	0.5202	0.0995	-0.5235	-0.228	-0.315	-0.0772	-0.2378	0.0062	-0.4182	-0.378	-0.1541	-0.1661	-0.0087	-0.2715	0.509	-0.7928	-0.185	-0.3514	-0.2039	-0.1933	-0.2741
ENSG00000162572	SCNN1D	protein_coding	1	P	p36.33	1215852			Y		1029	1	0	0	1	0	3993	0.472417	0.325674	0	1	0	8.69565	47.8261	-0.0305	0.1067	0.5202	0.0995	-0.5235	-0.228	-0.315	-0.0772	-0.2378	0.0062	-0.4182	-0.378	-0.1541	-0.1661	-0.0087	-0.2715	0.509	-0.7928	-0.185	-0.3514	-0.2039	-0.1933	-0.2741
ENSG00000131584	ACAP3	protein_coding	1	P	p36.33	1227756			Y		1029	1	0	0	1	0	3993	0.472417	0.325674	0	1	0	8.69565	47.8261	-0.0305	0.1067	0.5202	0.0995	-0.5235	-0.228	-0.315	-0.0772	-0.2378	0.0062	-0.4182	-0.378	-0.1541	-0.1661	-0.0087	-0.2715	0.509	-0.7928	-0.185	-0.3514	-0.2039	-0.1933	-0.2741
ENSG00000169972	PUSL1	protein_coding	1	P	p36.33	1243947			Y		1029	1	0	0	1	0	3993	0.472417	0.325674	0	1	0	8.69565	47.8261	-0.0305	0.1067	0.5202	0.0995	-0.5235	-0.228	-0.315	-0.0772	-0.2378	0.0062	-0.4182	-0.378	-0.1541	-0.1661	-0.0087	-0.2715	0.509	-0.7928	-0.185	-0.3514	-0.2039	-0.1933	-0.2741
ENSG00000127054	CPSF3L	protein_coding	1	P	p36.33	1246965			Y		1029	1	0	0	1	0	3993	0.472417	0.325674	0	1	0	8.69565	47.8261	-0.0305	0.1067	0.5202	0.0995	-0.5235	-0.228	-0.315	-0.0772	-0.2378	0.0062	-0.4182	-0.378	-0.1541	-0.1661	-0.0087	-0.2715	0.509	-0.7928	-0.185	-0.3514	-0.2039	-0.1933	-0.2741
ENSG00000240731	RP5-890O3.9	processed_transcript	1	P	p36.33	1252961			Y		1029	1	0	0	1	0	3993	0.472417	0.325674	0	1	0	8.69565	47.8261	-0.0305	0.1067	0.5202	0.0995	-0.5235	-0.228	-0.315	-0.0772	-0.2378	0.0062	-0.4182	-0.378	-0.1541	-0.1661	-0.0087	-0.2715	0.509	-0.7928	-0.185	-0.3514	-0.2039	-0.1933	-0.2741
ENSG00000224051	GLTPD1	protein_coding	1	P	p36.33	1260136			Y		1029	1	0	0	1	0	3993	0.472417	0.325674	0	1	0	8.69565	47.8261	-0.0305	0.1067	0.5202	0.0995	-0.5235	-0.228	-0.315	-0.0772	-0.2378	0.0062	-0.4182	-0.378	-0.1541	-0.1661	-0.0087	-0.2715	0.509	-0.7928	-0.185	-0.3514	-0.2039	-0.1933	-0.2741
ENSG00000169962	TAS1R3	protein_coding	1	P	p36.33	1266694			Y		1029	1	0	0	1	0	3993	0.472417	0.325674	0	1	0	8.69565	47.8261	-0.0305	0.1067	0.5202	0.0995	-0.5235	-0.228	-0.315	-0.0772	-0.2378	0.0062	-0.4182	-0.378	-0.1541	-0.1661	-0.0087	-0.2715	0.509	-0.7928	-0.185	-0.3514	-0.2039	-0.1933	-0.2741
ENSG00000107404	DVL1	protein_coding	1	P	p36.33	1270656			Y		1029	1	0	0	1	0	3993	0.472417	0.325674	0	1	0	8.69565	47.8261	-0.0305	0.1067	0.5202	0.0995	-0.5235	-0.228	-0.315	-0.0772	-0.2378	0.0062	-0.4182	-0.378	-0.1541	-0.1661	-0.0087	-0.2715	0.509	-0.7928	-0.185	-0.3514	-0.2039	-0.1933	-0.2741
ENSG00000162576	MXRA8	protein_coding	1	P	p36.33	1288069			Y		1029	1	0	0	1	0	3993	0.472417	0.325674	0	1	0	8.69565	47.8261	-0.0305	0.1067	0.5202	0.0995	-0.5235	-0.228	-0.315	-0.0772	-0.2378	0.0062	-0.4182	-0.378	-0.1541	-0.1661	-0.0087	-0.2715	0.509	-0.7928	-0.185	-0.3514	-0.2039	-0.1933	-0.2741
ENSG00000175756	AURKAIP1	protein_coding	1	P	p36.33	1309110			Y		1029	1	0	0	1	0	3993	0.472417	0.325674	0	1	0	8.69565	47.8261	-0.0305	0.1067	0.5202	0.0995	-0.5235	-0.228	-0.315	-0.0772	-0.2378	0.0062	-0.4182	-0.378	-0.1541	-0.1661	-0.0087	-0.2715	0.509	-0.7928	-0.185	-0.3514	-0.2039	-0.1933	-0.2741
ENSG00000223663	RP5-890O3.3	pseudogene	1	P	p36.33	1314044			Y		1029	1	0	0	1	0	3993	0.472417	0.325674	0	1	0	8.69565	47.8261	-0.0305	0.1067	0.5202	0.0995	-0.5235	-0.228	-0.315	-0.0772	-0.2378	0.0062	-0.4182	-0.378	-0.1541	-0.1661	-0.0087	-0.2715	0.509	-0.7928	-0.185	-0.3514	-0.2039	-0.1933	-0.2741
ENSG00000221978	CCNL2	protein_coding	1	P	p36.33	1321091			Y		1029	1	0	0	1	0	3993	0.472417	0.325674	0	1	0	8.69565	47.8261	-0.0305	0.1067	0.5202	0.0995	-0.5235	-0.228	-0.315	-0.0772	-0.2378	0.0062	-0.4182	-0.378	-0.1541	-0.1661	-0.0087	-0.2715	0.509	-0.7928	-0.185	-0.3514	-0.2039	-0.1933	-0.2741
ENSG00000224870	RP4-758J18.2	processed_transcript	1	P	p36.33	1334902			Y		1029	1	0	0	1	0	3993	0.472417	0.325674	0	1	0	8.69565	47.8261	-0.0305	0.1067	0.5202	0.0995	-0.5235	-0.228	-0.315	-0.0772	-0.2378	0.0062	-0.4182	-0.378	-0.1541	-0.1661	-0.0087	-0.2715	0.509	-0.7928	-0.185	-0.3514	-0.2039	-0.1933	-0.2741
ENSG00000239298	RP4-758J18.3	processed_transcript	1	P	p36.33	1335799			Y		1029	1	0	0	1	0	3993	0.472417	0.325674	0	1	0	8.69565	47.8261	-0.0305	0.1067	0.5202	0.0995	-0.5235	-0.228	-0.315	-0.0772	-0.2378	0.0062	-0.4182	-0.378	-0.1541	-0.1661	-0.0087	-0.2715	0.509	-0.7928	-0.185	-0.3514	-0.2039	-0.1933	-0.2741
ENSG00000242485	MRPL20	protein_coding	1	P	p36.33	1337288			Y		1029	1	0	0	1	0	3993	0.472417	0.325674	0	1	0	8.69565	47.8261	-0.0305	0.1067	0.5202	0.0995	-0.5235	-0.228	-0.315	-0.0772	-0.2378	0.0062	-0.4182	-0.378	-0.1541	-0.1661	-0.0087	-0.2715	0.509	-0.7928	-0.185	-0.3514	-0.2039	-0.1933	-0.2741
ENSG00000250188	RP4-758J18.5	processed_transcript	1	P	p36.33	1337454			Y		1029	1	0	0	1	0	3993	0.472417	0.325674	0	1	0	8.69565	47.8261	-0.0305	0.1067	0.5202	0.0995	-0.5235	-0.228	-0.315	-0.0772	-0.2378	0.0062	-0.4182	-0.378	-0.1541	-0.1661	-0.0087	-0.2715	0.509	-0.7928	-0.185	-0.3514	-0.2039	-0.1933	-0.2741
ENSG00000235098	RP4-758J18.6	protein_coding	1	P	p36.33	1353800			Y		1029	1	0	0	1	0	3993	0.472417	0.325674	0	1	0	8.69565	47.8261	-0.0305	0.1067	0.5202	0.0995	-0.5235	-0.228	-0.315	-0.0772	-0.2378	0.0062	-0.4182	-0.378	-0.1541	-0.1661	-0.0087	-0.2715	0.509	-0.7928	-0.185	-0.3514	-0.2039	-0.1933	-0.2741
ENSG00000225905	RP4-758J18.7	processed_transcript	1	P	p36.33	1355625			Y		1029	1	0	0	1	0	3993	0.472417	0.325674	0	1	0	8.69565	47.8261	-0.0305	0.1067	0.5202	0.0995	-0.5235	-0.228	-0.315	-0.0772	-0.2378	0.0062	-0.4182	-0.378	-0.1541	-0.1661	-0.0087	-0.2715	0.509	-0.7928	-0.185	-0.3514	-0.2039	-0.1933	-0.2741
ENSG00000230270	RP4-758J18.8	processed_transcript	1	P	p36.33	1360832			Y		1029	1	0	0	1	0	3993	0.472417	0.325674	0	1	0	8.69565	47.8261	-0.0305	0.1067	0.5202	0.0995	-0.5235	-0.228	-0.315	-0.0772	-0.2378	0.0062	-0.4182	-0.378	-0.1541	-0.1661	-0.0087	-0.2715	0.509	-0.7928	-0.185	-0.3514	-0.2039	-0.1933	-0.2741
ENSG00000205116	TMEM88B	processed_transcript	1	P	p36.33	1361556			Y		1029	1	0	0	1	0	3993	0.472417	0.325674	0	1	0	8.69565	47.8261	-0.0305	0.1067	0.5202	0.0995	-0.5235	-0.228	-0.315	-0.0772	-0.2378	0.0062	-0.4182	-0.378	-0.1541	-0.1661	-0.0087	-0.2715	0.509	-0.7928	-0.185	-0.3514	-0.2039	-0.1933	-0.2741
ENSG00000236239	RP4-758J18.9	processed_transcript	1	P	p36.33	1363502			Y		1029	1	0	0	1	0	3993	0.472417	0.325674	0	1	0	8.69565	47.8261	-0.0305	0.1067	0.5202	0.0995	-0.5235	-0.228	-0.315	-0.0772	-0.2378	0.0062	-0.4182	-0.378	-0.1541	-0.1661	-0.0087	-0.2715	0.509	-0.7928	-0.185	-0.3514	-0.2039	-0.1933	-0.2741
ENSG00000225285	RP4-758J18.10	processed_transcript	1	P	p36.33	1365919			Y		1029	1	0	0	1	0	3993	0.472417	0.325674	0	1	0	8.69565	47.8261	-0.0305	0.1067	0.5202	0.0995	-0.5235	-0.228	-0.315	-0.0772	-0.2378	0.0062	-0.4182	-0.378	-0.1541	-0.1661	-0.0087	-0.2715	0.509	-0.7928	-0.185	-0.3514	-0.2039	-0.1933	-0.2741
ENSG00000179403	VWA1	protein_coding	1	P	p36.33	1370241			Y		1029	1	0	0	1	0	3993	0.472417	0.325674	0	1	0	8.69565	47.8261	-0.0305	0.1067	0.5202	0.0995	-0.5235	-0.228	-0.315	-0.0772	-0.2378	0.0062	-0.4182	-0.378	-0.1541	-0.1661	-0.0087	-0.2715	0.509	-0.7928	-0.185	-0.3514	-0.2039	-0.1933	-0.2741
ENSG00000215915	ATAD3C	protein_coding	1	P	p36.33	1385069			Y		1029	1	0	0	1	0	3993	0.472417	0.325674	0	1	0	8.69565	47.8261	-0.0305	0.1067	0.5202	0.0995	-0.5235	-0.228	-0.315	-0.0772	-0.2378	0.0062	-0.4182	-0.378	-0.1541	-0.1661	-0.0087	-0.2715	0.509	-0.7928	-0.185	-0.3514	-0.2039	-0.1933	-0.2741
ENSG00000160072	ATAD3B	protein_coding	1	P	p36.33	1407143			Y		1029	1	0	0	1	0	3993	0.472417	0.325674	0	1	0	8.69565	47.8261	-0.0305	0.1067	0.5202	0.0995	-0.5235	-0.228	-0.315	-0.0772	-0.2378	0.0062	-0.4182	-0.378	-0.1541	-0.1661	-0.0087	-0.2715	0.509	-0.7928	-0.185	-0.3514	-0.2039	-0.1933	-0.2741
ENSG00000197785	ATAD3A	protein_coding	1	P	p36.33	1447531			Y		1029	1	0	0	1	0	3993	0.472417	0.325674	0	1	0	8.69565	47.8261	-0.0305	0.1067	0.5202	0.0995	-0.5235	-0.228	-0.315	-0.0772	-0.2378	0.0062	-0.4182	-0.378	-0.1541	-0.1661	-0.0087	-0.2715	0.509	-0.7928	-0.185	-0.3514	-0.2039	-0.1933	-0.2741
ENSG00000205090	C1orf70	protein_coding	1	P	p36.33	1470554			Y		1029	1	0	0	1	0	3993	0.472417	0.325674	0	1	0	8.69565	47.8261	-0.0305	0.1067	0.5202	0.0995	-0.5235	-0.228	-0.315	-0.0772	-0.2378	0.0062	-0.4182	-0.378	-0.1541	-0.1661	-0.0087	-0.2715	0.509	-0.7928	-0.185	-0.3514	-0.2039	-0.1933	-0.2741
ENSG00000160075	SSU72	protein_coding	1	P	p36.33	1477053			Y		1029	1	0	0	1	0	3993	0.472417	0.325674	0	1	0	8.69565	47.8261	-0.0305	0.1067	0.5202	0.0995	-0.5235	-0.228	-0.315	-0.0772	-0.2378	0.0062	-0.4182	-0.378	-0.1541	-0.1661	-0.0087	-0.2715	0.509	-0.7928	-0.185	-0.3514	-0.2039	-0.1933	-0.2741
ENSG00000215791	AL645728.2	pseudogene	1	P	p36.33	1498873			Y		1029	1	0	0	1	0	3993	0.472417	0.325674	0	1	0	8.69565	47.8261	-0.0305	0.1067	0.5202	0.0995	-0.5235	-0.228	-0.315	-0.0772	-0.2378	0.0062	-0.4182	-0.378	-0.1541	-0.1661	-0.0087	-0.2715	0.509	-0.7928	-0.185	-0.3514	-0.2039	-0.1933	-0.2741
ENSG00000215014	AL645728.1	protein_coding	1	P	p36.33	1510355			Y		1029	1	0	0	1	0	3993	0.472417	0.325674	0	1	0	8.69565	47.8261	-0.0305	0.1067	0.5202	0.0995	-0.5235	-0.228	-0.315	-0.0772	-0.2378	0.0062	-0.4182	-0.378	-0.1541	-0.1661	-0.0087	-0.2715	0.509	-0.7928	-0.185	-0.3514	-0.2039	-0.1933	-0.2741
ENSG00000236684	AL645728.3	pseudogene	1	P	p36.33	1515136			Y		1029	1	0	0	1	0	3993	0.472417	0.325674	0	1	0	8.69565	47.8261	-0.0305	0.1067	0.5202	0.0995	-0.5235	-0.228	-0.315	-0.0772	-0.2378	0.0062	-0.4182	-0.378	-0.1541	-0.1661	-0.0087	-0.2715	0.509	-0.7928	-0.185	-0.3514	-0.2039	-0.1933	-0.2741
ENSG00000228594	RP11-345P4.5	protein_coding	1	P	p36.33	1533392			Y		1029	1	0	0	1	0	3993	0.472417	0.325674	0	1	0	8.69565	47.8261	-0.0305	0.1067	0.5202	0.0995	-0.5235	-0.228	-0.315	-0.0772	-0.2378	0.0062	-0.4182	-0.378	-0.1541	-0.1661	-0.0087	-0.2715	0.509	-0.7928	0.0304	-0.3514	-0.2039	-0.1933	-0.2741
ENSG00000245123	AL691432.1	lincRNA	1	P	p36.33	1535819			Y		1029	1	0	0	1	0	3993	0.472417	0.325674	0	1	0	8.69565	47.8261	-0.0305	0.1067	0.5202	0.0995	-0.5235	-0.228	-0.315	-0.0772	-0.2378	0.0062	-0.4182	-0.378	-0.1541	-0.1661	-0.0087	-0.2715	0.509	-0.7928	0.0304	-0.3514	-0.2039	-0.1933	-0.2741
ENSG00000197530	MIB2	protein_coding	1	P	p36.33	1550795			Y		1029	1	0	0	1	0	4202	0.401195	0.396644	0	1	0	8.69565	52.1739	-0.0305	0.1067	0.5202	0.0995	-0.5235	-0.228	-0.315	-0.0772	-0.2378	0.0062	-0.4182	-0.378	-0.1541	-0.1661	-0.0087	-0.2715	0.509	-0.7928	-0.2206	-0.3514	-0.2039	-0.1933	-0.2741
ENSG00000189409	MMP23B	protein_coding	1	P	p36.33	1567474			Y		1029	1	0	0	1	0	3863	0.527126	0.278086	0	1	0	8.69565	47.8261	-0.0305	0.1067	0.5202	0.0995	-0.5235	-0.228	-0.315	-0.0772	-0.2378	0.0062	-0.4182	-0.378	-0.1541	-0.1661	-0.0087	-0.2715	0.509	-0.7928	-0.2206	-0.0463	-0.2039	-0.1933	-0.2741
ENSG00000008128	CDK11A	protein_coding	1	P	p36.33	1571100			Y		1029	1	0	0	1	0	4509	0.322554	0.491398	898	1	0	8.69565	52.1739	-0.0305	0.1067	0.5202	0.0995	-0.5235	-0.228	-0.315	-0.0772	-0.2378	0.0062	-0.4182	-0.378	-0.1541	-0.4931	-0.0087	-0.2715	0.509	-1.1793	-0.2206	-0.0463	-0.2039	-0.1933	-0.2741
ENSG00000248333	AL691432.2	pseudogene	1	P	p36.33	1571126			Y		1029	1	0	0	1	0	3863	0.527126	0.278086	0	1	0	8.69565	47.8261	-0.0305	0.1067	0.5202	0.0995	-0.5235	-0.228	-0.315	-0.0772	-0.2378	0.0062	-0.4182	-0.378	-0.1541	-0.1661	-0.0087	-0.2715	0.509	-0.7928	-0.2206	-0.0463	-0.2039	-0.1933	-0.2741
ENSG00000251327	AL109917.2	lincRNA	1	P	p36.33	1590488			Y		1029	1	0	0	1	0	5136	0.208838	0.680191	1124	1	0	8.69565	52.1739	-0.0305	0.1067	0.5202	0.0995	-0.5235	-0.228	-0.6289	-0.0772	-0.2378	0.0062	-0.6908	-0.7054	-0.1541	-0.4931	-0.0087	-0.2715	0.509	-1.1793	-0.2206	-0.0463	-0.2039	-0.1933	-0.2741
ENSG00000189339	SLC35E2B	protein_coding	1	P	p36.33	1592939			Y		1029	1	0	0	1	0	4610	0.296208	0.528403	1040	1	0	8.69565	52.1739	-0.0305	0.1067	0.5202	0.0995	-0.5235	-0.228	-0.315	-0.0772	-0.2378	0.0062	-0.4182	-0.378	-0.1541	-0.4931	-0.0087	-0.2715	0.509	-1.1793	-0.2206	-0.0463	-0.2039	-0.1933	-0.2741
ENSG00000215914	MMP23A	pseudogene	1	P	p36.33	1631381			Y		1029	1	0	0	1	0	4742	0.27321	0.563503	1179	1	0	8.69565	52.1739	-0.0305	0.1067	0.5202	0.0995	-0.5235	-0.228	-0.315	-0.0772	-0.2378	0.0062	-0.4182	-0.378	-0.1541	-0.4931	-0.0087	-0.2715	0.509	-1.1793	-0.2206	-0.0463	-0.2039	-0.1933	-0.2741
ENSG00000227775	RP1-283E3.3	processed_transcript	1	P	p36.33	1656054			Y		1029	1	0	0	1	0	4742	0.27321	0.563503	1179	1	0	8.69565	52.1739	-0.0305	0.1067	0.5202	0.0995	-0.5235	-0.228	-0.315	-0.0772	-0.2378	0.0062	-0.4182	-0.378	-0.1541	-0.4931	-0.0087	-0.2715	0.509	-1.1793	-0.2206	-0.0463	-0.2039	-0.1933	-0.2741
ENSG00000215790	SLC35E2	protein_coding	1	P	p36.33	1656277			Y		1029	1	0	0	1	0	4742	0.27321	0.563503	1179	1	0	8.69565	52.1739	-0.0305	0.1067	0.5202	0.0995	-0.5235	-0.228	-0.315	-0.0772	-0.2378	0.0062	-0.4182	-0.378	-0.1541	-0.4931	-0.0087	-0.2715	0.509	-1.1793	-0.2206	-0.0463	-0.2039	-0.1933	-0.2741
ENSG00000244250	RP1-283E3.8	processed_transcript	1	P	p36.33	1663993			Y		1029	1	0	0	1	0	4742	0.27321	0.563503	1179	1	0	8.69565	52.1739	-0.0305	0.1067	0.5202	0.0995	-0.5235	-0.228	-0.315	-0.0772	-0.2378	0.0062	-0.4182	-0.378	-0.1541	-0.4931	-0.0087	-0.2715	0.509	-1.1793	-0.2206	-0.0463	-0.2039	-0.1933	-0.2741
ENSG00000226628	RP1-283E3.4	pseudogene	1	P	p36.33	1667256			Y		1029	1	0	0	1	0	4742	0.27321	0.563503	1179	1	0	8.69565	52.1739	-0.0305	0.1067	0.5202	0.0995	-0.5235	-0.228	-0.315	-0.0772	-0.2378	0.0062	-0.4182	-0.378	-0.1541	-0.4931	-0.0087	-0.2715	0.509	-1.1793	-0.2206	-0.0463	-0.2039	-0.1933	-0.2741
ENSG00000008130	NADK	protein_coding	1	P	p36.33	1682671			Y		1029	1	0	0	1	0	4742	0.27321	0.563503	1179	1	0	8.69565	52.1739	-0.0305	0.1067	0.5202	0.0995	-0.5235	-0.228	-0.315	-0.0772	-0.2378	0.0062	-0.4182	-0.378	-0.1541	-0.4931	-0.0087	-0.2715	0.509	-1.1793	-0.2206	-0.0463	-0.2039	-0.1933	-0.2741
ENSG00000078369	GNB1	protein_coding	1	P	p36.33	1716725			Y		1029	1	0	0	1	0	5579	0.203471	0.691498	1179	1	0	8.69565	52.1739	-0.0305	0.1067	0.5202	0.0995	-0.5235	-0.228	-0.6289	-0.0772	-0.2378	0.0062	-0.6908	-0.7054	-0.1541	-0.4931	-0.0087	-0.2715	0.509	-1.1793	-0.2206	-0.0463	-0.2039	-0.1933	-0.2741
ENSG00000248957	AL109917.1	lincRNA	1	P	p36.33	1815600			Y		1029	1	0	0	1	0	5656	0.202051	0.694539	1179	1	0	8.69565	52.1739	-0.0305	0.1067	0.5202	0.0995	-0.5235	-0.228	-0.6289	-0.0772	-0.2378	0.0062	-0.6908	-0.7054	-0.1541	-0.4931	-0.0087	-0.2715	0.509	-1.1793	-0.2206	-0.0463	-0.2039	-0.1933	-0.2741
ENSG00000231050	RP1-140A9.1	processed_transcript	1	P	p36.33	1822910			Y		1029	1	0	0	1	0	5656	0.202051	0.694539	1179	1	0	8.69565	52.1739	-0.0305	0.1067	0.5202	0.0995	-0.5235	-0.228	-0.6289	-0.0772	-0.2378	0.0062	-0.6908	-0.7054	-0.1541	-0.4931	-0.0087	-0.2715	0.509	-1.1793	-0.2206	-0.0463	-0.2039	-0.1933	-0.2741
ENSG00000169885	CALML6	protein_coding	1	P	p36.33	1846266			Y		1029	1	0	0	1	0	5656	0.202051	0.694539	1179	1	0	8.69565	52.1739	-0.0305	0.1067	0.5202	0.0995	-0.5235	-0.228	-0.6289	-0.0772	-0.2378	0.0062	-0.6908	-0.7054	-0.1541	-0.4931	-0.0087	-0.2715	0.509	-1.1793	-0.2206	-0.0463	-0.2039	-0.1933	-0.2741
ENSG00000178821	TMEM52	protein_coding	1	P	p36.33	1849029			Y		1029	1	0	0	1	0	5656	0.202051	0.694539	1179	1	0	8.69565	52.1739	-0.0305	0.1067	0.5202	0.0995	-0.5235	-0.228	-0.6289	-0.0772	-0.2378	0.0062	-0.6908	-0.7054	-0.1541	-0.4931	-0.0087	-0.2715	0.509	-1.1793	-0.2206	-0.0463	-0.2039	-0.1933	-0.2741
ENSG00000142609	C1orf222	protein_coding	1	P	p36.33	1853396			Y		1029	1	0	0	1	0	5656	0.202051	0.694539	1179	1	0	8.69565	52.1739	-0.0305	0.1067	0.5202	0.0995	-0.5235	-0.228	-0.6289	-0.0772	-0.2378	0.0062	-0.6908	-0.7054	-0.1541	-0.4931	-0.0087	-0.2715	0.509	-1.1793	-0.2206	-0.0463	-0.2039	-0.1933	-0.2741
ENSG00000233542	RP11-547D24.1	processed_transcript	1	P	p36.33	1944652			Y		1029	1	0	0	1	0	5656	0.202051	0.694539	1179	1	0	8.69565	52.1739	-0.0305	0.1067	0.5202	0.0995	-0.5235	-0.228	-0.6289	-0.0772	-0.2378	0.0062	-0.6908	-0.7054	-0.1541	-0.4931	-0.0087	-0.2715	0.509	-1.1793	-0.2206	-0.0463	-0.2039	-0.1933	-0.2741
ENSG00000187730	GABRD	protein_coding	1	P	p36.33	1950780			Y		1029	1	0	0	1	0	5656	0.202051	0.694539	1179	1	0	8.69565	52.1739	-0.0305	0.1067	0.5202	0.0995	-0.5235	-0.228	-0.6289	-0.0772	-0.2378	0.0062	-0.6908	-0.7054	-0.1541	-0.4931	-0.0087	-0.2715	0.509	-1.1793	-0.2206	-0.0463	-0.2039	-0.1933	-0.2741
ENSG00000226969	RP11-547D24.3	processed_transcript	1	P	p36.33	1980642			Y		1029	1	0	0	1	0	5656	0.202051	0.694539	1179	1	0	8.69565	52.1739	-0.0305	0.1067	0.5202	0.0995	-0.5235	-0.228	-0.6289	-0.0772	-0.2378	0.0062	-0.6908	-0.7054	-0.1541	-0.4931	-0.0087	-0.2715	0.509	-1.1793	-0.2206	-0.0463	-0.2039	-0.1933	-0.2741
ENSG00000067606	PRKCZ	protein_coding	1	P	p36.33	1981909			Y		1029	1	0	0	1	0	5229	0.208024	0.681886	1179	1	0	8.69565	52.1739	-0.0305	0.1067	0.5202	0.0995	-0.5235	-0.228	-0.6289	-0.0772	-0.2378	0.0062	-0.6908	-0.7054	-0.1541	-0.4931	-0.0087	-0.2715	0.509	-1.1793	-0.2206	-0.0463	-0.2039	-0.1933	-0.2741
ENSG00000182873	RP11-181G12.2	processed_transcript	1	P	p36.33	2113233			Y		1029	1	0	0	1	0	5163	0.208752	0.680369	1179	1	0	8.69565	47.8261	-0.0305	0.1067	0.5202	0.0995	-0.5235	-0.228	-0.6289	-0.0772	-0.2378	0.0062	-0.6908	-0.7054	-0.1541	0.1571	-0.0087	-0.2715	0.509	-1.1793	-0.2206	-0.0463	-0.2039	-0.1933	-0.2741
ENSG00000162585	C1orf86	protein_coding	1	P	p36.33	2115903			Y		1029	1	0	0	1	0	5163	0.208752	0.680369	1179	1	0	8.69565	47.8261	-0.0305	0.1067	0.5202	0.0995	-0.5235	-0.228	-0.6289	-0.0772	-0.2378	0.0062	-0.6908	-0.7054	-0.1541	0.1571	-0.0087	-0.2715	0.509	-1.1793	-0.2206	-0.0463	-0.2039	-0.1933	-0.2741
ENSG00000215059	AL590822.1	lincRNA	1	P	p36.33	2121264			Y		1029	1	0	0	1	0	5163	0.208752	0.680369	1179	1	0	8.69565	47.8261	-0.0305	0.1067	0.5202	0.0995	-0.5235	-0.228	-0.6289	-0.0772	-0.2378	0.0062	-0.6908	-0.7054	-0.1541	0.1571	-0.0087	-0.2715	0.509	-1.1793	-0.2206	-0.0463	-0.2039	-0.1933	-0.2741
ENSG00000243558	RP11-181G12.5	processed_transcript	1	P	p36.33	2143610			Y		1029	1	0	0	1	0	5163	0.208752	0.680369	1179	1	0	8.69565	47.8261	-0.0305	0.1067	0.5202	0.0995	-0.5235	-0.228	-0.6289	-0.0772	-0.2378	0.0062	-0.6908	-0.7054	-0.1541	0.1571	-0.0087	-0.2715	0.509	-1.1793	-0.2206	-0.0463	-0.2039	-0.1933	-0.2741
ENSG00000234396	RP11-181G12.4	processed_transcript	1	P	p36.33	2143962			Y		1029	1	0	0	1	0	5163	0.208752	0.680369	1179	1	0	8.69565	47.8261	-0.0305	0.1067	0.5202	0.0995	-0.5235	-0.228	-0.6289	-0.0772	-0.2378	0.0062	-0.6908	-0.7054	-0.1541	0.1571	-0.0087	-0.2715	0.509	-1.1793	-0.2206	-0.0463	-0.2039	-0.1933	-0.2741
ENSG00000157933	SKI	protein_coding	1	P	p36.33	2160134			Y		1029	1	0	0	1	0	5163	0.208752	0.680369	1179	1	0	8.69565	47.8261	-0.0305	0.1067	0.5202	0.0995	-0.5235	-0.228	-0.6289	-0.0772	-0.2378	0.0062	-0.6908	-0.7054	-0.1541	0.1571	-0.0087	-0.2715	0.509	-1.1793	-0.2206	-0.0463	-0.2039	-0.1933	-0.2741
ENSG00000116151	MORN1	protein_coding	1	P	p36.32	2252692			Y		1029	1	0	0	1	0	5163	0.208752	0.680369	1179	1	0	8.69565	47.8261	-0.0305	0.1067	0.5202	0.0995	-0.5235	-0.228	-0.6289	-0.0772	-0.2378	0.0062	-0.6908	-0.7054	-0.1541	0.1571	-0.0087	-0.2715	0.509	-1.1793	-0.2206	-0.0463	-0.2039	-0.1933	-0.2741
ENSG00000238240	RP4-740C4.5	pseudogene	1	P	p36.33	2283095			Y		1029	1	0	0	1	0	5163	0.208752	0.680369	1179	1	0	8.69565	47.8261	-0.0305	0.1067	0.5202	0.0995	-0.5235	-0.228	-0.6289	-0.0772	-0.2378	0.0062	-0.6908	-0.7054	-0.1541	0.1571	-0.0087	-0.2715	0.509	-1.1793	-0.2206	-0.0463	-0.2039	-0.1933	-0.2741
ENSG00000178642	AL513477.1	pseudogene	1	P	p36.32	2316856			Y		1029	1	0	0	1	0	5163	0.208752	0.680369	1179	1	0	8.69565	47.8261	-0.0305	0.1067	0.5202	0.0995	-0.5235	-0.228	-0.6289	-0.0772	-0.2378	0.0062	-0.6908	-0.7054	-0.1541	0.1571	-0.0087	-0.2715	0.509	-1.1793	-0.2206	-0.0463	-0.2039	-0.1933	-0.2741
ENSG00000157916	RER1	protein_coding	1	P	p36.32	2323267			Y		1029	1	0	0	1	0	5163	0.208752	0.680369	1179	1	0	8.69565	47.8261	-0.0305	0.1067	0.5202	0.0995	-0.5235	-0.228	-0.6289	-0.0772	-0.2378	0.0062	-0.6908	-0.7054	-0.1541	0.1571	-0.0087	-0.2715	0.509	-1.1793	-0.2206	-0.0463	-0.2039	-0.1933	-0.2741
ENSG00000157911	PEX10	protein_coding	1	P	p36.32	2336236			Y		1029	1	0	0	1	0	5163	0.208752	0.680369	1179	1	0	8.69565	47.8261	-0.0305	0.1067	0.5202	0.0995	-0.5235	-0.228	-0.6289	-0.0772	-0.2378	0.0062	-0.6908	-0.7054	-0.1541	0.1571	-0.0087	-0.2715	0.509	-1.1793	-0.2206	-0.0463	-0.2039	-0.1933	-0.2741
ENSG00000229813	RP4-740C4.4	processed_transcript	1	P	p36.32	2357419			Y		1029	1	0	0	1	0	5163	0.208752	0.680369	1179	1	0	8.69565	47.8261	-0.0305	0.1067	0.5202	0.0995	-0.5235	-0.228	-0.6289	-0.0772	-0.2378	0.0062	-0.6908	-0.7054	-0.1541	0.1571	-0.0087	-0.2715	0.509	-1.1793	-0.2206	-0.0463	-0.2039	-0.1933	-0.2741
ENSG00000149527	PLCH2	protein_coding	1	P	p36.32	2398898			Y		1029	1	0	0	1	0	5459	0.203471	0.691498	1179	1	0	8.69565	47.8261	-0.0305	0.1067	0.5202	0.0995	-0.5235	-0.228	-0.6289	-0.0772	-0.2378	0.0062	-0.6908	-0.7054	-0.1541	0.1571	-0.0087	-0.2715	0.509	-1.1793	-0.2206	-0.0463	-0.2039	-0.1933	-0.6294
ENSG00000224387	RP3-395M20.2	processed_transcript	1	P	p36.32	2423739			Y		1029	1	0	0	1	0	5518	0.203471	0.691498	1179	1	0	8.69565	47.8261	-0.0305	0.1067	0.5202	0.0995	-0.5235	-0.228	-0.6289	-0.0772	-0.2378	0.0062	-0.6908	-0.7054	-0.1541	0.1571	-0.0087	-0.2715	0.509	-1.1793	-0.2206	-0.0463	-0.2039	-0.1933	-0.6294
ENSG00000229393	RP3-395M20.3	processed_transcript	1	P	p36.32	2424876			Y		1029	1	0	0	1	0	5518	0.203471	0.691498	1179	1	0	8.69565	47.8261	-0.0305	0.1067	0.5202	0.0995	-0.5235	-0.228	-0.6289	-0.0772	-0.2378	0.0062	-0.6908	-0.7054	-0.1541	0.1571	-0.0087	-0.2715	0.509	-1.1793	-0.2206	-0.0463	-0.2039	-0.1933	-0.6294
ENSG00000157881	PANK4	protein_coding	1	P	p36.32	2439972			Y		1029	1	0	0	1	0	5332	0.203471	0.691498	1179	1	0	8.69565	47.8261	-0.0305	0.1067	0.5202	0.0995	-0.5235	-0.228	-0.6289	-0.0772	-0.2378	0.0062	-0.6908	-0.7054	-0.1541	0.1571	-0.0087	-0.2715	0.509	-1.1793	-0.2206	-0.0463	-0.2039	-0.1933	-0.6294
ENSG00000197921	HES5	protein_coding	1	P	p36.32	2460184			Y		1029	1	0	0	1	0	5146	0.208838	0.680191	1179	1	0	8.69565	47.8261	-0.0305	0.1067	0.5202	0.0995	-0.5235	-0.228	-0.6289	-0.0772	-0.2378	0.0062	-0.6908	-0.7054	-0.1541	0.1571	-0.0087	-0.2715	0.509	-1.1793	-0.2206	-0.0463	-0.2039	-0.1933	-0.2569
ENSG00000238164	RP3-395M20.8	processed_transcript	1	P	p36.32	2481359			Y		1029	1	0	0	1	0	5146	0.208838	0.680191	1179	1	0	8.69565	47.8261	-0.0305	0.1067	0.5202	0.0995	-0.5235	-0.228	-0.6289	-0.0772	-0.2378	0.0062	-0.6908	-0.7054	-0.1541	0.1571	-0.0087	-0.2715	0.509	-1.1793	-0.2206	-0.0463	-0.2039	-0.1933	-0.2569
ENSG00000157873	TNFRSF14	protein_coding	1	P	p36.32	2487078			Y		1029	1	0	0	1	0	5146	0.208838	0.680191	1179	1	0	8.69565	47.8261	-0.0305	0.1067	0.5202	0.0995	-0.5235	-0.228	-0.6289	-0.0772	-0.2378	0.0062	-0.6908	-0.7054	-0.1541	0.1571	-0.0087	-0.2715	0.509	-1.1793	-0.2206	-0.0463	-0.2039	-0.1933	-0.2569
ENSG00000225931	RP3-395M20.7	processed_transcript	1	P	p36.32	2497849			Y		1029	1	0	0	1	0	5146	0.208838	0.680191	1179	1	0	8.69565	47.8261	-0.0305	0.1067	0.5202	0.0995	-0.5235	-0.228	-0.6289	-0.0772	-0.2378	0.0062	-0.6908	-0.7054	-0.1541	0.1571	-0.0087	-0.2715	0.509	-1.1793	-0.2206	-0.0463	-0.2039	-0.1933	-0.2569
ENSG00000228037	RP3-395M20.9	processed_transcript	1	P	p36.32	2512999			Y		1029	1	0	0	1	0	5146	0.208838	0.680191	1179	1	0	8.69565	47.8261	-0.0305	0.1067	0.5202	0.0995	-0.5235	-0.228	-0.6289	-0.0772	-0.2378	0.0062	-0.6908	-0.7054	-0.1541	0.1571	-0.0087	-0.2715	0.509	-1.1793	-0.2206	-0.0463	-0.2039	-0.1933	-0.2569
ENSG00000157870	C1orf93	protein_coding	1	P	p36.32	2517930			Y		1029	1	0	0	1	0	5146	0.208838	0.680191	1179	1	0	8.69565	47.8261	-0.0305	0.1067	0.5202	0.0995	-0.5235	-0.228	-0.6289	-0.0772	-0.2378	0.0062	-0.6908	-0.7054	-0.1541	0.1571	-0.0087	-0.2715	0.509	-1.1793	-0.2206	-0.0463	-0.2039	-0.1933	-0.2569
ENSG00000142606	MMEL1	protein_coding	1	P	p36.32	2522078			Y		1029	1	0	0	1	0	5421	0.203471	0.691498	1179	1	0	8.69565	52.1739	-0.0305	0.1067	0.5202	0.0995	-0.5235	-0.228	-0.6289	-0.0772	-0.2378	0.0062	-0.6908	-0.7054	-0.1541	-0.5501	-0.0087	-0.2715	0.509	-1.1793	-0.2206	-0.0463	-0.2039	-0.1933	-0.2569
ENSG00000237058	RP13-436F16.1	processed_transcript	1	P	p36.32	2564007			Y		1029	1	0	0	1	0	5696	0.197242	0.705002	1179	1	0	8.69565	52.1739	-0.0305	0.1067	0.5202	0.0995	-0.5235	-0.228	-0.6289	-0.0772	-0.2378	0.0062	-0.6908	-0.7054	-0.1541	-0.5501	-0.0087	-0.2715	0.509	-1.1793	-0.2206	-0.0463	-0.2039	-0.1933	-0.2569
ENSG00000215912	TTC34	protein_coding	1	P	p36.32	2567415			Y		1029	1	0	0	1	0	5696	0.197242	0.705002	1179	1	0	8.69565	52.1739	-0.0305	0.1067	0.5202	0.0995	-0.5235	-0.228	-0.6289	-0.0772	-0.2378	0.0062	-0.6908	-0.7054	-0.1541	-0.5501	-0.0087	-0.2715	0.509	-1.1793	-0.2206	-0.0463	-0.2039	-0.1933	-0.2569
ENSG00000233234	RP11-740P5.2	processed_transcript	1	P	p36.32	2728415			Y		1029	1	0	0	1	0	5696	0.197242	0.705002	1179	1	0	8.69565	52.1739	-0.0305	0.1067	0.5202	0.0995	-0.5235	-0.228	-0.6289	-0.0772	-0.2378	0.0062	-0.6908	-0.7054	-0.1541	-0.5501	-0.0087	-0.2715	0.509	-1.1793	-0.2206	-0.0463	-0.2039	-0.1933	-0.2569
ENSG00000231630	RP11-740P5.3	processed_transcript	1	P	p36.32	2730997			Y		1029	1	0	0	1	0	5696	0.197242	0.705002	1179	1	0	8.69565	52.1739	-0.0305	0.1067	0.5202	0.0995	-0.5235	-0.228	-0.6289	-0.0772	-0.2378	0.0062	-0.6908	-0.7054	-0.1541	-0.5501	-0.0087	-0.2715	0.509	-1.1793	-0.2206	-0.0463	-0.2039	-0.1933	-0.2569
ENSG00000169717	ACTRT2	protein_coding	1	P	p36.32	2938046			Y		1029	1	0	0	1	0	5696	0.197242	0.705002	1179	1	0	8.69565	52.1739	-0.0305	0.1067	0.5202	0.0995	-0.5235	-0.228	-0.6289	-0.0772	-0.2378	0.0062	-0.6908	-0.7054	-0.1541	-0.5501	-0.0087	-0.2715	0.509	-1.1793	-0.2206	-0.0463	-0.2039	-0.1933	-0.2569
ENSG00000177133	RP1-163G9.1	processed_transcript	1	P	p36.32	2976179			Y		1029	1	0	0	1	0	5696	0.197242	0.705002	1179	1	0	8.69565	52.1739	-0.0305	0.1067	0.5202	0.0995	-0.5235	-0.228	-0.6289	-0.0772	-0.2378	0.0062	-0.6908	-0.7054	-0.1541	-0.5501	-0.0087	-0.2715	0.509	-1.1793	-0.2206	-0.0463	-0.2039	-0.1933	-0.2569
ENSG00000142611	PRDM16	protein_coding	1	P	p36.32	2985732			Y		1029	1	0	0	1	0	5696	0.197242	0.705002	1179	1	0	8.69565	52.1739	-0.0305	0.1067	0.5202	0.0995	-0.5235	-0.228	-0.6289	-0.0772	-0.2378	0.0062	-0.6908	-0.7054	-0.1541	-0.5501	-0.0087	-0.2715	0.509	-1.1793	-0.2206	-0.0463	-0.2039	-0.1933	-0.2569
ENSG00000226286	RP1-163G9.2	processed_transcript	1	P	p36.32	3049491			Y		1029	1	0	0	1	0	5696	0.197242	0.705002	1179	1	0	8.69565	52.1739	-0.0305	0.1067	0.5202	0.0995	-0.5235	-0.228	-0.6289	-0.0772	-0.2378	0.0062	-0.6908	-0.7054	-0.1541	-0.5501	-0.0087	-0.2715	0.509	-1.1793	-0.2206	-0.0463	-0.2039	-0.1933	-0.2569
ENSG00000130762	ARHGEF16	protein_coding	1	P	p36.32	3370990			Y		1029	1	0	0	1	0	5696	0.197242	0.705002	1179	1	0	8.69565	52.1739	-0.0305	0.1067	0.5202	0.0995	-0.5235	-0.228	-0.6289	-0.0772	-0.2378	0.0062	-0.6908	-0.7054	-0.1541	-0.5501	-0.0087	-0.2715	0.509	-1.1793	-0.2206	-0.0463	-0.2039	-0.1933	-0.2569
ENSG00000162591	MEGF6	protein_coding	1	P	p36.32	3406484			Y		1029	1	0	0	1	0	5696	0.197242	0.705002	1179	1	0	8.69565	52.1739	-0.0305	0.1067	0.5202	0.0995	-0.5235	-0.228	-0.6289	-0.0772	-0.2378	0.0062	-0.6908	-0.7054	-0.1541	-0.5501	-0.0087	-0.2715	0.509	-1.1793	-0.2206	-0.0463	-0.2039	-0.1933	-0.2569
ENSG00000207776	MIR551A	miRNA	1	P	p36.32	3477259			Y		1029	1	0	0	1	0	5696	0.197242	0.705002	1179	1	0	8.69565	52.1739	-0.0305	0.1067	0.5202	0.0995	-0.5235	-0.228	-0.6289	-0.0772	-0.2378	0.0062	-0.6908	-0.7054	-0.1541	-0.5501	-0.0087	-0.2715	0.509	-1.1793	-0.2206	-0.0463	-0.2039	-0.1933	-0.2569
ENSG00000238260	RP11-46F15.2	processed_transcript	1	P	p36.32	3539754			Y		1029	1	0	0	1	0	5696	0.197242	0.705002	1179	1	0	8.69565	52.1739	-0.0305	0.1067	0.5202	0.0995	-0.5235	-0.228	-0.6289	-0.0772	-0.2378	0.0062	-0.6908	-0.7054	-0.1541	-0.5501	-0.0087	-0.2715	0.509	-1.1793	-0.2206	-0.0463	-0.2039	-0.1933	-0.2569
ENSG00000158109	TPRG1L	protein_coding	1	P	p36.32	3541566			Y		1029	1	0	0	1	0	5696	0.197242	0.705002	1179	1	0	8.69565	52.1739	-0.0305	0.1067	0.5202	0.0995	-0.5235	-0.228	-0.6289	-0.0772	-0.2378	0.0062	-0.6908	-0.7054	-0.1541	-0.5501	-0.0087	-0.2715	0.509	-1.1793	-0.2206	-0.0463	-0.2039	-0.1933	-0.2569
ENSG00000116213	WDR8	protein_coding	1	P	p36.32	3547331			Y		1029	1	0	0	1	0	5696	0.197242	0.705002	1179	1	0	8.69565	52.1739	-0.0305	0.1067	0.5202	0.0995	-0.5235	-0.228	-0.6289	-0.0772	-0.2378	0.0062	-0.6908	-0.7054	-0.1541	-0.5501	-0.0087	-0.2715	0.509	-1.1793	-0.2206	-0.0463	-0.2039	-0.1933	-0.2569
ENSG00000078900	TP73	protein_coding	1	P	p36.32	3569084			Y		1029	1	0	0	1	0	5696	0.197242	0.705002	1179	1	0	8.69565	52.1739	-0.0305	0.1067	0.5202	0.0995	-0.5235	-0.228	-0.6289	-0.0772	-0.2378	0.0062	-0.6908	-0.7054	-0.1541	-0.5501	-0.0087	-0.2715	0.509	-1.1793	-0.2206	-0.0463	-0.2039	-0.1933	-0.2569
ENSG00000227589	RP5-1092A11.5	processed_transcript	1	P	p36.32	3575502			Y		1029	1	0	0	1	0	5696	0.197242	0.705002	1179	1	0	8.69565	52.1739	-0.0305	0.1067	0.5202	0.0995	-0.5235	-0.228	-0.6289	-0.0772	-0.2378	0.0062	-0.6908	-0.7054	-0.1541	-0.5501	-0.0087	-0.2715	0.509	-1.1793	-0.2206	-0.0463	-0.2039	-0.1933	-0.2569
ENSG00000235131	RP5-1092A11.2	processed_transcript	1	P	p36.32	3628764			Y		1029	1	0	0	1	0	5696	0.197242	0.705002	1179	1	0	8.69565	52.1739	-0.0305	0.1067	0.5202	0.0995	-0.5235	-0.228	-0.6289	-0.0772	-0.2378	0.0062	-0.6908	-0.7054	-0.1541	-0.5501	-0.0087	-0.2715	0.509	-1.1793	-0.2206	-0.0463	-0.2039	-0.1933	-0.2569
ENSG00000227372	KIAA0495	processed_transcript	1	P	p36.32	3652548			Y		1029	1	0	0	1	0	5696	0.197242	0.705002	1179	1	0	8.69565	52.1739	-0.0305	0.1067	0.5202	0.0995	-0.5235	-0.228	-0.6289	-0.0772	-0.2378	0.0062	-0.6908	-0.7054	-0.1541	-0.5501	-0.0087	-0.2715	0.509	-1.1793	-0.2206	-0.0463	-0.2039	-0.1933	-0.2569
ENSG00000244553	RP5-1092A11.3	processed_transcript	1	P	p36.32	3652739			Y		1029	1	0	0	1	0	5696	0.197242	0.705002	1179	1	0	8.69565	52.1739	-0.0305	0.1067	0.5202	0.0995	-0.5235	-0.228	-0.6289	-0.0772	-0.2378	0.0062	-0.6908	-0.7054	-0.1541	-0.5501	-0.0087	-0.2715	0.509	-1.1793	-0.2206	-0.0463	-0.2039	-0.1933	-0.2569
ENSG00000162592	CCDC27	protein_coding	1	P	p36.32	3668962			Y		1029	1	0	0	1	0	5696	0.197242	0.705002	1179	1	0	8.69565	52.1739	-0.0305	0.1067	0.5202	0.0995	-0.5235	-0.228	-0.6289	-0.0772	-0.2378	0.0062	-0.6908	-0.7054	-0.1541	-0.5501	-0.0087	-0.2715	0.509	-1.1793	-0.2206	-0.0463	-0.2039	-0.1933	-0.2569
ENSG00000235169	RP1-286D6.2	processed_transcript	1	P	p36.32	3689352			Y		1029	1	0	0	1	0	5696	0.197242	0.705002	1179	1	0	8.69565	52.1739	-0.0305	0.1067	0.5202	0.0995	-0.5235	-0.228	-0.6289	-0.0772	-0.2378	0.0062	-0.6908	-0.7054	-0.1541	-0.5501	-0.0087	-0.2715	0.509	-1.1793	-0.2206	-0.0463	-0.2039	-0.1933	-0.2569
ENSG00000130764	LRRC47	protein_coding	1	P	p36.32	3696784			Y		1029	1	0	0	1	0	5696	0.197242	0.705002	1179	1	0	8.69565	52.1739	-0.0305	0.1067	0.5202	0.0995	-0.5235	-0.228	-0.6289	-0.0772	-0.2378	0.0062	-0.6908	-0.7054	-0.1541	-0.5501	-0.0087	-0.2715	0.509	-1.1793	-0.2206	-0.0463	-0.2039	-0.1933	-0.2569
ENSG00000116198	KIAA0562	protein_coding	1	P	p36.32	3728645			Y		1029	1	0	0	1	0	5696	0.197242	0.705002	1179	1	0	8.69565	52.1739	-0.0305	0.1067	0.5202	0.0995	-0.5235	-0.228	-0.6289	-0.0772	-0.2378	0.0062	-0.6908	-0.7054	-0.1541	-0.5501	-0.0087	-0.2715	0.509	-1.1793	-0.2206	-0.0463	-0.2039	-0.1933	-0.2569
ENSG00000169598	DFFB	protein_coding	1	P	p36.32	3773845			Y		1029	1	0	0	1	0	5696	0.197242	0.705002	1179	1	0	8.69565	52.1739	-0.0305	0.1067	0.5202	0.0995	-0.5235	-0.228	-0.6289	-0.0772	-0.2378	0.0062	-0.6908	-0.7054	-0.1541	-0.5501	-0.0087	-0.2715	0.509	-1.1793	-0.2206	-0.0463	-0.2039	-0.1933	-0.2569
ENSG00000198912	C1orf174	protein_coding	1	P	p36.32	3805689			Y		1029	1	0	0	1	0	5696	0.197242	0.705002	1179	1	0	8.69565	52.1739	-0.0305	0.1067	0.5202	0.0995	-0.5235	-0.228	-0.6289	-0.0772	-0.2378	0.0062	-0.6908	-0.7054	-0.1541	-0.5501	-0.0087	-0.2715	0.509	-1.1793	-0.2206	-0.0463	-0.2039	-0.1933	-0.2569
ENSG00000236423	RP13-15E13.1	processed_transcript	1	P	p36.32	3816936			Y		1029	1	0	0	1	0	5696	0.197242	0.705002	1179	1	0	8.69565	52.1739	-0.0305	0.1067	0.5202	0.0995	-0.5235	-0.228	-0.6289	-0.0772	-0.2378	0.0062	-0.6908	-0.7054	-0.1541	-0.5501	-0.0087	-0.2715	0.509	-1.1793	-0.2206	-0.0463	-0.2039	-0.1933	-0.2569
ENSG00000233304	RP13-614K11.1	processed_transcript	1	P	p36.32	4000673			Y		1029	1	0	0	1	0	5696	0.197242	0.705002	1179	1	0	8.69565	52.1739	-0.0305	0.1067	0.5202	0.0995	-0.5235	-0.228	-0.6289	-0.0772	-0.2378	0.0062	-0.6908	-0.7054	-0.1541	-0.5501	-0.0087	-0.2715	0.509	-1.1793	-0.2206	-0.0463	-0.2039	-0.1933	-0.2569
ENSG00000226374	RP13-614K11.2	processed_transcript	1	P	p36.32	4007209			Y		1029	1	0	0	1	0	5696	0.197242	0.705002	1179	1	0	8.69565	52.1739	-0.0305	0.1067	0.5202	0.0995	-0.5235	-0.228	-0.6289	-0.0772	-0.2378	0.0062	-0.6908	-0.7054	-0.1541	-0.5501	-0.0087	-0.2715	0.509	-1.1793	-0.2206	-0.0463	-0.2039	-0.1933	-0.2569
ENSG00000229280	RP11-374C13.1	pseudogene	1	P	p36.32	4235588			Y		1029	1	0	0	1	0	5696	0.197242	0.705002	1179	1	0	8.69565	52.1739	-0.0305	0.1067	0.5202	0.0995	-0.5235	-0.228	-0.6289	-0.0772	-0.2378	0.0062	-0.6908	-0.7054	-0.1541	-0.5501	-0.0087	-0.2715	0.509	-1.1793	-0.2206	-0.0463	-0.2039	-0.1933	-0.2569
ENSG00000235054	RP5-1166F10.1	processed_transcript	1	P	p36.32	4472111			Y		1029	1	0	0	1	0	5696	0.197242	0.705002	1179	1	0	8.69565	52.1739	-0.0305	0.1067	0.5202	0.0995	-0.5235	-0.228	-0.6289	-0.0772	-0.2378	0.0062	-0.6908	-0.7054	-0.1541	-0.5501	-0.0087	-0.2715	0.509	-1.1793	-0.2206	-0.0463	-0.2039	-0.1933	-0.2569
ENSG00000227169	RP1-37J18.1	processed_transcript	1	P	p36.32	4611795			Y		1029	1	0	0	1	0	5696	0.197242	0.705002	1179	1	0	8.69565	52.1739	-0.0305	0.1067	0.5202	0.0995	-0.5235	-0.228	-0.6289	-0.0772	-0.2378	0.0062	-0.6908	-0.7054	-0.1541	-0.5501	-0.0087	-0.2715	0.509	-1.1793	-0.2206	-0.0463	-0.2039	-0.1933	-0.2569
ENSG00000232596	RP1-37J18.2	processed_transcript	1	P	p36.32	4631608			Y		1029	1	0	0	1	0	5696	0.197242	0.705002	1179	1	0	8.69565	52.1739	-0.0305	0.1067	0.5202	0.0995	-0.5235	-0.228	-0.6289	-0.0772	-0.2378	0.0062	-0.6908	-0.7054	-0.1541	-0.5501	-0.0087	-0.2715	0.509	-1.1793	-0.2206	-0.0463	-0.2039	-0.1933	-0.2569
ENSG00000196581	AJAP1	protein_coding	1	P	p36.32	4714792			Y		1029	1	0	0	1	0	5696	0.197242	0.705002	1179	1	0	8.69565	52.1739	-0.0305	0.1067	0.5202	0.0995	-0.5235	-0.228	-0.6289	-0.0772	-0.2378	0.0062	-0.6908	-0.7054	-0.1541	-0.5501	-0.0087	-0.2715	0.509	-1.1793	-0.2206	-0.0463	-0.2039	-0.1933	-0.2569
ENSG00000231510	RP11-542C10.1	processed_transcript	1	P	p36.32	5146519			Y		1029	1	0	0	1	0	5696	0.197242	0.705002	1179	1	0	8.69565	52.1739	-0.0305	0.1067	0.5202	0.0995	-0.5235	-0.228	-0.6289	-0.0772	-0.2378	0.0062	-0.6908	-0.7054	-0.1541	-0.5501	-0.0087	-0.2715	0.509	-1.1793	-0.2206	-0.0463	-0.2039	-0.1933	-0.2569
ENSG00000236948	RP11-154H17.1	processed_transcript	1	P	p36.31	5647428			Y		1029	1	0	0	1	0	5696	0.197242	0.705002	1179	1	0	8.69565	52.1739	-0.0305	0.1067	0.5202	0.0995	-0.5235	-0.228	-0.6289	-0.0772	-0.2378	0.0062	-0.6908	-0.7054	-0.1541	-0.5501	-0.0087	-0.2715	0.509	-1.1793	-0.2206	-0.0463	-0.2039	-0.1933	-0.2569
ENSG00000236142	AL583882.1	protein_coding	1	P	p36.31	5716266			Y		1029	1	0	0	1	0	5696	0.197242	0.705002	1179	1	0	8.69565	52.1739	-0.0305	0.1067	0.5202	0.0995	-0.5235	-0.228	-0.6289	-0.0772	-0.2378	0.0062	-0.6908	-0.7054	-0.1541	-0.5501	-0.0087	-0.2715	0.509	-1.1793	-0.2206	-0.0463	-0.2039	-0.1933	-0.2569
ENSG00000216045	MIR548W	miRNA	1	P	p36.31	5875931			Y		1029	1	0	0	1	0	6204	0.197242	0.705002	1179	1	0	8.69565	56.5217	-0.5083	0.1067	0.5202	0.0995	-0.5235	-0.228	-0.6289	-0.0772	-0.2378	0.0062	-0.6908	-0.7054	-0.1541	-0.5501	-0.0087	-0.2715	0.509	-1.1793	-0.2206	-0.0463	-0.2039	-0.1933	-0.2569
ENSG00000131697	NPHP4	protein_coding	1	P	p36.31	5922871			Y		1029	1	0	0	1	0	6570	0.197242	0.705002	1917	1	0	8.69565	56.5217	-1.007	0.1067	0.5202	0.0995	-0.5235	-0.228	-0.6289	-0.0772	-0.2378	0.0062	-0.6908	-0.7054	-0.1541	-0.5501	-0.0087	-0.2715	0.509	-1.1793	-0.2206	-0.0463	-0.2039	-0.1933	-0.2569
ENSG00000069424	KCNAB2	protein_coding	1	P	p36.31	6051526			Y		1029	1	0	0	1	0	6703	0.197242	0.705002	2186	1	0	8.69565	56.5217	-1.007	0.1067	0.5202	0.0995	-0.5235	-0.228	-0.6289	-0.0772	-0.2378	0.0062	-0.6908	-0.7054	-0.1541	-0.5501	-0.0087	-0.2715	0.509	-1.1793	-0.2206	-0.0463	-0.2039	-0.1933	-0.2569
ENSG00000116254	CHD5	protein_coding	1	P	p36.31	6161853			Y		1029	1	0	0	1	0	6703	0.197242	0.705002	2186	1	0	8.69565	56.5217	-1.007	0.1067	0.5202	0.0995	-0.5235	-0.228	-0.6289	-0.0772	-0.2378	0.0062	-0.6908	-0.7054	-0.1541	-0.5501	-0.0087	-0.2715	0.509	-1.1793	-0.2206	-0.0463	-0.2039	-0.1933	-0.2569
ENSG00000116251	RPL22	protein_coding	1	P	p36.31	6241329			Y		1029	1	0	0	1	0	6703	0.197242	0.705002	2186	1	0	8.69565	56.5217	-1.007	0.1067	0.5202	0.0995	-0.5235	-0.228	-0.6289	-0.0772	-0.2378	0.0062	-0.6908	-0.7054	-0.1541	-0.5501	-0.0087	-0.2715	0.509	-1.1793	-0.2206	-0.0463	-0.2039	-0.1933	-0.2569
ENSG00000226944	RP1-120G22.11	processed_transcript	1	P	p36.31	6264900			Y		1029	1	0	0	1	0	6703	0.197242	0.705002	2186	1	0	8.69565	56.5217	-1.007	0.1067	0.5202	0.0995	-0.5235	-0.228	-0.6289	-0.0772	-0.2378	0.0062	-0.6908	-0.7054	-0.1541	-0.5501	-0.0087	-0.2715	0.509	-1.1793	-0.2206	-0.0463	-0.2039	-0.1933	-0.2569
ENSG00000158286	RNF207	protein_coding	1	P	p36.31	6265535			Y		1029	1	0	0	1	0	6703	0.197242	0.705002	2186	1	0	8.69565	56.5217	-1.007	0.1067	0.5202	0.0995	-0.5235	-0.228	-0.6289	-0.0772	-0.2378	0.0062	-0.6908	-0.7054	-0.1541	-0.5501	-0.0087	-0.2715	0.509	-1.1793	-0.2206	-0.0463	-0.2039	-0.1933	-0.2569
ENSG00000116237	ICMT	protein_coding	1	P	p36.31	6281252			Y		1029	1	0	0	1	0	6329	0.197242	0.705002	1515	1	0	8.69565	56.5217	-1.007	0.1067	0.5202	0.0995	-0.5235	-0.228	-0.6289	-0.0772	-0.2378	0.0062	-0.6908	-0.7054	-0.1541	-0.5501	-0.0087	-0.2715	0.509	-1.1793	-0.2206	-0.0463	-0.2039	-0.1933	-0.2569
ENSG00000225077	C1orf211	processed_transcript	1	P	p36.31	6296300			Y		1029	1	0	0	1	0	6142	0.197242	0.705002	1179	1	0	8.69565	56.5217	-0.4456	0.1067	0.5202	0.0995	-0.5235	-0.228	-0.6289	-0.0772	-0.2378	0.0062	-0.6908	-0.7054	-0.1541	-0.5501	-0.0087	-0.2715	0.509	-1.1793	-0.2206	-0.0463	-0.2039	-0.1933	-0.2569
ENSG00000173673	HES3	protein_coding	1	P	p36.31	6304252			Y		1029	1	0	0	1	0	6142	0.197242	0.705002	1179	1	0	8.69565	56.5217	-0.4456	0.1067	0.5202	0.0995	-0.5235	-0.228	-0.6289	-0.0772	-0.2378	0.0062	-0.6908	-0.7054	-0.1541	-0.5501	-0.0087	-0.2715	0.509	-1.1793	-0.2206	-0.0463	-0.2039	-0.1933	-0.2569
ENSG00000158292	GPR153	protein_coding	1	P	p36.31	6307406			Y		1029	1	0	0	1	0	6142	0.197242	0.705002	1179	1	0	8.69565	56.5217	-0.4456	0.1067	0.5202	0.0995	-0.5235	-0.228	-0.6289	-0.0772	-0.2378	0.0062	-0.6908	-0.7054	-0.1541	-0.5501	-0.0087	-0.2715	0.509	-1.1793	-0.2206	-0.0463	-0.2039	-0.1933	-0.2569
ENSG00000097021	ACOT7	protein_coding	1	P	p36.31	6324333			Y		1029	1	0	0	1	0	6142	0.197242	0.705002	1179	1	0	8.69565	56.5217	-0.4456	0.1067	0.5202	0.0995	-0.5235	-0.228	-0.6289	-0.0772	-0.2378	0.0062	-0.6908	-0.7054	-0.1541	-0.5501	-0.0087	-0.2715	0.509	-1.1793	-0.2206	-0.0463	-0.2039	-0.1933	-0.2569
ENSG00000069812	HES2	protein_coding	1	P	p36.31	6472478			Y		1029	1	0	0	1	0	6142	0.197242	0.705002	1179	1	0	8.69565	56.5217	-0.4456	0.1067	0.5202	0.0995	-0.5235	-0.228	-0.6289	-0.0772	-0.2378	0.0062	-0.6908	-0.7054	-0.1541	-0.5501	-0.0087	-0.2715	0.509	-1.1793	-0.2206	-0.0463	-0.2039	-0.1933	-0.2569
ENSG00000187017	ESPN	protein_coding	1	P	p36.31	6484848			Y		1029	1	0	0	1	0	6142	0.197242	0.705002	1179	1	0	8.69565	56.5217	-0.4456	0.1067	0.5202	0.0995	-0.5235	-0.228	-0.6289	-0.0772	-0.2378	0.0062	-0.6908	-0.7054	-0.1541	-0.5501	-0.0087	-0.2715	0.509	-1.1793	-0.2206	-0.0463	-0.2039	-0.1933	-0.2569
ENSG00000231868	RP1-202O8.2	processed_transcript	1	P	p36.31	6503094			Y		1029	1	0	0	1	0	6142	0.197242	0.705002	1179	1	0	8.69565	56.5217	-0.4456	0.1067	0.5202	0.0995	-0.5235	-0.228	-0.6289	-0.0772	-0.2378	0.0062	-0.6908	-0.7054	-0.1541	-0.5501	-0.0087	-0.2715	0.509	-1.1793	-0.2206	-0.0463	-0.2039	-0.1933	-0.2569
ENSG00000215788	TNFRSF25	protein_coding	1	P	p36.31	6521211			Y		1029	1	0	0	1	0	6142	0.197242	0.705002	1179	1	0	8.69565	56.5217	-0.4456	0.1067	0.5202	0.0995	-0.5235	-0.228	-0.6289	-0.0772	-0.2378	0.0062	-0.6908	-0.7054	-0.1541	-0.5501	-0.0087	-0.2715	0.509	-1.1793	-0.2206	-0.0463	-0.2039	-0.1933	-0.2569
ENSG00000171680	PLEKHG5	protein_coding	1	P	p36.31	6526152			Y		1029	1	0	0	1	0	6142	0.197242	0.705002	1179	1	0	8.69565	56.5217	-0.4456	0.1067	0.5202	0.0995	-0.5235	-0.228	-0.6289	-0.0772	-0.2378	0.0062	-0.6908	-0.7054	-0.1541	-0.5501	-0.0087	-0.2715	0.509	-1.1793	-0.2206	-0.0463	-0.2039	-0.1933	-0.2569
ENSG00000162408	NOL9	protein_coding	1	P	p36.31	6581407			Y		1029	1	0	0	1	0	6142	0.197242	0.705002	1179	1	0	8.69565	56.5217	-0.4456	0.1067	0.5202	0.0995	-0.5235	-0.228	-0.6289	-0.0772	-0.2378	0.0062	-0.6908	-0.7054	-0.1541	-0.5501	-0.0087	-0.2715	0.509	-1.1793	-0.2206	-0.0463	-0.2039	-0.1933	-0.2569
ENSG00000253022	U6.1316	snRNA	1	P	p36.31	6600914			Y		1029	1	0	0	1	0	6142	0.197242	0.705002	1179	1	0	8.69565	56.5217	-0.4456	0.1067	0.5202	0.0995	-0.5235	-0.228	-0.6289	-0.0772	-0.2378	0.0062	-0.6908	-0.7054	-0.1541	-0.5501	-0.0087	-0.2715	0.509	-1.1793	-0.2206	-0.0463	-0.2039	-0.1933	-0.2569
ENSG00000229519	RP11-58A11.2	pseudogene	1	P	p36.31	6607966			Y		1029	1	0	0	1	0	6142	0.197242	0.705002	1179	1	0	8.69565	56.5217	-0.4456	0.1067	0.5202	0.0995	-0.5235	-0.228	-0.6289	-0.0772	-0.2378	0.0062	-0.6908	-0.7054	-0.1541	-0.5501	-0.0087	-0.2715	0.509	-1.1793	-0.2206	-0.0463	-0.2039	-0.1933	-0.2569
ENSG00000173662	TAS1R1	protein_coding	1	P	p36.31	6615241			Y		1029	1	0	0	1	0	6142	0.197242	0.705002	1179	1	0	8.69565	56.5217	-0.4456	0.1067	0.5202	0.0995	-0.5235	-0.228	-0.6289	-0.0772	-0.2378	0.0062	-0.6908	-0.7054	-0.1541	-0.5501	-0.0087	-0.2715	0.509	-1.1793	-0.2206	-0.0463	-0.2039	-0.1933	-0.2569
ENSG00000204859	ZBTB48	protein_coding	1	P	p36.31	6640061			Y		1029	1	0	0	1	0	6142	0.197242	0.705002	1179	1	0	8.69565	56.5217	-0.4456	0.1067	0.5202	0.0995	-0.5235	-0.228	-0.6289	-0.0772	-0.2378	0.0062	-0.6908	-0.7054	-0.1541	-0.5501	-0.0087	-0.2715	0.509	-1.1793	-0.2206	-0.0463	-0.2039	-0.1933	-0.2569
ENSG00000162413	KLHL21	protein_coding	1	P	p36.31	6650784			Y		1220	1	0	0	1	0	5979	0.197242	0.705002	1179	1	0	8.69565	56.5217	-0.4456	0.1067	0.5202	0.0995	-0.5235	-0.228	-0.6289	-0.0772	-0.2378	0.0062	-0.6908	-0.7054	-0.1541	-0.5501	-0.0087	-0.2715	0.509	-1.1793	-0.2206	-0.0463	-0.2039	-0.1933	-0.2569
ENSG00000250449	AL591866.1	lincRNA	1	P	p36.31	6653265			Y		1149	1	0	0	1	0	6040	0.197242	0.705002	1179	1	0	8.69565	56.5217	-0.4456	0.1067	0.5202	0.0995	-0.5235	-0.228	-0.6289	-0.0772	-0.2378	0.0062	-0.6908	-0.7054	-0.1541	-0.5501	-0.0087	-0.2715	0.509	-1.1793	-0.2206	-0.0463	-0.2039	-0.1933	-0.2569
ENSG00000116273	PHF13	protein_coding	1	P	p36.31	6673745			Y		1029	1	0	0	1	0	6158	0.197242	0.705002	1179	1	0	8.69565	56.5217	-0.4456	0.1067	0.5202	0.0995	-0.5235	-0.228	-0.6289	-0.0772	-0.2378	0.0062	-0.6908	-0.7054	-0.1541	-0.5501	-0.0087	-0.2715	0.509	-1.1793	-0.2206	-0.0463	-0.2196	-0.1933	-0.2569
ENSG00000041988	THAP3	protein_coding	1	P	p36.31	6684926			Y		1029	1	0	0	1	0	6158	0.197242	0.705002	1179	1	0	8.69565	56.5217	-0.4456	0.1067	0.5202	0.0995	-0.5235	-0.228	-0.6289	-0.0772	-0.2378	0.0062	-0.6908	-0.7054	-0.1541	-0.5501	-0.0087	-0.2715	0.509	-1.1793	-0.2206	-0.0463	-0.2196	-0.1933	-0.2569
ENSG00000007923	DNAJC11	protein_coding	1	P	p36.31	6694228			Y		1029	1	0	0	1	0	6158	0.197242	0.705002	1179	1	0	8.69565	56.5217	-0.4456	0.1067	0.5202	0.0995	-0.5235	-0.228	-0.6289	-0.0772	-0.2378	0.0062	-0.6908	-0.7054	-0.1541	-0.5501	-0.0087	-0.2715	0.509	-1.1793	-0.2206	-0.0463	-0.2196	-0.1933	-0.2569
ENSG00000228750	RP11-242F24.1	processed_transcript	1	P	p36.31	6784697			Y		1029	1	0	0	1	0	6158	0.197242	0.705002	1179	1	0	8.69565	56.5217	-0.4456	0.1067	0.5202	0.0995	-0.5235	-0.228	-0.6289	-0.0772	-0.2378	0.0062	-0.6908	-0.7054	-0.1541	-0.5501	-0.0087	-0.2715	0.509	-1.1793	-0.2206	-0.0463	-0.2196	-0.1933	-0.2569
ENSG00000239166	snoU13.428	snoRNA	1	P	p36.31	6812779			Y		1029	1	0	0	1	0	6158	0.197242	0.705002	1179	1	0	8.69565	56.5217	-0.4456	0.1067	0.5202	0.0995	-0.5235	-0.228	-0.6289	-0.0772	-0.2378	0.0062	-0.6908	-0.7054	-0.1541	-0.5501	-0.0087	-0.2715	0.509	-1.1793	-0.2206	-0.0463	-0.2196	-0.1933	-0.2569
ENSG00000237436	RP11-312B8.1	processed_transcript	1	P	p36.31	6843952			Y		1029	1	0	0	1	0	6158	0.197242	0.705002	1179	1	0	8.69565	56.5217	-0.4456	0.1067	0.5202	0.0995	-0.5235	-0.228	-0.6289	-0.0772	-0.2378	0.0062	-0.6908	-0.7054	-0.1541	-0.5501	-0.0087	-0.2715	0.509	-1.1793	-0.2206	-0.0463	-0.2196	-0.1933	-0.2569
ENSG00000171735	CAMTA1	protein_coding	1	P	p36.31	6845384			Y		1029	1	0	0	1	0	6158	0.197242	0.705002	1179	1	0	8.69565	56.5217	-0.4456	0.1067	0.5202	0.0995	-0.5235	-0.228	-0.6289	-0.0772	-0.2378	0.0062	-0.6908	-0.7054	-0.1541	-0.5501	-0.0087	-0.2715	0.509	-1.1793	-0.2206	-0.0463	-0.2196	-0.1933	-0.2569
ENSG00000227950	RP11-312B8.2	pseudogene	1	P	p36.31	6894393			Y		1029	1	0	0	1	0	6158	0.197242	0.705002	1179	1	0	8.69565	56.5217	-0.4456	0.1067	0.5202	0.0995	-0.5235	-0.228	-0.6289	-0.0772	-0.2378	0.0062	-0.6908	-0.7054	-0.1541	-0.5501	-0.0087	-0.2715	0.509	-1.1793	-0.2206	-0.0463	-0.2196	-0.1933	-0.2569
ENSG00000237365	RP11-334N17.1	processed_transcript	1	P	p36.31	7068436			Y		1029	1	0	0	1	0	6158	0.197242	0.705002	1179	1	0	8.69565	56.5217	-0.4456	0.1067	0.5202	0.0995	-0.5235	-0.228	-0.6289	-0.0772	-0.2378	0.0062	-0.6908	-0.7054	-0.1541	-0.5501	-0.0087	-0.2715	0.509	-1.1793	-0.2206	-0.0463	-0.2196	-0.1933	-0.2569
ENSG00000234157	Z97987.1	protein_coding	1	P	p36.31	7166302			Y		1029	1	0	0	1	0	6158	0.197242	0.705002	1179	1	0	8.69565	56.5217	-0.4456	0.1067	0.5202	0.0995	-0.5235	-0.228	-0.6289	-0.0772	-0.2378	0.0062	-0.6908	-0.7054	-0.1541	-0.5501	-0.0087	-0.2715	0.509	-1.1793	-0.2206	-0.0463	-0.2196	-0.1933	-0.2569
ENSG00000207056	U1.80	snRNA	1	P	p36.23	7279420			Y		1029	1	0	0	1	0	6158	0.197242	0.705002	1179	1	0	8.69565	56.5217	-0.4456	0.1067	0.5202	0.0995	-0.5235	-0.228	-0.6289	-0.0772	-0.2378	0.0062	-0.6908	-0.7054	-0.1541	-0.5501	-0.0087	-0.2715	0.509	-1.1793	-0.2206	-0.0463	-0.2196	-0.1933	-0.2569
ENSG00000237402	RP3-453P22.1	processed_transcript	1	P	p36.23	7429003			Y		1029	1	0	0	1	0	6158	0.197242	0.705002	1179	1	0	8.69565	56.5217	-0.4456	0.1067	0.5202	0.0995	-0.5235	-0.228	-0.6289	-0.0772	-0.2378	0.0062	-0.6908	-0.7054	-0.1541	-0.5501	-0.0087	-0.2715	0.509	-1.1793	-0.2206	-0.0463	-0.2196	-0.1933	-0.2569
ENSG00000237728	RP3-453P22.2	processed_transcript	1	P	p36.23	7442548			Y		1029	1	0	0	1	0	6158	0.197242	0.705002	1179	1	0	8.69565	56.5217	-0.4456	0.1067	0.5202	0.0995	-0.5235	-0.228	-0.6289	-0.0772	-0.2378	0.0062	-0.6908	-0.7054	-0.1541	-0.5501	-0.0087	-0.2715	0.509	-1.1793	-0.2206	-0.0463	-0.2196	-0.1933	-0.2569
ENSG00000225126	RP4-549F15.1	processed_transcript	1	P	p36.23	7501156			Y		1029	1	0	0	1	0	6158	0.197242	0.705002	1179	1	0	8.69565	56.5217	-0.4456	0.1067	0.5202	0.0995	-0.5235	-0.228	-0.6289	-0.0772	-0.2378	0.0062	-0.6908	-0.7054	-0.1541	-0.5501	-0.0087	-0.2715	0.509	-1.1793	-0.2206	-0.0463	-0.2196	-0.1933	-0.2569
ENSG00000049245	VAMP3	protein_coding	1	P	p36.23	7831329			Y		1029	1	0	0	1	0	6158	0.197242	0.705002	1179	1	0	8.69565	56.5217	-0.4456	0.1067	0.5202	0.0995	-0.5235	-0.228	-0.6289	-0.0772	-0.2378	0.0062	-0.6908	-0.7054	-0.1541	-0.5501	-0.0087	-0.2715	0.509	-1.1793	-0.2206	-0.0463	-0.2196	-0.1933	-0.2569
ENSG00000224787	Z98884.1	pseudogene	1	P	p36.23	7833011			Y		1029	1	0	0	1	0	6158	0.197242	0.705002	1179	1	0	8.69565	56.5217	-0.4456	0.1067	0.5202	0.0995	-0.5235	-0.228	-0.6289	-0.0772	-0.2378	0.0062	-0.6908	-0.7054	-0.1541	-0.5501	-0.0087	-0.2715	0.509	-1.1793	-0.2206	-0.0463	-0.2196	-0.1933	-0.2569
ENSG00000049246	PER3	protein_coding	1	P	p36.23	7844380			Y		1029	1	0	0	1	0	6158	0.197242	0.705002	1179	1	0	8.69565	56.5217	-0.4456	0.1067	0.5202	0.0995	-0.5235	-0.228	-0.6289	-0.0772	-0.2378	0.0062	-0.6908	-0.7054	-0.1541	-0.5501	-0.0087	-0.2715	0.509	-1.1793	-0.2206	-0.0463	-0.2196	-0.1933	-0.2569
ENSG00000236266	RP3-467L1.4	processed_transcript	1	P	p36.23	7870302			Y		1029	1	0	0	1	0	6158	0.197242	0.705002	1179	1	0	8.69565	56.5217	-0.4456	0.1067	0.5202	0.0995	-0.5235	-0.228	-0.6289	-0.0772	-0.2378	0.0062	-0.6908	-0.7054	-0.1541	-0.5501	-0.0087	-0.2715	0.509	-1.1793	-0.2206	-0.0463	-0.2196	-0.1933	-0.2569
ENSG00000049247	UTS2	protein_coding	1	P	p36.23	7903143			Y		1029	1	0	0	1	0	6158	0.197242	0.705002	1179	1	0	8.69565	56.5217	-0.4456	0.1067	0.5202	0.0995	-0.5235	-0.228	-0.6289	-0.0772	-0.2378	0.0062	-0.6908	-0.7054	-0.1541	-0.5501	-0.0087	-0.2715	0.509	-1.1793	-0.2206	-0.0463	-0.2196	-0.1933	-0.2569
ENSG00000049249	TNFRSF9	protein_coding	1	P	p36.23	7979907			Y		1029	1	0	0	1	0	6158	0.197242	0.705002	1179	1	0	8.69565	56.5217	-0.4456	0.1067	0.5202	0.0995	-0.5235	-0.228	-0.6289	-0.0772	-0.2378	0.0062	-0.6908	-0.7054	-0.1541	-0.5501	-0.0087	-0.2715	0.509	-1.1793	-0.2206	-0.0463	-0.2196	-0.1933	-0.2569
ENSG00000243868	AL009183.1	tRNA_pseudogene	1	P	p36.23	7990339			Y		1029	1	0	0	1	0	6158	0.197242	0.705002	1179	1	0	8.69565	56.5217	-0.4456	0.1067	0.5202	0.0995	-0.5235	-0.228	-0.6289	-0.0772	-0.2378	0.0062	-0.6908	-0.7054	-0.1541	-0.5501	-0.0087	-0.2715	0.509	-1.1793	-0.2206	-0.0463	-0.2196	-0.1933	-0.2569
ENSG00000116288	PARK7	protein_coding	1	P	p36.23	8014351			Y		1029	1	0	0	1	0	6158	0.197242	0.705002	1179	1	0	8.69565	56.5217	-0.4456	0.1067	0.5202	0.0995	-0.5235	-0.228	-0.6289	-0.0772	-0.2378	0.0062	-0.6908	-0.7054	-0.1541	-0.5501	-0.0087	-0.2715	0.509	-1.1793	-0.2206	-0.0463	-0.2196	-0.1933	-0.2569
ENSG00000200344	Y_RNA.158	misc_RNA	1	P	p36.23	8042941			Y		1029	1	0	0	1	0	6158	0.197242	0.705002	1179	1	0	8.69565	56.5217	-0.4456	0.1067	0.5202	0.0995	-0.5235	-0.228	-0.6289	-0.0772	-0.2378	0.0062	-0.6908	-0.7054	-0.1541	-0.5501	-0.0087	-0.2715	0.509	-1.1793	-0.2206	-0.0463	-0.2196	-0.1933	-0.2569
ENSG00000116285	ERRFI1	protein_coding	1	P	p36.23	8064464			Y		1029	1	0	0	1	0	6158	0.197242	0.705002	1179	1	0	8.69565	56.5217	-0.4456	0.1067	0.5202	0.0995	-0.5235	-0.228	-0.6289	-0.0772	-0.2378	0.0062	-0.6908	-0.7054	-0.1541	-0.5501	-0.0087	-0.2715	0.509	-1.1793	-0.2206	-0.0463	-0.2196	-0.1933	-0.2569
ENSG00000225820	CTA-215D11.3	processed_transcript	1	P	p36.23	8066074			Y		1029	1	0	0	1	0	6158	0.197242	0.705002	1179	1	0	8.69565	56.5217	-0.4456	0.1067	0.5202	0.0995	-0.5235	-0.228	-0.6289	-0.0772	-0.2378	0.0062	-0.6908	-0.7054	-0.1541	-0.5501	-0.0087	-0.2715	0.509	-1.1793	-0.2206	-0.0463	-0.2196	-0.1933	-0.2569
ENSG00000238290	RP11-431K24.1	processed_transcript	1	P	p36.23	8086798			Y		1029	1	0	0	1	0	6158	0.197242	0.705002	1179	1	0	8.69565	56.5217	-0.4456	0.1067	0.5202	0.0995	-0.5235	-0.228	-0.6289	-0.0772	-0.2378	0.0062	-0.6908	-0.7054	-0.1541	-0.5501	-0.0087	-0.2715	0.509	-1.1793	-0.2206	-0.0463	-0.2196	-0.1933	-0.2569
ENSG00000232848	CTA-215D11.4	pseudogene	1	P	p36.23	8117305			Y		1029	1	0	0	1	0	6158	0.197242	0.705002	1179	1	0	8.69565	56.5217	-0.4456	0.1067	0.5202	0.0995	-0.5235	-0.228	-0.6289	-0.0772	-0.2378	0.0062	-0.6908	-0.7054	-0.1541	-0.5501	-0.0087	-0.2715	0.509	-1.1793	-0.2206	-0.0463	-0.2196	-0.1933	-0.2569
ENSG00000229305	RP11-431K24.2	pseudogene	1	P	p36.23	8249884			Y		1029	1	0	0	1	0	6158	0.197242	0.705002	1179	1	0	8.69565	56.5217	-0.4456	0.1067	0.5202	0.0995	-0.5235	-0.228	-0.6289	-0.0772	-0.2378	0.0062	-0.6908	-0.7054	-0.1541	-0.5501	-0.0087	-0.2715	0.509	-1.1793	-0.2206	-0.0463	-0.2196	-0.1933	-0.2569
ENSG00000200975	U1.35	snRNA	1	P	p36.23	8266494			Y		1029	1	0	0	1	0	6158	0.197242	0.705002	1179	1	0	8.69565	56.5217	-0.4456	0.1067	0.5202	0.0995	-0.5235	-0.228	-0.6289	-0.0772	-0.2378	0.0062	-0.6908	-0.7054	-0.1541	-0.5501	-0.0087	-0.2715	0.509	-1.1793	-0.2206	-0.0463	-0.2196	-0.1933	-0.2569
ENSG00000227634	RP11-431K24.3	processed_transcript	1	P	p36.23	8268732			Y		1029	1	0	0	1	0	6158	0.197242	0.705002	1179	1	0	8.69565	56.5217	-0.4456	0.1067	0.5202	0.0995	-0.5235	-0.228	-0.6289	-0.0772	-0.2378	0.0062	-0.6908	-0.7054	-0.1541	-0.5501	-0.0087	-0.2715	0.509	-1.1793	-0.2206	-0.0463	-0.2196	-0.1933	-0.2569
ENSG00000233645	RP11-431K24.4	processed_transcript	1	P	p36.23	8278250			Y		1029	1	0	0	1	0	6158	0.197242	0.705002	1179	1	0	8.69565	56.5217	-0.4456	0.1067	0.5202	0.0995	-0.5235	-0.228	-0.6289	-0.0772	-0.2378	0.0062	-0.6908	-0.7054	-0.1541	-0.5501	-0.0087	-0.2715	0.509	-1.1793	-0.2206	-0.0463	-0.2196	-0.1933	-0.2569
ENSG00000251977	U6.1038	snRNA	1	P	p36.23	8352217			Y		1258	1	0	0	1	0	5937	0.197242	0.705002	1179	1	0	13.0435	52.1739	-0.4456	0.1067	0.5202	0.0995	-0.5235	-0.228	-0.6289	-0.0772	-0.2378	0.0062	-0.6908	-0.7054	-0.1541	-0.5501	-0.0087	-0.2715	0.509	-1.1793	0.2286	-0.0463	-0.2196	-0.1933	-0.2569
ENSG00000162426	SLC45A1	protein_coding	1	P	p36.23	8377886			Y		1258	1	0	0	1	0	5937	0.197242	0.705002	1179	1	0	13.0435	52.1739	-0.4456	0.1067	0.5202	0.0995	-0.5235	-0.228	-0.6289	-0.0772	-0.2378	0.0062	-0.6908	-0.7054	-0.1541	-0.5501	-0.0087	-0.2715	0.509	-1.1793	0.2286	-0.0463	-0.2196	-0.1933	-0.2569
ENSG00000252254	Y_RNA.807	misc_RNA	1	P	p36.23	8388127			Y		1258	1	0	0	1	0	5937	0.197242	0.705002	1179	1	0	13.0435	52.1739	-0.4456	0.1067	0.5202	0.0995	-0.5235	-0.228	-0.6289	-0.0772	-0.2378	0.0062	-0.6908	-0.7054	-0.1541	-0.5501	-0.0087	-0.2715	0.509	-1.1793	0.2286	-0.0463	-0.2196	-0.1933	-0.2569
ENSG00000142599	RERE	protein_coding	1	P	p36.23	8412457			Y		1083	1	0	0	1	0	6115	0.197242	0.705002	1179	1	0	8.69565	56.5217	-0.4456	0.1067	0.5202	0.0995	-0.5235	-0.228	-0.6289	-0.0772	-0.2378	0.0062	-0.6908	-0.7054	-0.1541	-0.5501	-0.0087	-0.2715	0.509	-1.1793	-0.2331	-0.0463	-0.2196	-0.1933	-0.2569
ENSG00000232912	RP5-1115A15.1	processed_transcript	1	P	p36.23	8484705			Y		1258	1	0	0	1	0	5937	0.197242	0.705002	1179	1	0	13.0435	52.1739	-0.4456	0.1067	0.5202	0.0995	-0.5235	-0.228	-0.6289	-0.0772	-0.2378	0.0062	-0.6908	-0.7054	-0.1541	-0.5501	-0.0087	-0.2715	0.509	-1.1793	0.2286	-0.0463	-0.2196	-0.1933	-0.2569
ENSG00000221083	SNORA77.1	snoRNA	1	P	p36.23	8571854			Y		1029	1	0	0	1	0	6170	0.197242	0.705002	1179	1	0	8.69565	56.5217	-0.4456	0.1067	0.5202	0.0995	-0.5235	-0.228	-0.6289	-0.0772	-0.2378	0.0062	-0.6908	-0.7054	-0.1541	-0.5501	-0.0087	-0.2715	0.509	-1.1793	-0.2331	-0.0463	-0.2196	-0.1933	-0.2569
ENSG00000234619	RP4-633I8.1	pseudogene	1	P	p36.23	8810489			Y		1029	1	0	0	1	0	6170	0.197242	0.705002	1179	1	0	8.69565	56.5217	-0.4456	0.1067	0.5202	0.0995	-0.5235	-0.228	-0.6289	-0.0772	-0.2378	0.0062	-0.6908	-0.7054	-0.1541	-0.5501	-0.0087	-0.2715	0.509	-1.1793	-0.2331	-0.0463	-0.2196	-0.1933	-0.2569
ENSG00000224315	RP4-633I8.2	pseudogene	1	P	p36.23	8846262			Y		1029	1	0	0	1	0	6170	0.197242	0.705002	1179	1	0	8.69565	56.5217	-0.4456	0.1067	0.5202	0.0995	-0.5235	-0.228	-0.6289	-0.0772	-0.2378	0.0062	-0.6908	-0.7054	-0.1541	-0.5501	-0.0087	-0.2715	0.509	-1.1793	-0.2331	-0.0463	-0.2196	-0.1933	-0.2569
ENSG00000222511	Y_RNA.704	misc_RNA	1	P	p36.23	8856633			Y		1029	1	0	0	1	0	6170	0.197242	0.705002	1179	1	0	8.69565	56.5217	-0.4456	0.1067	0.5202	0.0995	-0.5235	-0.228	-0.6289	-0.0772	-0.2378	0.0062	-0.6908	-0.7054	-0.1541	-0.5501	-0.0087	-0.2715	0.509	-1.1793	-0.2331	-0.0463	-0.2196	-0.1933	-0.2569
ENSG00000226545	RP4-633I8.3	pseudogene	1	P	p36.23	8858534			Y		1029	1	0	0	1	0	6170	0.197242	0.705002	1179	1	0	8.69565	56.5217	-0.4456	0.1067	0.5202	0.0995	-0.5235	-0.228	-0.6289	-0.0772	-0.2378	0.0062	-0.6908	-0.7054	-0.1541	-0.5501	-0.0087	-0.2715	0.509	-1.1793	-0.2331	-0.0463	-0.2196	-0.1933	-0.2569
ENSG00000228423	RP4-633I8.4	processed_transcript	1	P	p36.23	8865919			Y		1029	1	0	0	1	0	6170	0.197242	0.705002	1179	1	0	8.69565	56.5217	-0.4456	0.1067	0.5202	0.0995	-0.5235	-0.228	-0.6289	-0.0772	-0.2378	0.0062	-0.6908	-0.7054	-0.1541	-0.5501	-0.0087	-0.2715	0.509	-1.1793	-0.2331	-0.0463	-0.2196	-0.1933	-0.2569
ENSG00000229716	RP11-185B14.1	pseudogene	1	P	p36.23	8891173			Y		1029	1	0	0	1	0	6170	0.197242	0.705002	1179	1	0	8.69565	56.5217	-0.4456	0.1067	0.5202	0.0995	-0.5235	-0.228	-0.6289	-0.0772	-0.2378	0.0062	-0.6908	-0.7054	-0.1541	-0.5501	-0.0087	-0.2715	0.509	-1.1793	-0.2331	-0.0463	-0.2196	-0.1933	-0.2569
ENSG00000074800	ENO1	protein_coding	1	P	p36.23	8921061			Y		1029	1	0	0	1	0	6170	0.197242	0.705002	1179	1	0	8.69565	56.5217	-0.4456	0.1067	0.5202	0.0995	-0.5235	-0.228	-0.6289	-0.0772	-0.2378	0.0062	-0.6908	-0.7054	-0.1541	-0.5501	-0.0087	-0.2715	0.509	-1.1793	-0.2331	-0.0463	-0.2196	-0.1933	-0.2569
ENSG00000236269	RP3-477M7.2	processed_transcript	1	P	p36.23	8935847			Y		1029	1	0	0	1	0	6170	0.197242	0.705002	1179	1	0	8.69565	56.5217	-0.4456	0.1067	0.5202	0.0995	-0.5235	-0.228	-0.6289	-0.0772	-0.2378	0.0062	-0.6908	-0.7054	-0.1541	-0.5501	-0.0087	-0.2715	0.509	-1.1793	-0.2331	-0.0463	-0.2196	-0.1933	-0.2569
ENSG00000230679	RP3-477M7.3	processed_transcript	1	P	p36.23	8938894			Y		1029	1	0	0	1	0	6170	0.197242	0.705002	1179	1	0	8.69565	56.5217	-0.4456	0.1067	0.5202	0.0995	-0.5235	-0.228	-0.6289	-0.0772	-0.2378	0.0062	-0.6908	-0.7054	-0.1541	-0.5501	-0.0087	-0.2715	0.509	-1.1793	-0.2331	-0.0463	-0.2196	-0.1933	-0.2569
ENSG00000201725	U6.296	snRNA	1	P	p36.23	8943486			Y		1029	1	0	0	1	0	6170	0.197242	0.705002	1179	1	0	8.69565	56.5217	-0.4456	0.1067	0.5202	0.0995	-0.5235	-0.228	-0.6289	-0.0772	-0.2378	0.0062	-0.6908	-0.7054	-0.1541	-0.5501	-0.0087	-0.2715	0.509	-1.1793	-0.2331	-0.0463	-0.2196	-0.1933	-0.2569
ENSG00000238249	RP3-477M7.4	pseudogene	1	P	p36.23	8953468			Y		1029	1	0	0	1	0	6170	0.197242	0.705002	1179	1	0	8.69565	56.5217	-0.4456	0.1067	0.5202	0.0995	-0.5235	-0.228	-0.6289	-0.0772	-0.2378	0.0062	-0.6908	-0.7054	-0.1541	-0.5501	-0.0087	-0.2715	0.509	-1.1793	-0.2331	-0.0463	-0.2196	-0.1933	-0.2569
ENSG00000232208	RP3-477M7.5	pseudogene	1	P	p36.23	8967506			Y		1029	1	0	0	1	0	6170	0.197242	0.705002	1179	1	0	8.69565	56.5217	-0.4456	0.1067	0.5202	0.0995	-0.5235	-0.228	-0.6289	-0.0772	-0.2378	0.0062	-0.6908	-0.7054	-0.1541	-0.5501	-0.0087	-0.2715	0.509	-1.1793	-0.2331	-0.0463	-0.2196	-0.1933	-0.2569
ENSG00000232663	RP3-477M7.6	pseudogene	1	P	p36.23	8969819			Y		1029	1	0	0	1	0	6170	0.197242	0.705002	1179	1	0	8.69565	56.5217	-0.4456	0.1067	0.5202	0.0995	-0.5235	-0.228	-0.6289	-0.0772	-0.2378	0.0062	-0.6908	-0.7054	-0.1541	-0.5501	-0.0087	-0.2715	0.509	-1.1793	-0.2331	-0.0463	-0.2196	-0.1933	-0.2569
ENSG00000131686	CA6	protein_coding	1	P	p36.23	9005922			Y		1029	1	0	0	1	0	6170	0.197242	0.705002	1179	1	0	8.69565	56.5217	-0.4456	0.1067	0.5202	0.0995	-0.5235	-0.228	-0.6289	-0.0772	-0.2378	0.0062	-0.6908	-0.7054	-0.1541	-0.5501	-0.0087	-0.2715	0.509	-1.1793	-0.2331	-0.0463	-0.2196	-0.1933	-0.2569
ENSG00000197241	SLC2A7	protein_coding	1	P	p36.23	9063359			Y		1029	1	0	0	1	0	6170	0.197242	0.705002	1179	1	0	8.69565	56.5217	-0.4456	0.1067	0.5202	0.0995	-0.5235	-0.228	-0.6289	-0.0772	-0.2378	0.0062	-0.6908	-0.7054	-0.1541	-0.5501	-0.0087	-0.2715	0.509	-1.1793	-0.2331	-0.0463	-0.2196	-0.1933	-0.2569
ENSG00000142583	SLC2A5	protein_coding	1	P	p36.23	9095166			Y		1029	1	0	0	1	0	6170	0.197242	0.705002	1179	1	0	8.69565	56.5217	-0.4456	0.1067	0.5202	0.0995	-0.5235	-0.228	-0.6289	-0.0772	-0.2378	0.0062	-0.6908	-0.7054	-0.1541	-0.5501	-0.0087	-0.2715	0.509	-1.1793	-0.2331	-0.0463	-0.2196	-0.1933	-0.2569
ENSG00000252404	SCARNA16.3	snoRNA	1	P	p36.23	9142755			Y		1029	1	0	0	1	0	6170	0.197242	0.705002	1179	1	0	8.69565	56.5217	-0.4456	0.1067	0.5202	0.0995	-0.5235	-0.228	-0.6289	-0.0772	-0.2378	0.0062	-0.6908	-0.7054	-0.1541	-0.5501	-0.0087	-0.2715	0.509	-1.1793	-0.2331	-0.0463	-0.2196	-0.1933	-0.2569
ENSG00000180758	GPR157	protein_coding	1	P	p36.23	9160364			Y		1029	1	0	0	1	0	6170	0.197242	0.705002	1179	1	0	8.69565	56.5217	-0.4456	0.1067	0.5202	0.0995	-0.5235	-0.228	-0.6289	-0.0772	-0.2378	0.0062	-0.6908	-0.7054	-0.1541	-0.5501	-0.0087	-0.2715	0.509	-1.1793	-0.2331	-0.0463	-0.2196	-0.1933	-0.2569
ENSG00000207865	MIR34A	miRNA	1	P	p36.22	9211727			Y		1029	1	0	0	1	0	6170	0.197242	0.705002	1179	1	0	8.69565	56.5217	-0.4456	0.1067	0.5202	0.0995	-0.5235	-0.228	-0.6289	-0.0772	-0.2378	0.0062	-0.6908	-0.7054	-0.1541	-0.5501	-0.0087	-0.2715	0.509	-1.1793	-0.2331	-0.0463	-0.2196	-0.1933	-0.2569
ENSG00000228526	RP3-510D11.1	processed_transcript	1	P	p36.22	9228327			Y		1029	1	0	0	1	0	6170	0.197242	0.705002	1179	1	0	8.69565	56.5217	-0.4456	0.1067	0.5202	0.0995	-0.5235	-0.228	-0.6289	-0.0772	-0.2378	0.0062	-0.6908	-0.7054	-0.1541	-0.5501	-0.0087	-0.2715	0.509	-1.1793	-0.2331	-0.0463	-0.2196	-0.1933	-0.2569
ENSG00000234546	RP3-510D11.2	processed_transcript	1	P	p36.22	9242271			Y		1029	1	0	0	1	0	6170	0.197242	0.705002	1179	1	0	8.69565	56.5217	-0.4456	0.1067	0.5202	0.0995	-0.5235	-0.228	-0.6289	-0.0772	-0.2378	0.0062	-0.6908	-0.7054	-0.1541	-0.5501	-0.0087	-0.2715	0.509	-1.1793	-0.2331	-0.0463	-0.2196	-0.1933	-0.2569
ENSG00000049239	H6PD	protein_coding	1	P	p36.22	9294863			Y		1348	1	0	0	1	0	6170	0.197242	0.705002	1179	1	0	8.69565	56.5217	-0.4456	0.1067	0.5202	0.0995	-0.5235	-0.228	-0.6289	-0.0772	-0.2378	0.0062	-0.6908	-0.7054	-0.1541	-0.5501	-0.0087	-0.2715	0.509	-1.1793	-0.2331	-0.0463	-0.2196	-0.1933	-0.2569
ENSG00000252841	Z98044.1	miRNA	1	P	p36.22	9338450			Y		1560	1	0	0	1	0	6170	0.197242	0.705002	1179	1	0	13.0435	56.5217	-0.4456	0.1067	0.5202	0.0995	-0.5235	-0.228	-0.6289	-0.0772	-0.2378	0.0062	-0.6908	-0.7054	-0.1541	-0.5501	0.5307	-0.2715	0.509	-1.1793	-0.2331	-0.0463	-0.2196	-0.1933	-0.2569
ENSG00000171621	SPSB1	protein_coding	1	P	p36.22	9352939			Y		1295	1	0	0	1	0	6170	0.197242	0.705002	1179	1	0	8.69565	56.5217	-0.4456	0.1067	0.5202	0.0995	-0.5235	-0.228	-0.6289	-0.0772	-0.2378	0.0062	-0.6908	-0.7054	-0.1541	-0.5501	0.0418	-0.2715	0.509	-1.1793	-0.2331	-0.0463	-0.2196	-0.1933	-0.2569
ENSG00000252956	5S_rRNA.493	rRNA	1	P	p36.22	9497728			Y		1029	1	0	0	1	0	6170	0.197242	0.705002	1179	1	0	8.69565	56.5217	-0.4456	0.1067	0.5202	0.0995	-0.5235	-0.228	-0.6289	-0.0772	-0.2378	0.0062	-0.6908	-0.7054	-0.1541	-0.5501	0.0418	-0.2715	0.509	-1.1793	-0.2331	-0.0463	-0.2196	-0.1933	-0.2569
ENSG00000235263	RP13-392I16.1	processed_transcript	1	P	p36.22	9561151			Y		1029	1	0	0	1	0	6170	0.197242	0.705002	1179	1	0	8.69565	56.5217	-0.4456	0.1067	0.5202	0.0995	-0.5235	-0.228	-0.6289	-0.0772	-0.2378	0.0062	-0.6908	-0.7054	-0.1541	-0.5501	0.0418	-0.2715	0.509	-1.1793	-0.2331	-0.0463	-0.2196	-0.1933	-0.2569
ENSG00000171612	SLC25A33	protein_coding	1	P	p36.22	9599541			Y		1029	1	0	0	1	0	6170	0.197242	0.705002	1179	1	0	8.69565	56.5217	-0.4456	0.1067	0.5202	0.0995	-0.5235	-0.228	-0.6289	-0.0772	-0.2378	0.0062	-0.6908	-0.7054	-0.1541	-0.5501	0.0418	-0.2715	0.509	-1.1793	-0.2331	-0.0463	-0.2196	-0.1933	-0.2569
ENSG00000231181	RP13-15M17.1	pseudogene	1	P	p36.22	9636485			Y		1029	1	0	0	1	0	6170	0.197242	0.705002	1179	1	0	8.69565	56.5217	-0.4456	0.1067	0.5202	0.0995	-0.5235	-0.228	-0.6289	-0.0772	-0.2378	0.0062	-0.6908	-0.7054	-0.1541	-0.5501	0.0418	-0.2715	0.509	-1.1793	-0.2331	-0.0463	-0.2196	-0.1933	-0.2569
ENSG00000188807	TMEM201	protein_coding	1	P	p36.22	9648977			Y		1029	1	0	0	1	0	6170	0.197242	0.705002	1179	1	0	8.69565	56.5217	-0.4456	0.1067	0.5202	0.0995	-0.5235	-0.228	-0.6289	-0.0772	-0.2378	0.0062	-0.6908	-0.7054	-0.1541	-0.5501	0.0418	-0.2715	0.509	-1.1793	-0.2331	-0.0463	-0.2196	-0.1933	-0.2569
ENSG00000171608	PIK3CD	protein_coding	1	P	p36.22	9711803			Y		1029	1	0	0	1	0	6170	0.197242	0.705002	1179	1	0	8.69565	56.5217	-0.4456	0.1067	0.5202	0.0995	-0.5235	-0.228	-0.6289	-0.0772	-0.2378	0.0062	-0.6908	-0.7054	-0.1541	-0.5501	0.0418	-0.2715	0.509	-1.1793	-0.2331	-0.0463	-0.2196	-0.1933	-0.2569
ENSG00000179840	C1orf200	protein_coding	1	P	p36.22	9712668			Y		1029	1	0	0	1	0	6170	0.197242	0.705002	1179	1	0	8.69565	56.5217	-0.4456	0.1067	0.5202	0.0995	-0.5235	-0.228	-0.6289	-0.0772	-0.2378	0.0062	-0.6908	-0.7054	-0.1541	-0.5501	0.0418	-0.2715	0.509	-1.1793	-0.2331	-0.0463	-0.2196	-0.1933	-0.2569
ENSG00000233268	RP11-558F24.2	pseudogene	1	P	p36.22	9720892			Y		1029	1	0	0	1	0	6170	0.197242	0.705002	1179	1	0	8.69565	56.5217	-0.4456	0.1067	0.5202	0.0995	-0.5235	-0.228	-0.6289	-0.0772	-0.2378	0.0062	-0.6908	-0.7054	-0.1541	-0.5501	0.0418	-0.2715	0.509	-1.1793	-0.2331	-0.0463	-0.2196	-0.1933	-0.2569
ENSG00000231789	RP11-558F24.4	processed_transcript	1	P	p36.22	9739858			Y		1029	1	0	0	1	0	6170	0.197242	0.705002	1179	1	0	8.69565	56.5217	-0.4456	0.1067	0.5202	0.0995	-0.5235	-0.228	-0.6289	-0.0772	-0.2378	0.0062	-0.6908	-0.7054	-0.1541	-0.5501	0.0418	-0.2715	0.509	-1.1793	-0.2331	-0.0463	-0.2196	-0.1933	-0.2569
ENSG00000171603	CLSTN1	protein_coding	1	P	p36.22	9789084			Y		1029	1	0	0	1	0	6170	0.197242	0.705002	1179	1	0	8.69565	56.5217	-0.4456	0.1067	0.5202	0.0995	-0.5235	-0.228	-0.6289	-0.0772	-0.2378	0.0062	-0.6908	-0.7054	-0.1541	-0.5501	0.0418	-0.2715	0.509	-1.1793	-0.2331	-0.0463	-0.2196	-0.1933	-0.2569
ENSG00000178585	CTNNBIP1	protein_coding	1	P	p36.22	9908334			Y		1029	1	0	0	1	0	6170	0.197242	0.705002	1179	1	0	8.69565	56.5217	-0.4456	0.1067	0.5202	0.0995	-0.5235	-0.228	-0.6289	-0.0772	-0.2378	0.0062	-0.6908	-0.7054	-0.1541	-0.5501	0.0418	-0.2715	0.509	-1.1793	-0.2331	-0.0463	-0.2196	-0.1933	-0.2569
ENSG00000223989	RP11-84A14.5	processed_transcript	1	P	p36.22	9908376			Y		1029	1	0	0	1	0	6170	0.197242	0.705002	1179	1	0	8.69565	56.5217	-0.4456	0.1067	0.5202	0.0995	-0.5235	-0.228	-0.6289	-0.0772	-0.2378	0.0062	-0.6908	-0.7054	-0.1541	-0.5501	0.0418	-0.2715	0.509	-1.1793	-0.2331	-0.0463	-0.2196	-0.1933	-0.2569
ENSG00000234374	RP11-84A14.2	processed_transcript	1	P	p36.22	9961518			Y		1029	1	0	0	1	0	6170	0.197242	0.705002	1179	1	0	8.69565	56.5217	-0.4456	0.1067	0.5202	0.0995	-0.5235	-0.228	-0.6289	-0.0772	-0.2378	0.0062	-0.6908	-0.7054	-0.1541	-0.5501	0.0418	-0.2715	0.509	-1.1793	-0.2331	-0.0463	-0.2196	-0.1933	-0.2569
ENSG00000162441	LZIC	protein_coding	1	P	p36.22	9982171			Y		1029	1	0	0	1	0	6170	0.197242	0.705002	1179	1	0	8.69565	56.5217	-0.4456	0.1067	0.5202	0.0995	-0.5235	-0.228	-0.6289	-0.0772	-0.2378	0.0062	-0.6908	-0.7054	-0.1541	-0.5501	0.0418	-0.2715	0.509	-1.1793	-0.2331	-0.0463	-0.2196	-0.1933	-0.2569
ENSG00000228150	RP11-84A14.4	processed_transcript	1	P	p36.22	10002981			Y		1029	1	0	0	1	0	6170	0.197242	0.705002	1179	1	0	8.69565	56.5217	-0.4456	0.1067	0.5202	0.0995	-0.5235	-0.228	-0.6289	-0.0772	-0.2378	0.0062	-0.6908	-0.7054	-0.1541	-0.5501	0.0418	-0.2715	0.509	-1.1793	-0.2331	-0.0463	-0.2196	-0.1933	-0.2569
ENSG00000173614	NMNAT1	protein_coding	1	P	p36.22	10003486			Y		1029	1	0	0	1	0	6170	0.197242	0.705002	1179	1	0	8.69565	56.5217	-0.4456	0.1067	0.5202	0.0995	-0.5235	-0.228	-0.6289	-0.0772	-0.2378	0.0062	-0.6908	-0.7054	-0.1541	-0.5501	0.0418	-0.2715	0.509	-1.1793	-0.2331	-0.0463	-0.2196	-0.1933	-0.2569
ENSG00000202415	7SK.90	misc_RNA	1	P	p36.22	10007376			Y		1029	1	0	0	1	0	6170	0.197242	0.705002	1179	1	0	8.69565	56.5217	-0.4456	0.1067	0.5202	0.0995	-0.5235	-0.228	-0.6289	-0.0772	-0.2378	0.0062	-0.6908	-0.7054	-0.1541	-0.5501	0.0418	-0.2715	0.509	-1.1793	-0.2331	-0.0463	-0.2196	-0.1933	-0.2569
ENSG00000241326	RP11-807G9.2	processed_transcript	1	P	p36.22	10043199			Y		1029	1	0	0	1	0	6170	0.197242	0.705002	1179	1	0	8.69565	56.5217	-0.4456	0.1067	0.5202	0.0995	-0.5235	-0.228	-0.6289	-0.0772	-0.2378	0.0062	-0.6908	-0.7054	-0.1541	-0.5501	0.0418	-0.2715	0.509	-1.1793	-0.2331	-0.0463	-0.2196	-0.1933	-0.2569
ENSG00000162444	RBP7	protein_coding	1	P	p36.22	10057264			Y		1029	1	0	0	1	0	6170	0.197242	0.705002	1179	1	0	8.69565	56.5217	-0.4456	0.1067	0.5202	0.0995	-0.5235	-0.228	-0.6289	-0.0772	-0.2378	0.0062	-0.6908	-0.7054	-0.1541	-0.5501	0.0418	-0.2715	0.509	-1.1793	-0.2331	-0.0463	-0.2196	-0.1933	-0.2569
ENSG00000130939	UBE4B	protein_coding	1	P	p36.22	10092890			Y		1029	1	0	0	1	0	6170	0.197242	0.705002	1179	1	0	8.69565	56.5217	-0.4456	0.1067	0.5202	0.0995	-0.5235	-0.228	-0.6289	-0.0772	-0.2378	0.0062	-0.6908	-0.7054	-0.1541	-0.5501	0.0418	-0.2715	0.509	-1.1793	-0.2331	-0.0463	-0.2196	-0.1933	-0.2569
ENSG00000224340	RP11-496H15.2	pseudogene	1	P	p36.22	10114503			Y		1029	1	0	0	1	0	6170	0.197242	0.705002	1179	1	0	8.69565	56.5217	-0.4456	0.1067	0.5202	0.0995	-0.5235	-0.228	-0.6289	-0.0772	-0.2378	0.0062	-0.6908	-0.7054	-0.1541	-0.5501	0.0418	-0.2715	0.509	-1.1793	-0.2331	-0.0463	-0.2196	-0.1933	-0.2569
ENSG00000233623	RP11-496H15.3	pseudogene	1	P	p36.22	10118729			Y		1029	1	0	0	1	0	6170	0.197242	0.705002	1179	1	0	8.69565	56.5217	-0.4456	0.1067	0.5202	0.0995	-0.5235	-0.228	-0.6289	-0.0772	-0.2378	0.0062	-0.6908	-0.7054	-0.1541	-0.5501	0.0418	-0.2715	0.509	-1.1793	-0.2331	-0.0463	-0.2196	-0.1933	-0.2569
ENSG00000201746	U6.299	snRNA	1	P	p36.22	10223326			Y		1029	1	0	0	1	0	6170	0.197242	0.705002	1179	1	0	8.69565	56.5217	-0.4456	0.1067	0.5202	0.0995	-0.5235	-0.228	-0.6289	-0.0772	-0.2378	0.0062	-0.6908	-0.7054	-0.1541	-0.5501	0.0418	-0.2715	0.509	-1.1793	-0.2331	-0.0463	-0.2196	-0.1933	-0.2569
ENSG00000054523	KIF1B	protein_coding	1	P	p36.22	10270764			Y		1029	1	0	0	1	0	6170	0.197242	0.705002	1179	1	0	8.69565	56.5217	-0.4456	0.1067	0.5202	0.0995	-0.5235	-0.228	-0.6289	-0.0772	-0.2378	0.0062	-0.6908	-0.7054	-0.1541	-0.5501	0.0418	-0.2715	0.509	-1.1793	-0.2331	-0.0463	-0.2196	-0.1933	-0.2569
ENSG00000199562	U6.39	snRNA	1	P	p36.22	10359024			Y		1029	1	0	0	1	0	6170	0.197242	0.705002	1179	1	0	8.69565	56.5217	-0.4456	0.1067	0.5202	0.0995	-0.5235	-0.228	-0.6289	-0.0772	-0.2378	0.0062	-0.6908	-0.7054	-0.1541	-0.5501	0.0418	-0.2715	0.509	-1.1793	-0.2331	-0.0463	-0.2196	-0.1933	-0.2569
ENSG00000142657	PGD	protein_coding	1	P	p36.22	10458649			Y		1029	1	0	0	1	0	6170	0.197242	0.705002	1179	1	0	8.69565	56.5217	-0.4456	0.1067	0.5202	0.0995	-0.5235	-0.228	-0.6289	-0.0772	-0.2378	0.0062	-0.6908	-0.7054	-0.1541	-0.5501	0.0418	-0.2715	0.509	-1.1793	-0.2331	-0.0463	-0.2196	-0.1933	-0.2569
ENSG00000175279	APITD1	protein_coding	1	P	p36.22	10490159			Y		1029	1	0	0	1	0	6170	0.197242	0.705002	1179	1	0	8.69565	56.5217	-0.4456	0.1067	0.5202	0.0995	-0.5235	-0.228	-0.6289	-0.0772	-0.2378	0.0062	-0.6908	-0.7054	-0.1541	-0.5501	0.0418	-0.2715	0.509	-1.1793	-0.2331	-0.0463	-0.2196	-0.1933	-0.2569
ENSG00000251503	APITD1	protein_coding	1	P	p36.22	10490159			Y		1029	1	0	0	1	0	6170	0.197242	0.705002	1179	1	0	8.69565	56.5217	-0.4456	0.1067	0.5202	0.0995	-0.5235	-0.228	-0.6289	-0.0772	-0.2378	0.0062	-0.6908	-0.7054	-0.1541	-0.5501	0.0418	-0.2715	0.509	-1.1793	-0.2331	-0.0463	-0.2196	-0.1933	-0.2569
ENSG00000241563	CORT	protein_coding	1	P	p36.22	10509776			Y		1029	1	0	0	1	0	6170	0.197242	0.705002	1179	1	0	8.69565	56.5217	-0.4456	0.1067	0.5202	0.0995	-0.5235	-0.228	-0.6289	-0.0772	-0.2378	0.0062	-0.6908	-0.7054	-0.1541	-0.5501	0.0418	-0.2715	0.509	-1.1793	-0.2331	-0.0463	-0.2196	-0.1933	-0.2569
ENSG00000160049	DFFA	protein_coding	1	P	p36.22	10516579			Y		1029	1	0	0	1	0	6170	0.197242	0.705002	1179	1	0	8.69565	56.5217	-0.4456	0.1067	0.5202	0.0995	-0.5235	-0.228	-0.6289	-0.0772	-0.2378	0.0062	-0.6908	-0.7054	-0.1541	-0.5501	0.0418	-0.2715	0.509	-1.1793	-0.2331	-0.0463	-0.2196	-0.1933	-0.2569
ENSG00000203469	RP5-1113E3.3	processed_transcript	1	P	p36.22	10518612			Y		1029	1	0	0	1	0	6170	0.197242	0.705002	1179	1	0	8.69565	56.5217	-0.4456	0.1067	0.5202	0.0995	-0.5235	-0.228	-0.6289	-0.0772	-0.2378	0.0062	-0.6908	-0.7054	-0.1541	-0.5501	0.0418	-0.2715	0.509	-1.1793	-0.2331	-0.0463	-0.2196	-0.1933	-0.2569
ENSG00000142655	PEX14	protein_coding	1	P	p36.22	10532345			Y		1029	1	0	0	1	0	6170	0.197242	0.705002	1179	1	0	8.69565	56.5217	-0.4456	0.1067	0.5202	0.0995	-0.5235	-0.228	-0.6289	-0.0772	-0.2378	0.0062	-0.6908	-0.7054	-0.1541	-0.5501	0.0418	-0.2715	0.509	-1.1793	-0.2331	-0.0463	-0.2196	-0.1933	-0.2569
ENSG00000243267	AL139423.1	scRNA_pseudogene	1	P	p36.22	10676893			Y		1029	1	0	0	1	0	6170	0.197242	0.705002	1179	1	0	8.69565	56.5217	-0.4456	0.1067	0.5202	0.0995	-0.5235	-0.228	-0.6289	-0.0772	-0.2378	0.0062	-0.6908	-0.7054	-0.1541	-0.5501	0.0418	-0.2715	0.509	-1.1793	-0.2331	-0.0463	-0.2196	-0.1933	-0.2569
ENSG00000130940	CASZ1	protein_coding	1	P	p36.22	10696661			Y		1029	1	0	0	1	0	6170	0.197242	0.705002	1179	1	0	8.69565	56.5217	-0.4456	0.1067	0.5202	0.0995	-0.5235	-0.228	-0.6289	-0.0772	-0.2378	0.0062	-0.6908	-0.7054	-0.1541	-0.5501	0.0418	-0.2715	0.509	-1.1793	-0.2331	-0.0463	-0.2196	-0.1933	-0.2569
ENSG00000225158	RP11-340B24.3	pseudogene	1	P	p36.22	10955821			Y		1029	1	0	0	1	0	6170	0.197242	0.705002	1179	1	0	8.69565	56.5217	-0.4456	0.1067	0.5202	0.0995	-0.5235	-0.228	-0.6289	-0.0772	-0.2378	0.0062	-0.6908	-0.7054	-0.1541	-0.5501	0.0418	-0.2715	0.509	-1.1793	-0.2331	-0.0463	-0.2196	-0.1933	-0.2569
ENSG00000175262	C1orf127	protein_coding	1	P	p36.22	11006528			Y		1029	1	0	0	1	0	6170	0.197242	0.705002	1179	1	0	8.69565	56.5217	-0.4456	0.1067	0.5202	0.0995	-0.5235	-0.228	-0.6289	-0.0772	-0.2378	0.0062	-0.6908	-0.7054	-0.1541	-0.5501	0.0418	-0.2715	0.509	-1.1793	-0.2331	-0.0463	-0.2196	-0.1933	-0.2569
ENSG00000215785	CFLP6	pseudogene	1	P	p36.22	11051035			Y		1029	1	0	0	1	0	6170	0.197242	0.705002	1179	1	0	8.69565	56.5217	-0.4456	0.1067	0.5202	0.0995	-0.5235	-0.228	-0.6289	-0.0772	-0.2378	0.0062	-0.6908	-0.7054	-0.1541	-0.5501	0.0418	-0.2715	0.509	-1.1793	-0.2331	-0.0463	-0.2196	-0.1933	-0.2569
ENSG00000207213	Y_RNA.580	misc_RNA	1	P	p36.22	11059919			Y		1029	1	0	0	1	0	6170	0.197242	0.705002	1179	1	0	8.69565	56.5217	-0.4456	0.1067	0.5202	0.0995	-0.5235	-0.228	-0.6289	-0.0772	-0.2378	0.0062	-0.6908	-0.7054	-0.1541	-0.5501	0.0418	-0.2715	0.509	-1.1793	-0.2331	-0.0463	-0.2196	-0.1933	-0.2569
ENSG00000120948	TARDBP	protein_coding	1	P	p36.22	11072414			Y		1029	1	0	0	1	0	5724	0.197242	0.705002	1179	1	0	8.69565	52.1739	-0.0546	0.1067	0.5202	0.0995	-0.5235	-0.228	-0.6289	-0.0772	-0.2378	0.0062	-0.6908	-0.7054	-0.1541	-0.5501	0.0418	-0.2715	0.509	-1.1793	-0.2331	-0.0463	-0.2196	-0.1933	-0.2569
ENSG00000009724	MASP2	protein_coding	1	P	p36.22	11086062			Y		1029	1	0	0	1	0	5724	0.197242	0.705002	1179	1	0	8.69565	52.1739	-0.0546	0.1067	0.5202	0.0995	-0.5235	-0.228	-0.6289	-0.0772	-0.2378	0.0062	-0.6908	-0.7054	-0.1541	-0.5501	0.0418	-0.2715	0.509	-1.1793	-0.2331	-0.0463	-0.2196	-0.1933	-0.2569
ENSG00000116649	SRM	protein_coding	1	P	p36.22	11114641			Y		1029	1	0	0	1	0	5724	0.197242	0.705002	1179	1	0	8.69565	52.1739	-0.0546	0.1067	0.5202	0.0995	-0.5235	-0.228	-0.6289	-0.0772	-0.2378	0.0062	-0.6908	-0.7054	-0.1541	-0.5501	0.0418	-0.2715	0.509	-1.1793	-0.2331	-0.0463	-0.2196	-0.1933	-0.2569
ENSG00000171824	EXOSC10	protein_coding	1	P	p36.22	11126675			Y		1029	1	0	0	1	0	5724	0.197242	0.705002	1179	1	0	8.69565	52.1739	-0.0546	0.1067	0.5202	0.0995	-0.5235	-0.228	-0.6289	-0.0772	-0.2378	0.0062	-0.6908	-0.7054	-0.1541	-0.5501	0.0418	-0.2715	0.509	-1.1793	-0.2331	-0.0463	-0.2196	-0.1933	-0.2569
ENSG00000226849	RP4-635E18.7	processed_transcript	1	P	p36.22	11128528			Y		1029	1	0	0	1	0	5724	0.197242	0.705002	1179	1	0	8.69565	52.1739	-0.0546	0.1067	0.5202	0.0995	-0.5235	-0.228	-0.6289	-0.0772	-0.2378	0.0062	-0.6908	-0.7054	-0.1541	-0.5501	0.0418	-0.2715	0.509	-1.1793	-0.2331	-0.0463	-0.2196	-0.1933	-0.2569
ENSG00000230337	RP4-635E18.6	processed_transcript	1	P	p36.22	11159732			Y		1029	1	0	0	1	0	5724	0.197242	0.705002	1179	1	0	8.69565	52.1739	-0.0546	0.1067	0.5202	0.0995	-0.5235	-0.228	-0.6289	-0.0772	-0.2378	0.0062	-0.6908	-0.7054	-0.1541	-0.5501	0.0418	-0.2715	0.509	-1.1793	-0.2331	-0.0463	-0.2196	-0.1933	-0.2569
ENSG00000198793	MTOR	protein_coding	1	P	p36.22	11166592			Y		1029	1	0	0	1	0	5724	0.197242	0.705002	1179	1	0	8.69565	52.1739	-0.0546	0.1067	0.5202	0.0995	-0.5235	-0.228	-0.6289	-0.0772	-0.2378	0.0062	-0.6908	-0.7054	-0.1541	-0.5501	0.0418	-0.2715	0.509	-1.1793	-0.2331	-0.0463	-0.2196	-0.1933	-0.2569
ENSG00000225602	RP11-99P18.1	processed_transcript	1	P	p36.22	11203955			Y		1029	1	0	0	1	0	5724	0.197242	0.705002	1179	1	0	8.69565	52.1739	-0.0546	0.1067	0.5202	0.0995	-0.5235	-0.228	-0.6289	-0.0772	-0.2378	0.0062	-0.6908	-0.7054	-0.1541	-0.5501	0.0418	-0.2715	0.509	-1.1793	-0.2331	-0.0463	-0.2196	-0.1933	-0.2569
ENSG00000253086	U6.1330	snRNA	1	P	p36.22	11212407			Y		1029	1	0	0	1	0	5724	0.197242	0.705002	1179	1	0	8.69565	52.1739	-0.0546	0.1067	0.5202	0.0995	-0.5235	-0.228	-0.6289	-0.0772	-0.2378	0.0062	-0.6908	-0.7054	-0.1541	-0.5501	0.0418	-0.2715	0.509	-1.1793	-0.2331	-0.0463	-0.2196	-0.1933	-0.2569
ENSG00000238547	snoU13.128	snoRNA	1	P	p36.22	11229564			Y		1029	1	0	0	1	0	5724	0.197242	0.705002	1179	1	0	8.69565	52.1739	-0.0546	0.1067	0.5202	0.0995	-0.5235	-0.228	-0.6289	-0.0772	-0.2378	0.0062	-0.6908	-0.7054	-0.1541	-0.5501	0.0418	-0.2715	0.509	-1.1793	-0.2331	-0.0463	-0.2196	-0.1933	-0.2569
ENSG00000171819	ANGPTL7	protein_coding	1	P	p36.22	11249398			Y		1029	1	0	0	1	0	5724	0.197242	0.705002	1179	1	0	8.69565	52.1739	-0.0546	0.1067	0.5202	0.0995	-0.5235	-0.228	-0.6289	-0.0772	-0.2378	0.0062	-0.6908	-0.7054	-0.1541	-0.5501	0.0418	-0.2715	0.509	-1.1793	-0.2331	-0.0463	-0.2196	-0.1933	-0.2569
ENSG00000207451	U6.704	snRNA	1	P	p36.22	11286311			Y		1029	1	0	0	1	0	5724	0.197242	0.705002	1179	1	0	8.69565	52.1739	-0.0546	0.1067	0.5202	0.0995	-0.5235	-0.228	-0.6289	-0.0772	-0.2378	0.0062	-0.6908	-0.7054	-0.1541	-0.5501	0.0418	-0.2715	0.509	-1.1793	-0.2331	-0.0463	-0.2196	-0.1933	-0.2569
ENSG00000238173	RP4-647M16.1	pseudogene	1	P	p36.22	11293020			Y		1029	1	0	0	1	0	5724	0.197242	0.705002	1179	1	0	8.69565	52.1739	-0.0546	0.1067	0.5202	0.0995	-0.5235	-0.228	-0.6289	-0.0772	-0.2378	0.0062	-0.6908	-0.7054	-0.1541	-0.5501	0.0418	-0.2715	0.509	-1.1793	-0.2331	-0.0463	-0.2196	-0.1933	-0.2569
ENSG00000120942	UBIAD1	protein_coding	1	P	p36.22	11333263			Y		1029	1	0	0	1	0	5724	0.197242	0.705002	1179	1	0	8.69565	52.1739	-0.0546	0.1067	0.5202	0.0995	-0.5235	-0.228	-0.6289	-0.0772	-0.2378	0.0062	-0.6908	-0.7054	-0.1541	-0.5501	0.0418	-0.2715	0.509	-1.1793	-0.2331	-0.0463	-0.2196	-0.1933	-0.2569
ENSG00000238199	RP4-796F18.2	pseudogene	1	P	p36.22	11338673			Y		1029	1	0	0	1	0	5724	0.197242	0.705002	1179	1	0	8.69565	52.1739	-0.0546	0.1067	0.5202	0.0995	-0.5235	-0.228	-0.6289	-0.0772	-0.2378	0.0062	-0.6908	-0.7054	-0.1541	-0.5501	0.0418	-0.2715	0.509	-1.1793	-0.2331	-0.0463	-0.2196	-0.1933	-0.2569
ENSG00000224338	RP11-149P14.1	pseudogene	1	P	p36.22	11485315			Y		1029	1	0	0	1	0	5724	0.197242	0.705002	1179	1	0	8.69565	52.1739	-0.0546	0.1067	0.5202	0.0995	-0.5235	-0.228	-0.6289	-0.0772	-0.2378	0.0062	-0.6908	-0.7054	-0.1541	-0.5501	0.0418	-0.2715	0.509	-1.1793	-0.2331	-0.0463	-0.2196	-0.1933	-0.2569
ENSG00000204624	PTCHD2	protein_coding	1	P	p36.22	11539223			Y		1029	1	0	0	1	0	5724	0.197242	0.705002	1179	1	0	8.69565	52.1739	-0.0546	0.1067	0.5202	0.0995	-0.5235	-0.228	-0.6289	-0.0772	-0.2378	0.0062	-0.6908	-0.7054	-0.1541	-0.5501	0.0418	-0.2715	0.509	-1.1793	-0.2331	-0.0463	-0.2196	-0.1933	-0.2569
ENSG00000235643	RP1-69M21.2	processed_transcript	1	P	p36.22	11669588			Y		1029	1	0	0	1	0	5724	0.197242	0.705002	1179	1	0	8.69565	52.1739	-0.0546	0.1067	0.5202	0.0995	-0.5235	-0.228	-0.6289	-0.0772	-0.2378	0.0062	-0.6908	-0.7054	-0.1541	-0.5501	0.0418	-0.2715	0.509	-1.1793	-0.2331	-0.0463	-0.2196	-0.1933	-0.2569
ENSG00000116661	FBXO2	protein_coding	1	P	p36.22	11708283			Y		1029	1	0	0	1	0	5724	0.197242	0.705002	1179	1	0	8.69565	52.1739	-0.0546	0.1067	0.5202	0.0995	-0.5235	-0.228	-0.6289	-0.0772	-0.2378	0.0062	-0.6908	-0.7054	-0.1541	-0.5501	0.0418	-0.2715	0.509	-1.1793	-0.2331	-0.0463	-0.2196	-0.1933	-0.2569
ENSG00000132879	FBXO44	protein_coding	1	P	p36.22	11714432			Y		1029	1	0	0	1	0	5724	0.197242	0.705002	1179	1	0	8.69565	52.1739	-0.0546	0.1067	0.5202	0.0995	-0.5235	-0.228	-0.6289	-0.0772	-0.2378	0.0062	-0.6908	-0.7054	-0.1541	-0.5501	0.0418	-0.2715	0.509	-1.1793	-0.2331	-0.0463	-0.2196	-0.1933	-0.2569
ENSG00000116663	FBXO6	protein_coding	1	P	p36.22	11724150			Y		1029	1	0	0	1	0	5724	0.197242	0.705002	1179	1	0	8.69565	52.1739	-0.0546	0.1067	0.5202	0.0995	-0.5235	-0.228	-0.6289	-0.0772	-0.2378	0.0062	-0.6908	-0.7054	-0.1541	-0.5501	0.0418	-0.2715	0.509	-1.1793	-0.2331	-0.0463	-0.2196	-0.1933	-0.2569
ENSG00000116670	MAD2L2	protein_coding	1	P	p36.22	11734538			Y		1029	1	0	0	1	0	5724	0.197242	0.705002	1179	1	0	8.69565	52.1739	-0.0546	0.1067	0.5202	0.0995	-0.5235	-0.228	-0.6289	-0.0772	-0.2378	0.0062	-0.6908	-0.7054	-0.1541	-0.5501	0.0418	-0.2715	0.509	-1.1793	-0.2331	-0.0463	-0.2196	-0.1933	-0.2569
ENSG00000162490	C1orf187	protein_coding	1	P	p36.22	11751786			Y		1029	1	0	0	1	0	5724	0.197242	0.705002	1179	1	0	8.69565	52.1739	-0.0546	0.1067	0.5202	0.0995	-0.5235	-0.228	-0.6289	-0.0772	-0.2378	0.0062	-0.6908	-0.7054	-0.1541	-0.5501	0.0418	-0.2715	0.509	-1.1793	-0.2331	-0.0463	-0.2196	-0.1933	-0.2569
ENSG00000231469	AL953897.1	protein_coding	1	P	p36.22	11782187			Y		1029	1	0	0	1	0	5724	0.197242	0.705002	1179	1	0	8.69565	52.1739	-0.0546	0.1067	0.5202	0.0995	-0.5235	-0.228	-0.6289	-0.0772	-0.2378	0.0062	-0.6908	-0.7054	-0.1541	-0.5501	0.0418	-0.2715	0.509	-1.1793	-0.2331	-0.0463	-0.2196	-0.1933	-0.2569
ENSG00000177674	AGTRAP	protein_coding	1	P	p36.22	11796141			Y		1029	1	0	0	1	0	5724	0.197242	0.705002	1179	1	0	8.69565	52.1739	-0.0546	0.1067	0.5202	0.0995	-0.5235	-0.228	-0.6289	-0.0772	-0.2378	0.0062	-0.6908	-0.7054	-0.1541	-0.5501	0.0418	-0.2715	0.509	-1.1793	-0.2331	-0.0463	-0.2196	-0.1933	-0.2569
ENSG00000215910	C1orf167	protein_coding	1	P	p36.22	11821844			Y		1029	1	0	0	1	0	5724	0.197242	0.705002	1179	1	0	8.69565	52.1739	-0.0546	0.1067	0.5202	0.0995	-0.5235	-0.228	-0.6289	-0.0772	-0.2378	0.0062	-0.6908	-0.7054	-0.1541	-0.5501	0.0418	-0.2715	0.509	-1.1793	-0.2331	-0.0463	-0.2196	-0.1933	-0.2569
ENSG00000177553	RP11-56N19.5	processed_transcript	1	P	p36.22	11837134			Y		1029	1	0	0	1	0	5724	0.197242	0.705002	1179	1	0	8.69565	52.1739	-0.0546	0.1067	0.5202	0.0995	-0.5235	-0.228	-0.6289	-0.0772	-0.2378	0.0062	-0.6908	-0.7054	-0.1541	-0.5501	0.0418	-0.2715	0.509	-1.1793	-0.2331	-0.0463	-0.2196	-0.1933	-0.2569
ENSG00000177000	MTHFR	protein_coding	1	P	p36.22	11845780			Y		1029	1	0	0	1	0	5724	0.197242	0.705002	1179	1	0	8.69565	52.1739	-0.0546	0.1067	0.5202	0.0995	-0.5235	-0.228	-0.6289	-0.0772	-0.2378	0.0062	-0.6908	-0.7054	-0.1541	-0.5501	0.0418	-0.2715	0.509	-1.1793	-0.2331	-0.0463	-0.2196	-0.1933	-0.2569
ENSG00000011021	CLCN6	protein_coding	1	P	p36.22	11866207			Y		1029	1	0	0	1	0	5724	0.197242	0.705002	1179	1	0	8.69565	52.1739	-0.0546	0.1067	0.5202	0.0995	-0.5235	-0.228	-0.6289	-0.0772	-0.2378	0.0062	-0.6908	-0.7054	-0.1541	-0.5501	0.0418	-0.2715	0.509	-1.1793	-0.2331	-0.0463	-0.2196	-0.1933	-0.2569
ENSG00000236997	RP5-934G17.2	processed_transcript	1	P	p36.22	11882854			Y		1029	1	0	0	1	0	5724	0.197242	0.705002	1179	1	0	8.69565	52.1739	-0.0546	0.1067	0.5202	0.0995	-0.5235	-0.228	-0.6289	-0.0772	-0.2378	0.0062	-0.6908	-0.7054	-0.1541	-0.5501	0.0418	-0.2715	0.509	-1.1793	-0.2331	-0.0463	-0.2196	-0.1933	-0.2569
ENSG00000242349	NPPA-AS	processed_transcript	1	P	p36.22	11901074			Y		1029	1	0	0	1	0	5724	0.197242	0.705002	1179	1	0	8.69565	52.1739	-0.0546	0.1067	0.5202	0.0995	-0.5235	-0.228	-0.6289	-0.0772	-0.2378	0.0062	-0.6908	-0.7054	-0.1541	-0.5501	0.0418	-0.2715	0.509	-1.1793	-0.2331	-0.0463	-0.2196	-0.1933	-0.2569
ENSG00000175206	NPPA	protein_coding	1	P	p36.22	11905766			Y		1029	1	0	0	1	0	5724	0.197242	0.705002	1179	1	0	8.69565	52.1739	-0.0546	0.1067	0.5202	0.0995	-0.5235	-0.228	-0.6289	-0.0772	-0.2378	0.0062	-0.6908	-0.7054	-0.1541	-0.5501	0.0418	-0.2715	0.509	-1.1793	-0.2331	-0.0463	-0.2196	-0.1933	-0.2569
ENSG00000120937	NPPB	protein_coding	1	P	p36.22	11917521			Y		1029	1	0	0	1	0	5724	0.197242	0.705002	1179	1	0	8.69565	52.1739	-0.0546	0.1067	0.5202	0.0995	-0.5235	-0.228	-0.6289	-0.0772	-0.2378	0.0062	-0.6908	-0.7054	-0.1541	-0.5501	0.0418	-0.2715	0.509	-1.1793	-0.2331	-0.0463	-0.2196	-0.1933	-0.2569
ENSG00000224904	RP5-934G17.6	pseudogene	1	P	p36.22	11937827			Y		1029	1	0	0	1	0	5724	0.197242	0.705002	1179	1	0	8.69565	52.1739	-0.0546	0.1067	0.5202	0.0995	-0.5235	-0.228	-0.6289	-0.0772	-0.2378	0.0062	-0.6908	-0.7054	-0.1541	-0.5501	0.0418	-0.2715	0.509	-1.1793	-0.2331	-0.0463	-0.2196	-0.1933	-0.2569
ENSG00000199347	RNU5E	snRNA	1	P	p36.22	11968209			Y		1029	1	0	0	1	0	5724	0.197242	0.705002	1179	1	0	8.69565	52.1739	-0.0546	0.1067	0.5202	0.0995	-0.5235	-0.228	-0.6289	-0.0772	-0.2378	0.0062	-0.6908	-0.7054	-0.1541	-0.5501	0.0418	-0.2715	0.509	-1.1793	-0.2331	-0.0463	-0.2196	-0.1933	-0.2569
ENSG00000201801	U5.8	snRNA	1	P	p36.22	11969865			Y		1029	1	0	0	1	0	5724	0.197242	0.705002	1179	1	0	8.69565	52.1739	-0.0546	0.1067	0.5202	0.0995	-0.5235	-0.228	-0.6289	-0.0772	-0.2378	0.0062	-0.6908	-0.7054	-0.1541	-0.5501	0.0418	-0.2715	0.509	-1.1793	-0.2331	-0.0463	-0.2196	-0.1933	-0.2569
ENSG00000116685	KIAA2013	protein_coding	1	P	p36.22	11971241			Y		1029	1	0	0	1	0	5724	0.197242	0.705002	1179	1	0	8.69565	52.1739	-0.0546	0.1067	0.5202	0.0995	-0.5235	-0.228	-0.6289	-0.0772	-0.2378	0.0062	-0.6908	-0.7054	-0.1541	-0.5501	0.0418	-0.2715	0.509	-1.1793	-0.2331	-0.0463	-0.2196	-0.1933	-0.2569
ENSG00000083444	PLOD1	protein_coding	1	P	p36.22	11994262			Y		1029	1	0	0	1	0	5724	0.197242	0.705002	1179	1	0	8.69565	52.1739	-0.0546	0.1067	0.5202	0.0995	-0.5235	-0.228	-0.6289	-0.0772	-0.2378	0.0062	-0.6908	-0.7054	-0.1541	-0.5501	0.0418	-0.2715	0.509	-1.1793	-0.2331	-0.0463	-0.2196	-0.1933	-0.2569
ENSG00000116688	MFN2	protein_coding	1	P	p36.22	12040238			Y		1029	1	0	0	1	0	5724	0.197242	0.705002	1179	1	0	8.69565	52.1739	-0.0546	0.1067	0.5202	0.0995	-0.5235	-0.228	-0.6289	-0.0772	-0.2378	0.0062	-0.6908	-0.7054	-0.1541	-0.5501	0.0418	-0.2715	0.509	-1.1793	-0.2331	-0.0463	-0.2196	-0.1933	-0.2569
ENSG00000116691	MIIP	protein_coding	1	P	p36.22	12079523			Y		1029	1	0	0	1	0	5724	0.197242	0.705002	1179	1	0	8.69565	52.1739	-0.0546	0.1067	0.5202	0.0995	-0.5235	-0.228	-0.6289	-0.0772	-0.2378	0.0062	-0.6908	-0.7054	-0.1541	-0.5501	0.0418	-0.2715	0.509	-1.1793	-0.2331	-0.0463	-0.2196	-0.1933	-0.2569
ENSG00000202461	Y_RNA.429	misc_RNA	1	P	p36.22	12084069			Y		1029	1	0	0	1	0	5724	0.197242	0.705002	1179	1	0	8.69565	52.1739	-0.0546	0.1067	0.5202	0.0995	-0.5235	-0.228	-0.6289	-0.0772	-0.2378	0.0062	-0.6908	-0.7054	-0.1541	-0.5501	0.0418	-0.2715	0.509	-1.1793	-0.2331	-0.0463	-0.2196	-0.1933	-0.2569
ENSG00000243539	AL096840.1	scRNA_pseudogene	1	P	p36.22	12096797			Y		1029	1	0	0	1	0	5724	0.197242	0.705002	1179	1	0	8.69565	52.1739	-0.0546	0.1067	0.5202	0.0995	-0.5235	-0.228	-0.6289	-0.0772	-0.2378	0.0062	-0.6908	-0.7054	-0.1541	-0.5501	0.0418	-0.2715	0.509	-1.1793	-0.2331	-0.0463	-0.2196	-0.1933	-0.2569
ENSG00000120949	TNFRSF8	protein_coding	1	P	p36.22	12123434			Y		1029	1	0	0	1	0	5724	0.197242	0.705002	1179	1	0	8.69565	52.1739	-0.0546	0.1067	0.5202	0.0995	-0.5235	-0.228	-0.6289	-0.0772	-0.2378	0.0062	-0.6908	-0.7054	-0.1541	-0.5501	0.0418	-0.2715	0.509	-1.1793	-0.2331	-0.0463	-0.2196	-0.1933	-0.2569
ENSG00000201135	U6.233	snRNA	1	P	p36.22	12137938			Y		1029	1	0	0	1	0	5724	0.197242	0.705002	1179	1	0	8.69565	52.1739	-0.0546	0.1067	0.5202	0.0995	-0.5235	-0.228	-0.6289	-0.0772	-0.2378	0.0062	-0.6908	-0.7054	-0.1541	-0.5501	0.0418	-0.2715	0.509	-1.1793	-0.2331	-0.0463	-0.2196	-0.1933	-0.2569
ENSG00000227875	RP11-426M1.2	pseudogene	1	P	p36.22	12140308			Y		1029	1	0	0	1	0	5724	0.197242	0.705002	1179	1	0	8.69565	52.1739	-0.0546	0.1067	0.5202	0.0995	-0.5235	-0.228	-0.6289	-0.0772	-0.2378	0.0062	-0.6908	-0.7054	-0.1541	-0.5501	0.0418	-0.2715	0.509	-1.1793	-0.2331	-0.0463	-0.2196	-0.1933	-0.2569
ENSG00000028137	TNFRSF1B	protein_coding	1	P	p36.22	12227060			Y		1029	1	0	0	1	0	5724	0.197242	0.705002	1179	1	0	8.69565	52.1739	-0.0546	0.1067	0.5202	0.0995	-0.5235	-0.228	-0.6289	-0.0772	-0.2378	0.0062	-0.6908	-0.7054	-0.1541	-0.5501	0.0418	-0.2715	0.509	-1.1793	-0.2331	-0.0463	-0.2196	-0.1933	-0.2569
ENSG00000225196	RP5-1118D24.2	pseudogene	1	P	p36.22	12280849			Y		1029	1	0	0	1	0	5724	0.197242	0.705002	1179	1	0	8.69565	52.1739	-0.0546	0.1067	0.5202	0.0995	-0.5235	-0.228	-0.6289	-0.0772	-0.2378	0.0062	-0.6908	-0.7054	-0.1541	-0.5501	0.0418	-0.2715	0.509	-1.1793	-0.2331	-0.0463	-0.2196	-0.1933	-0.2569
ENSG00000252969	SNORA70.28	snoRNA	1	P	p36.22	12281205			Y		1029	1	0	0	1	0	5724	0.197242	0.705002	1179	1	0	8.69565	52.1739	-0.0546	0.1067	0.5202	0.0995	-0.5235	-0.228	-0.6289	-0.0772	-0.2378	0.0062	-0.6908	-0.7054	-0.1541	-0.5501	0.0418	-0.2715	0.509	-1.1793	-0.2331	-0.0463	-0.2196	-0.1933	-0.2569
ENSG00000048707	VPS13D	protein_coding	1	P	p36.22	12290124			Y		1029	1	0	0	1	0	5724	0.197242	0.705002	1179	1	0	8.69565	52.1739	-0.0546	0.1067	0.5202	0.0995	-0.5235	-0.228	-0.6289	-0.0772	-0.2378	0.0062	-0.6908	-0.7054	-0.1541	-0.5501	0.0418	-0.2715	0.509	-1.1793	-0.2331	-0.0463	-0.2196	-0.1933	-0.2569
ENSG00000243206	AL109757.1	snoRNA_pseudogene	1	P	p36.22	12469231			Y		1029	1	0	0	1	0	5724	0.197242	0.705002	1179	1	0	8.69565	52.1739	-0.0546	0.1067	0.5202	0.0995	-0.5235	-0.228	-0.6289	-0.0772	-0.2378	0.0062	-0.6908	-0.7054	-0.1541	-0.5501	0.0418	-0.2715	0.509	-1.1793	-0.2331	-0.0463	-0.2196	-0.1933	-0.2569
ENSG00000239149	SNORA59A	snoRNA	1	P	p36.22	12567300			Y		1029	1	0	0	1	0	5724	0.197242	0.705002	1179	1	0	8.69565	52.1739	-0.0546	0.1067	0.5202	0.0995	-0.5235	-0.228	-0.6289	-0.0772	-0.2378	0.0062	-0.6908	-0.7054	-0.1541	-0.5501	0.0418	-0.2715	0.509	-1.1793	-0.2331	-0.0463	-0.2196	-0.1933	-0.2569
ENSG00000229484	RP5-888M10.2	processed_transcript	1	P	p36.22	12587766			Y		1029	1	0	0	1	0	5724	0.197242	0.705002	1179	1	0	8.69565	52.1739	-0.0546	0.1067	0.5202	0.0995	-0.5235	-0.228	-0.6289	-0.0772	-0.2378	0.0062	-0.6908	-0.7054	-0.1541	-0.5501	0.0418	-0.2715	0.509	-1.1793	-0.2331	-0.0463	-0.2196	-0.1933	-0.2569
ENSG00000241848	AL031296.1	scRNA_pseudogene	1	P	p36.22	12590392			Y		1029	1	0	0	1	0	5724	0.197242	0.705002	1179	1	0	8.69565	52.1739	-0.0546	0.1067	0.5202	0.0995	-0.5235	-0.228	-0.6289	-0.0772	-0.2378	0.0062	-0.6908	-0.7054	-0.1541	-0.5501	0.0418	-0.2715	0.509	-1.1793	-0.2331	-0.0463	-0.2196	-0.1933	-0.2569
ENSG00000162496	DHRS3	protein_coding	1	P	p36.22	12627939			Y		1029	1	0	0	1	0	5724	0.197242	0.705002	1179	1	0	8.69565	52.1739	-0.0546	0.1067	0.5202	0.0995	-0.5235	-0.228	-0.6289	-0.0772	-0.2378	0.0062	-0.6908	-0.7054	-0.1541	-0.5501	0.0418	-0.2715	0.509	-1.1793	-0.2331	-0.0463	-0.2196	-0.1933	-0.2569
ENSG00000221340	U6atac.11	snRNA	1	P	p36.22	12630000			Y		1029	1	0	0	1	0	5724	0.197242	0.705002	1179	1	0	8.69565	52.1739	-0.0546	0.1067	0.5202	0.0995	-0.5235	-0.228	-0.6289	-0.0772	-0.2378	0.0062	-0.6908	-0.7054	-0.1541	-0.5501	0.0418	-0.2715	0.509	-1.1793	-0.2331	-0.0463	-0.2196	-0.1933	-0.2569
ENSG00000204518	AADACL4	protein_coding	1	P	p36.21	12704566			Y		1029	1	0	0	1	0	5724	0.197242	0.705002	1179	1	0	8.69565	52.1739	-0.0546	0.1067	0.5202	0.0995	-0.5235	-0.228	-0.6289	-0.0772	-0.2378	0.0062	-0.6908	-0.7054	-0.1541	-0.5501	0.0418	-0.2715	0.509	-1.1793	-0.2331	-0.0463	-0.2196	-0.1933	-0.2569
ENSG00000226166	RP11-474O21.2	pseudogene	1	P	p36.21	12752923			Y		1029	1	0	0	1	0	5724	0.197242	0.705002	1179	1	0	8.69565	52.1739	-0.0546	0.1067	0.5202	0.0995	-0.5235	-0.228	-0.6289	-0.0772	-0.2378	0.0062	-0.6908	-0.7054	-0.1541	-0.5501	0.0418	-0.2715	0.509	-1.1793	-0.2331	-0.0463	-0.2196	-0.1933	-0.2569
ENSG00000188984	AADACL3	protein_coding	1	P	p36.21	12776118			Y		1029	1	0	0	1	0	5724	0.197242	0.705002	1179	1	0	8.69565	52.1739	-0.0546	0.1067	0.5202	0.0995	-0.5235	-0.228	-0.6289	-0.0772	-0.2378	0.0062	-0.6908	-0.7054	-0.1541	-0.5501	0.0418	-0.2715	0.509	-1.1793	-0.2331	-0.0463	-0.2196	-0.1933	-0.2569
ENSG00000238771	snoU13.239	snoRNA	1	P	p36.21	12799693			Y		1029	1	0	0	1	0	5724	0.197242	0.705002	1179	1	0	8.69565	52.1739	-0.0546	0.1067	0.5202	0.0995	-0.5235	-0.228	-0.6289	-0.0772	-0.2378	0.0062	-0.6908	-0.7054	-0.1541	-0.5501	0.0418	-0.2715	0.509	-1.1793	-0.2331	-0.0463	-0.2196	-0.1933	-0.2569
ENSG00000157330	C1orf158	protein_coding	1	P	p36.21	12806163			Y		1029	1	0	0	1	0	5724	0.197242	0.705002	1179	1	0	8.69565	52.1739	-0.0546	0.1067	0.5202	0.0995	-0.5235	-0.228	-0.6289	-0.0772	-0.2378	0.0062	-0.6908	-0.7054	-0.1541	-0.5501	0.0418	-0.2715	0.509	-1.1793	-0.2331	-0.0463	-0.2196	-0.1933	-0.2569
ENSG00000116726	PRAMEF12	protein_coding	1	P	p36.21	12834984			Y		1029	1	0	0	1	0	5724	0.197242	0.705002	1179	1	0	8.69565	52.1739	-0.0546	0.1067	0.5202	0.0995	-0.5235	-0.228	-0.6289	-0.0772	-0.2378	0.0062	-0.6908	-0.7054	-0.1541	-0.5501	0.0418	-0.2715	0.509	-1.1793	-0.2331	-0.0463	-0.2196	-0.1933	-0.2569
ENSG00000116721	PRAMEF1	protein_coding	1	P	p36.21	12851546			Y		1029	1	0	0	1	0	5724	0.197242	0.705002	1179	1	0	8.69565	52.1739	-0.0546	0.1067	0.5202	0.0995	-0.5235	-0.228	-0.6289	-0.0772	-0.2378	0.0062	-0.6908	-0.7054	-0.1541	-0.5501	0.0418	-0.2715	0.509	-1.1793	-0.2331	-0.0463	-0.2196	-0.1933	-0.2569
ENSG00000228338	RP5-845O24.8	processed_transcript	1	P	p36.21	12882549			Y		1764	1	0	735	1	0	5724	0.197242	0.705002	1179	1	0	13.0435	52.1739	-0.0546	0.1067	0.5202	0.0995	-0.5235	-0.228	-0.6289	-0.0772	-0.2378	0.0062	-0.6908	-0.7054	-0.1541	-0.5501	0.0418	-0.2715	0.509	-1.1793	-0.2331	-0.0463	-0.2196	0.7355	-0.2569
ENSG00000204513	PRAMEF11	protein_coding	1	P	p36.21	12884468			Y		1764	1	0	735	1	0	5724	0.197242	0.705002	1179	1	0	13.0435	52.1739	-0.0546	0.1067	0.5202	0.0995	-0.5235	-0.228	-0.6289	-0.0772	-0.2378	0.0062	-0.6908	-0.7054	-0.1541	-0.5501	0.0418	-0.2715	0.509	-1.1793	-0.2331	-0.0463	-0.2196	0.7355	-0.2569
ENSG00000231103	RP5-845O24.3	pseudogene	1	P	p36.21	12897978			Y		1764	1	0	735	1	0	5724	0.197242	0.705002	1179	1	0	13.0435	52.1739	-0.0546	0.1067	0.5202	0.0995	-0.5235	-0.228	-0.6289	-0.0772	-0.2378	0.0062	-0.6908	-0.7054	-0.1541	-0.5501	0.0418	-0.2715	0.509	-1.1793	-0.2331	-0.0463	-0.2196	0.7355	-0.2569
ENSG00000179172	HNRNPCL1	protein_coding	1	P	p36.21	12907261			Y		1764	1	0	735	1	0	5724	0.197242	0.705002	1179	1	0	13.0435	52.1739	-0.0546	0.1067	0.5202	0.0995	-0.5235	-0.228	-0.6289	-0.0772	-0.2378	0.0062	-0.6908	-0.7054	-0.1541	-0.5501	0.0418	-0.2715	0.509	-1.1793	-0.2331	-0.0463	-0.2196	0.7355	-0.2569
ENSG00000120952	PRAMEF2	protein_coding	1	P	p36.21	12916941			Y		1397	1	0	368	1	0	5724	0.197242	0.705002	1179	1	0	8.69565	52.1739	-0.0546	0.1067	0.5202	0.0995	-0.5235	-0.228	-0.6289	-0.0772	-0.2378	0.0062	-0.6908	-0.7054	-0.1541	-0.5501	0.0418	-0.2715	0.509	-1.1793	-0.2331	-0.0463	-0.2196	-0.1818	-0.2569
ENSG00000243073	PRAMEF4	protein_coding	1	P	p36.21	12939033			Y		1029	1	0	0	1	0	5724	0.197242	0.705002	1179	1	0	8.69565	52.1739	-0.0546	0.1067	0.5202	0.0995	-0.5235	-0.228	-0.6289	-0.0772	-0.2378	0.0062	-0.6908	-0.7054	-0.1541	-0.5501	0.0418	-0.2715	0.509	-1.1793	-0.2331	-0.0463	-0.2196	-0.1818	-0.2569
ENSG00000187545	PRAMEF10	protein_coding	1	P	p36.21	12952727			Y		1029	1	0	0	1	0	5724	0.197242	0.705002	1179	1	0	8.69565	52.1739	-0.0546	0.1067	0.5202	0.0995	-0.5235	-0.228	-0.6289	-0.0772	-0.2378	0.0062	-0.6908	-0.7054	-0.1541	-0.5501	0.0418	-0.2715	0.509	-1.1793	-0.2331	-0.0463	-0.2196	-0.1818	-0.2569
ENSG00000204510	PRAMEF7	protein_coding	1	P	p36.21	12976450			Y		1029	1	0	0	1	0	5724	0.197242	0.705002	1179	1	0	8.69565	52.1739	-0.0546	0.1067	0.5202	0.0995	-0.5235	-0.228	-0.6289	-0.0772	-0.2378	0.0062	-0.6908	-0.7054	-0.1541	-0.5501	0.0418	-0.2715	0.509	-1.1793	-0.2331	-0.0463	-0.2196	-0.1818	-0.2569
ENSG00000207434	U6.698	snRNA	1	P	p36.21	12982374			Y		1029	1	0	0	1	0	5724	0.197242	0.705002	1179	1	0	8.69565	52.1739	-0.0546	0.1067	0.5202	0.0995	-0.5235	-0.228	-0.6289	-0.0772	-0.2378	0.0062	-0.6908	-0.7054	-0.1541	-0.5501	0.0418	-0.2715	0.509	-1.1793	-0.2331	-0.0463	-0.2196	-0.1818	-0.2569
ENSG00000234064	RP11-450I1.2	pseudogene	1	P	p36.21	12985990			Y		1029	1	0	0	1	0	5724	0.197242	0.705002	1179	1	0	8.69565	52.1739	-0.0546	0.1067	0.5202	0.0995	-0.5235	-0.228	-0.6289	-0.0772	-0.2378	0.0062	-0.6908	-0.7054	-0.1541	-0.5501	0.0418	-0.2715	0.509	-1.1793	-0.2331	-0.0463	-0.2196	-0.1818	-0.2569
ENSG00000232423	PRAMEF6	protein_coding	1	P	p36.21	12998181			Y		1029	1	0	0	1	0	5724	0.197242	0.705002	1179	1	0	8.69565	52.1739	-0.0546	0.1067	0.5202	0.0995	-0.5235	-0.228	-0.6289	-0.0772	-0.2378	0.0062	-0.6908	-0.7054	-0.1541	-0.5501	0.0418	-0.2715	0.509	-1.1793	-0.2331	-0.0463	-0.2196	-0.1818	-0.2569
ENSG00000250894	RP11-450I1.4	pseudogene	1	P	p36.21	13012966			Y		1029	1	0	0	1	0	5724	0.197242	0.705002	1179	1	0	8.69565	52.1739	-0.0546	0.1067	0.5202	0.0995	-0.5235	-0.228	-0.6289	-0.0772	-0.2378	0.0062	-0.6908	-0.7054	-0.1541	-0.5501	0.0418	-0.2715	0.509	-1.1793	-0.2331	-0.0463	-0.2196	-0.1818	-0.2569
ENSG00000204508	PRAMEF22	protein_coding	1	P	p36.21	13035543			Y		1029	1	0	0	1	0	5724	0.197242	0.705002	1179	1	0	8.69565	52.1739	-0.0546	0.1067	0.5202	0.0995	-0.5235	-0.228	-0.6289	-0.0772	-0.2378	0.0062	-0.6908	-0.7054	-0.1541	-0.5501	0.0418	-0.2715	0.509	-1.1793	-0.2331	-0.0463	-0.2196	-0.1818	-0.2569
ENSG00000239810	WI2-3308P17.2	protein_coding	1	P	p36.21	13052394			Y		1029	1	0	0	1	0	5724	0.197242	0.705002	1179	1	0	8.69565	52.1739	-0.0546	0.1067	0.5202	0.0995	-0.5235	-0.228	-0.6289	-0.0772	-0.2378	0.0062	-0.6908	-0.7054	-0.1541	-0.5501	0.0418	-0.2715	0.509	-1.1793	-0.2331	-0.0463	-0.2196	-0.1818	-0.2569
ENSG00000250113	RP13-221M14.6	pseudogene	1	P	p36.21	13123246			Y		1029	1	0	0	1	0	5724	0.197242	0.705002	1179	1	0	8.69565	52.1739	-0.0546	0.1067	0.5202	0.0995	-0.5235	-0.228	-0.6289	-0.0772	-0.2378	0.0062	-0.6908	-0.7054	-0.1541	-0.5501	0.0418	-0.2715	0.509	-1.1793	-0.2331	-0.0463	-0.2196	-0.1818	-0.2569
ENSG00000204505	RP13-221M14.1	pseudogene	1	P	p36.21	13140456			Y		1029	1	0	0	1	0	5724	0.197242	0.705002	1179	1	0	8.69565	52.1739	-0.0546	0.1067	0.5202	0.0995	-0.5235	-0.228	-0.6289	-0.0772	-0.2378	0.0062	-0.6908	-0.7054	-0.1541	-0.5501	0.0418	-0.2715	0.509	-1.1793	-0.2331	-0.0463	-0.2196	-0.1818	-0.2569
ENSG00000233336	RP13-221M14.2	processed_transcript	1	P	p36.21	13146777			Y		1029	1	0	0	1	0	5724	0.197242	0.705002	1179	1	0	8.69565	52.1739	-0.0546	0.1067	0.5202	0.0995	-0.5235	-0.228	-0.6289	-0.0772	-0.2378	0.0062	-0.6908	-0.7054	-0.1541	-0.5501	0.0418	-0.2715	0.509	-1.1793	-0.2331	-0.0463	-0.2196	-0.1818	-0.2569
ENSG00000229978	RP13-221M14.3	processed_transcript	1	P	p36.21	13162645			Y		1029	1	0	0	1	0	5724	0.197242	0.705002	1179	1	0	8.69565	52.1739	-0.0546	0.1067	0.5202	0.0995	-0.5235	-0.228	-0.6289	-0.0772	-0.2378	0.0062	-0.6908	-0.7054	-0.1541	-0.5501	0.0418	-0.2715	0.509	-1.1793	-0.2331	-0.0463	-0.2196	-0.1818	-0.2569
ENSG00000236179	RP13-221M14.4	pseudogene	1	P	p36.21	13171871			Y		1029	1	0	0	1	0	5724	0.197242	0.705002	1179	1	0	8.69565	52.1739	-0.0546	0.1067	0.5202	0.0995	-0.5235	-0.228	-0.6289	-0.0772	-0.2378	0.0062	-0.6908	-0.7054	-0.1541	-0.5501	0.0418	-0.2715	0.509	-1.1793	-0.2331	-0.0463	-0.2196	-0.1818	-0.2569
ENSG00000179412	RP13-221M14.5	pseudogene	1	P	p36.21	13182968			Y		1029	1	0	0	1	0	5724	0.197242	0.705002	1179	1	0	8.69565	52.1739	-0.0546	0.1067	0.5202	0.0995	-0.5235	-0.228	-0.6289	-0.0772	-0.2378	0.0062	-0.6908	-0.7054	-0.1541	-0.5501	0.0418	-0.2715	0.509	-1.1793	-0.2331	-0.0463	-0.2196	-0.1818	-0.2569
ENSG00000224199	WI2-2994D6.1	pseudogene	1	P	p36.21	13196270			Y		1029	1	0	0	1	0	5724	0.197242	0.705002	1179	1	0	8.69565	52.1739	-0.0546	0.1067	0.5202	0.0995	-0.5235	-0.228	-0.6289	-0.0772	-0.2378	0.0062	-0.6908	-0.7054	-0.1541	-0.5501	0.0418	-0.2715	0.509	-1.1793	-0.2331	-0.0463	-0.2196	-0.1818	-0.2569
ENSG00000229571	WI2-2994D6.2	protein_coding	1	P	p36.21	13216356			Y		1029	1	0	0	1	0	5724	0.197242	0.705002	1179	1	0	8.69565	52.1739	-0.0546	0.1067	0.5202	0.0995	-0.5235	-0.228	-0.6289	-0.0772	-0.2378	0.0062	-0.6908	-0.7054	-0.1541	-0.5501	0.0418	-0.2715	0.509	-1.1793	-0.2331	-0.0463	-0.2196	-0.1818	-0.2569
ENSG00000204503	PRAMEF3	protein_coding	1	P	p36.21	13328196			Y		1029	1	0	0	1	0	5724	0.197242	0.705002	1179	1	0	8.69565	52.1739	-0.0546	0.1067	0.5202	0.0995	-0.5235	-0.228	-0.6289	-0.0772	-0.2378	0.0062	-0.6908	-0.7054	-0.1541	-0.5501	0.0418	-0.2715	0.509	-1.1793	-0.2331	-0.0463	-0.2196	-0.1818	-0.2569
ENSG00000233394	RP11-248D7.2	pseudogene	1	P	p36.21	13351482			Y		1029	1	0	0	1	0	5724	0.197242	0.705002	1179	1	0	8.69565	52.1739	-0.0546	0.1067	0.5202	0.0995	-0.5235	-0.228	-0.6289	-0.0772	-0.2378	0.0062	-0.6908	-0.7054	-0.1541	-0.5501	0.0418	-0.2715	0.509	-1.1793	-0.2331	-0.0463	-0.2196	-0.1818	-0.2569
ENSG00000204502	PRAMEF5	protein_coding	1	P	p36.21	13359819			Y		1029	1	0	0	1	0	5724	0.197242	0.705002	1179	1	0	8.69565	52.1739	-0.0546	0.1067	0.5202	0.0995	-0.5235	-0.228	-0.6289	-0.0772	-0.2378	0.0062	-0.6908	-0.7054	-0.1541	-0.5501	0.0418	-0.2715	0.509	-1.1793	-0.2331	-0.0463	-0.2196	-0.1818	-0.2569
ENSG00000231219	RP11-219C24.8	pseudogene	1	P	p36.21	13379149			Y		1029	1	0	0	1	0	5724	0.197242	0.705002	1179	1	0	8.69565	52.1739	-0.0546	0.1067	0.5202	0.0995	-0.5235	-0.228	-0.6289	-0.0772	-0.2378	0.0062	-0.6908	-0.7054	-0.1541	-0.5501	0.0418	-0.2715	0.509	-1.1793	-0.2331	-0.0463	-0.2196	-0.1818	-0.2569
ENSG00000207511	U6.728	snRNA	1	P	p36.21	13384735			Y		1029	1	0	0	1	0	5724	0.197242	0.705002	1179	1	0	8.69565	52.1739	-0.0546	0.1067	0.5202	0.0995	-0.5235	-0.228	-0.6289	-0.0772	-0.2378	0.0062	-0.6908	-0.7054	-0.1541	-0.5501	0.0418	-0.2715	0.509	-1.1793	-0.2331	-0.0463	-0.2196	-0.1818	-0.2569
ENSG00000235800	RP11-219C24.9	processed_transcript	1	P	p36.21	13385417			Y		1029	1	0	0	1	0	5724	0.197242	0.705002	1179	1	0	8.69565	52.1739	-0.0546	0.1067	0.5202	0.0995	-0.5235	-0.228	-0.6289	-0.0772	-0.2378	0.0062	-0.6908	-0.7054	-0.1541	-0.5501	0.0418	-0.2715	0.509	-1.1793	-0.2331	-0.0463	-0.2196	-0.1818	-0.2569
ENSG00000182330	PRAMEF8	protein_coding	1	P	p36.21	13386646			Y		1029	1	0	0	1	0	5724	0.197242	0.705002	1179	1	0	8.69565	52.1739	-0.0546	0.1067	0.5202	0.0995	-0.5235	-0.228	-0.6289	-0.0772	-0.2378	0.0062	-0.6908	-0.7054	-0.1541	-0.5501	0.0418	-0.2715	0.509	-1.1793	-0.2331	-0.0463	-0.2196	-0.1818	-0.2569
ENSG00000237700	RP11-219C24.6	pseudogene	1	P	p36.21	13411551			Y		1029	1	0	0	1	0	5724	0.197242	0.705002	1179	1	0	8.69565	52.1739	-0.0546	0.1067	0.5202	0.0995	-0.5235	-0.228	-0.6289	-0.0772	-0.2378	0.0062	-0.6908	-0.7054	-0.1541	-0.5501	0.0418	-0.2715	0.509	-1.1793	-0.2331	-0.0463	-0.2196	-0.1818	-0.2569
ENSG00000204501	PRAMEF9	protein_coding	1	P	p36.21	13421176			Y		1029	1	0	0	1	0	5724	0.197242	0.705002	1179	1	0	8.69565	52.1739	-0.0546	0.1067	0.5202	0.0995	-0.5235	-0.228	-0.6289	-0.0772	-0.2378	0.0062	-0.6908	-0.7054	-0.1541	-0.5501	0.0418	-0.2715	0.509	-1.1793	-0.2331	-0.0463	-0.2196	-0.1818	-0.2569
ENSG00000228229	RP11-219C24.10	processed_transcript	1	P	p36.21	13429634			Y		1029	1	0	0	1	0	5724	0.197242	0.705002	1179	1	0	8.69565	52.1739	-0.0546	0.1067	0.5202	0.0995	-0.5235	-0.228	-0.6289	-0.0772	-0.2378	0.0062	-0.6908	-0.7054	-0.1541	-0.5501	0.0418	-0.2715	0.509	-1.1793	-0.2331	-0.0463	-0.2196	-0.1818	-0.2569
ENSG00000204495	PRAMEF13	protein_coding	1	P	p36.21	13447414			Y		1029	1	0	0	1	0	5724	0.197242	0.705002	1179	1	0	8.69565	52.1739	-0.0546	0.1067	0.5202	0.0995	-0.5235	-0.228	-0.6289	-0.0772	-0.2378	0.0062	-0.6908	-0.7054	-0.1541	-0.5501	0.0418	-0.2715	0.509	-1.1793	-0.2331	-0.0463	-0.2196	-0.1818	-0.2569
ENSG00000204491	PRAMEF18	protein_coding	1	P	p36.21	13474053			Y		1029	1	0	0	1	0	5724	0.197242	0.705002	1179	1	0	8.69565	52.1739	-0.0546	0.1067	0.5202	0.0995	-0.5235	-0.228	-0.6289	-0.0772	-0.2378	0.0062	-0.6908	-0.7054	-0.1541	-0.5501	0.0418	-0.2715	0.509	-1.1793	-0.2331	-0.0463	-0.2196	-0.1818	-0.2569
ENSG00000204488	PRAMEF16	protein_coding	1	P	p36.21	13495254			Y		1029	1	0	0	1	0	5724	0.197242	0.705002	1179	1	0	8.69565	52.1739	-0.0546	0.1067	0.5202	0.0995	-0.5235	-0.228	-0.6289	-0.0772	-0.2378	0.0062	-0.6908	-0.7054	-0.1541	-0.5501	0.0418	-0.2715	0.509	-1.1793	-0.2331	-0.0463	-0.2196	-0.1818	-0.2569
ENSG00000204486	PRAMEF21	protein_coding	1	P	p36.21	13516066			Y		1029	1	0	0	1	0	5724	0.197242	0.705002	1179	1	0	8.69565	52.1739	-0.0546	0.1067	0.5202	0.0995	-0.5235	-0.228	-0.6289	-0.0772	-0.2378	0.0062	-0.6908	-0.7054	-0.1541	-0.5501	0.0418	-0.2715	0.509	-1.1793	-0.2331	-0.0463	-0.2196	-0.1818	-0.2569
ENSG00000204485	XX-FW84067D5.1	pseudogene	1	P	p36.21	13607431			Y		1029	1	0	0	1	0	5724	0.197242	0.705002	1179	1	0	8.69565	52.1739	-0.0546	0.1067	0.5202	0.0995	-0.5235	-0.228	-0.6289	-0.0772	-0.2378	0.0062	-0.6908	-0.7054	-0.1541	-0.5501	0.0418	-0.2715	0.509	-1.1793	-0.2331	-0.0463	-0.2196	-0.1818	-0.2569
ENSG00000224581	XX-FW84067D5.2	pseudogene	1	P	p36.21	13632348			Y		1029	1	0	0	1	0	5724	0.197242	0.705002	1179	1	0	8.69565	52.1739	-0.0546	0.1067	0.5202	0.0995	-0.5235	-0.228	-0.6289	-0.0772	-0.2378	0.0062	-0.6908	-0.7054	-0.1541	-0.5501	0.0418	-0.2715	0.509	-1.1793	-0.2331	-0.0463	-0.2196	-0.1818	-0.2569
ENSG00000157358	PRAMEF15	protein_coding	1	P	p36.21	13641973			Y		1029	1	0	0	1	0	5724	0.197242	0.705002	1179	1	0	8.69565	52.1739	-0.0546	0.1067	0.5202	0.0995	-0.5235	-0.228	-0.6289	-0.0772	-0.2378	0.0062	-0.6908	-0.7054	-0.1541	-0.5501	0.0418	-0.2715	0.509	-1.1793	-0.2331	-0.0463	-0.2196	-0.1818	-0.2569
ENSG00000236652	RP11-584P2.1	processed_transcript	1	P	p36.21	13650431			Y		1029	1	0	0	1	0	5724	0.197242	0.705002	1179	1	0	8.69565	52.1739	-0.0546	0.1067	0.5202	0.0995	-0.5235	-0.228	-0.6289	-0.0772	-0.2378	0.0062	-0.6908	-0.7054	-0.1541	-0.5501	0.0418	-0.2715	0.509	-1.1793	-0.2331	-0.0463	-0.2196	-0.1818	-0.2569
ENSG00000204481	PRAMEF14	protein_coding	1	P	p36.21	13668269			Y		1029	1	0	0	1	0	5724	0.197242	0.705002	1179	1	0	8.69565	52.1739	-0.0546	0.1067	0.5202	0.0995	-0.5235	-0.228	-0.6289	-0.0772	-0.2378	0.0062	-0.6908	-0.7054	-0.1541	-0.5501	0.0418	-0.2715	0.509	-1.1793	-0.2331	-0.0463	-0.2196	-0.1818	-0.2569
ENSG00000204480	PRAMEF19	protein_coding	1	P	p36.21	13694889			Y		1029	1	0	0	1	0	5724	0.197242	0.705002	1179	1	0	8.69565	52.1739	-0.0546	0.1067	0.5202	0.0995	-0.5235	-0.228	-0.6289	-0.0772	-0.2378	0.0062	-0.6908	-0.7054	-0.1541	-0.5501	0.0418	-0.2715	0.509	-1.1793	-0.2331	-0.0463	-0.2196	-0.1818	-0.2569
ENSG00000204479	PRAMEF17	protein_coding	1	P	p36.21	13716088			Y		1029	1	0	0	1	0	5724	0.197242	0.705002	1179	1	0	8.69565	52.1739	-0.0546	0.1067	0.5202	0.0995	-0.5235	-0.228	-0.6289	-0.0772	-0.2378	0.0062	-0.6908	-0.7054	-0.1541	-0.5501	0.0418	-0.2715	0.509	-1.1793	-0.2331	-0.0463	-0.2196	-0.1818	-0.2569
ENSG00000204478	PRAMEF20	protein_coding	1	P	p36.21	13736907			Y		1029	1	0	0	1	0	5724	0.197242	0.705002	1179	1	0	8.69565	52.1739	-0.0546	0.1067	0.5202	0.0995	-0.5235	-0.228	-0.6289	-0.0772	-0.2378	0.0062	-0.6908	-0.7054	-0.1541	-0.5501	0.0418	-0.2715	0.509	-1.1793	-0.2331	-0.0463	-0.2196	-0.1818	-0.2569
ENSG00000162494	LRRC38	protein_coding	1	P	p36.21	13801445			Y		1029	1	0	0	1	0	5724	0.197242	0.705002	1179	1	0	8.69565	52.1739	-0.0546	0.1067	0.5202	0.0995	-0.5235	-0.228	-0.6289	-0.0772	-0.2378	0.0062	-0.6908	-0.7054	-0.1541	-0.5501	0.0418	-0.2715	0.509	-1.1793	-0.2331	-0.0463	-0.2196	-0.1818	-0.2569
ENSG00000229350	RP4-597A16.2	processed_transcript	1	P	p36.21	13839715			Y		1029	1	0	0	1	0	5724	0.197242	0.705002	1179	1	0	8.69565	52.1739	-0.0546	0.1067	0.5202	0.0995	-0.5235	-0.228	-0.6289	-0.0772	-0.2378	0.0062	-0.6908	-0.7054	-0.1541	-0.5501	0.0418	-0.2715	0.509	-1.1793	-0.2331	-0.0463	-0.2196	-0.1818	-0.2569
ENSG00000215909	RP4-597A16.3	pseudogene	1	P	p36.21	13881496			Y		1029	1	0	0	1	0	5724	0.197242	0.705002	1179	1	0	8.69565	52.1739	-0.0546	0.1067	0.5202	0.0995	-0.5235	-0.228	-0.6289	-0.0772	-0.2378	0.0062	-0.6908	-0.7054	-0.1541	-0.5501	0.0418	-0.2715	0.509	-1.1793	-0.2331	-0.0463	-0.2196	-0.1818	-0.2569
ENSG00000162493	PDPN	protein_coding	1	P	p36.21	13909960			Y		1029	1	0	0	1	0	5724	0.197242	0.705002	1179	1	0	8.69565	52.1739	-0.0546	0.1067	0.5202	0.0995	-0.5235	-0.228	-0.6289	-0.0772	-0.2378	0.0062	-0.6908	-0.7054	-0.1541	-0.5501	0.0418	-0.2715	0.509	-1.1793	-0.2331	-0.0463	-0.2196	-0.1818	-0.2569
ENSG00000222952	5S_rRNA.311	rRNA	1	P	p36.21	13949679			Y		1029	1	0	0	1	0	5724	0.197242	0.705002	1179	1	0	8.69565	52.1739	-0.0546	0.1067	0.5202	0.0995	-0.5235	-0.228	-0.6289	-0.0772	-0.2378	0.0062	-0.6908	-0.7054	-0.1541	-0.5501	0.0418	-0.2715	0.509	-1.1793	-0.2331	-0.0463	-0.2196	-0.1818	-0.2569
ENSG00000237445	CTA-520D8.2	processed_transcript	1	P	p36.21	13983806			Y		1029	1	0	0	1	0	5724	0.197242	0.705002	1179	1	0	8.69565	52.1739	-0.0546	0.1067	0.5202	0.0995	-0.5235	-0.228	-0.6289	-0.0772	-0.2378	0.0062	-0.6908	-0.7054	-0.1541	-0.5501	0.0418	-0.2715	0.509	-1.1793	-0.2331	-0.0463	-0.2196	-0.1818	-0.2569
ENSG00000253085	SCARNA11.3	snoRNA	1	P	p36.21	14022565			Y		1029	1	0	0	1	0	5724	0.197242	0.705002	1179	1	0	8.69565	52.1739	-0.0546	0.1067	0.5202	0.0995	-0.5235	-0.228	-0.6289	-0.0772	-0.2378	0.0062	-0.6908	-0.7054	-0.1541	-0.5501	0.0418	-0.2715	0.509	-1.1793	-0.2331	-0.0463	-0.2196	-0.1818	-0.2569
ENSG00000116731	PRDM2	protein_coding	1	P	p36.21	14026693			Y		1029	1	0	0	1	0	9318	0.122174	0.913023	4773	0.941966	0.0259647	8.69565	52.1739	-0.0546	0.1067	0.5202	0.0995	-0.5235	-0.228	-0.6289	-0.0772	-0.2378	0.0062	-0.6908	-0.7054	-0.1541	-0.5501	0.0418	-0.2715	0.509	-5.9706	-0.2331	-0.0463	-0.2196	-0.1818	-0.2569
ENSG00000227612	RP5-1177E19.2	processed_transcript	1	P	p36.21	14104760			Y		1029	1	0	0	1	0	10516	0.0428534	1.36801	5971	0.185161	0.732451	8.69565	52.1739	-0.0546	0.1067	0.5202	0.0995	-0.5235	-0.228	-0.6289	-0.0772	-0.2378	0.0062	-0.6908	-0.7054	-0.1541	-0.5501	0.0418	-0.2715	0.509	-5.9706	-0.2331	-0.0463	-0.2196	-0.1818	-0.2569
ENSG00000218328	C1orf196	protein_coding	1	P	p36.21	14219052			Y		1029	1	0	0	1	0	6255	0.197242	0.705002	1493	1	0	8.69565	52.1739	-0.0546	0.1067	0.5202	0.0995	-0.5235	-0.228	-0.6289	-0.0772	-0.2378	0.0062	-0.6908	-0.7054	-0.1541	-0.5501	0.0418	-0.2715	0.509	-5.9706	-0.2331	-0.0463	-0.2196	-0.1818	-0.2569
ENSG00000252151	U6.1086	snRNA	1	P	p36.21	14450728			Y		1029	1	0	0	1	0	4834	0.250135	0.601826	0	1	0	8.69565	52.1739	-0.0546	0.1067	0.5202	0.0995	-0.5235	-0.228	-0.6289	-0.0772	-0.2378	0.0062	-0.6908	-0.7054	-0.1541	-0.5501	0.0418	-0.2715	0.509	-0.2888	-0.2331	-0.0463	-0.2196	-0.1818	-0.2569
ENSG00000231606	RP11-344F13.1	processed_transcript	1	P	p36.21	14548386			Y		1029	1	0	0	1	0	4834	0.250135	0.601826	0	1	0	8.69565	52.1739	-0.0546	0.1067	0.5202	0.0995	-0.5235	-0.228	-0.6289	-0.0772	-0.2378	0.0062	-0.6908	-0.7054	-0.1541	-0.5501	0.0418	-0.2715	0.509	-0.2888	-0.2331	-0.0463	-0.2196	-0.1818	-0.2569
ENSG00000234593	RP4-704D23.1	processed_transcript	1	P	p36.21	14675450			Y		1029	1	0	0	1	0	4834	0.250135	0.601826	0	1	0	8.69565	52.1739	-0.0546	0.1067	0.5202	0.0995	-0.5235	-0.228	-0.6289	-0.0772	-0.2378	0.0062	-0.6908	-0.7054	-0.1541	-0.5501	0.0418	-0.2715	0.509	-0.2888	-0.2331	-0.0463	-0.2196	-0.1818	-0.2569
ENSG00000189337	RP1-21O18.1	protein_coding	1	P	p36.21	14925200			Y		1029	1	0	0	1	0	4834	0.250135	0.601826	0	1	0	8.69565	52.1739	-0.0546	0.1067	0.5202	0.0995	-0.5235	-0.228	-0.6289	-0.0772	-0.2378	0.0062	-0.6908	-0.7054	-0.1541	-0.5501	0.0418	-0.2715	0.509	-0.2888	-0.2331	-0.0463	-0.2196	-0.1818	-0.2569
ENSG00000235829	RP3-410I8.1	pseudogene	1	P	p36.21	15018625			Y		1029	1	0	0	1	0	4834	0.250135	0.601826	0	1	0	8.69565	52.1739	-0.0546	0.1067	0.5202	0.0995	-0.5235	-0.228	-0.6289	-0.0772	-0.2378	0.0062	-0.6908	-0.7054	-0.1541	-0.5501	0.0418	-0.2715	0.509	-0.2888	-0.2331	-0.0463	-0.2196	-0.1818	-0.2569
ENSG00000175147	C1orf126	processed_transcript	1	P	p36.21	15442448			Y		1029	1	0	0	1	0	4834	0.250135	0.601826	0	1	0	8.69565	52.1739	-0.0546	0.1067	0.5202	0.0995	-0.5235	-0.228	-0.6289	-0.0772	-0.2378	0.0062	-0.6908	-0.7054	-0.1541	-0.5501	0.0418	-0.2715	0.509	-0.2888	-0.2331	-0.0463	-0.2196	-0.1818	-0.2569
ENSG00000171729	TMEM51	protein_coding	1	P	p36.21	15479028			Y		1029	1	0	0	1	0	4834	0.250135	0.601826	0	1	0	8.69565	52.1739	-0.0546	0.1067	0.5202	0.0995	-0.5235	-0.228	-0.6289	-0.0772	-0.2378	0.0062	-0.6908	-0.7054	-0.1541	-0.5501	0.0418	-0.2715	0.509	-0.2888	-0.2331	-0.0463	-0.2196	-0.1818	-0.2569
ENSG00000204464	C1orf195	protein_coding	1	P	p36.21	15490840			Y		1029	1	0	0	1	0	4834	0.250135	0.601826	0	1	0	8.69565	52.1739	-0.0546	0.1067	0.5202	0.0995	-0.5235	-0.228	-0.6289	-0.0772	-0.2378	0.0062	-0.6908	-0.7054	-0.1541	-0.5501	0.0418	-0.2715	0.509	-0.2888	-0.2331	-0.0463	-0.2196	-0.1818	-0.2569
ENSG00000215720	RP1-21O18.3	pseudogene	1	P	p36.21	15518315			Y		1029	1	0	0	1	0	4834	0.250135	0.601826	0	1	0	8.69565	52.1739	-0.0546	0.1067	0.5202	0.0995	-0.5235	-0.228	-0.6289	-0.0772	-0.2378	0.0062	-0.6908	-0.7054	-0.1541	-0.5501	0.0418	-0.2715	0.509	-0.2888	-0.2331	-0.0463	-0.2196	-0.1818	-0.2569
ENSG00000142621	FHAD1	protein_coding	1	P	p36.21	15573768			Y		1029	1	0	0	1	0	4834	0.250135	0.601826	0	1	0	8.69565	52.1739	-0.0546	0.1067	0.5202	0.0995	-0.5235	-0.228	-0.6289	-0.0772	-0.2378	0.0062	-0.6908	-0.7054	-0.1541	-0.5501	0.0418	-0.2715	0.509	-0.2888	-0.2331	-0.0463	-0.2196	-0.1818	-0.2569
ENSG00000233485	RP3-467K16.2	processed_transcript	1	P	p36.21	15653176			Y		1029	1	0	0	1	0	4834	0.250135	0.601826	0	1	0	8.69565	52.1739	-0.0546	0.1067	0.5202	0.0995	-0.5235	-0.228	-0.6289	-0.0772	-0.2378	0.0062	-0.6908	-0.7054	-0.1541	-0.5501	0.0418	-0.2715	0.509	-0.2888	-0.2331	-0.0463	-0.2196	-0.1818	-0.2569
ENSG00000236045	RP3-467K16.7	processed_transcript	1	P	p36.21	15660662			Y		1029	1	0	0	1	0	4834	0.250135	0.601826	0	1	0	8.69565	52.1739	-0.0546	0.1067	0.5202	0.0995	-0.5235	-0.228	-0.6289	-0.0772	-0.2378	0.0062	-0.6908	-0.7054	-0.1541	-0.5501	0.0418	-0.2715	0.509	-0.2888	-0.2331	-0.0463	-0.2196	-0.1818	-0.2569
ENSG00000228140	RP3-467K16.4	processed_transcript	1	P	p36.21	15729475			Y		1029	1	0	0	1	0	4834	0.250135	0.601826	0	1	0	8.69565	52.1739	-0.0546	0.1067	0.5202	0.0995	-0.5235	-0.228	-0.6289	-0.0772	-0.2378	0.0062	-0.6908	-0.7054	-0.1541	-0.5501	0.0418	-0.2715	0.509	-0.2888	-0.2331	-0.0463	-0.2196	-0.1818	-0.2569
ENSG00000142634	EFHD2	protein_coding	1	P	p36.21	15736391			Y		1029	1	0	0	1	0	4834	0.250135	0.601826	0	1	0	8.69565	52.1739	-0.0546	0.1067	0.5202	0.0995	-0.5235	-0.228	-0.6289	-0.0772	-0.2378	0.0062	-0.6908	-0.7054	-0.1541	-0.5501	0.0418	-0.2715	0.509	-0.2888	-0.2331	-0.0463	-0.2196	-0.1818	-0.2569
ENSG00000162438	CTRC	protein_coding	1	P	p36.21	15764935			Y		1029	1	0	0	1	0	4834	0.250135	0.601826	0	1	0	8.69565	52.1739	-0.0546	0.1067	0.5202	0.0995	-0.5235	-0.228	-0.6289	-0.0772	-0.2378	0.0062	-0.6908	-0.7054	-0.1541	-0.5501	0.0418	-0.2715	0.509	-0.2888	-0.2331	-0.0463	-0.2196	-0.1818	-0.2569
ENSG00000142615	CELA2A	protein_coding	1	P	p36.21	15783223			Y		1029	1	0	0	1	0	4834	0.250135	0.601826	0	1	0	8.69565	52.1739	-0.0546	0.1067	0.5202	0.0995	-0.5235	-0.228	-0.6289	-0.0772	-0.2378	0.0062	-0.6908	-0.7054	-0.1541	-0.5501	0.0418	-0.2715	0.509	-0.2888	-0.2331	-0.0463	-0.2196	-0.1818	-0.2569
ENSG00000215704	CELA2B	protein_coding	1	P	p36.21	15792404			Y		1029	1	0	0	1	0	4834	0.250135	0.601826	0	1	0	8.69565	52.1739	-0.0546	0.1067	0.5202	0.0995	-0.5235	-0.228	-0.6289	-0.0772	-0.2378	0.0062	-0.6908	-0.7054	-0.1541	-0.5501	0.0418	-0.2715	0.509	-0.2888	-0.2331	-0.0463	-0.2196	-0.1818	-0.2569
ENSG00000132906	CASP9	protein_coding	1	P	p36.21	15818765			Y		1029	1	0	0	1	0	4834	0.250135	0.601826	0	1	0	8.69565	52.1739	-0.0546	0.1067	0.5202	0.0995	-0.5235	-0.228	-0.6289	-0.0772	-0.2378	0.0062	-0.6908	-0.7054	-0.1541	-0.5501	0.0418	-0.2715	0.509	-0.2888	-0.2331	-0.0463	-0.2196	-0.1818	-0.2569
ENSG00000116138	DNAJC16	protein_coding	1	P	p36.21	15853308			Y		1029	1	0	0	1	0	4834	0.250135	0.601826	0	1	0	8.69565	52.1739	-0.0546	0.1067	0.5202	0.0995	-0.5235	-0.228	-0.6289	-0.0772	-0.2378	0.0062	-0.6908	-0.7054	-0.1541	-0.5501	0.0418	-0.2715	0.509	-0.2888	-0.2331	-0.0463	-0.2196	-0.1818	-0.2569
ENSG00000251866	SCARNA21.2	snoRNA	1	P	p36.21	15868660			Y		1029	1	0	0	1	0	4834	0.250135	0.601826	0	1	0	8.69565	52.1739	-0.0546	0.1067	0.5202	0.0995	-0.5235	-0.228	-0.6289	-0.0772	-0.2378	0.0062	-0.6908	-0.7054	-0.1541	-0.5501	0.0418	-0.2715	0.509	-0.2888	-0.2331	-0.0463	-0.2196	-0.1818	-0.2569
ENSG00000116771	AGMAT	protein_coding	1	P	p36.21	15898848			Y		1029	1	0	0	1	0	4834	0.250135	0.601826	0	1	0	8.69565	52.1739	-0.0546	0.1067	0.5202	0.0995	-0.5235	-0.228	-0.6289	-0.0772	-0.2378	0.0062	-0.6908	-0.7054	-0.1541	-0.5501	0.0418	-0.2715	0.509	-0.2888	-0.2331	-0.0463	-0.2196	-0.1818	-0.2569
ENSG00000237301	RP4-680D5.2	processed_transcript	1	P	p36.21	15912631			Y		1029	1	0	0	1	0	4834	0.250135	0.601826	0	1	0	8.69565	52.1739	-0.0546	0.1067	0.5202	0.0995	-0.5235	-0.228	-0.6289	-0.0772	-0.2378	0.0062	-0.6908	-0.7054	-0.1541	-0.5501	0.0418	-0.2715	0.509	-0.2888	-0.2331	-0.0463	-0.2196	-0.1818	-0.2569
ENSG00000235084	RP4-680D5.3	pseudogene	1	P	p36.21	15931086			Y		1029	1	0	0	1	0	4834	0.250135	0.601826	0	1	0	8.69565	52.1739	-0.0546	0.1067	0.5202	0.0995	-0.5235	-0.228	-0.6289	-0.0772	-0.2378	0.0062	-0.6908	-0.7054	-0.1541	-0.5501	0.0418	-0.2715	0.509	-0.2888	-0.2331	-0.0463	-0.2196	-0.1818	-0.2569
ENSG00000252417	U7.116	snRNA	1	P	p36.21	15934573			Y		1029	1	0	0	1	0	4834	0.250135	0.601826	0	1	0	8.69565	52.1739	-0.0546	0.1067	0.5202	0.0995	-0.5235	-0.228	-0.6289	-0.0772	-0.2378	0.0062	-0.6908	-0.7054	-0.1541	-0.5501	0.0418	-0.2715	0.509	-0.2888	-0.2331	-0.0463	-0.2196	-0.1818	-0.2569
ENSG00000236500	RP4-680D5.4	pseudogene	1	P	p36.21	15941138			Y		1029	1	0	0	1	0	4834	0.250135	0.601826	0	1	0	8.69565	52.1739	-0.0546	0.1067	0.5202	0.0995	-0.5235	-0.228	-0.6289	-0.0772	-0.2378	0.0062	-0.6908	-0.7054	-0.1541	-0.5501	0.0418	-0.2715	0.509	-0.2888	-0.2331	-0.0463	-0.2196	-0.1818	-0.2569
ENSG00000197312	DDI2	protein_coding	1	P	p36.21	15943995			Y		1029	1	0	0	1	0	4834	0.250135	0.601826	0	1	0	8.69565	52.1739	-0.0546	0.1067	0.5202	0.0995	-0.5235	-0.228	-0.6289	-0.0772	-0.2378	0.0062	-0.6908	-0.7054	-0.1541	-0.5501	0.0418	-0.2715	0.509	-0.2888	-0.2331	-0.0463	-0.2196	-0.1818	-0.2569
ENSG00000215695	RSC1A1	protein_coding	1	P	p36.21	15986364			Y		1029	1	0	0	1	0	4834	0.250135	0.601826	0	1	0	8.69565	52.1739	-0.0546	0.1067	0.5202	0.0995	-0.5235	-0.228	-0.6289	-0.0772	-0.2378	0.0062	-0.6908	-0.7054	-0.1541	-0.5501	0.0418	-0.2715	0.509	-0.2888	-0.2331	-0.0463	-0.2196	-0.1818	-0.2569
ENSG00000116786	PLEKHM2	protein_coding	1	P	p36.21	16008026			Y		1029	1	0	0	1	0	4834	0.250135	0.601826	0	1	0	8.69565	52.1739	-0.0546	0.1067	0.5202	0.0995	-0.5235	-0.228	-0.6289	-0.0772	-0.2378	0.0062	-0.6908	-0.7054	-0.1541	-0.5501	0.0418	-0.2715	0.509	-0.2888	-0.2331	-0.0463	-0.2196	-0.1818	-0.2569
ENSG00000237938	RP11-288I21.1	processed_transcript	1	P	p36.21	16049214			Y		1029	1	0	0	1	0	4834	0.250135	0.601826	0	1	0	8.69565	52.1739	-0.0546	0.1067	0.5202	0.0995	-0.5235	-0.228	-0.6289	-0.0772	-0.2378	0.0062	-0.6908	-0.7054	-0.1541	-0.5501	0.0418	-0.2715	0.509	-0.2888	-0.2331	-0.0463	-0.2196	-0.1818	-0.2569
ENSG00000162461	SLC25A34	protein_coding	1	P	p36.21	16062900			Y		1029	1	0	0	1	0	4834	0.250135	0.601826	0	1	0	8.69565	52.1739	-0.0546	0.1067	0.5202	0.0995	-0.5235	-0.228	-0.6289	-0.0772	-0.2378	0.0062	-0.6908	-0.7054	-0.1541	-0.5501	0.0418	-0.2715	0.509	-0.2888	-0.2331	-0.0463	-0.2196	-0.1818	-0.2569
ENSG00000224459	RP11-169K16.4	processed_transcript	1	P	p36.21	16066546			Y		1029	1	0	0	1	0	4834	0.250135	0.601826	0	1	0	8.69565	52.1739	-0.0546	0.1067	0.5202	0.0995	-0.5235	-0.228	-0.6289	-0.0772	-0.2378	0.0062	-0.6908	-0.7054	-0.1541	-0.5501	0.0418	-0.2715	0.509	-0.2888	-0.2331	-0.0463	-0.2196	-0.1818	-0.2569
ENSG00000162460	TMEM82	protein_coding	1	P	p36.21	16068917			Y		1029	1	0	0	1	0	4834	0.250135	0.601826	0	1	0	8.69565	52.1739	-0.0546	0.1067	0.5202	0.0995	-0.5235	-0.228	-0.6289	-0.0772	-0.2378	0.0062	-0.6908	-0.7054	-0.1541	-0.5501	0.0418	-0.2715	0.509	-0.2888	-0.2331	-0.0463	-0.2196	-0.1818	-0.2569
ENSG00000162458	FBLIM1	protein_coding	1	P	p36.21	16083102			Y		1029	1	0	0	1	0	4834	0.250135	0.601826	0	1	0	8.69565	52.1739	-0.0546	0.1067	0.5202	0.0995	-0.5235	-0.228	-0.6289	-0.0772	-0.2378	0.0062	-0.6908	-0.7054	-0.1541	-0.5501	0.0418	-0.2715	0.509	-0.2888	-0.2331	-0.0463	-0.2196	-0.1818	-0.2569
ENSG00000224321	RP11-169K16.6	pseudogene	1	P	p36.21	16119291			Y		1029	1	0	0	1	0	4834	0.250135	0.601826	0	1	0	8.69565	52.1739	-0.0546	0.1067	0.5202	0.0995	-0.5235	-0.228	-0.6289	-0.0772	-0.2378	0.0062	-0.6908	-0.7054	-0.1541	-0.5501	0.0418	-0.2715	0.509	-0.2888	-0.2331	-0.0463	-0.2196	-0.1818	-0.2569
ENSG00000233954	RP11-169K16.7	pseudogene	1	P	p36.21	16133869			Y		1029	1	0	0	1	0	4834	0.250135	0.601826	0	1	0	8.69565	52.1739	-0.0546	0.1067	0.5202	0.0995	-0.5235	-0.228	-0.6289	-0.0772	-0.2378	0.0062	-0.6908	-0.7054	-0.1541	-0.5501	0.0418	-0.2715	0.509	-0.2888	-0.2331	-0.0463	-0.2196	-0.1818	-0.2569
ENSG00000178715	RP11-169K16.8	pseudogene	1	P	p36.21	16154727			Y		1029	1	0	0	1	0	4834	0.250135	0.601826	0	1	0	8.69565	52.1739	-0.0546	0.1067	0.5202	0.0995	-0.5235	-0.228	-0.6289	-0.0772	-0.2378	0.0062	-0.6908	-0.7054	-0.1541	-0.5501	0.0418	-0.2715	0.509	-0.2888	-0.2331	-0.0463	-0.2196	-0.1818	-0.2569
ENSG00000179743	RP11-169K16.9	processed_transcript	1	P	p36.21	16160974			Y		1029	1	0	0	1	0	4834	0.250135	0.601826	0	1	0	8.69565	52.1739	-0.0546	0.1067	0.5202	0.0995	-0.5235	-0.228	-0.6289	-0.0772	-0.2378	0.0062	-0.6908	-0.7054	-0.1541	-0.5501	0.0418	-0.2715	0.509	-0.2888	-0.2331	-0.0463	-0.2196	-0.1818	-0.2569
ENSG00000065526	SPEN	protein_coding	1	P	p36.21	16174359			Y		1029	1	0	0	1	0	4834	0.250135	0.601826	0	1	0	8.69565	52.1739	-0.0546	0.1067	0.5202	0.0995	-0.5235	-0.228	-0.6289	-0.0772	-0.2378	0.0062	-0.6908	-0.7054	-0.1541	-0.5501	0.0418	-0.2715	0.509	-0.2888	-0.2331	-0.0463	-0.2196	-0.1818	-0.2569
ENSG00000238818	snoU13.262	snoRNA	1	P	p36.13	16237392			Y		1029	1	0	0	1	0	4834	0.250135	0.601826	0	1	0	8.69565	52.1739	-0.0546	0.1067	0.5202	0.0995	-0.5235	-0.228	-0.6289	-0.0772	-0.2378	0.0062	-0.6908	-0.7054	-0.1541	-0.5501	0.0418	-0.2715	0.509	-0.2888	-0.2331	-0.0463	-0.2196	-0.1818	-0.2569
ENSG00000116809	ZBTB17	protein_coding	1	P	p36.13	16268364			Y		1029	1	0	0	1	0	4834	0.250135	0.601826	0	1	0	8.69565	52.1739	-0.0546	0.1067	0.5202	0.0995	-0.5235	-0.228	-0.6289	-0.0772	-0.2378	0.0062	-0.6908	-0.7054	-0.1541	-0.5501	0.0418	-0.2715	0.509	-0.2888	-0.2331	-0.0463	-0.2196	-0.1818	-0.2569
ENSG00000234607	RP11-5P18.1	pseudogene	1	P	p36.13	16296124			Y		1029	1	0	0	1	0	4834	0.250135	0.601826	0	1	0	8.69565	52.1739	-0.0546	0.1067	0.5202	0.0995	-0.5235	-0.228	-0.6289	-0.0772	-0.2378	0.0062	-0.6908	-0.7054	-0.1541	-0.5501	0.0418	-0.2715	0.509	-0.2888	-0.2331	-0.0463	-0.2196	-0.1818	-0.2569
ENSG00000231353	RP11-5P18.3	pseudogene	1	P	p36.13	16314677			Y		1029	1	0	0	1	0	4834	0.250135	0.601826	0	1	0	8.69565	52.1739	-0.0546	0.1067	0.5202	0.0995	-0.5235	-0.228	-0.6289	-0.0772	-0.2378	0.0062	-0.6908	-0.7054	-0.1541	-0.5501	0.0418	-0.2715	0.509	-0.2888	-0.2331	-0.0463	-0.2196	-0.1818	-0.2569
ENSG00000224966	RP11-5P18.2	pseudogene	1	P	p36.13	16316366			Y		1029	1	0	0	1	0	4834	0.250135	0.601826	0	1	0	8.69565	52.1739	-0.0546	0.1067	0.5202	0.0995	-0.5235	-0.228	-0.6289	-0.0772	-0.2378	0.0062	-0.6908	-0.7054	-0.1541	-0.5501	0.0418	-0.2715	0.509	-0.2888	-0.2331	-0.0463	-0.2196	-0.1818	-0.2569
ENSG00000183888	C1orf64	protein_coding	1	P	p36.13	16330731			Y		1029	1	0	0	1	0	4834	0.250135	0.601826	0	1	0	8.69565	52.1739	-0.0546	0.1067	0.5202	0.0995	-0.5235	-0.228	-0.6289	-0.0772	-0.2378	0.0062	-0.6908	-0.7054	-0.1541	-0.5501	0.0418	-0.2715	0.509	-0.2888	-0.2331	-0.0463	-0.2196	-0.1818	-0.2569
ENSG00000233078	RP11-5P18.5	processed_transcript	1	P	p36.13	16332655			Y		1029	1	0	0	1	0	4834	0.250135	0.601826	0	1	0	8.69565	52.1739	-0.0546	0.1067	0.5202	0.0995	-0.5235	-0.228	-0.6289	-0.0772	-0.2378	0.0062	-0.6908	-0.7054	-0.1541	-0.5501	0.0418	-0.2715	0.509	-0.2888	-0.2331	-0.0463	-0.2196	-0.1818	-0.2569
ENSG00000173641	HSPB7	protein_coding	1	P	p36.13	16340523			Y		1029	1	0	0	1	0	4834	0.250135	0.601826	0	1	0	8.69565	52.1739	-0.0546	0.1067	0.5202	0.0995	-0.5235	-0.228	-0.6289	-0.0772	-0.2378	0.0062	-0.6908	-0.7054	-0.1541	-0.5501	0.0418	-0.2715	0.509	-0.2888	-0.2331	-0.0463	-0.2196	-0.1818	-0.2569
ENSG00000186510	CLCNKA	protein_coding	1	P	p36.13	16345330			Y		1029	1	0	0	1	0	4834	0.250135	0.601826	0	1	0	8.69565	52.1739	-0.0546	0.1067	0.5202	0.0995	-0.5235	-0.228	-0.6289	-0.0772	-0.2378	0.0062	-0.6908	-0.7054	-0.1541	-0.5501	0.0418	-0.2715	0.509	-0.2888	-0.2331	-0.0463	-0.2196	-0.1818	-0.2569
ENSG00000232456	RP11-5P18.10	pseudogene	1	P	p36.13	16361673			Y		1029	1	0	0	1	0	4834	0.250135	0.601826	0	1	0	8.69565	52.1739	-0.0546	0.1067	0.5202	0.0995	-0.5235	-0.228	-0.6289	-0.0772	-0.2378	0.0062	-0.6908	-0.7054	-0.1541	-0.5501	0.0418	-0.2715	0.509	-0.2888	-0.2331	-0.0463	-0.2196	-0.1818	-0.2569
ENSG00000184908	CLCNKB	protein_coding	1	P	p36.13	16370247			Y		1029	1	0	0	1	0	4834	0.250135	0.601826	0	1	0	8.69565	52.1739	-0.0546	0.1067	0.5202	0.0995	-0.5235	-0.228	-0.6289	-0.0772	-0.2378	0.0062	-0.6908	-0.7054	-0.1541	-0.5501	0.0418	-0.2715	0.509	-0.2888	-0.2331	-0.0463	-0.2196	-0.1818	-0.2569
ENSG00000185519	FAM131C	protein_coding	1	P	p36.13	16384264			Y		1029	1	0	0	1	0	4834	0.250135	0.601826	0	1	0	8.69565	52.1739	-0.0546	0.1067	0.5202	0.0995	-0.5235	-0.228	-0.6289	-0.0772	-0.2378	0.0062	-0.6908	-0.7054	-0.1541	-0.5501	0.0418	-0.2715	0.509	-0.2888	-0.2331	-0.0463	-0.2196	-0.1818	-0.2569
ENSG00000142627	EPHA2	protein_coding	1	P	p36.13	16450832			Y		1029	1	0	0	1	0	4834	0.250135	0.601826	0	1	0	8.69565	52.1739	-0.0546	0.1067	0.5202	0.0995	-0.5235	-0.228	-0.6289	-0.0772	-0.2378	0.0062	-0.6908	-0.7054	-0.1541	-0.5501	0.0418	-0.2715	0.509	-0.2888	-0.2331	-0.0463	-0.2196	-0.1818	-0.2569
ENSG00000227959	RP11-276H7.2	processed_transcript	1	P	p36.13	16481706			Y		1029	1	0	0	1	0	4834	0.250135	0.601826	0	1	0	8.69565	52.1739	-0.0546	0.1067	0.5202	0.0995	-0.5235	-0.228	-0.6289	-0.0772	-0.2378	0.0062	-0.6908	-0.7054	-0.1541	-0.5501	0.0418	-0.2715	0.509	-0.2888	-0.2331	-0.0463	-0.2196	-0.1818	-0.2569
ENSG00000224621	RP11-276H7.3	processed_transcript	1	P	p36.13	16485761			Y		1029	1	0	0	1	0	4834	0.250135	0.601826	0	1	0	8.69565	52.1739	-0.0546	0.1067	0.5202	0.0995	-0.5235	-0.228	-0.6289	-0.0772	-0.2378	0.0062	-0.6908	-0.7054	-0.1541	-0.5501	0.0418	-0.2715	0.509	-0.2888	-0.2331	-0.0463	-0.2196	-0.1818	-0.2569
ENSG00000142632	ARHGEF19	protein_coding	1	P	p36.13	16524349			Y		1029	1	0	0	1	0	4834	0.250135	0.601826	0	1	0	8.69565	52.1739	-0.0546	0.1067	0.5202	0.0995	-0.5235	-0.228	-0.6289	-0.0772	-0.2378	0.0062	-0.6908	-0.7054	-0.1541	-0.5501	0.0418	-0.2715	0.509	-0.2888	-0.2331	-0.0463	-0.2196	-0.1818	-0.2569
ENSG00000234166	RP4-733M16.2	processed_transcript	1	P	p36.13	16524349			Y		1029	1	0	0	1	0	4834	0.250135	0.601826	0	1	0	8.69565	52.1739	-0.0546	0.1067	0.5202	0.0995	-0.5235	-0.228	-0.6289	-0.0772	-0.2378	0.0062	-0.6908	-0.7054	-0.1541	-0.5501	0.0418	-0.2715	0.509	-0.2888	-0.2331	-0.0463	-0.2196	-0.1818	-0.2569
ENSG00000237276	ANO7L1	protein_coding	1	P	p36.13	16542404			Y		1029	1	0	0	1	0	4834	0.250135	0.601826	0	1	0	8.69565	52.1739	-0.0546	0.1067	0.5202	0.0995	-0.5235	-0.228	-0.6289	-0.0772	-0.2378	0.0062	-0.6908	-0.7054	-0.1541	-0.5501	0.0418	-0.2715	0.509	-0.2888	-0.2331	-0.0463	-0.2196	-0.1818	-0.2569
ENSG00000132881	C1orf89	protein_coding	1	P	p36.13	16555170			Y		1029	1	0	0	1	0	4834	0.250135	0.601826	0	1	0	8.69565	52.1739	-0.0546	0.1067	0.5202	0.0995	-0.5235	-0.228	-0.6289	-0.0772	-0.2378	0.0062	-0.6908	-0.7054	-0.1541	-0.5501	0.0418	-0.2715	0.509	-0.2888	-0.2331	-0.0463	-0.2196	-0.1818	-0.2569
ENSG00000204377	C1orf134	protein_coding	1	P	p36.13	16555170			Y		1029	1	0	0	1	0	4834	0.250135	0.601826	0	1	0	8.69565	52.1739	-0.0546	0.1067	0.5202	0.0995	-0.5235	-0.228	-0.6289	-0.0772	-0.2378	0.0062	-0.6908	-0.7054	-0.1541	-0.5501	0.0418	-0.2715	0.509	-0.2888	-0.2331	-0.0463	-0.2196	-0.1818	-0.2569
ENSG00000233929	MT1XP1	pseudogene	1	P	p36.13	16567708			Y		1029	1	0	0	1	0	4834	0.250135	0.601826	0	1	0	8.69565	52.1739	-0.0546	0.1067	0.5202	0.0995	-0.5235	-0.228	-0.6289	-0.0772	-0.2378	0.0062	-0.6908	-0.7054	-0.1541	-0.5501	0.0418	-0.2715	0.509	-0.2888	-0.2331	-0.0463	-0.2196	-0.1818	-0.2569
ENSG00000037637	FBXO42	protein_coding	1	P	p36.13	16573334			Y		1029	1	0	0	1	0	4834	0.250135	0.601826	0	1	0	8.69565	52.1739	-0.0546	0.1067	0.5202	0.0995	-0.5235	-0.228	-0.6289	-0.0772	-0.2378	0.0062	-0.6908	-0.7054	-0.1541	-0.5501	0.0418	-0.2715	0.509	-0.2888	-0.2331	-0.0463	-0.2196	-0.1818	-0.2569
ENSG00000055070	C1orf144	protein_coding	1	P	p36.13	16679070			Y		1029	1	0	0	1	0	4834	0.250135	0.601826	0	1	0	8.69565	52.1739	-0.0546	0.1067	0.5202	0.0995	-0.5235	-0.228	-0.6289	-0.0772	-0.2378	0.0062	-0.6908	-0.7054	-0.1541	-0.5501	0.0418	-0.2715	0.509	-0.2888	-0.2331	-0.0463	-0.2196	-0.1818	-0.2569
ENSG00000226457	RP11-430L17.1	pseudogene	1	P	p36.13	16695645			Y		1029	1	0	0	1	0	4834	0.250135	0.601826	0	1	0	8.69565	52.1739	-0.0546	0.1067	0.5202	0.0995	-0.5235	-0.228	-0.6289	-0.0772	-0.2378	0.0062	-0.6908	-0.7054	-0.1541	-0.5501	0.0418	-0.2715	0.509	-0.2888	-0.2331	-0.0463	-0.2196	-0.1818	-0.2569
ENSG00000187144	SPATA21	protein_coding	1	P	p36.13	16713612			Y		1029	1	0	0	1	0	4834	0.250135	0.601826	0	1	0	8.69565	52.1739	-0.0546	0.1067	0.5202	0.0995	-0.5235	-0.228	-0.6289	-0.0772	-0.2378	0.0062	-0.6908	-0.7054	-0.1541	-0.5501	0.0418	-0.2715	0.509	-0.2888	-0.2331	-0.0463	-0.2196	-0.1818	-0.2569
ENSG00000157191	NECAP2	protein_coding	1	P	p36.13	16767167			Y		1029	1	0	0	1	0	4834	0.250135	0.601826	0	1	0	8.69565	52.1739	-0.0546	0.1067	0.5202	0.0995	-0.5235	-0.228	-0.6289	-0.0772	-0.2378	0.0062	-0.6908	-0.7054	-0.1541	-0.5501	0.0418	-0.2715	0.509	-0.2888	-0.2331	-0.0463	-0.2196	-0.1818	-0.2569
ENSG00000226029	RP4-798A10.2	processed_transcript	1	P	p36.13	16787443			Y		1029	1	0	0	1	0	4109	0.436833	0.359684	0	1	0	8.69565	52.1739	-0.0546	0.1067	0.5202	0.0995	-0.5235	-0.228	-0.6289	-0.0772	-0.2378	0.0062	-0.309	-0.7054	-0.1541	-0.207	0.0418	-0.2715	0.509	-0.2888	-0.2331	-0.0463	-0.2196	-0.1818	-0.2569
ENSG00000080947	CROCCP3	pseudogene	1	P	p36.13	16793931			Y		1029	1	0	0	1	0	4109	0.436833	0.359684	0	1	0	8.69565	52.1739	-0.0546	0.1067	0.5202	0.0995	-0.5235	-0.228	-0.6289	-0.0772	-0.2378	0.0062	-0.309	-0.7054	-0.1541	-0.207	0.0418	-0.2715	0.509	-0.2888	-0.2331	-0.0463	-0.2196	-0.1818	-0.2569
ENSG00000206652	RNU1-1	snRNA	1	P	p36.13	16840617			Y		1231	1	0	0	1	0	4109	0.436833	0.359684	0	1	0	13.0435	52.1739	-0.0546	0.1067	0.5202	0.0995	-0.5235	-0.228	-0.6289	-0.0772	-0.2378	0.0062	-0.309	-0.7054	-0.1541	-0.207	0.0418	-0.2715	0.509	-0.2888	-0.2331	-0.0463	-0.2196	0.2018	-0.2569
ENSG00000224174	RP4-798A10.4	processed_transcript	1	P	p36.13	16847189			Y		1231	1	0	0	1	0	4109	0.436833	0.359684	0	1	0	13.0435	52.1739	-0.0546	0.1067	0.5202	0.0995	-0.5235	-0.228	-0.6289	-0.0772	-0.2378	0.0062	-0.309	-0.7054	-0.1541	-0.207	0.0418	-0.2715	0.509	-0.2888	-0.2331	-0.0463	-0.2196	0.2018	-0.2569
ENSG00000241374	RP4-798A10.5	processed_transcript	1	P	p36.13	16859035			Y		1231	1	0	0	1	0	4109	0.436833	0.359684	0	1	0	13.0435	52.1739	-0.0546	0.1067	0.5202	0.0995	-0.5235	-0.228	-0.6289	-0.0772	-0.2378	0.0062	-0.309	-0.7054	-0.1541	-0.207	0.0418	-0.2715	0.509	-0.2888	-0.2331	-0.0463	-0.2196	0.2018	-0.2569
ENSG00000233421	RP5-875O13.1	processed_transcript	1	P	p36.13	16860381			Y		1231	1	0	0	1	0	4109	0.436833	0.359684	0	1	0	13.0435	52.1739	-0.0546	0.1067	0.5202	0.0995	-0.5235	-0.228	-0.6289	-0.0772	-0.2378	0.0062	-0.309	-0.7054	-0.1541	-0.207	0.0418	-0.2715	0.509	-0.2888	-0.2331	-0.0463	-0.2196	0.2018	-0.2569
ENSG00000252099	U1.113	snRNA	1	P	p36.13	16860576			Y		1231	1	0	0	1	0	4109	0.436833	0.359684	0	1	0	13.0435	52.1739	-0.0546	0.1067	0.5202	0.0995	-0.5235	-0.228	-0.6289	-0.0772	-0.2378	0.0062	-0.309	-0.7054	-0.1541	-0.207	0.0418	-0.2715	0.509	-0.2888	-0.2331	-0.0463	-0.2196	0.2018	-0.2569
ENSG00000197511	AL355149.1	protein_coding	1	P	p36.13	16862255			Y		1231	1	0	0	1	0	4109	0.436833	0.359684	0	1	0	13.0435	52.1739	-0.0546	0.1067	0.5202	0.0995	-0.5235	-0.228	-0.6289	-0.0772	-0.2378	0.0062	-0.309	-0.7054	-0.1541	-0.207	0.0418	-0.2715	0.509	-0.2888	-0.2331	-0.0463	-0.2196	0.2018	-0.2569
ENSG00000250797	AL137798.3	lincRNA	1	P	p36.13	16862277			Y		1231	1	0	0	1	0	4109	0.436833	0.359684	0	1	0	13.0435	52.1739	-0.0546	0.1067	0.5202	0.0995	-0.5235	-0.228	-0.6289	-0.0772	-0.2378	0.0062	-0.309	-0.7054	-0.1541	-0.207	0.0418	-0.2715	0.509	-0.2888	-0.2331	-0.0463	-0.2196	0.2018	-0.2569
ENSG00000241971	TRNAG36	tRNA_pseudogene	1	P	p36.13	16874160			Y		1231	1	0	0	1	0	4109	0.436833	0.359684	0	1	0	13.0435	52.1739	-0.0546	0.1067	0.5202	0.0995	-0.5235	-0.228	-0.6289	-0.0772	-0.2378	0.0062	-0.309	-0.7054	-0.1541	-0.207	0.0418	-0.2715	0.509	-0.2888	-0.2331	-0.0463	-0.2196	0.2018	-0.2569
ENSG00000225710	RP5-875O13.6	pseudogene	1	P	p36.13	16875146			Y		1231	1	0	0	1	0	4109	0.436833	0.359684	0	1	0	13.0435	52.1739	-0.0546	0.1067	0.5202	0.0995	-0.5235	-0.228	-0.6289	-0.0772	-0.2378	0.0062	-0.309	-0.7054	-0.1541	-0.207	0.0418	-0.2715	0.509	-0.2888	-0.2331	-0.0463	-0.2196	0.2018	-0.2569
ENSG00000240653	AL355149.2	tRNA_pseudogene	1	P	p36.13	16879957			Y		1231	1	0	0	1	0	4109	0.436833	0.359684	0	1	0	13.0435	52.1739	-0.0546	0.1067	0.5202	0.0995	-0.5235	-0.228	-0.6289	-0.0772	-0.2378	0.0062	-0.309	-0.7054	-0.1541	-0.207	0.0418	-0.2715	0.509	-0.2888	-0.2331	-0.0463	-0.2196	0.2018	-0.2569
ENSG00000219481	NBPF1	processed_transcript	1	P	p36.13	16888818			Y		1231	1	0	0	1	0	4109	0.436833	0.359684	0	1	0	13.0435	52.1739	-0.0546	0.1067	0.5202	0.0995	-0.5235	-0.228	-0.6289	-0.0772	-0.2378	0.0062	-0.309	-0.7054	-0.1541	-0.207	0.0418	-0.2715	0.509	-0.2888	-0.2331	-0.0463	-0.2196	0.2018	-0.2569
ENSG00000215908	CROCCP2	processed_transcript	1	P	p36.13	16944757			Y		1231	1	0	0	1	0	4109	0.436833	0.359684	0	1	0	13.0435	52.1739	-0.0546	0.1067	0.5202	0.0995	-0.5235	-0.228	-0.6289	-0.0772	-0.2378	0.0062	-0.309	-0.7054	-0.1541	-0.207	0.0418	-0.2715	0.509	-0.2888	-0.2331	-0.0463	-0.2196	0.2018	-0.2569
ENSG00000245549	AL137798.2	lincRNA	1	P	p36.13	16946910			Y		1231	1	0	0	1	0	4109	0.436833	0.359684	0	1	0	13.0435	52.1739	-0.0546	0.1067	0.5202	0.0995	-0.5235	-0.228	-0.6289	-0.0772	-0.2378	0.0062	-0.309	-0.7054	-0.1541	-0.207	0.0418	-0.2715	0.509	-0.2888	-0.2331	-0.0463	-0.2196	0.2018	-0.2569
ENSG00000186301	RP5-1182A14.3	pseudogene	1	P	p36.13	16971254			Y		1231	1	0	0	1	0	4109	0.436833	0.359684	0	1	0	13.0435	52.1739	-0.0546	0.1067	0.5202	0.0995	-0.5235	-0.228	-0.6289	-0.0772	-0.2378	0.0062	-0.309	-0.7054	-0.1541	-0.207	0.0418	-0.2715	0.509	-0.2888	-0.2331	-0.0463	-0.2196	0.2018	-0.2569
ENSG00000207513	RNU1-3	snRNA	1	P	p36.13	16993280			Y		1231	1	0	0	1	0	4109	0.436833	0.359684	0	1	0	13.0435	52.1739	-0.0546	0.1067	0.5202	0.0995	-0.5235	-0.228	-0.6289	-0.0772	-0.2378	0.0062	-0.309	-0.7054	-0.1541	-0.207	0.0418	-0.2715	0.509	-0.2888	-0.2331	-0.0463	-0.2196	0.2018	-0.2569
ENSG00000237847	AL137798.1	protein_coding	1	P	p36.13	16999406			Y		1231	1	0	0	1	0	4109	0.436833	0.359684	0	1	0	13.0435	52.1739	-0.0546	0.1067	0.5202	0.0995	-0.5235	-0.228	-0.6289	-0.0772	-0.2378	0.0062	-0.309	-0.7054	-0.1541	-0.207	0.0418	-0.2715	0.509	-0.2888	-0.2331	-0.0463	-0.2196	0.2018	-0.2569
ENSG00000239644	RP1-163M9.6	processed_transcript	1	P	p36.13	17007487			Y		1231	1	0	0	1	0	4109	0.436833	0.359684	0	1	0	13.0435	52.1739	-0.0546	0.1067	0.5202	0.0995	-0.5235	-0.228	-0.6289	-0.0772	-0.2378	0.0062	-0.309	-0.7054	-0.1541	-0.207	-0.1527	-0.2715	0.509	-0.2888	-0.2331	-0.0463	-0.2196	0.2018	-0.2569
ENSG00000236698	AL021920.1	pseudogene	1	P	p36.13	17012116			Y		1231	1	0	0	1	0	4109	0.436833	0.359684	0	1	0	13.0435	52.1739	-0.0546	0.1067	0.5202	0.0995	-0.5235	-0.228	-0.6289	-0.0772	-0.2378	0.0062	-0.309	-0.7054	-0.1541	-0.207	-0.1527	-0.2715	0.509	-0.2888	-0.2331	-0.0463	-0.2196	0.2018	-0.2569
ENSG00000116219	ESPNP	processed_transcript	1	P	p36.13	17017713			Y		1231	1	0	0	1	0	4109	0.436833	0.359684	0	1	0	13.0435	52.1739	-0.0546	0.1067	0.5202	0.0995	-0.5235	-0.228	-0.6289	-0.0772	-0.2378	0.0062	-0.309	-0.7054	-0.1541	-0.207	-0.1527	-0.2715	0.509	-0.2888	-0.2331	-0.0463	-0.2196	0.2018	-0.2569
ENSG00000243784	AL021920.2	tRNA_pseudogene	1	P	p36.13	17052061			Y		1231	1	0	0	1	0	4109	0.436833	0.359684	0	1	0	13.0435	52.1739	-0.0546	0.1067	0.5202	0.0995	-0.5235	-0.228	-0.6289	-0.0772	-0.2378	0.0062	-0.309	-0.7054	-0.1541	-0.207	-0.1527	-0.2715	0.509	-0.2888	-0.2331	-0.0463	-0.2196	0.2018	-0.2569
ENSG00000207389	RNU1-4	snRNA	1	P	p36.13	17067011			Y		1231	1	0	0	1	0	4109	0.436833	0.359684	0	1	0	13.0435	52.1739	-0.0546	0.1067	0.5202	0.0995	-0.5235	-0.228	-0.6289	-0.0772	-0.2378	0.0062	-0.309	-0.7054	-0.1541	-0.207	-0.1527	-0.2715	0.509	-0.2888	-0.2331	-0.0463	-0.2196	0.2018	-0.2569
ENSG00000227684	RP1-163M9.5	pseudogene	1	P	p36.13	17076728			Y		1231	1	0	0	1	0	4109	0.436833	0.359684	0	1	0	13.0435	52.1739	-0.0546	0.1067	0.5202	0.0995	-0.5235	-0.228	-0.6289	-0.0772	-0.2378	0.0062	-0.309	-0.7054	-0.1541	-0.207	-0.1527	-0.2715	0.509	-0.2888	-0.2331	-0.0463	-0.2196	0.2018	-0.2569
ENSG00000186715	MST1P9	pseudogene	1	P	p36.13	17081405			Y		1231	1	0	0	1	0	4109	0.436833	0.359684	0	1	0	13.0435	52.1739	-0.0546	0.1067	0.5202	0.0995	-0.5235	-0.228	-0.6289	-0.0772	-0.2378	0.0062	-0.309	-0.7054	-0.1541	-0.207	-0.1527	-0.2715	0.509	-0.2888	-0.2331	-0.0463	-0.2196	0.2018	-0.2569
ENSG00000223643	RP11-108M9.1	processed_transcript	1	P	p36.13	17177698			Y		1029	1	0	0	1	0	4634	0.29036	0.537063	0	1	0	8.69565	56.5217	-0.0546	0.1067	0.5202	0.0995	-0.5235	-0.228	-0.6289	-0.0772	-0.2378	0.0062	-0.309	-0.7054	-0.1541	-0.207	-0.525	-0.2715	0.509	-0.2888	-0.2331	-0.0463	-0.2196	-0.1958	-0.2569
ENSG00000243266	BX284668.3	tRNA_pseudogene	1	P	p36.13	17180900			Y		1029	1	0	0	1	0	4634	0.29036	0.537063	0	1	0	8.69565	56.5217	-0.0546	0.1067	0.5202	0.0995	-0.5235	-0.228	-0.6289	-0.0772	-0.2378	0.0062	-0.309	-0.7054	-0.1541	-0.207	-0.525	-0.2715	0.509	-0.2888	-0.2331	-0.0463	-0.2196	-0.1958	-0.2569
ENSG00000230239	RP11-108M9.2	processed_transcript	1	P	p36.13	17181902			Y		1029	1	0	0	1	0	4634	0.29036	0.537063	0	1	0	8.69565	56.5217	-0.0546	0.1067	0.5202	0.0995	-0.5235	-0.228	-0.6289	-0.0772	-0.2378	0.0062	-0.309	-0.7054	-0.1541	-0.207	-0.525	-0.2715	0.509	-0.2888	-0.2331	-0.0463	-0.2196	-0.1958	-0.2569
ENSG00000239505	BX284668.2	tRNA_pseudogene	1	P	p36.13	17186693			Y		1029	1	0	0	1	0	4634	0.29036	0.537063	0	1	0	8.69565	56.5217	-0.0546	0.1067	0.5202	0.0995	-0.5235	-0.228	-0.6289	-0.0772	-0.2378	0.0062	-0.309	-0.7054	-0.1541	-0.207	-0.525	-0.2715	0.509	-0.2888	-0.2331	-0.0463	-0.2196	-0.1958	-0.2569
ENSG00000196690	BX284668.1	protein_coding	1	P	p36.13	17196254			Y		1029	1	0	0	1	0	4634	0.29036	0.537063	0	1	0	8.69565	56.5217	-0.0546	0.1067	0.5202	0.0995	-0.5235	-0.228	-0.6289	-0.0772	-0.2378	0.0062	-0.309	-0.7054	-0.1541	-0.207	-0.525	-0.2715	0.509	-0.2888	-0.2331	-0.0463	-0.2196	-0.1958	-0.2569
ENSG00000228549	RP11-108M9.3	processed_transcript	1	P	p36.13	17197440			Y		1029	1	0	0	1	0	4634	0.29036	0.537063	0	1	0	8.69565	56.5217	-0.0546	0.1067	0.5202	0.0995	-0.5235	-0.228	-0.6289	-0.0772	-0.2378	0.0062	-0.309	-0.7054	-0.1541	-0.207	-0.525	-0.2715	0.509	-0.2888	-0.2331	-0.0463	-0.2196	-0.1958	-0.2569
ENSG00000199554	U1.9	snRNA	1	P	p36.13	17200203			Y		1029	1	0	0	1	0	4634	0.29036	0.537063	0	1	0	8.69565	56.5217	-0.0546	0.1067	0.5202	0.0995	-0.5235	-0.228	-0.6289	-0.0772	-0.2378	0.0062	-0.309	-0.7054	-0.1541	-0.207	-0.525	-0.2715	0.509	-0.2888	-0.2331	-0.0463	-0.2196	-0.1958	-0.2569
ENSG00000238142	RP11-108M9.4	processed_transcript	1	P	p36.13	17215033			Y		1029	1	0	0	1	0	4634	0.29036	0.537063	0	1	0	8.69565	56.5217	-0.0546	0.1067	0.5202	0.0995	-0.5235	-0.228	-0.6289	-0.0772	-0.2378	0.0062	-0.309	-0.7054	-0.1541	-0.207	-0.525	-0.2715	0.509	-0.2888	-0.2331	-0.0463	-0.2196	-0.1958	-0.2569
ENSG00000235241	RP11-108M9.5	pseudogene	1	P	p36.13	17215590			Y		1029	1	0	0	1	0	4634	0.29036	0.537063	0	1	0	8.69565	56.5217	-0.0546	0.1067	0.5202	0.0995	-0.5235	-0.228	-0.6289	-0.0772	-0.2378	0.0062	-0.309	-0.7054	-0.1541	-0.207	-0.525	-0.2715	0.509	-0.2888	-0.2331	-0.0463	-0.2196	-0.1958	-0.2569
ENSG00000058453	CROCC	protein_coding	1	P	p36.13	17222232			Y		1029	1	0	0	1	0	4785	0.264355	0.577813	0	1	0	8.69565	56.5217	-0.0546	0.1067	0.5202	0.0995	-0.5235	-0.228	-0.6289	-0.0772	-0.2378	0.0062	-0.7219	-0.7054	-0.1541	-0.207	-0.525	-0.2715	0.509	-0.2888	-0.2331	-0.0463	-0.2196	-0.1958	-0.2569
ENSG00000207005	RNU1-2	snRNA	1	P	p36.13	17222475			Y		1029	1	0	0	1	0	5047	0.223515	0.650693	0	1	0	8.69565	56.5217	-0.0546	0.1067	0.5202	0.0995	-0.5235	-0.228	-0.6289	-0.0772	-0.2378	0.0062	-0.7219	-0.7054	-0.1541	-0.207	-0.525	-0.2715	0.509	-0.2888	-0.2331	-0.0463	-0.2196	-0.1958	-0.2569
ENSG00000117122	MFAP2	protein_coding	1	P	p36.13	17300997			Y		1029	1	0	0	1	0	4522	0.321866	0.492325	0	1	0	8.69565	52.1739	-0.0546	0.1067	0.5202	0.0995	-0.5235	-0.228	-0.6289	-0.0772	-0.2378	0.0062	-0.7219	-0.7054	-0.1541	-0.207	0.053	-0.2715	0.509	-0.2888	-0.2331	-0.0463	-0.2196	-0.1958	-0.2569
ENSG00000226526	RP1-37C10.3	processed_transcript	1	P	p36.13	17305421			Y		1029	1	0	0	1	0	4522	0.321866	0.492325	0	1	0	8.69565	52.1739	-0.0546	0.1067	0.5202	0.0995	-0.5235	-0.228	-0.6289	-0.0772	-0.2378	0.0062	-0.7219	-0.7054	-0.1541	-0.207	0.053	-0.2715	0.509	-0.2888	-0.2331	-0.0463	-0.2196	-0.1958	-0.2569
ENSG00000159363	ATP13A2	protein_coding	1	P	p36.13	17312453			Y		1029	1	0	0	1	0	4522	0.321866	0.492325	0	1	0	8.69565	52.1739	-0.0546	0.1067	0.5202	0.0995	-0.5235	-0.228	-0.6289	-0.0772	-0.2378	0.0062	-0.7219	-0.7054	-0.1541	-0.207	0.053	-0.2715	0.509	-0.2888	-0.2331	-0.0463	-0.2196	-0.1958	-0.2569
ENSG00000117118	SDHB	protein_coding	1	P	p36.13	17345217			Y		1029	1	0	0	1	0	4786	0.264355	0.577813	0	1	0	8.69565	52.1739	-0.0546	0.1067	0.5202	0.0995	-0.5235	-0.228	-0.6289	-0.0772	-0.2378	0.0062	-0.7219	-0.7054	-0.1541	-0.5595	0.053	-0.2715	0.509	-0.2888	-0.2331	-0.0463	-0.2196	-0.1958	-0.2569
ENSG00000117115	PADI2	protein_coding	1	P	p36.13	17393256			Y		1029	1	0	0	1	0	4874	0.24497	0.610888	0	1	0	8.69565	52.1739	-0.0546	0.1067	0.5202	0.0995	-0.5235	-0.228	-0.6289	-0.0772	-0.2378	0.0062	-0.7219	-0.7054	-0.1541	-0.5595	0.053	-0.2715	0.509	-0.2888	-0.2331	-0.0463	-0.2196	-0.1958	-0.2569
ENSG00000252180	Y_RNA.799	misc_RNA	1	P	p36.13	17484692			Y		1029	1	0	0	1	0	4874	0.24497	0.610888	0	1	0	8.69565	52.1739	-0.0546	0.1067	0.5202	0.0995	-0.5235	-0.228	-0.6289	-0.0772	-0.2378	0.0062	-0.7219	-0.7054	-0.1541	-0.5595	0.053	-0.2715	0.509	-0.2888	-0.2331	-0.0463	-0.2196	-0.1958	-0.2569
ENSG00000204362	RP11-380J14.1	processed_transcript	1	P	p36.13	17516278			Y		1029	1	0	0	1	0	4874	0.24497	0.610888	0	1	0	8.69565	52.1739	-0.0546	0.1067	0.5202	0.0995	-0.5235	-0.228	-0.6289	-0.0772	-0.2378	0.0062	-0.7219	-0.7054	-0.1541	-0.5595	0.053	-0.2715	0.509	-0.2888	-0.2331	-0.0463	-0.2196	-0.1958	-0.2569
ENSG00000142623	PADI1	protein_coding	1	P	p36.13	17531621			Y		1029	1	0	0	1	0	4874	0.24497	0.610888	0	1	0	8.69565	52.1739	-0.0546	0.1067	0.5202	0.0995	-0.5235	-0.228	-0.6289	-0.0772	-0.2378	0.0062	-0.7219	-0.7054	-0.1541	-0.5595	0.053	-0.2715	0.509	-0.2888	-0.2331	-0.0463	-0.2196	-0.1958	-0.2569
ENSG00000142619	PADI3	protein_coding	1	P	p36.13	17575593			Y		769	1	0	0	1	0	5024	0.224807	0.64819	0	1	0	4.34783	56.5217	-0.0546	0.1067	-0.2988	0.0995	-0.5235	-0.228	-0.6289	-0.0772	-0.2378	0.0062	-0.7219	-0.7054	-0.1541	-0.5595	0.053	-0.2715	0.509	-0.2888	-0.2331	-0.0463	-0.2196	-0.1958	-0.2569
ENSG00000159339	PADI4	protein_coding	1	P	p36.13	17634690			Y		509	1	0	0	1	0	5173	0.208024	0.681886	0	1	0	4.34783	56.5217	-0.0546	0.1067	-0.2988	0.0995	-0.5235	-0.228	-0.6289	-0.0772	-0.2378	0.0062	-0.7219	-0.7054	-0.1541	-0.5595	0.053	-0.2715	0.509	-0.2888	-0.2331	-0.0463	-0.2196	-0.1958	-0.2569
ENSG00000197996	PADI6	pseudogene	1	P	p36.13	17698741			Y		509	1	0	0	1	0	5173	0.208024	0.681886	0	1	0	4.34783	56.5217	-0.0546	0.1067	-0.2988	0.0995	-0.5235	-0.228	-0.6289	-0.0772	-0.2378	0.0062	-0.7219	-0.7054	-0.1541	-0.5595	0.053	-0.2715	0.509	-0.2888	-0.2331	-0.0463	-0.2196	-0.1958	-0.2569
ENSG00000179051	RCC2	protein_coding	1	P	p36.13	17733256			Y		509	1	0	0	1	0	5173	0.208024	0.681886	0	1	0	4.34783	56.5217	-0.0546	0.1067	-0.2988	0.0995	-0.5235	-0.228	-0.6289	-0.0772	-0.2378	0.0062	-0.7219	-0.7054	-0.1541	-0.5595	0.053	-0.2715	0.509	-0.2888	-0.2331	-0.0463	-0.2196	-0.1958	-0.2569
ENSG00000227751	RP1-20B21.4	processed_transcript	1	P	p36.13	17733256			Y		509	1	0	0	1	0	5173	0.208024	0.681886	0	1	0	4.34783	56.5217	-0.0546	0.1067	-0.2988	0.0995	-0.5235	-0.228	-0.6289	-0.0772	-0.2378	0.0062	-0.7219	-0.7054	-0.1541	-0.5595	0.053	-0.2715	0.509	-0.2888	-0.2331	-0.0463	-0.2196	-0.1958	-0.2569
ENSG00000249753	AL390994.1	lincRNA	1	P	p36.13	17757837			Y		509	1	0	0	1	0	5173	0.208024	0.681886	0	1	0	4.34783	56.5217	-0.0546	0.1067	-0.2988	0.0995	-0.5235	-0.228	-0.6289	-0.0772	-0.2378	0.0062	-0.7219	-0.7054	-0.1541	-0.5595	0.053	-0.2715	0.509	-0.2888	-0.2331	-0.0463	-0.2196	-0.1958	-0.2569
ENSG00000239020	snoU13.353	snoRNA	1	P	p36.13	17776259			Y		509	1	0	0	1	0	5173	0.208024	0.681886	0	1	0	4.34783	56.5217	-0.0546	0.1067	-0.2988	0.0995	-0.5235	-0.228	-0.6289	-0.0772	-0.2378	0.0062	-0.7219	-0.7054	-0.1541	-0.5595	0.053	-0.2715	0.509	-0.2888	-0.2331	-0.0463	-0.2196	-0.1958	-0.2569
ENSG00000074964	ARHGEF10L	protein_coding	1	P	p36.13	17866330			Y		509	1	0	0	1	0	5173	0.208024	0.681886	0	1	0	4.34783	56.5217	-0.0546	0.1067	-0.2988	0.0995	-0.5235	-0.228	-0.6289	-0.0772	-0.2378	0.0062	-0.7219	-0.7054	-0.1541	-0.5595	0.053	-0.2715	0.509	-0.2888	-0.2331	-0.0463	-0.2196	-0.1958	-0.2569
ENSG00000236648	RP11-473A10.2	processed_transcript	1	P	p36.13	18044182			Y		509	1	0	0	1	0	5173	0.208024	0.681886	0	1	0	4.34783	56.5217	-0.0546	0.1067	-0.2988	0.0995	-0.5235	-0.228	-0.6289	-0.0772	-0.2378	0.0062	-0.7219	-0.7054	-0.1541	-0.5595	0.053	-0.2715	0.509	-0.2888	-0.2331	-0.0463	-0.2196	-0.1958	-0.2569
ENSG00000117148	ACTL8	protein_coding	1	P	p36.13	18081808			Y		509	1	0	0	1	0	5173	0.208024	0.681886	0	1	0	4.34783	56.5217	-0.0546	0.1067	-0.2988	0.0995	-0.5235	-0.228	-0.6289	-0.0772	-0.2378	0.0062	-0.7219	-0.7054	-0.1541	-0.5595	0.053	-0.2715	0.509	-0.2888	-0.2331	-0.0463	-0.2196	-0.1958	-0.2569
ENSG00000117154	IGSF21	protein_coding	1	P	p36.13	18434240			Y		509	1	0	0	1	0	5173	0.208024	0.681886	0	1	0	4.34783	56.5217	-0.0546	0.1067	-0.2988	0.0995	-0.5235	-0.228	-0.6289	-0.0772	-0.2378	0.0062	-0.7219	-0.7054	-0.1541	-0.5595	0.053	-0.2715	0.509	-0.2888	-0.2331	-0.0463	-0.2196	-0.1958	-0.2569
ENSG00000230035	AL359738.1	processed_transcript	1	P	p36.13	18493423			Y		509	1	0	0	1	0	5173	0.208024	0.681886	0	1	0	4.34783	56.5217	-0.0546	0.1067	-0.2988	0.0995	-0.5235	-0.228	-0.6289	-0.0772	-0.2378	0.0062	-0.7219	-0.7054	-0.1541	-0.5595	0.053	-0.2715	0.509	-0.2888	-0.2331	-0.0463	-0.2196	-0.1958	-0.2569
ENSG00000225387	RP11-422P22.1	processed_transcript	1	P	p36.13	18712323			Y		509	1	0	0	1	0	5173	0.208024	0.681886	0	1	0	4.34783	56.5217	-0.0546	0.1067	-0.2988	0.0995	-0.5235	-0.228	-0.6289	-0.0772	-0.2378	0.0062	-0.7219	-0.7054	-0.1541	-0.5595	0.053	-0.2715	0.509	-0.2888	-0.2331	-0.0463	-0.2196	-0.1958	-0.2569
ENSG00000179023	KLHDC7A	protein_coding	1	P	p36.13	18807424			Y		509	1	0	0	1	0	5173	0.208024	0.681886	0	1	0	4.34783	56.5217	-0.0546	0.1067	-0.2988	0.0995	-0.5235	-0.228	-0.6289	-0.0772	-0.2378	0.0062	-0.7219	-0.7054	-0.1541	-0.5595	0.053	-0.2715	0.509	-0.2888	-0.2331	-0.0463	-0.2196	-0.1958	-0.2569
ENSG00000235282	RP1-8B22.1	pseudogene	1	P	p36.13	18839612			Y		509	1	0	0	1	0	5173	0.208024	0.681886	0	1	0	4.34783	56.5217	-0.0546	0.1067	-0.2988	0.0995	-0.5235	-0.228	-0.6289	-0.0772	-0.2378	0.0062	-0.7219	-0.7054	-0.1541	-0.5595	0.053	-0.2715	0.509	-0.2888	-0.2331	-0.0463	-0.2196	-0.1958	-0.2569
ENSG00000225478	RP1-8B22.2	pseudogene	1	P	p36.13	18921906			Y		509	1	0	0	1	0	5173	0.208024	0.681886	0	1	0	4.34783	56.5217	-0.0546	0.1067	-0.2988	0.0995	-0.5235	-0.228	-0.6289	-0.0772	-0.2378	0.0062	-0.7219	-0.7054	-0.1541	-0.5595	0.053	-0.2715	0.509	-0.2888	-0.2331	-0.0463	-0.2196	-0.1958	-0.2569
ENSG00000009709	PAX7	protein_coding	1	P	p36.13	18957500			Y		509	1	0	0	1	0	5173	0.208024	0.681886	0	1	0	4.34783	56.5217	-0.0546	0.1067	-0.2988	0.0995	-0.5235	-0.228	-0.6289	-0.0772	-0.2378	0.0062	-0.7219	-0.7054	-0.1541	-0.5595	0.053	-0.2715	0.509	-0.2888	-0.2331	-0.0463	-0.2196	-0.1958	-0.2569
ENSG00000179002	TAS1R2	protein_coding	1	P	p36.13	19166093			Y		509	1	0	0	1	0	5173	0.208024	0.681886	0	1	0	4.34783	56.5217	-0.0546	0.1067	-0.2988	0.0995	-0.5235	-0.228	-0.6289	-0.0772	-0.2378	0.0062	-0.7219	-0.7054	-0.1541	-0.5595	0.053	-0.2715	0.509	-0.2888	-0.2331	-0.0463	-0.2196	-0.1958	-0.2569
ENSG00000255275	RP13-279N23.2	protein_coding	1	P	p36.13	19180707			Y		509	1	0	0	1	0	5173	0.208024	0.681886	0	1	0	4.34783	56.5217	-0.0546	0.1067	-0.2988	0.0995	-0.5235	-0.228	-0.6289	-0.0772	-0.2378	0.0062	-0.7219	-0.7054	-0.1541	-0.5595	0.053	-0.2715	0.509	-0.2888	-0.2331	-0.0463	-0.2196	-0.1958	-0.2569
ENSG00000159423	ALDH4A1	protein_coding	1	P	p36.13	19197926			Y		509	1	0	0	1	0	5173	0.208024	0.681886	0	1	0	4.34783	56.5217	-0.0546	0.1067	-0.2988	0.0995	-0.5235	-0.228	-0.6289	-0.0772	-0.2378	0.0062	-0.7219	-0.7054	-0.1541	-0.5595	0.053	-0.2715	0.509	-0.2888	-0.2331	-0.0463	-0.2196	-0.1958	-0.2569
ENSG00000221662	MIR1290	miRNA	1	P	p36.13	19223565			Y		509	1	0	0	1	0	5173	0.208024	0.681886	0	1	0	4.34783	56.5217	-0.0546	0.1067	-0.2988	0.0995	-0.5235	-0.228	-0.6289	-0.0772	-0.2378	0.0062	-0.7219	-0.7054	-0.1541	-0.5595	0.053	-0.2715	0.509	-0.2888	-0.2331	-0.0463	-0.2196	-0.1958	-0.2569
ENSG00000169991	IFFO2	protein_coding	1	P	p36.13	19230774			Y		509	1	0	0	1	0	5173	0.208024	0.681886	0	1	0	4.34783	56.5217	-0.0546	0.1067	-0.2988	0.0995	-0.5235	-0.228	-0.6289	-0.0772	-0.2378	0.0062	-0.7219	-0.7054	-0.1541	-0.5595	0.053	-0.2715	0.509	-0.2888	-0.2331	-0.0463	-0.2196	-0.1958	-0.2569
ENSG00000127481	UBR4	protein_coding	1	P	p36.13	19401000			Y		509	1	0	0	1	0	5173	0.208024	0.681886	0	1	0	4.34783	56.5217	-0.0546	0.1067	-0.2988	0.0995	-0.5235	-0.228	-0.6289	-0.0772	-0.2378	0.0062	-0.7219	-0.7054	-0.1541	-0.5595	0.053	-0.2715	0.509	-0.2888	-0.2331	-0.0463	-0.2196	-0.1958	-0.2569
ENSG00000230424	RP1-43E13.2	processed_transcript	1	P	p36.13	19536995			Y		509	1	0	0	1	0	5173	0.208024	0.681886	0	1	0	4.34783	56.5217	-0.0546	0.1067	-0.2988	0.0995	-0.5235	-0.228	-0.6289	-0.0772	-0.2378	0.0062	-0.7219	-0.7054	-0.1541	-0.5595	0.053	-0.2715	0.509	-0.2888	-0.2331	-0.0463	-0.2196	-0.1958	-0.2569
ENSG00000127463	KIAA0090	protein_coding	1	P	p36.13	19542158			Y		509	1	0	0	1	0	5173	0.208024	0.681886	0	1	0	4.34783	56.5217	-0.0546	0.1067	-0.2988	0.0995	-0.5235	-0.228	-0.6289	-0.0772	-0.2378	0.0062	-0.7219	-0.7054	-0.1541	-0.5595	0.053	-0.2715	0.509	-0.2888	-0.2331	-0.0463	-0.2196	-0.1958	-0.2569
ENSG00000053372	MRTO4	protein_coding	1	P	p36.13	19578033			Y		509	1	0	0	1	0	5173	0.208024	0.681886	0	1	0	4.34783	56.5217	-0.0546	0.1067	-0.2988	0.0995	-0.5235	-0.228	-0.6289	-0.0772	-0.2378	0.0062	-0.7219	-0.7054	-0.1541	-0.5595	0.053	-0.2715	0.509	-0.2888	-0.2331	-0.0463	-0.2196	-0.1958	-0.2569
ENSG00000211454	AKR7L	protein_coding	1	P	p36.13	19592626			Y		509	1	0	0	1	0	5173	0.208024	0.681886	0	1	0	4.34783	56.5217	-0.0546	0.1067	-0.2988	0.0995	-0.5235	-0.228	-0.6289	-0.0772	-0.2378	0.0062	-0.7219	-0.7054	-0.1541	-0.5595	0.053	-0.2715	0.509	-0.2888	-0.2331	-0.0463	-0.2196	-0.1958	-0.2569
ENSG00000162482	AKR7A3	protein_coding	1	P	p36.13	19609052			Y		509	1	0	0	1	0	5173	0.208024	0.681886	0	1	0	4.34783	56.5217	-0.0546	0.1067	-0.2988	0.0995	-0.5235	-0.228	-0.6289	-0.0772	-0.2378	0.0062	-0.7219	-0.7054	-0.1541	-0.5595	0.053	-0.2715	0.509	-0.2888	-0.2331	-0.0463	-0.2196	-0.1958	-0.2569
ENSG00000053371	AKR7A2	protein_coding	1	P	p36.13	19630459			Y		509	1	0	0	1	0	5173	0.208024	0.681886	0	1	0	4.34783	56.5217	-0.0546	0.1067	-0.2988	0.0995	-0.5235	-0.228	-0.6289	-0.0772	-0.2378	0.0062	-0.7219	-0.7054	-0.1541	-0.5595	0.053	-0.2715	0.509	-0.2888	-0.2331	-0.0463	-0.2196	-0.1958	-0.2569
ENSG00000200403	U6.140	snRNA	1	P	p36.13	19631570			Y		509	1	0	0	1	0	5173	0.208024	0.681886	0	1	0	4.34783	56.5217	-0.0546	0.1067	-0.2988	0.0995	-0.5235	-0.228	-0.6289	-0.0772	-0.2378	0.0062	-0.7219	-0.7054	-0.1541	-0.5595	0.053	-0.2715	0.509	-0.2888	-0.2331	-0.0463	-0.2196	-0.1958	-0.2569
ENSG00000040487	PQLC2	protein_coding	1	P	p36.13	19638740			Y		509	1	0	0	1	0	5173	0.208024	0.681886	0	1	0	4.34783	56.5217	-0.0546	0.1067	-0.2988	0.0995	-0.5235	-0.228	-0.6289	-0.0772	-0.2378	0.0062	-0.7219	-0.7054	-0.1541	-0.5595	0.053	-0.2715	0.509	-0.2888	-0.2331	-0.0463	-0.2196	-0.1958	-0.2569
ENSG00000077549	CAPZB	protein_coding	1	P	p36.13	19665270			Y		852	1	0	0	1	0	5002	0.227782	0.64248	0	1	0	4.34783	56.5217	-0.0546	0.1067	-0.2988	0.0995	-0.5235	-0.228	-0.6289	-0.0772	-0.2378	0.0062	-0.7219	-0.7054	-0.1541	-0.5595	0.053	-0.2715	0.509	-0.2888	-0.2331	-0.0463	-0.2196	-0.1958	-0.2569
ENSG00000240490	AL445163.1	scRNA_pseudogene	1	P	p36.13	19750878			Y		1110	1	0	0	1	0	4874	0.24497	0.610888	0	1	0	8.69565	52.1739	-0.0546	0.1067	0.6006	0.0995	-0.5235	-0.228	-0.6289	-0.0772	-0.2378	0.0062	-0.7219	-0.7054	-0.1541	-0.5595	0.053	-0.2715	0.509	-0.2888	-0.2331	-0.0463	-0.2196	-0.1958	-0.2569
ENSG00000201609	U4.37	snRNA	1	P	p36.13	19837087			Y		1110	1	0	0	1	0	4874	0.24497	0.610888	0	1	0	8.69565	52.1739	-0.0546	0.1067	0.6006	0.0995	-0.5235	-0.228	-0.6289	-0.0772	-0.2378	0.0062	-0.7219	-0.7054	-0.1541	-0.5595	0.053	-0.2715	0.509	-0.2888	-0.2331	-0.0463	-0.2196	-0.1958	-0.2569
ENSG00000239027	snoU13.357	snoRNA	1	P	p36.13	19858664			Y		1110	1	0	0	1	0	4874	0.24497	0.610888	0	1	0	8.69565	52.1739	-0.0546	0.1067	0.6006	0.0995	-0.5235	-0.228	-0.6289	-0.0772	-0.2378	0.0062	-0.7219	-0.7054	-0.1541	-0.5595	0.053	-0.2715	0.509	-0.2888	-0.2331	-0.0463	-0.2196	-0.1958	-0.2569
ENSG00000235185	RP5-1056L3.1	processed_transcript	1	P	p36.13	19918296			Y		1110	1	0	0	1	0	4874	0.24497	0.610888	0	1	0	8.69565	52.1739	-0.0546	0.1067	0.6006	0.0995	-0.5235	-0.228	-0.6289	-0.0772	-0.2378	0.0062	-0.7219	-0.7054	-0.1541	-0.5595	0.053	-0.2715	0.509	-0.2888	-0.2331	-0.0463	-0.2196	-0.1958	-0.2569
ENSG00000173436	C1orf151	protein_coding	1	P	p36.13	19923477			Y		1110	1	0	0	1	0	4874	0.24497	0.610888	0	1	0	8.69565	52.1739	-0.0546	0.1067	0.6006	0.0995	-0.5235	-0.228	-0.6289	-0.0772	-0.2378	0.0062	-0.7219	-0.7054	-0.1541	-0.5595	0.053	-0.2715	0.509	-0.2888	-0.2331	-0.0463	-0.2196	-0.1958	-0.2569
ENSG00000226396	RP5-1056L3.3	pseudogene	1	P	p36.13	19934608			Y		1110	1	0	0	1	0	4874	0.24497	0.610888	0	1	0	8.69565	52.1739	-0.0546	0.1067	0.6006	0.0995	-0.5235	-0.228	-0.6289	-0.0772	-0.2378	0.0062	-0.7219	-0.7054	-0.1541	-0.5595	0.053	-0.2715	0.509	-0.2888	-0.2331	-0.0463	-0.2196	-0.1958	-0.2569
ENSG00000246569	AL031727.1	lincRNA	1	P	p36.13	19954285			Y		1110	1	0	0	1	0	4874	0.24497	0.610888	0	1	0	8.69565	52.1739	-0.0546	0.1067	0.6006	0.0995	-0.5235	-0.228	-0.6289	-0.0772	-0.2378	0.0062	-0.7219	-0.7054	-0.1541	-0.5595	0.053	-0.2715	0.509	-0.2888	-0.2331	-0.0463	-0.2196	-0.1958	-0.2569
ENSG00000158747	NBL1	protein_coding	1	P	p36.13	19967048			Y		1110	1	0	0	1	0	4874	0.24497	0.610888	0	1	0	8.69565	52.1739	-0.0546	0.1067	0.6006	0.0995	-0.5235	-0.228	-0.6289	-0.0772	-0.2378	0.0062	-0.7219	-0.7054	-0.1541	-0.5595	0.053	-0.2715	0.509	-0.2888	-0.2331	-0.0463	-0.2196	-0.1958	-0.2569
ENSG00000158748	HTR6	protein_coding	1	P	p36.13	19991780			Y		1110	1	0	0	1	0	4874	0.24497	0.610888	0	1	0	8.69565	52.1739	-0.0546	0.1067	0.6006	0.0995	-0.5235	-0.228	-0.6289	-0.0772	-0.2378	0.0062	-0.7219	-0.7054	-0.1541	-0.5595	0.053	-0.2715	0.509	-0.2888	-0.2331	-0.0463	-0.2196	-0.1958	-0.2569
ENSG00000162542	TMCO4	protein_coding	1	P	p36.13	20008706			Y		1110	1	0	0	1	0	4874	0.24497	0.610888	0	1	0	8.69565	52.1739	-0.0546	0.1067	0.6006	0.0995	-0.5235	-0.228	-0.6289	-0.0772	-0.2378	0.0062	-0.7219	-0.7054	-0.1541	-0.5595	0.053	-0.2715	0.509	-0.2888	-0.2331	-0.0463	-0.2196	-0.1958	-0.2569
ENSG00000250744	AL031727.2	lincRNA	1	P	p36.13	20010584			Y		1110	1	0	0	1	0	4874	0.24497	0.610888	0	1	0	8.69565	52.1739	-0.0546	0.1067	0.6006	0.0995	-0.5235	-0.228	-0.6289	-0.0772	-0.2378	0.0062	-0.7219	-0.7054	-0.1541	-0.5595	0.053	-0.2715	0.509	-0.2888	-0.2331	-0.0463	-0.2196	-0.1958	-0.2569
ENSG00000178828	RNF186	protein_coding	1	P	p36.13	20140523			Y		1110	1	0	0	1	0	4874	0.24497	0.610888	0	1	0	8.69565	52.1739	-0.0546	0.1067	0.6006	0.0995	-0.5235	-0.228	-0.6289	-0.0772	-0.2378	0.0062	-0.7219	-0.7054	-0.1541	-0.5595	0.053	-0.2715	0.509	-0.2888	-0.2331	-0.0463	-0.2196	-0.1958	-0.2569
ENSG00000235434	RP11-91K11.2	processed_transcript	1	P	p36.13	20140860			Y		1110	1	0	0	1	0	4874	0.24497	0.610888	0	1	0	8.69565	52.1739	-0.0546	0.1067	0.6006	0.0995	-0.5235	-0.228	-0.6289	-0.0772	-0.2378	0.0062	-0.7219	-0.7054	-0.1541	-0.5595	0.053	-0.2715	0.509	-0.2888	-0.2331	-0.0463	-0.2196	-0.1958	-0.2569
ENSG00000169914	OTUD3	protein_coding	1	P	p36.13	20209006			Y		1110	1	0	0	1	0	4874	0.24497	0.610888	0	1	0	8.69565	52.1739	-0.0546	0.1067	0.6006	0.0995	-0.5235	-0.228	-0.6289	-0.0772	-0.2378	0.0062	-0.7219	-0.7054	-0.1541	-0.5595	0.053	-0.2715	0.509	-0.2888	-0.2331	-0.0463	-0.2196	-0.1958	-0.2569
ENSG00000188784	PLA2G2E	protein_coding	1	P	p36.13	20246502			Y		1110	1	0	0	1	0	4874	0.24497	0.610888	0	1	0	8.69565	52.1739	-0.0546	0.1067	0.6006	0.0995	-0.5235	-0.228	-0.6289	-0.0772	-0.2378	0.0062	-0.7219	-0.7054	-0.1541	-0.5595	0.053	-0.2715	0.509	-0.2888	-0.2331	-0.0463	-0.2196	-0.1958	-0.2569
ENSG00000242688	AL358253.1	scRNA_pseudogene	1	P	p36.13	20297463			Y		1110	1	0	0	1	0	4874	0.24497	0.610888	0	1	0	8.69565	52.1739	-0.0546	0.1067	0.6006	0.0995	-0.5235	-0.228	-0.6289	-0.0772	-0.2378	0.0062	-0.7219	-0.7054	-0.1541	-0.5595	0.053	-0.2715	0.509	-0.2888	-0.2331	-0.0463	-0.2196	-0.1958	-0.2569
ENSG00000188257	PLA2G2A	protein_coding	1	P	p36.13	20301928			Y		1110	1	0	0	1	0	4874	0.24497	0.610888	0	1	0	8.69565	52.1739	-0.0546	0.1067	0.6006	0.0995	-0.5235	-0.228	-0.6289	-0.0772	-0.2378	0.0062	-0.7219	-0.7054	-0.1541	-0.5595	0.053	-0.2715	0.509	-0.2888	-0.2331	-0.0463	-0.2196	-0.1958	-0.2569
ENSG00000127472	PLA2G5	protein_coding	1	P	p36.13	20354672			Y		1110	1	0	0	1	0	4874	0.24497	0.610888	0	1	0	8.69565	52.1739	-0.0546	0.1067	0.6006	0.0995	-0.5235	-0.228	-0.6289	-0.0772	-0.2378	0.0062	-0.7219	-0.7054	-0.1541	-0.5595	0.053	-0.2715	0.509	-0.2888	-0.2331	-0.0463	-0.2196	-0.1958	-0.2569
ENSG00000117215	PLA2G2D	protein_coding	1	P	p36.12	20438432			Y		1110	1	0	0	1	0	4874	0.24497	0.610888	0	1	0	8.69565	52.1739	-0.0546	0.1067	0.6006	0.0995	-0.5235	-0.228	-0.6289	-0.0772	-0.2378	0.0062	-0.7219	-0.7054	-0.1541	-0.5595	0.053	-0.2715	0.509	-0.2888	-0.2331	-0.0463	-0.2196	-0.1958	-0.2569
ENSG00000158786	PLA2G2F	protein_coding	1	P	p36.12	20465819			Y		1110	1	0	0	1	0	4874	0.24497	0.610888	0	1	0	8.69565	52.1739	-0.0546	0.1067	0.6006	0.0995	-0.5235	-0.228	-0.6289	-0.0772	-0.2378	0.0062	-0.7219	-0.7054	-0.1541	-0.5595	0.053	-0.2715	0.509	-0.2888	-0.2331	-0.0463	-0.2196	-0.1958	-0.2569
ENSG00000227066	RP3-340N1.2	processed_transcript	1	P	p36.12	20480831			Y		1110	1	0	0	1	0	4874	0.24497	0.610888	0	1	0	8.69565	52.1739	-0.0546	0.1067	0.6006	0.0995	-0.5235	-0.228	-0.6289	-0.0772	-0.2378	0.0062	-0.7219	-0.7054	-0.1541	-0.5595	0.053	-0.2715	0.509	-0.2888	-0.2331	-0.0463	-0.2196	-0.1958	-0.2569
ENSG00000187980	PLA2G2C	protein_coding	1	P	p36.12	20487746			Y		1110	1	0	0	1	0	4874	0.24497	0.610888	0	1	0	8.69565	52.1739	-0.0546	0.1067	0.6006	0.0995	-0.5235	-0.228	-0.6289	-0.0772	-0.2378	0.0062	-0.7219	-0.7054	-0.1541	-0.5595	0.053	-0.2715	0.509	-0.2888	-0.2331	-0.0463	-0.2196	-0.1958	-0.2569
ENSG00000225986	RP3-340N1.5	processed_transcript	1	P	p36.12	20510735			Y		1110	1	0	0	1	0	4874	0.24497	0.610888	0	1	0	8.69565	52.1739	-0.0546	0.1067	0.6006	0.0995	-0.5235	-0.228	-0.6289	-0.0772	-0.2378	0.0062	-0.7219	-0.7054	-0.1541	-0.5595	0.053	-0.2715	0.509	-0.2888	-0.2331	-0.0463	-0.2196	-0.1958	-0.2569
ENSG00000162543	UBXN10	protein_coding	1	P	p36.12	20512578			Y		1110	1	0	0	1	0	4874	0.24497	0.610888	0	1	0	8.69565	52.1739	-0.0546	0.1067	0.6006	0.0995	-0.5235	-0.228	-0.6289	-0.0772	-0.2378	0.0062	-0.7219	-0.7054	-0.1541	-0.5595	0.053	-0.2715	0.509	-0.2888	-0.2331	-0.0463	-0.2196	-0.1958	-0.2569
ENSG00000228105	RP3-340N1.6	processed_transcript	1	P	p36.12	20569588			Y		1110	1	0	0	1	0	4874	0.24497	0.610888	0	1	0	8.69565	52.1739	-0.0546	0.1067	0.6006	0.0995	-0.5235	-0.228	-0.6289	-0.0772	-0.2378	0.0062	-0.7219	-0.7054	-0.1541	-0.5595	0.053	-0.2715	0.509	-0.2888	-0.2331	-0.0463	-0.2196	-0.1958	-0.2569
ENSG00000158816	VWA5B1	protein_coding	1	P	p36.12	20617412			Y		1110	1	0	0	1	0	4874	0.24497	0.610888	0	1	0	8.69565	52.1739	-0.0546	0.1067	0.6006	0.0995	-0.5235	-0.228	-0.6289	-0.0772	-0.2378	0.0062	-0.7219	-0.7054	-0.1541	-0.5595	0.053	-0.2715	0.509	-0.2888	-0.2331	-0.0463	-0.2196	-0.1958	-0.2569
ENSG00000226664	RP4-745E8.2	processed_transcript	1	P	p36.12	20620704			Y		1110	1	0	0	1	0	4874	0.24497	0.610888	0	1	0	8.69565	52.1739	-0.0546	0.1067	0.6006	0.0995	-0.5235	-0.228	-0.6289	-0.0772	-0.2378	0.0062	-0.7219	-0.7054	-0.1541	-0.5595	0.053	-0.2715	0.509	-0.2888	-0.2331	-0.0463	-0.2196	-0.1958	-0.2569
ENSG00000236963	RP4-749H3.1	processed_transcript	1	P	p36.12	20687072			Y		1110	1	0	0	1	0	4874	0.24497	0.610888	0	1	0	8.69565	52.1739	-0.0546	0.1067	0.6006	0.0995	-0.5235	-0.228	-0.6289	-0.0772	-0.2378	0.0062	-0.7219	-0.7054	-0.1541	-0.5595	0.053	-0.2715	0.509	-0.2888	-0.2331	-0.0463	-0.2196	-0.1958	-0.2569
ENSG00000226487	RP4-749H3.2	processed_transcript	1	P	p36.12	20738797			Y		1110	1	0	0	1	0	4874	0.24497	0.610888	0	1	0	8.69565	52.1739	-0.0546	0.1067	0.6006	0.0995	-0.5235	-0.228	-0.6289	-0.0772	-0.2378	0.0062	-0.7219	-0.7054	-0.1541	-0.5595	0.053	-0.2715	0.509	-0.2888	-0.2331	-0.0463	-0.2196	-0.1958	-0.2569
ENSG00000162545	CAMK2N1	protein_coding	1	P	p36.12	20808884			Y		1110	1	0	0	1	0	4874	0.24497	0.610888	0	1	0	8.69565	52.1739	-0.0546	0.1067	0.6006	0.0995	-0.5235	-0.228	-0.6289	-0.0772	-0.2378	0.0062	-0.7219	-0.7054	-0.1541	-0.5595	0.053	-0.2715	0.509	-0.2888	-0.2331	-0.0463	-0.2196	-0.1958	-0.2569
ENSG00000090432	MUL1	protein_coding	1	P	p36.12	20825943			Y		1110	1	0	0	1	0	4874	0.24497	0.610888	0	1	0	8.69565	52.1739	-0.0546	0.1067	0.6006	0.0995	-0.5235	-0.228	-0.6289	-0.0772	-0.2378	0.0062	-0.7219	-0.7054	-0.1541	-0.5595	0.053	-0.2715	0.509	-0.2888	-0.2331	-0.0463	-0.2196	-0.1958	-0.2569
ENSG00000215520	RP11-401M16.3	pseudogene	1	P	p36.12	20852482			Y		1110	1	0	0	1	0	4874	0.24497	0.610888	0	1	0	8.69565	52.1739	-0.0546	0.1067	0.6006	0.0995	-0.5235	-0.228	-0.6289	-0.0772	-0.2378	0.0062	-0.7219	-0.7054	-0.1541	-0.5595	0.053	-0.2715	0.509	-0.2888	-0.2331	-0.0463	-0.2196	-0.1958	-0.2569
ENSG00000183114	FAM43B	protein_coding	1	P	p36.12	20878932			Y		1110	1	0	0	1	0	4874	0.24497	0.610888	0	1	0	8.69565	52.1739	-0.0546	0.1067	0.6006	0.0995	-0.5235	-0.228	-0.6289	-0.0772	-0.2378	0.0062	-0.7219	-0.7054	-0.1541	-0.5595	0.053	-0.2715	0.509	-0.2888	-0.2331	-0.0463	-0.2196	-0.1958	-0.2569
ENSG00000158825	CDA	protein_coding	1	P	p36.12	20915441			Y		1110	1	0	0	1	0	4874	0.24497	0.610888	0	1	0	8.69565	52.1739	-0.0546	0.1067	0.6006	0.0995	-0.5235	-0.228	-0.6289	-0.0772	-0.2378	0.0062	-0.7219	-0.7054	-0.1541	-0.5595	0.053	-0.2715	0.509	-0.2888	-0.2331	-0.0463	-0.2196	-0.1958	-0.2569
ENSG00000158828	PINK1	protein_coding	1	P	p36.12	20959948			Y		1110	1	0	0	1	0	4874	0.24497	0.610888	0	1	0	8.69565	52.1739	-0.0546	0.1067	0.6006	0.0995	-0.5235	-0.228	-0.6289	-0.0772	-0.2378	0.0062	-0.7219	-0.7054	-0.1541	-0.5595	0.053	-0.2715	0.509	-0.2888	-0.2331	-0.0463	-0.2196	-0.1958	-0.2569
ENSG00000117242	PINK1-AS	processed_transcript	1	P	p36.12	20969150			Y		1110	1	0	0	1	0	4874	0.24497	0.610888	0	1	0	8.69565	52.1739	-0.0546	0.1067	0.6006	0.0995	-0.5235	-0.228	-0.6289	-0.0772	-0.2378	0.0062	-0.7219	-0.7054	-0.1541	-0.5595	0.053	-0.2715	0.509	-0.2888	-0.2331	-0.0463	-0.2196	-0.1958	-0.2569
ENSG00000244038	DDOST	protein_coding	1	P	p36.12	20978270			Y		1110	1	0	0	1	0	4874	0.24497	0.610888	0	1	0	8.69565	52.1739	-0.0546	0.1067	0.6006	0.0995	-0.5235	-0.228	-0.6289	-0.0772	-0.2378	0.0062	-0.7219	-0.7054	-0.1541	-0.5595	0.053	-0.2715	0.509	-0.2888	-0.2331	-0.0463	-0.2196	-0.1958	-0.2569
ENSG00000117245	KIF17	protein_coding	1	P	p36.12	20990507			Y		1110	1	0	0	1	0	4874	0.24497	0.610888	0	1	0	8.69565	52.1739	-0.0546	0.1067	0.6006	0.0995	-0.5235	-0.228	-0.6289	-0.0772	-0.2378	0.0062	-0.7219	-0.7054	-0.1541	-0.5595	0.053	-0.2715	0.509	-0.2888	-0.2331	-0.0463	-0.2196	-0.1958	-0.2569
ENSG00000235432	RP5-930J4.5	pseudogene	1	P	p36.12	21019227			Y		1110	1	0	0	1	0	4874	0.24497	0.610888	0	1	0	8.69565	52.1739	-0.0546	0.1067	0.6006	0.0995	-0.5235	-0.228	-0.6289	-0.0772	-0.2378	0.0062	-0.7219	-0.7054	-0.1541	-0.5595	0.053	-0.2715	0.509	-0.2888	-0.2331	-0.0463	-0.2196	-0.1958	-0.2569
ENSG00000189410	SH2D5	protein_coding	1	P	p36.12	21046225			Y		1110	1	0	0	1	0	4874	0.24497	0.610888	0	1	0	8.69565	52.1739	-0.0546	0.1067	0.6006	0.0995	-0.5235	-0.228	-0.6289	-0.0772	-0.2378	0.0062	-0.7219	-0.7054	-0.1541	-0.5595	0.053	-0.2715	0.509	-0.2888	-0.2331	-0.0463	-0.2196	-0.1958	-0.2569
ENSG00000233069	RP5-930J4.2	processed_transcript	1	P	p36.12	21059373			Y		1110	1	0	0	1	0	4874	0.24497	0.610888	0	1	0	8.69565	52.1739	-0.0546	0.1067	0.6006	0.0995	-0.5235	-0.228	-0.6289	-0.0772	-0.2378	0.0062	-0.7219	-0.7054	-0.1541	-0.5595	0.053	-0.2715	0.509	-0.2888	-0.2331	-0.0463	-0.2196	-0.1958	-0.2569
ENSG00000127483	HP1BP3	protein_coding	1	P	p36.12	21069154			Y		1110	1	0	0	1	0	4874	0.24497	0.610888	0	1	0	8.69565	52.1739	-0.0546	0.1067	0.6006	0.0995	-0.5235	-0.228	-0.6289	-0.0772	-0.2378	0.0062	-0.7219	-0.7054	-0.1541	-0.5595	0.053	-0.2715	0.509	-0.2888	-0.2331	-0.0463	-0.2196	-0.1958	-0.2569
ENSG00000203394	RP5-930J4.4	processed_transcript	1	P	p36.12	21069480			Y		1110	1	0	0	1	0	4874	0.24497	0.610888	0	1	0	8.69565	52.1739	-0.0546	0.1067	0.6006	0.0995	-0.5235	-0.228	-0.6289	-0.0772	-0.2378	0.0062	-0.7219	-0.7054	-0.1541	-0.5595	0.053	-0.2715	0.509	-0.2888	-0.2331	-0.0463	-0.2196	-0.1958	-0.2569
ENSG00000247471	AL663074.1	lincRNA	1	P	p36.12	21080976			Y		1110	1	0	0	1	0	4874	0.24497	0.610888	0	1	0	8.69565	52.1739	-0.0546	0.1067	0.6006	0.0995	-0.5235	-0.228	-0.6289	-0.0772	-0.2378	0.0062	-0.7219	-0.7054	-0.1541	-0.5595	0.053	-0.2715	0.509	-0.2888	-0.2331	-0.0463	-0.2196	-0.1958	-0.2569
ENSG00000075151	EIF4G3	protein_coding	1	P	p36.12	21132972			Y		1110	1	0	0	1	0	4874	0.24497	0.610888	0	1	0	8.69565	52.1739	-0.0546	0.1067	0.6006	0.0995	-0.5235	-0.228	-0.6289	-0.0772	-0.2378	0.0062	-0.7219	-0.7054	-0.1541	-0.5595	0.053	-0.2715	0.509	-0.2888	-0.2331	-0.0463	-0.2196	-0.1958	-0.2569
ENSG00000251914	U7.84	snRNA	1	P	p36.12	21167734			Y		1110	1	0	0	1	0	4874	0.24497	0.610888	0	1	0	8.69565	52.1739	-0.0546	0.1067	0.6006	0.0995	-0.5235	-0.228	-0.6289	-0.0772	-0.2378	0.0062	-0.7219	-0.7054	-0.1541	-0.5595	0.053	-0.2715	0.509	-0.2888	-0.2331	-0.0463	-0.2196	-0.1958	-0.2569
ENSG00000221808	MIR1256	miRNA	1	P	p36.12	21314807			Y		1110	1	0	0	1	0	4874	0.24497	0.610888	0	1	0	8.69565	52.1739	-0.0546	0.1067	0.6006	0.0995	-0.5235	-0.228	-0.6289	-0.0772	-0.2378	0.0062	-0.7219	-0.7054	-0.1541	-0.5595	0.053	-0.2715	0.509	-0.2888	-0.2331	-0.0463	-0.2196	-0.1958	-0.2569
ENSG00000233072	RP11-487E1.1	pseudogene	1	P	p36.12	21330043			Y		1110	1	0	0	1	0	4874	0.24497	0.610888	0	1	0	8.69565	52.1739	-0.0546	0.1067	0.6006	0.0995	-0.5235	-0.228	-0.6289	-0.0772	-0.2378	0.0062	-0.7219	-0.7054	-0.1541	-0.5595	0.053	-0.2715	0.509	-0.2888	-0.2331	-0.0463	-0.2196	-0.1958	-0.2569
ENSG00000236073	RP11-487E1.2	pseudogene	1	P	p36.12	21400063			Y		1110	1	0	0	1	0	4874	0.24497	0.610888	0	1	0	8.69565	52.1739	-0.0546	0.1067	0.6006	0.0995	-0.5235	-0.228	-0.6289	-0.0772	-0.2378	0.0062	-0.7219	-0.7054	-0.1541	-0.5595	0.053	-0.2715	0.509	-0.2888	-0.2331	-0.0463	-0.2196	-0.1958	-0.2569
ENSG00000235112	RP11-628K18.1	pseudogene	1	P	p36.12	21487968			Y		1110	1	0	0	1	0	4874	0.24497	0.610888	0	1	0	8.69565	52.1739	-0.0546	0.1067	0.6006	0.0995	-0.5235	-0.228	-0.6289	-0.0772	-0.2378	0.0062	-0.7219	-0.7054	-0.1541	-0.5595	0.053	-0.2715	0.509	-0.2888	-0.2331	-0.0463	-0.2196	-0.1958	-0.2569
ENSG00000117298	ECE1	protein_coding	1	P	p36.12	21543740			Y		1110	1	0	0	1	0	4874	0.24497	0.610888	0	1	0	8.69565	52.1739	-0.0546	0.1067	0.6006	0.0995	-0.5235	-0.228	-0.6289	-0.0772	-0.2378	0.0062	-0.7219	-0.7054	-0.1541	-0.5595	0.053	-0.2715	0.509	-0.2888	-0.2331	-0.0463	-0.2196	-0.1958	-0.2569
ENSG00000236936	RP3-329E20.2	processed_transcript	1	P	p36.12	21592575			Y		1110	1	0	0	1	0	4874	0.24497	0.610888	0	1	0	8.69565	52.1739	-0.0546	0.1067	0.6006	0.0995	-0.5235	-0.228	-0.6289	-0.0772	-0.2378	0.0062	-0.7219	-0.7054	-0.1541	-0.5595	0.053	-0.2715	0.509	-0.2888	-0.2331	-0.0463	-0.2196	-0.1958	-0.2569
ENSG00000231105	RP5-1071N3.1	processed_transcript	1	P	p36.12	21619783			Y		1110	1	0	0	1	0	4874	0.24497	0.610888	0	1	0	8.69565	52.1739	-0.0546	0.1067	0.6006	0.0995	-0.5235	-0.228	-0.6289	-0.0772	-0.2378	0.0062	-0.7219	-0.7054	-0.1541	-0.5595	0.053	-0.2715	0.509	-0.2888	-0.2331	-0.0463	-0.2196	-0.1958	-0.2569
ENSG00000236216	RP11-560O15.1	pseudogene	1	P	p36.12	21724480			Y		1110	1	0	0	1	0	4874	0.24497	0.610888	0	1	0	8.69565	52.1739	-0.0546	0.1067	0.6006	0.0995	-0.5235	-0.228	-0.6289	-0.0772	-0.2378	0.0062	-0.7219	-0.7054	-0.1541	-0.5595	0.053	-0.2715	0.509	-0.2888	-0.2331	-0.0463	-0.2196	-0.1958	-0.2569
ENSG00000228823	RP11-293F5.8	pseudogene	1	P	p36.12	21737953			Y		1110	1	0	0	1	0	4874	0.24497	0.610888	0	1	0	8.69565	52.1739	-0.0546	0.1067	0.6006	0.0995	-0.5235	-0.228	-0.6289	-0.0772	-0.2378	0.0062	-0.7219	-0.7054	-0.1541	-0.5595	0.053	-0.2715	0.509	-0.2888	-0.2331	-0.0463	-0.2196	-0.1958	-0.2569
ENSG00000243358	AL592309.1	tRNA_pseudogene	1	P	p36.12	21740714			Y		1110	1	0	0	1	0	4874	0.24497	0.610888	0	1	0	8.69565	52.1739	-0.0546	0.1067	0.6006	0.0995	-0.5235	-0.228	-0.6289	-0.0772	-0.2378	0.0062	-0.7219	-0.7054	-0.1541	-0.5595	0.053	-0.2715	0.509	-0.2888	-0.2331	-0.0463	-0.2196	-0.1958	-0.2569
ENSG00000236009	RP11-293F5.1	processed_transcript	1	P	p36.12	21742391			Y		1110	1	0	0	1	0	4874	0.24497	0.610888	0	1	0	8.69565	52.1739	-0.0546	0.1067	0.6006	0.0995	-0.5235	-0.228	-0.6289	-0.0772	-0.2378	0.0062	-0.7219	-0.7054	-0.1541	-0.5595	0.053	-0.2715	0.509	-0.2888	-0.2331	-0.0463	-0.2196	-0.1958	-0.2569
ENSG00000227001	RP11-293F5.2	pseudogene	1	P	p36.12	21751118			Y		1110	1	0	0	1	0	4874	0.24497	0.610888	0	1	0	8.69565	52.1739	-0.0546	0.1067	0.6006	0.0995	-0.5235	-0.228	-0.6289	-0.0772	-0.2378	0.0062	-0.7219	-0.7054	-0.1541	-0.5595	0.053	-0.2715	0.509	-0.2888	-0.2331	-0.0463	-0.2196	-0.1958	-0.2569
ENSG00000187952	HS6ST1P1	pseudogene	1	P	p36.12	21754795			Y		1110	1	0	0	1	0	4874	0.24497	0.610888	0	1	0	8.69565	52.1739	-0.0546	0.1067	0.6006	0.0995	-0.5235	-0.228	-0.6289	-0.0772	-0.2378	0.0062	-0.7219	-0.7054	-0.1541	-0.5595	0.053	-0.2715	0.509	-0.2888	-0.2331	-0.0463	-0.2196	-0.1958	-0.2569
ENSG00000186543	RP11-293F5.4	pseudogene	1	P	p36.12	21760811			Y		1110	1	0	0	1	0	4874	0.24497	0.610888	0	1	0	8.69565	52.1739	-0.0546	0.1067	0.6006	0.0995	-0.5235	-0.228	-0.6289	-0.0772	-0.2378	0.0062	-0.7219	-0.7054	-0.1541	-0.5595	0.053	-0.2715	0.509	-0.2888	-0.2331	-0.0463	-0.2196	-0.1958	-0.2569
ENSG00000142794	NBPF3	protein_coding	1	P	p36.12	21766624			Y		1110	1	0	0	1	0	4874	0.24497	0.610888	0	1	0	8.69565	52.1739	-0.0546	0.1067	0.6006	0.0995	-0.5235	-0.228	-0.6289	-0.0772	-0.2378	0.0062	-0.7219	-0.7054	-0.1541	-0.5595	0.053	-0.2715	0.509	-0.2888	-0.2331	-0.0463	-0.2196	-0.1958	-0.2569
ENSG00000176378	RP11-293F5.6	pseudogene	1	P	p36.12	21786155			Y		1110	1	0	0	1	0	4874	0.24497	0.610888	0	1	0	8.69565	52.1739	-0.0546	0.1067	0.6006	0.0995	-0.5235	-0.228	-0.6289	-0.0772	-0.2378	0.0062	-0.7219	-0.7054	-0.1541	-0.5595	0.053	-0.2715	0.509	-0.2888	-0.2331	-0.0463	-0.2196	-0.1958	-0.2569
ENSG00000162551	ALPL	protein_coding	1	P	p36.12	21835865			Y		1110	1	0	0	1	0	4874	0.24497	0.610888	0	1	0	8.69565	52.1739	-0.0546	0.1067	0.6006	0.0995	-0.5235	-0.228	-0.6289	-0.0772	-0.2378	0.0062	-0.7219	-0.7054	-0.1541	-0.5595	0.053	-0.2715	0.509	-0.2888	-0.2331	-0.0463	-0.2196	-0.1958	-0.2569
ENSG00000233431	RP11-63N8.3	processed_transcript	1	P	p36.12	21912965			Y		1110	1	0	0	1	0	4874	0.24497	0.610888	0	1	0	8.69565	52.1739	-0.0546	0.1067	0.6006	0.0995	-0.5235	-0.228	-0.6289	-0.0772	-0.2378	0.0062	-0.7219	-0.7054	-0.1541	-0.5595	0.053	-0.2715	0.509	-0.2888	-0.2331	-0.0463	-0.2196	-0.1958	-0.2569
ENSG00000221781	AL359815.1	miRNA	1	P	p36.12	21918904			Y		1110	1	0	0	1	0	4874	0.24497	0.610888	0	1	0	8.69565	52.1739	-0.0546	0.1067	0.6006	0.0995	-0.5235	-0.228	-0.6289	-0.0772	-0.2378	0.0062	-0.7219	-0.7054	-0.1541	-0.5595	0.053	-0.2715	0.509	-0.2888	-0.2331	-0.0463	-0.2196	-0.1958	-0.2569
ENSG00000076864	RAP1GAP	protein_coding	1	P	p36.12	21922708			Y		1110	1	0	0	1	0	4874	0.24497	0.610888	0	1	0	8.69565	52.1739	-0.0546	0.1067	0.6006	0.0995	-0.5235	-0.228	-0.6289	-0.0772	-0.2378	0.0062	-0.7219	-0.7054	-0.1541	-0.5595	0.053	-0.2715	0.509	-0.2888	-0.2331	-0.0463	-0.2196	-0.1958	-0.2569
ENSG00000090686	USP48	protein_coding	1	P	p36.12	22004791			Y		1110	1	0	0	1	0	4874	0.24497	0.610888	0	1	0	8.69565	52.1739	-0.0546	0.1067	0.6006	0.0995	-0.5235	-0.228	-0.6289	-0.0772	-0.2378	0.0062	-0.7219	-0.7054	-0.1541	-0.5595	0.053	-0.2715	0.509	-0.2888	-0.2331	-0.0463	-0.2196	-0.1958	-0.2569
ENSG00000231978	RP11-132G19.3	pseudogene	1	P	p36.12	22094762			Y		1110	1	0	0	1	0	4874	0.24497	0.610888	0	1	0	8.69565	52.1739	-0.0546	0.1067	0.6006	0.0995	-0.5235	-0.228	-0.6289	-0.0772	-0.2378	0.0062	-0.7219	-0.7054	-0.1541	-0.5595	0.053	-0.2715	0.509	-0.2888	-0.2331	-0.0463	-0.2196	-0.1958	-0.2569
ENSG00000187942	LDLRAD2	protein_coding	1	P	p36.12	22138758			Y		1110	1	0	0	1	0	4874	0.24497	0.610888	0	1	0	8.69565	52.1739	-0.0546	0.1067	0.6006	0.0995	-0.5235	-0.228	-0.6289	-0.0772	-0.2378	0.0062	-0.7219	-0.7054	-0.1541	-0.5595	0.053	-0.2715	0.509	-0.2888	-0.2331	-0.0463	-0.2196	-0.1958	-0.2569
ENSG00000142798	HSPG2	protein_coding	1	P	p36.12	22148738			Y		1110	1	0	0	1	0	4874	0.24497	0.610888	0	1	0	8.69565	52.1739	-0.0546	0.1067	0.6006	0.0995	-0.5235	-0.228	-0.6289	-0.0772	-0.2378	0.0062	-0.7219	-0.7054	-0.1541	-0.5595	0.053	-0.2715	0.509	-0.2888	-0.2331	-0.0463	-0.2196	-0.1958	-0.2569
ENSG00000232037	RP11-26H16.1	pseudogene	1	P	p36.12	22234591			Y		1110	1	0	0	1	0	4874	0.24497	0.610888	0	1	0	8.69565	52.1739	-0.0546	0.1067	0.6006	0.0995	-0.5235	-0.228	-0.6289	-0.0772	-0.2378	0.0062	-0.7219	-0.7054	-0.1541	-0.5595	0.053	-0.2715	0.509	-0.2888	-0.2331	-0.0463	-0.2196	-0.1958	-0.2569
ENSG00000219073	CELA3B	protein_coding	1	P	p36.12	22303514			Y		1110	1	0	0	1	0	4874	0.24497	0.610888	0	1	0	8.69565	52.1739	-0.0546	0.1067	0.6006	0.0995	-0.5235	-0.228	-0.6289	-0.0772	-0.2378	0.0062	-0.7219	-0.7054	-0.1541	-0.5595	0.053	-0.2715	0.509	-0.2888	-0.2331	-0.0463	-0.2196	-0.1958	-0.2569
ENSG00000241329	AL590556.1	scRNA_pseudogene	1	P	p36.12	22313974			Y		1110	1	0	0	1	0	4874	0.24497	0.610888	0	1	0	8.69565	52.1739	-0.0546	0.1067	0.6006	0.0995	-0.5235	-0.228	-0.6289	-0.0772	-0.2378	0.0062	-0.7219	-0.7054	-0.1541	-0.5595	0.053	-0.2715	0.509	-0.2888	-0.2331	-0.0463	-0.2196	-0.1958	-0.2569
ENSG00000201919	U6.318	snRNA	1	P	p36.12	22314309			Y		1110	1	0	0	1	0	4874	0.24497	0.610888	0	1	0	8.69565	52.1739	-0.0546	0.1067	0.6006	0.0995	-0.5235	-0.228	-0.6289	-0.0772	-0.2378	0.0062	-0.7219	-0.7054	-0.1541	-0.5595	0.053	-0.2715	0.509	-0.2888	-0.2331	-0.0463	-0.2196	-0.1958	-0.2569
ENSG00000142789	CELA3A	protein_coding	1	P	p36.12	22328149			Y		1110	1	0	0	1	0	4874	0.24497	0.610888	0	1	0	8.69565	52.1739	-0.0546	0.1067	0.6006	0.0995	-0.5235	-0.228	-0.6289	-0.0772	-0.2378	0.0062	-0.7219	-0.7054	-0.1541	-0.5595	0.053	-0.2715	0.509	-0.2888	-0.2331	-0.0463	-0.2196	-0.1958	-0.2569
ENSG00000243734	AL590556.2	scRNA_pseudogene	1	P	p36.12	22337143			Y		1110	1	0	0	1	0	4874	0.24497	0.610888	0	1	0	8.69565	52.1739	-0.0546	0.1067	0.6006	0.0995	-0.5235	-0.228	-0.6289	-0.0772	-0.2378	0.0062	-0.7219	-0.7054	-0.1541	-0.5595	0.053	-0.2715	0.509	-0.2888	-0.2331	-0.0463	-0.2196	-0.1958	-0.2569
ENSG00000201273	U6.249	snRNA	1	P	p36.12	22337478			Y		1110	1	0	0	1	0	4874	0.24497	0.610888	0	1	0	8.69565	52.1739	-0.0546	0.1067	0.6006	0.0995	-0.5235	-0.228	-0.6289	-0.0772	-0.2378	0.0062	-0.7219	-0.7054	-0.1541	-0.5595	0.053	-0.2715	0.509	-0.2888	-0.2331	-0.0463	-0.2196	-0.1958	-0.2569
ENSG00000228397	RP1-224A6.3	processed_transcript	1	P	p36.12	22350487			Y		1110	1	0	0	1	0	4874	0.24497	0.610888	0	1	0	8.69565	52.1739	-0.0546	0.1067	0.6006	0.0995	-0.5235	-0.228	-0.6289	-0.0772	-0.2378	0.0062	-0.7219	-0.7054	-0.1541	-0.5595	0.053	-0.2715	0.509	-0.2888	-0.2331	-0.0463	-0.2196	-0.1958	-0.2569
ENSG00000218510	RP1-224A6.4	processed_transcript	1	P	p36.12	22351681			Y		1110	1	0	0	1	0	4874	0.24497	0.610888	0	1	0	8.69565	52.1739	-0.0546	0.1067	0.6006	0.0995	-0.5235	-0.228	-0.6289	-0.0772	-0.2378	0.0062	-0.7219	-0.7054	-0.1541	-0.5595	0.053	-0.2715	0.509	-0.2888	-0.2331	-0.0463	-0.2196	-0.1958	-0.2569
ENSG00000070831	CDC42	protein_coding	1	P	p36.12	22379120			Y		1110	1	0	0	1	0	4874	0.24497	0.610888	0	1	0	8.69565	52.1739	-0.0546	0.1067	0.6006	0.0995	-0.5235	-0.228	-0.6289	-0.0772	-0.2378	0.0062	-0.7219	-0.7054	-0.1541	-0.5595	0.053	-0.2715	0.509	-0.2888	-0.2331	-0.0463	-0.2196	-0.1958	-0.2569
ENSG00000230068	RP1-224A6.6	processed_transcript	1	P	p36.12	22385690			Y		1110	1	0	0	1	0	4874	0.24497	0.610888	0	1	0	8.69565	52.1739	-0.0546	0.1067	0.6006	0.0995	-0.5235	-0.228	-0.6289	-0.0772	-0.2378	0.0062	-0.7219	-0.7054	-0.1541	-0.5595	0.053	-0.2715	0.509	-0.2888	-0.2331	-0.0463	-0.2196	-0.1958	-0.2569
ENSG00000162552	WNT4	protein_coding	1	P	p36.12	22446461			Y		1110	1	0	0	1	0	4874	0.24497	0.610888	0	1	0	8.69565	52.1739	-0.0546	0.1067	0.6006	0.0995	-0.5235	-0.228	-0.6289	-0.0772	-0.2378	0.0062	-0.7219	-0.7054	-0.1541	-0.5595	0.053	-0.2715	0.509	-0.2888	-0.2331	-0.0463	-0.2196	-0.1958	-0.2569
ENSG00000234397	RP11-415K20.1	pseudogene	1	P	p36.12	22649333			Y		1110	1	0	0	1	0	4874	0.24497	0.610888	0	1	0	8.69565	52.1739	-0.0546	0.1067	0.6006	0.0995	-0.5235	-0.228	-0.6289	-0.0772	-0.2378	0.0062	-0.7219	-0.7054	-0.1541	-0.5595	0.053	-0.2715	0.509	-0.2888	-0.2331	-0.0463	-0.2196	-0.1958	-0.2569
ENSG00000184677	ZBTB40	protein_coding	1	P	p36.12	22778344			Y		1110	1	0	0	1	0	4874	0.24497	0.610888	0	1	0	8.69565	52.1739	-0.0546	0.1067	0.6006	0.0995	-0.5235	-0.228	-0.6289	-0.0772	-0.2378	0.0062	-0.7219	-0.7054	-0.1541	-0.5595	0.053	-0.2715	0.509	-0.2888	-0.2331	-0.0463	-0.2196	-0.1958	-0.2569
ENSG00000237200	RP1-61A9.4	processed_transcript	1	P	p36.12	22843967			Y		1110	1	0	0	1	0	4874	0.24497	0.610888	0	1	0	8.69565	52.1739	-0.0546	0.1067	0.6006	0.0995	-0.5235	-0.228	-0.6289	-0.0772	-0.2378	0.0062	-0.7219	-0.7054	-0.1541	-0.5595	0.053	-0.2715	0.509	-0.2888	-0.2331	-0.0463	-0.2196	-0.1958	-0.2569
ENSG00000070886	EPHA8	protein_coding	1	P	p36.12	22890057			Y		1110	1	0	0	1	0	4874	0.24497	0.610888	0	1	0	8.69565	52.1739	-0.0546	0.1067	0.6006	0.0995	-0.5235	-0.228	-0.6289	-0.0772	-0.2378	0.0062	-0.7219	-0.7054	-0.1541	-0.5595	0.053	-0.2715	0.509	-0.2888	-0.2331	-0.0463	-0.2196	-0.1958	-0.2569
ENSG00000173372	C1QA	protein_coding	1	P	p36.12	22962999			Y		1110	1	0	0	1	0	4874	0.24497	0.610888	0	1	0	8.69565	52.1739	-0.0546	0.1067	0.6006	0.0995	-0.5235	-0.228	-0.6289	-0.0772	-0.2378	0.0062	-0.7219	-0.7054	-0.1541	-0.5595	0.053	-0.2715	0.509	-0.2888	-0.2331	-0.0463	-0.2196	-0.1958	-0.2569
ENSG00000159189	C1QC	protein_coding	1	P	p36.12	22970123			Y		1110	1	0	0	1	0	4874	0.24497	0.610888	0	1	0	8.69565	52.1739	-0.0546	0.1067	0.6006	0.0995	-0.5235	-0.228	-0.6289	-0.0772	-0.2378	0.0062	-0.7219	-0.7054	-0.1541	-0.5595	0.053	-0.2715	0.509	-0.2888	-0.2331	-0.0463	-0.2196	-0.1958	-0.2569
ENSG00000173369	C1QB	protein_coding	1	P	p36.12	22979255			Y		1110	1	0	0	1	0	4874	0.24497	0.610888	0	1	0	8.69565	52.1739	-0.0546	0.1067	0.6006	0.0995	-0.5235	-0.228	-0.6289	-0.0772	-0.2378	0.0062	-0.7219	-0.7054	-0.1541	-0.5595	0.053	-0.2715	0.509	-0.2888	-0.2331	-0.0463	-0.2196	-0.1958	-0.2569
ENSG00000133216	EPHB2	protein_coding	1	P	p36.12	23037458			Y		1110	1	0	0	1	0	4874	0.24497	0.610888	0	1	0	8.69565	52.1739	-0.0546	0.1067	0.6006	0.0995	-0.5235	-0.228	-0.6289	-0.0772	-0.2378	0.0062	-0.7219	-0.7054	-0.1541	-0.5595	0.053	-0.2715	0.509	-0.2888	-0.2331	-0.0463	-0.2196	-0.1958	-0.2569
ENSG00000216157	AL611946.1	miRNA	1	P	p36.12	23075310			Y		1110	1	0	0	1	0	4874	0.24497	0.610888	0	1	0	8.69565	52.1739	-0.0546	0.1067	0.6006	0.0995	-0.5235	-0.228	-0.6289	-0.0772	-0.2378	0.0062	-0.7219	-0.7054	-0.1541	-0.5595	0.053	-0.2715	0.509	-0.2888	-0.2331	-0.0463	-0.2196	-0.1958	-0.2569
ENSG00000225952	RP11-69E9.1	processed_transcript	1	P	p36.12	23162206			Y		1110	1	0	0	1	0	4874	0.24497	0.610888	0	1	0	8.69565	52.1739	-0.0546	0.1067	0.6006	0.0995	-0.5235	-0.228	-0.6289	-0.0772	-0.2378	0.0062	-0.7219	-0.7054	-0.1541	-0.5595	0.053	-0.2715	0.509	-0.2888	-0.2331	-0.0463	-0.2196	-0.1958	-0.2569
ENSG00000215906	LACTBL1	protein_coding	1	P	p36.12	23280239			Y		1110	1	0	0	1	0	4874	0.24497	0.610888	0	1	0	8.69565	52.1739	-0.0546	0.1067	0.6006	0.0995	-0.5235	-0.228	-0.6289	-0.0772	-0.2378	0.0062	-0.7219	-0.7054	-0.1541	-0.5595	0.053	-0.2715	0.509	-0.2888	-0.2331	-0.0463	-0.2196	-0.1958	-0.2569
ENSG00000227868	RP4-805N21.1	processed_transcript	1	P	p36.12	23337327			Y		1110	1	0	0	1	0	4874	0.24497	0.610888	0	1	0	8.69565	52.1739	-0.0546	0.1067	0.6006	0.0995	-0.5235	-0.228	-0.6289	-0.0772	-0.2378	0.0062	-0.7219	-0.7054	-0.1541	-0.5595	0.053	-0.2715	0.509	-0.2888	-0.2331	-0.0463	-0.2196	-0.1958	-0.2569
ENSG00000004487	KDM1A	protein_coding	1	P	p36.12	23345941			Y		1110	1	0	0	1	0	4874	0.24497	0.610888	0	1	0	8.69565	52.1739	-0.0546	0.1067	0.6006	0.0995	-0.5235	-0.228	-0.6289	-0.0772	-0.2378	0.0062	-0.7219	-0.7054	-0.1541	-0.5595	0.053	-0.2715	0.509	-0.2888	-0.2331	-0.0463	-0.2196	-0.1958	-0.2569
ENSG00000240553	RP1-184J9.2	processed_transcript	1	P	p36.12	23346640			Y		1110	1	0	0	1	0	4874	0.24497	0.610888	0	1	0	8.69565	52.1739	-0.0546	0.1067	0.6006	0.0995	-0.5235	-0.228	-0.6289	-0.0772	-0.2378	0.0062	-0.7219	-0.7054	-0.1541	-0.5595	0.053	-0.2715	0.509	-0.2888	-0.2331	-0.0463	-0.2196	-0.1958	-0.2569
ENSG00000169641	LUZP1	protein_coding	1	P	p36.12	23410516			Y		1110	1	0	0	1	0	4874	0.24497	0.610888	0	1	0	8.69565	52.1739	-0.0546	0.1067	0.6006	0.0995	-0.5235	-0.228	-0.6289	-0.0772	-0.2378	0.0062	-0.7219	-0.7054	-0.1541	-0.5595	0.053	-0.2715	0.509	-0.2888	-0.2331	-0.0463	-0.2196	-0.1958	-0.2569
ENSG00000229010	RP5-979D14.1	pseudogene	1	P	p36.12	23466818			Y		1110	1	0	0	1	0	4874	0.24497	0.610888	0	1	0	8.69565	52.1739	-0.0546	0.1067	0.6006	0.0995	-0.5235	-0.228	-0.6289	-0.0772	-0.2378	0.0062	-0.7219	-0.7054	-0.1541	-0.5595	0.053	-0.2715	0.509	-0.2888	-0.2331	-0.0463	-0.2196	-0.1958	-0.2569
ENSG00000206935	U6.521	snRNA	1	P	p36.12	23489197			Y		1110	1	0	0	1	0	4874	0.24497	0.610888	0	1	0	8.69565	52.1739	-0.0546	0.1067	0.6006	0.0995	-0.5235	-0.228	-0.6289	-0.0772	-0.2378	0.0062	-0.7219	-0.7054	-0.1541	-0.5595	0.053	-0.2715	0.509	-0.2888	-0.2331	-0.0463	-0.2196	-0.1958	-0.2569
ENSG00000252578	U6.1192	snRNA	1	P	p36.12	23490446			Y		1110	1	0	0	1	0	4874	0.24497	0.610888	0	1	0	8.69565	52.1739	-0.0546	0.1067	0.6006	0.0995	-0.5235	-0.228	-0.6289	-0.0772	-0.2378	0.0062	-0.7219	-0.7054	-0.1541	-0.5595	0.053	-0.2715	0.509	-0.2888	-0.2331	-0.0463	-0.2196	-0.1958	-0.2569
ENSG00000179546	HTR1D	protein_coding	1	P	p36.12	23516993			Y		1110	1	0	0	1	0	4874	0.24497	0.610888	0	1	0	8.69565	52.1739	-0.0546	0.1067	0.6006	0.0995	-0.5235	-0.228	-0.6289	-0.0772	-0.2378	0.0062	-0.7219	-0.7054	-0.1541	-0.5595	0.053	-0.2715	0.509	-0.2888	-0.2331	-0.0463	-0.2196	-0.1958	-0.2569
ENSG00000215381	RP5-1057J7.1	pseudogene	1	P	p36.12	23571249			Y		1110	1	0	0	1	0	4874	0.24497	0.610888	0	1	0	8.69565	52.1739	-0.0546	0.1067	0.6006	0.0995	-0.5235	-0.228	-0.6289	-0.0772	-0.2378	0.0062	-0.7219	-0.7054	-0.1541	-0.5595	0.053	-0.2715	0.509	-0.2888	-0.2331	-0.0463	-0.2196	-0.1958	-0.2569
ENSG00000125944	HNRNPR	protein_coding	1	P	p36.12	23630264			Y		1110	1	0	0	1	0	4874	0.24497	0.610888	0	1	0	8.69565	52.1739	-0.0546	0.1067	0.6006	0.0995	-0.5235	-0.228	-0.6289	-0.0772	-0.2378	0.0062	-0.7219	-0.7054	-0.1541	-0.5595	0.053	-0.2715	0.509	-0.2888	-0.2331	-0.0463	-0.2196	-0.1958	-0.2569
ENSG00000125945	ZNF436	protein_coding	1	P	p36.12	23685941			Y		1110	1	0	0	1	0	4874	0.24497	0.610888	0	1	0	8.69565	52.1739	-0.0546	0.1067	0.6006	0.0995	-0.5235	-0.228	-0.6289	-0.0772	-0.2378	0.0062	-0.7219	-0.7054	-0.1541	-0.5595	0.053	-0.2715	0.509	-0.2888	-0.2331	-0.0463	-0.2196	-0.1958	-0.2569
ENSG00000187251	AL109936.1	processed_transcript	1	P	p36.12	23695464			Y		1110	1	0	0	1	0	4874	0.24497	0.610888	0	1	0	8.69565	52.1739	-0.0546	0.1067	0.6006	0.0995	-0.5235	-0.228	-0.6289	-0.0772	-0.2378	0.0062	-0.7219	-0.7054	-0.1541	-0.5595	0.053	-0.2715	0.509	-0.2888	-0.2331	-0.0463	-0.2196	-0.1958	-0.2569
ENSG00000249087	C1orf213	protein_coding	1	P	p36.12	23695490			Y		1110	1	0	0	1	0	4874	0.24497	0.610888	0	1	0	8.69565	52.1739	-0.0546	0.1067	0.6006	0.0995	-0.5235	-0.228	-0.6289	-0.0772	-0.2378	0.0062	-0.7219	-0.7054	-0.1541	-0.5595	0.053	-0.2715	0.509	-0.2888	-0.2331	-0.0463	-0.2196	-0.1958	-0.2569
ENSG00000201405	Y_RNA.285	misc_RNA	1	P	p36.12	23696747			Y		1110	1	0	0	1	0	4874	0.24497	0.610888	0	1	0	8.69565	52.1739	-0.0546	0.1067	0.6006	0.0995	-0.5235	-0.228	-0.6289	-0.0772	-0.2378	0.0062	-0.7219	-0.7054	-0.1541	-0.5595	0.053	-0.2715	0.509	-0.2888	-0.2331	-0.0463	-0.2196	-0.1958	-0.2569
ENSG00000204219	TCEA3	protein_coding	1	P	p36.12	23706923			Y		1110	1	0	0	1	0	4874	0.24497	0.610888	0	1	0	8.69565	52.1739	-0.0546	0.1067	0.6006	0.0995	-0.5235	-0.228	-0.6289	-0.0772	-0.2378	0.0062	-0.7219	-0.7054	-0.1541	-0.5595	0.053	-0.2715	0.509	-0.2888	-0.2331	-0.0463	-0.2196	-0.1958	-0.2569
ENSG00000232482	RP4-654C18.1	pseudogene	1	P	p36.12	23737325			Y		1110	1	0	0	1	0	4874	0.24497	0.610888	0	1	0	8.69565	52.1739	-0.0546	0.1067	0.6006	0.0995	-0.5235	-0.228	-0.6289	-0.0772	-0.2378	0.0062	-0.7219	-0.7054	-0.1541	-0.5595	0.053	-0.2715	0.509	-0.2888	-0.2331	-0.0463	-0.2196	-0.1958	-0.2569
ENSG00000088280	ASAP3	protein_coding	1	P	p36.12	23755055			Y		1110	1	0	0	1	0	4874	0.24497	0.610888	0	1	0	8.69565	52.1739	-0.0546	0.1067	0.6006	0.0995	-0.5235	-0.228	-0.6289	-0.0772	-0.2378	0.0062	-0.7219	-0.7054	-0.1541	-0.5595	0.053	-0.2715	0.509	-0.2888	-0.2331	-0.0463	-0.2196	-0.1958	-0.2569
ENSG00000203345	AL021154.3	pseudogene	1	P	p36.12	23819217			Y		1110	1	0	0	1	0	4874	0.24497	0.610888	0	1	0	8.69565	52.1739	-0.0546	0.1067	0.6006	0.0995	-0.5235	-0.228	-0.6289	-0.0772	-0.2378	0.0062	-0.7219	-0.7054	-0.1541	-0.5595	0.053	-0.2715	0.509	-0.2888	-0.2331	-0.0463	-0.2196	-0.1958	-0.2569
ENSG00000007968	E2F2	protein_coding	1	P	p36.12	23832922			Y		1110	1	0	0	1	0	4874	0.24497	0.610888	0	1	0	8.69565	52.1739	-0.0546	0.1067	0.6006	0.0995	-0.5235	-0.228	-0.6289	-0.0772	-0.2378	0.0062	-0.7219	-0.7054	-0.1541	-0.5595	0.053	-0.2715	0.509	-0.2888	-0.2331	-0.0463	-0.2196	-0.1958	-0.2569
ENSG00000203344	AL021154.2	pseudogene	1	P	p36.12	23839416			Y		1110	1	0	0	1	0	4874	0.24497	0.610888	0	1	0	8.69565	52.1739	-0.0546	0.1067	0.6006	0.0995	-0.5235	-0.228	-0.6289	-0.0772	-0.2378	0.0062	-0.7219	-0.7054	-0.1541	-0.5595	0.053	-0.2715	0.509	-0.2888	-0.2331	-0.0463	-0.2196	-0.1958	-0.2569
ENSG00000247196	AL021154.4	lincRNA	1	P	p36.12	23848422			Y		1110	1	0	0	1	0	4874	0.24497	0.610888	0	1	0	8.69565	52.1739	-0.0546	0.1067	0.6006	0.0995	-0.5235	-0.228	-0.6289	-0.0772	-0.2378	0.0062	-0.7219	-0.7054	-0.1541	-0.5595	0.053	-0.2715	0.509	-0.2888	-0.2331	-0.0463	-0.2196	-0.1958	-0.2569
ENSG00000203343	AL021154.1	pseudogene	1	P	p36.12	23850312			Y		1110	1	0	0	1	0	4874	0.24497	0.610888	0	1	0	8.69565	52.1739	-0.0546	0.1067	0.6006	0.0995	-0.5235	-0.228	-0.6289	-0.0772	-0.2378	0.0062	-0.7219	-0.7054	-0.1541	-0.5595	0.053	-0.2715	0.509	-0.2888	-0.2331	-0.0463	-0.2196	-0.1958	-0.2569
ENSG00000235052	RP1-150O5.3	processed_transcript	1	P	p36.12	23875630			Y		1110	1	0	0	1	0	4874	0.24497	0.610888	0	1	0	8.69565	52.1739	-0.0546	0.1067	0.6006	0.0995	-0.5235	-0.228	-0.6289	-0.0772	-0.2378	0.0062	-0.7219	-0.7054	-0.1541	-0.5595	0.053	-0.2715	0.509	-0.2888	-0.2331	-0.0463	-0.2196	-0.1958	-0.2569
ENSG00000117318	ID3	protein_coding	1	P	p36.12	23884409			Y		1110	1	0	0	1	0	4874	0.24497	0.610888	0	1	0	8.69565	52.1739	-0.0546	0.1067	0.6006	0.0995	-0.5235	-0.228	-0.6289	-0.0772	-0.2378	0.0062	-0.7219	-0.7054	-0.1541	-0.5595	0.053	-0.2715	0.509	-0.2888	-0.2331	-0.0463	-0.2196	-0.1958	-0.2569
ENSG00000197880	MDS2	protein_coding	1	P	p36.11	23907985			Y		1110	1	0	0	1	0	4874	0.24497	0.610888	0	1	0	8.69565	52.1739	-0.0546	0.1067	0.6006	0.0995	-0.5235	-0.228	-0.6289	-0.0772	-0.2378	0.0062	-0.7219	-0.7054	-0.1541	-0.5595	0.053	-0.2715	0.509	-0.2888	-0.2331	-0.0463	-0.2196	-0.1958	-0.2569
ENSG00000247296	AL451000.1	lincRNA	1	P	p36.11	23940283			Y		1110	1	0	0	1	0	4874	0.24497	0.610888	0	1	0	8.69565	52.1739	-0.0546	0.1067	0.6006	0.0995	-0.5235	-0.228	-0.6289	-0.0772	-0.2378	0.0062	-0.7219	-0.7054	-0.1541	-0.5595	0.053	-0.2715	0.509	-0.2888	-0.2331	-0.0463	-0.2196	-0.1958	-0.2569
ENSG00000229239	RP11-223J15.2	pseudogene	1	P	p36.11	23996784			Y		1110	1	0	0	1	0	4874	0.24497	0.610888	0	1	0	8.69565	52.1739	-0.0546	0.1067	0.6006	0.0995	-0.5235	-0.228	-0.6289	-0.0772	-0.2378	0.0062	-0.7219	-0.7054	-0.1541	-0.5595	0.053	-0.2715	0.509	-0.2888	-0.2331	-0.0463	-0.2196	-0.1958	-0.2569
ENSG00000142676	RPL11	protein_coding	1	P	p36.11	24018269			Y		1110	1	0	0	1	0	4874	0.24497	0.610888	0	1	0	8.69565	52.1739	-0.0546	0.1067	0.6006	0.0995	-0.5235	-0.228	-0.6289	-0.0772	-0.2378	0.0062	-0.7219	-0.7054	-0.1541	-0.5595	0.053	-0.2715	0.509	-0.2888	-0.2331	-0.0463	-0.2196	-0.1958	-0.2569
ENSG00000203589	RP5-886K2.1	pseudogene	1	P	p36.11	24032291			Y		1110	1	0	0	1	0	4874	0.24497	0.610888	0	1	0	8.69565	52.1739	-0.0546	0.1067	0.6006	0.0995	-0.5235	-0.228	-0.6289	-0.0772	-0.2378	0.0062	-0.7219	-0.7054	-0.1541	-0.5595	0.053	-0.2715	0.509	-0.2888	-0.2331	-0.0463	-0.2196	-0.1958	-0.2569
ENSG00000244609	AL031295.1	scRNA_pseudogene	1	P	p36.11	24063099			Y		1110	1	0	0	1	0	4874	0.24497	0.610888	0	1	0	8.69565	52.1739	-0.0546	0.1067	0.6006	0.0995	-0.5235	-0.228	-0.6289	-0.0772	-0.2378	0.0062	-0.7219	-0.7054	-0.1541	-0.5595	0.053	-0.2715	0.509	-0.2888	-0.2331	-0.0463	-0.2196	-0.1958	-0.2569
ENSG00000011007	TCEB3	protein_coding	1	P	p36.11	24069645			Y		1110	1	0	0	1	0	4874	0.24497	0.610888	0	1	0	8.69565	52.1739	-0.0546	0.1067	0.6006	0.0995	-0.5235	-0.228	-0.6289	-0.0772	-0.2378	0.0062	-0.7219	-0.7054	-0.1541	-0.5595	0.053	-0.2715	0.509	-0.2888	-0.2331	-0.0463	-0.2196	-0.1958	-0.2569
ENSG00000236810	RP5-886K2.3	processed_transcript	1	P	p36.11	24086872			Y		1110	1	0	0	1	0	4874	0.24497	0.610888	0	1	0	8.69565	52.1739	-0.0546	0.1067	0.6006	0.0995	-0.5235	-0.228	-0.6289	-0.0772	-0.2378	0.0062	-0.7219	-0.7054	-0.1541	-0.5595	0.053	-0.2715	0.509	-0.2888	-0.2331	-0.0463	-0.2196	-0.1958	-0.2569
ENSG00000057757	C1orf128	protein_coding	1	P	p36.11	24104895			Y		1110	1	0	0	1	0	4874	0.24497	0.610888	0	1	0	8.69565	52.1739	-0.0546	0.1067	0.6006	0.0995	-0.5235	-0.228	-0.6289	-0.0772	-0.2378	0.0062	-0.7219	-0.7054	-0.1541	-0.5595	0.053	-0.2715	0.509	-0.2888	-0.2331	-0.0463	-0.2196	-0.1958	-0.2569
ENSG00000011009	LYPLA2	protein_coding	1	P	p36.11	24117460			Y		1110	1	0	0	1	0	4874	0.24497	0.610888	0	1	0	8.69565	52.1739	-0.0546	0.1067	0.6006	0.0995	-0.5235	-0.228	-0.6289	-0.0772	-0.2378	0.0062	-0.7219	-0.7054	-0.1541	-0.5595	0.053	-0.2715	0.509	-0.2888	-0.2331	-0.0463	-0.2196	-0.1958	-0.2569
ENSG00000117308	GALE	protein_coding	1	P	p36.11	24122089			Y		1110	1	0	0	1	0	4874	0.24497	0.610888	0	1	0	8.69565	52.1739	-0.0546	0.1067	0.6006	0.0995	-0.5235	-0.228	-0.6289	-0.0772	-0.2378	0.0062	-0.7219	-0.7054	-0.1541	-0.5595	0.053	-0.2715	0.509	-0.2888	-0.2331	-0.0463	-0.2196	-0.1958	-0.2569
ENSG00000117305	HMGCL	protein_coding	1	P	p36.11	24128375			Y		1110	1	0	0	1	0	4874	0.24497	0.610888	0	1	0	8.69565	52.1739	-0.0546	0.1067	0.6006	0.0995	-0.5235	-0.228	-0.6289	-0.0772	-0.2378	0.0062	-0.7219	-0.7054	-0.1541	-0.5595	0.053	-0.2715	0.509	-0.2888	-0.2331	-0.0463	-0.2196	-0.1958	-0.2569
ENSG00000179163	FUCA1	protein_coding	1	P	p36.11	24171567			Y		1110	1	0	0	1	0	4874	0.24497	0.610888	0	1	0	8.69565	52.1739	-0.0546	0.1067	0.6006	0.0995	-0.5235	-0.228	-0.6289	-0.0772	-0.2378	0.0062	-0.7219	-0.7054	-0.1541	-0.5595	0.053	-0.2715	0.509	-0.2888	-0.2331	-0.0463	-0.2196	-0.1958	-0.2569
ENSG00000188822	CNR2	protein_coding	1	P	p36.11	24197016			Y		1110	1	0	0	1	0	4874	0.24497	0.610888	0	1	0	8.69565	52.1739	-0.0546	0.1067	0.6006	0.0995	-0.5235	-0.228	-0.6289	-0.0772	-0.2378	0.0062	-0.7219	-0.7054	-0.1541	-0.5595	0.053	-0.2715	0.509	-0.2888	-0.2331	-0.0463	-0.2196	-0.1958	-0.2569
ENSG00000238538	snoU13.122	snoRNA	1	P	p36.11	24208745			Y		1110	1	0	0	1	0	4874	0.24497	0.610888	0	1	0	8.69565	52.1739	-0.0546	0.1067	0.6006	0.0995	-0.5235	-0.228	-0.6289	-0.0772	-0.2378	0.0062	-0.7219	-0.7054	-0.1541	-0.5595	0.053	-0.2715	0.509	-0.2888	-0.2331	-0.0463	-0.2196	-0.1958	-0.2569
ENSG00000229106	RP11-4M23.2	pseudogene	1	P	p36.11	24227961			Y		1110	1	0	0	1	0	4874	0.24497	0.610888	0	1	0	8.69565	52.1739	-0.0546	0.1067	0.6006	0.0995	-0.5235	-0.228	-0.6289	-0.0772	-0.2378	0.0062	-0.7219	-0.7054	-0.1541	-0.5595	0.053	-0.2715	0.509	-0.2888	-0.2331	-0.0463	-0.2196	-0.1958	-0.2569
ENSG00000232557	RP11-4M23.3	processed_transcript	1	P	p36.11	24233601			Y		1110	1	0	0	1	0	4874	0.24497	0.610888	0	1	0	8.69565	52.1739	-0.0546	0.1067	0.6006	0.0995	-0.5235	-0.228	-0.6289	-0.0772	-0.2378	0.0062	-0.7219	-0.7054	-0.1541	-0.5595	0.053	-0.2715	0.509	-0.2888	-0.2331	-0.0463	-0.2196	-0.1958	-0.2569
ENSG00000230228	RP11-4M23.4	pseudogene	1	P	p36.11	24275505			Y		1110	1	0	0	1	0	4874	0.24497	0.610888	0	1	0	8.69565	52.1739	-0.0546	0.1067	0.6006	0.0995	-0.5235	-0.228	-0.6289	-0.0772	-0.2378	0.0062	-0.7219	-0.7054	-0.1541	-0.5595	0.053	-0.2715	0.509	-0.2888	-0.2331	-0.0463	-0.2196	-0.1958	-0.2569
ENSG00000189266	PNRC2	protein_coding	1	P	p36.11	24285599			Y		1110	1	0	0	1	0	4874	0.24497	0.610888	0	1	0	8.69565	52.1739	-0.0546	0.1067	0.6006	0.0995	-0.5235	-0.228	-0.6289	-0.0772	-0.2378	0.0062	-0.7219	-0.7054	-0.1541	-0.5595	0.053	-0.2715	0.509	-0.2888	-0.2331	-0.0463	-0.2196	-0.1958	-0.2569
ENSG00000188529	SRSF10	protein_coding	1	P	p36.11	24291294			Y		1110	1	0	0	1	0	4874	0.24497	0.610888	0	1	0	8.69565	52.1739	-0.0546	0.1067	0.6006	0.0995	-0.5235	-0.228	-0.6289	-0.0772	-0.2378	0.0062	-0.7219	-0.7054	-0.1541	-0.5595	0.053	-0.2715	0.509	-0.2888	-0.2331	-0.0463	-0.2196	-0.1958	-0.2569
ENSG00000215905	RP11-4M23.7	pseudogene	1	P	p36.11	24334371			Y		1110	1	0	0	1	0	4874	0.24497	0.610888	0	1	0	8.69565	52.1739	-0.0546	0.1067	0.6006	0.0995	-0.5235	-0.228	-0.6289	-0.0772	-0.2378	0.0062	-0.7219	-0.7054	-0.1541	-0.5595	0.053	-0.2715	0.509	-0.2888	-0.2331	-0.0463	-0.2196	-0.1958	-0.2569
ENSG00000225315	RP11-293P20.2	processed_transcript	1	P	p36.11	24367343			Y		1110	1	0	0	1	0	4874	0.24497	0.610888	0	1	0	8.69565	52.1739	-0.0546	0.1067	0.6006	0.0995	-0.5235	-0.228	-0.6289	-0.0772	-0.2378	0.0062	-0.7219	-0.7054	-0.1541	-0.5595	0.053	-0.2715	0.509	-0.2888	-0.2331	-0.0463	-0.2196	-0.1958	-0.2569
ENSG00000142661	MYOM3	protein_coding	1	P	p36.11	24382525			Y		1110	1	0	0	1	0	4874	0.24497	0.610888	0	1	0	8.69565	52.1739	-0.0546	0.1067	0.6006	0.0995	-0.5235	-0.228	-0.6289	-0.0772	-0.2378	0.0062	-0.7219	-0.7054	-0.1541	-0.5595	0.053	-0.2715	0.509	-0.2888	-0.2331	-0.0463	-0.2196	-0.1958	-0.2569
ENSG00000240284	RP11-293P20.3	processed_transcript	1	P	p36.11	24382586			Y		1110	1	0	0	1	0	4874	0.24497	0.610888	0	1	0	8.69565	52.1739	-0.0546	0.1067	0.6006	0.0995	-0.5235	-0.228	-0.6289	-0.0772	-0.2378	0.0062	-0.7219	-0.7054	-0.1541	-0.5595	0.053	-0.2715	0.509	-0.2888	-0.2331	-0.0463	-0.2196	-0.1958	-0.2569
ENSG00000230703	RP11-293P20.4	processed_transcript	1	P	p36.11	24393264			Y		1110	1	0	0	1	0	4874	0.24497	0.610888	0	1	0	8.69565	52.1739	-0.0546	0.1067	0.6006	0.0995	-0.5235	-0.228	-0.6289	-0.0772	-0.2378	0.0062	-0.7219	-0.7054	-0.1541	-0.5595	0.053	-0.2715	0.509	-0.2888	-0.2331	-0.0463	-0.2196	-0.1958	-0.2569
ENSG00000142677	IL22RA1	protein_coding	1	P	p36.11	24446261			Y		1110	1	0	0	1	0	4874	0.24497	0.610888	0	1	0	8.69565	52.1739	-0.0546	0.1067	0.6006	0.0995	-0.5235	-0.228	-0.6289	-0.0772	-0.2378	0.0062	-0.7219	-0.7054	-0.1541	-0.5595	0.053	-0.2715	0.509	-0.2888	-0.2331	-0.0463	-0.2196	-0.1958	-0.2569
ENSG00000185436	IL28RA	protein_coding	1	P	p36.11	24480647			Y		1110	1	0	0	1	0	4874	0.24497	0.610888	0	1	0	8.69565	52.1739	-0.0546	0.1067	0.6006	0.0995	-0.5235	-0.228	-0.6289	-0.0772	-0.2378	0.0062	-0.7219	-0.7054	-0.1541	-0.5595	0.053	-0.2715	0.509	-0.2888	-0.2331	-0.0463	-0.2196	-0.1958	-0.2569
ENSG00000230023	RP11-10N16.2	processed_transcript	1	P	p36.11	24526730			Y		1110	1	0	0	1	0	4874	0.24497	0.610888	0	1	0	8.69565	52.1739	-0.0546	0.1067	0.6006	0.0995	-0.5235	-0.228	-0.6289	-0.0772	-0.2378	0.0062	-0.7219	-0.7054	-0.1541	-0.5595	0.053	-0.2715	0.509	-0.2888	-0.2331	-0.0463	-0.2196	-0.1958	-0.2569
ENSG00000232298	RP11-10N16.3	processed_transcript	1	P	p36.11	24620477			Y		1110	1	0	0	1	0	4874	0.24497	0.610888	0	1	0	8.69565	52.1739	-0.0546	0.1067	0.6006	0.0995	-0.5235	-0.228	-0.6289	-0.0772	-0.2378	0.0062	-0.7219	-0.7054	-0.1541	-0.5595	0.053	-0.2715	0.509	-0.2888	-0.2331	-0.0463	-0.2196	-0.1958	-0.2569
ENSG00000158055	GRHL3	protein_coding	1	P	p36.11	24645812			Y		1110	1	0	0	1	0	4874	0.24497	0.610888	0	1	0	8.69565	52.1739	-0.0546	0.1067	0.6006	0.0995	-0.5235	-0.228	-0.6289	-0.0772	-0.2378	0.0062	-0.7219	-0.7054	-0.1541	-0.5595	0.053	-0.2715	0.509	-0.2888	-0.2331	-0.0463	-0.2196	-0.1958	-0.2569
ENSG00000001460	C1orf201	protein_coding	1	P	p36.11	24683489			Y		1110	1	0	0	1	0	4874	0.24497	0.610888	0	1	0	8.69565	52.1739	-0.0546	0.1067	0.6006	0.0995	-0.5235	-0.228	-0.6289	-0.0772	-0.2378	0.0062	-0.7219	-0.7054	-0.1541	-0.5595	0.053	-0.2715	0.509	-0.2888	-0.2331	-0.0463	-0.2196	-0.1958	-0.2569
ENSG00000001461	NIPAL3	protein_coding	1	P	p36.11	24742284			Y		1110	1	0	0	1	0	4874	0.24497	0.610888	0	1	0	8.69565	52.1739	-0.0546	0.1067	0.6006	0.0995	-0.5235	-0.228	-0.6289	-0.0772	-0.2378	0.0062	-0.7219	-0.7054	-0.1541	-0.5595	0.053	-0.2715	0.509	-0.2888	-0.2331	-0.0463	-0.2196	-0.1958	-0.2569
ENSG00000238757	AL031431.1	miRNA	1	P	p36.11	24796844			Y		1110	1	0	0	1	0	4874	0.24497	0.610888	0	1	0	8.69565	52.1739	-0.0546	0.1067	0.6006	0.0995	-0.5235	-0.228	-0.6289	-0.0772	-0.2378	0.0062	-0.7219	-0.7054	-0.1541	-0.5595	0.053	-0.2715	0.509	-0.2888	-0.2331	-0.0463	-0.2196	-0.1958	-0.2569
ENSG00000117602	RCAN3	protein_coding	1	P	p36.11	24829387			Y		1110	1	0	0	1	0	4874	0.24497	0.610888	0	1	0	8.69565	52.1739	-0.0546	0.1067	0.6006	0.0995	-0.5235	-0.228	-0.6289	-0.0772	-0.2378	0.0062	-0.7219	-0.7054	-0.1541	-0.5595	0.053	-0.2715	0.509	-0.2888	-0.2331	-0.0463	-0.2196	-0.1958	-0.2569
ENSG00000231779	RP4-594I10.2	processed_transcript	1	P	p36.11	24863138			Y		1110	1	0	0	1	0	4874	0.24497	0.610888	0	1	0	8.69565	52.1739	-0.0546	0.1067	0.6006	0.0995	-0.5235	-0.228	-0.6289	-0.0772	-0.2378	0.0062	-0.7219	-0.7054	-0.1541	-0.5595	0.053	-0.2715	0.509	-0.2888	-0.2331	-0.0463	-0.2196	-0.1958	-0.2569
ENSG00000184454	C1orf130	protein_coding	1	P	p36.11	24882602			Y		1110	1	0	0	1	0	4874	0.24497	0.610888	0	1	0	8.69565	52.1739	-0.0546	0.1067	0.6006	0.0995	-0.5235	-0.228	-0.6289	-0.0772	-0.2378	0.0062	-0.7219	-0.7054	-0.1541	-0.5595	0.053	-0.2715	0.509	-0.2888	-0.2331	-0.0463	-0.2196	-0.1958	-0.2569
ENSG00000227312	RP11-496D1.2	pseudogene	1	P	p36.11	24890091			Y		1110	1	0	0	1	0	4874	0.24497	0.610888	0	1	0	8.69565	52.1739	-0.0546	0.1067	0.6006	0.0995	-0.5235	-0.228	-0.6289	-0.0772	-0.2378	0.0062	-0.7219	-0.7054	-0.1541	-0.5595	0.053	-0.2715	0.509	-0.2888	-0.2331	-0.0463	-0.2196	-0.1958	-0.2569
ENSG00000239106	Y_RNA.765	misc_RNA	1	P	p36.11	24951902			Y		1110	1	0	0	1	0	4874	0.24497	0.610888	0	1	0	8.69565	52.1739	-0.0546	0.1067	0.6006	0.0995	-0.5235	-0.228	-0.6289	-0.0772	-0.2378	0.0062	-0.7219	-0.7054	-0.1541	-0.5595	0.053	-0.2715	0.509	-0.2888	-0.2331	-0.0463	-0.2196	-0.1958	-0.2569
ENSG00000133226	SRRM1	protein_coding	1	P	p36.11	24958207			Y		1110	1	0	0	1	0	4874	0.24497	0.610888	0	1	0	8.69565	52.1739	-0.0546	0.1067	0.6006	0.0995	-0.5235	-0.228	-0.6289	-0.0772	-0.2378	0.0062	-0.7219	-0.7054	-0.1541	-0.5595	0.053	-0.2715	0.509	-0.2888	-0.2331	-0.0463	-0.2196	-0.1958	-0.2569
ENSG00000238986	snoU13.339	snoRNA	1	P	p36.11	24993474			Y		1110	1	0	0	1	0	4874	0.24497	0.610888	0	1	0	8.69565	52.1739	-0.0546	0.1067	0.6006	0.0995	-0.5235	-0.228	-0.6289	-0.0772	-0.2378	0.0062	-0.7219	-0.7054	-0.1541	-0.5595	0.053	-0.2715	0.509	-0.2888	-0.2331	-0.0463	-0.2196	-0.1958	-0.2569
ENSG00000169504	CLIC4	protein_coding	1	P	p36.11	25071848			Y		1110	1	0	0	1	0	4874	0.24497	0.610888	0	1	0	8.69565	52.1739	-0.0546	0.1067	0.6006	0.0995	-0.5235	-0.228	-0.6289	-0.0772	-0.2378	0.0062	-0.7219	-0.7054	-0.1541	-0.5595	0.053	-0.2715	0.509	-0.2888	-0.2331	-0.0463	-0.2196	-0.1958	-0.2569
ENSG00000238482	U6.949	snRNA	1	P	p36.11	25104364			Y		1110	1	0	0	1	0	4874	0.24497	0.610888	0	1	0	8.69565	52.1739	-0.0546	0.1067	0.6006	0.0995	-0.5235	-0.228	-0.6289	-0.0772	-0.2378	0.0062	-0.7219	-0.7054	-0.1541	-0.5595	0.053	-0.2715	0.509	-0.2888	-0.2331	-0.0463	-0.2196	-0.1958	-0.2569
ENSG00000233419	RP4-781L3.1	pseudogene	1	P	p36.11	25122411			Y		1205	1	0	0	1	0	4683	0.286948	0.542197	0	1	0	8.69565	52.1739	-0.0546	0.1067	0.6006	0.0995	-0.5235	-0.228	-0.6289	-0.0772	-0.2378	0.0062	-0.7219	-0.7054	-0.1541	-0.5595	0.053	-0.2715	0.509	-0.2888	-0.2331	-0.0463	-0.2196	-0.1958	-0.2569
ENSG00000020633	RUNX3	protein_coding	1	P	p36.11	25226002			Y		1232	1	0	0	1	0	4634	0.29036	0.537063	0	1	0	8.69565	52.1739	-0.0546	0.1067	0.6006	0.0995	-0.5235	-0.228	-0.6289	-0.0772	-0.2378	0.0062	-0.7219	-0.7054	-0.1541	-0.5595	0.053	-0.2715	0.509	-0.2888	-0.2331	-0.0463	-0.2196	-0.1958	-0.2569
ENSG00000222492	AL023096.1	miRNA	1	P	p36.11	25236634			Y		1110	1	0	0	1	0	4874	0.24497	0.610888	0	1	0	8.69565	52.1739	-0.0546	0.1067	0.6006	0.0995	-0.5235	-0.228	-0.6289	-0.0772	-0.2378	0.0062	-0.7219	-0.7054	-0.1541	-0.5595	0.053	-0.2715	0.509	-0.2888	-0.2331	-0.0463	-0.2196	-0.1958	-0.2569
ENSG00000229162	RP11-84D1.1	processed_transcript	1	P	p36.11	25287836			Y		1394	1	0	0	1	0	4315	0.364176	0.438689	0	1	0	13.0435	47.8261	-0.0546	0.1067	0.6006	0.0995	-0.5235	-0.228	-0.6289	-0.0772	-0.2378	0.0062	-0.7219	-0.7054	-0.1541	0.2837	0.053	-0.2715	0.509	-0.2888	-0.2331	-0.0463	-0.2196	-0.1958	-0.2569
ENSG00000233755	RP4-799D16.1	processed_transcript	1	P	p36.11	25370198			Y		1205	1	0	0	1	0	4653	0.289231	0.538755	0	1	0	8.69565	52.1739	-0.0546	0.1067	0.6006	0.0995	-0.5235	-0.228	-0.6289	-0.0772	-0.2378	0.0062	-0.7219	-0.7054	-0.1541	-0.5074	0.053	-0.2715	0.509	-0.2888	-0.2331	-0.0463	-0.2196	-0.1958	-0.2569
ENSG00000231953	RP4-706G24.1	processed_transcript	1	P	p36.11	25534630			Y		1110	1	0	0	1	0	4822	0.251831	0.598891	0	1	0	8.69565	52.1739	-0.0546	0.1067	0.6006	0.0995	-0.5235	-0.228	-0.6289	-0.0772	-0.2378	0.0062	-0.7219	-0.7054	-0.1541	-0.5074	0.053	-0.2715	0.509	-0.2888	-0.2331	-0.0463	-0.2196	-0.1958	-0.2569
ENSG00000117614	SYF2	protein_coding	1	P	p36.11	25549170			Y		1110	1	0	0	1	0	4822	0.251831	0.598891	0	1	0	8.69565	52.1739	-0.0546	0.1067	0.6006	0.0995	-0.5235	-0.228	-0.6289	-0.0772	-0.2378	0.0062	-0.7219	-0.7054	-0.1541	-0.5074	0.053	-0.2715	0.509	-0.2888	-0.2331	-0.0463	-0.2196	-0.1958	-0.2569
ENSG00000117616	C1orf63	protein_coding	1	P	p36.11	25568740			Y		1110	1	0	0	1	0	4822	0.251831	0.598891	0	1	0	8.69565	52.1739	-0.0546	0.1067	0.6006	0.0995	-0.5235	-0.228	-0.6289	-0.0772	-0.2378	0.0062	-0.7219	-0.7054	-0.1541	-0.5074	0.053	-0.2715	0.509	-0.2888	-0.2331	-0.0463	-0.2196	-0.1958	-0.2569
ENSG00000227985	RP11-335G20.5	processed_transcript	1	P	p36.11	25579798			Y		1110	1	0	0	1	0	4822	0.251831	0.598891	0	1	0	8.69565	52.1739	-0.0546	0.1067	0.6006	0.0995	-0.5235	-0.228	-0.6289	-0.0772	-0.2378	0.0062	-0.7219	-0.7054	-0.1541	-0.5074	0.053	-0.2715	0.509	-0.2888	-0.2331	-0.0463	-0.2196	-0.1958	-0.2569
ENSG00000187010	RHD	protein_coding	1	P	p36.11	25598981			Y		601	1	0	0	1	0	8380	0.166976	0.777346	1352	1	0	4.34783	65.2174	-0.0546	0.1067	0.6006	0.0995	-0.5235	-0.228	-0.6289	-0.0772	-0.2378	0.0062	-0.7219	-0.7054	-0.1541	-0.5074	-0.5263	-0.2715	-0.1139	-1.3521	-0.2331	-0.7119	-0.2196	-0.7537	-0.7604
ENSG00000224183	SDHDP6	pseudogene	1	P	p36.11	25620655			Y		601	1	0	0	1	0	8380	0.166976	0.777346	1352	1	0	4.34783	65.2174	-0.0546	0.1067	0.6006	0.0995	-0.5235	-0.228	-0.6289	-0.0772	-0.2378	0.0062	-0.7219	-0.7054	-0.1541	-0.5074	-0.5263	-0.2715	-0.1139	-1.3521	-0.2331	-0.7119	-0.2196	-0.7537	-0.7604
ENSG00000183726	TMEM50A	protein_coding	1	P	p36.11	25664408			Y		1128	1	0	0	1	0	4829	0.250943	0.600425	0	1	0	8.69565	52.1739	-0.0546	0.1067	0.6006	0.0995	-0.5235	-0.228	-0.6289	-0.0772	-0.2378	0.0062	-0.7219	-0.7054	-0.1541	-0.5074	0.1207	-0.2715	0.5268	-0.2962	-0.2331	0.0409	-0.2196	-0.1924	-0.2569
ENSG00000252515	U6.1174	snRNA	1	P	p36.11	25667462			Y		1128	1	0	0	1	0	4829	0.250943	0.600425	0	1	0	8.69565	52.1739	-0.0546	0.1067	0.6006	0.0995	-0.5235	-0.228	-0.6289	-0.0772	-0.2378	0.0062	-0.7219	-0.7054	-0.1541	-0.5074	0.1207	-0.2715	0.5268	-0.2962	-0.2331	0.0409	-0.2196	-0.1924	-0.2569
ENSG00000238889	snoU13.292	snoRNA	1	P	p36.11	25672765			Y		1128	1	0	0	1	0	4829	0.250943	0.600425	0	1	0	8.69565	52.1739	-0.0546	0.1067	0.6006	0.0995	-0.5235	-0.228	-0.6289	-0.0772	-0.2378	0.0062	-0.7219	-0.7054	-0.1541	-0.5074	0.1207	-0.2715	0.5268	-0.2962	-0.2331	0.0409	-0.2196	-0.1924	-0.2569
ENSG00000188672	RHCE	protein_coding	1	P	p36.11	25688741			Y		1128	1	0	0	1	0	4829	0.250943	0.600425	0	1	0	8.69565	52.1739	-0.0546	0.1067	0.6006	0.0995	-0.5235	-0.228	-0.6289	-0.0772	-0.2378	0.0062	-0.7219	-0.7054	-0.1541	-0.5074	0.1207	-0.2715	0.5268	-0.2962	-0.2331	0.0409	-0.2196	-0.1924	-0.2569
ENSG00000238084	RP3-469D22.1	pseudogene	1	P	p36.11	25725212			Y		1128	1	0	0	1	0	4829	0.250943	0.600425	0	1	0	8.69565	52.1739	-0.0546	0.1067	0.6006	0.0995	-0.5235	-0.228	-0.6289	-0.0772	-0.2378	0.0062	-0.7219	-0.7054	-0.1541	-0.5074	0.1207	-0.2715	0.5268	-0.2962	-0.2331	0.0409	-0.2196	-0.1924	-0.2569
ENSG00000204178	TMEM57	protein_coding	1	P	p36.11	25757388			Y		1128	1	0	0	1	0	4829	0.250943	0.600425	0	1	0	8.69565	52.1739	-0.0546	0.1067	0.6006	0.0995	-0.5235	-0.228	-0.6289	-0.0772	-0.2378	0.0062	-0.7219	-0.7054	-0.1541	-0.5074	0.1207	-0.2715	0.5268	-0.2962	-0.2331	0.0409	-0.2196	-0.1924	-0.2569
ENSG00000157978	LDLRAP1	protein_coding	1	P	p36.11	25870071			Y		1128	1	0	0	1	0	4829	0.250943	0.600425	0	1	0	8.69565	52.1739	-0.0546	0.1067	0.6006	0.0995	-0.5235	-0.228	-0.6289	-0.0772	-0.2378	0.0062	-0.7219	-0.7054	-0.1541	-0.5074	0.1207	-0.2715	0.5268	-0.2962	-0.2331	0.0409	-0.2196	-0.1924	-0.2569
ENSG00000225643	RP11-70P17.1	processed_transcript	1	P	p36.11	25907969			Y		1128	1	0	0	1	0	4829	0.250943	0.600425	0	1	0	8.69565	52.1739	-0.0546	0.1067	0.6006	0.0995	-0.5235	-0.228	-0.6289	-0.0772	-0.2378	0.0062	-0.7219	-0.7054	-0.1541	-0.5074	0.1207	-0.2715	0.5268	-0.2962	-0.2331	0.0409	-0.2196	-0.1924	-0.2569
ENSG00000117643	MAN1C1	protein_coding	1	P	p36.11	25943959			Y		1128	1	0	0	1	0	4829	0.250943	0.600425	0	1	0	8.69565	52.1739	-0.0546	0.1067	0.6006	0.0995	-0.5235	-0.228	-0.6289	-0.0772	-0.2378	0.0062	-0.7219	-0.7054	-0.1541	-0.5074	0.1207	-0.2715	0.5268	-0.2962	-0.2331	0.0409	-0.2196	-0.1924	-0.2569
ENSG00000233478	RP1-187B23.1	processed_transcript	1	P	p36.11	25971035			Y		1128	1	0	0	1	0	4829	0.250943	0.600425	0	1	0	8.69565	52.1739	-0.0546	0.1067	0.6006	0.0995	-0.5235	-0.228	-0.6289	-0.0772	-0.2378	0.0062	-0.7219	-0.7054	-0.1541	-0.5074	0.1207	-0.2715	0.5268	-0.2962	-0.2331	0.0409	-0.2196	-0.1924	-0.2569
ENSG00000162430	SEPN1	protein_coding	1	P	p36.11	26126667			Y		1128	1	0	0	1	0	4829	0.250943	0.600425	0	1	0	8.69565	52.1739	-0.0546	0.1067	0.6006	0.0995	-0.5235	-0.228	-0.6289	-0.0772	-0.2378	0.0062	-0.7219	-0.7054	-0.1541	-0.5074	0.1207	-0.2715	0.5268	-0.2962	-0.2331	0.0409	-0.2196	-0.1924	-0.2569
ENSG00000255054	RP1-317E23.6	protein_coding	1	P	p36.11	26140464			Y		1128	1	0	0	1	0	4829	0.250943	0.600425	0	1	0	8.69565	52.1739	-0.0546	0.1067	0.6006	0.0995	-0.5235	-0.228	-0.6289	-0.0772	-0.2378	0.0062	-0.7219	-0.7054	-0.1541	-0.5074	0.1207	-0.2715	0.5268	-0.2962	-0.2331	0.0409	-0.2196	-0.1924	-0.2569
ENSG00000228172	RP1-317E23.3	processed_transcript	1	P	p36.11	26143240			Y		1128	1	0	0	1	0	4829	0.250943	0.600425	0	1	0	8.69565	52.1739	-0.0546	0.1067	0.6006	0.0995	-0.5235	-0.228	-0.6289	-0.0772	-0.2378	0.0062	-0.7219	-0.7054	-0.1541	-0.5074	0.1207	-0.2715	0.5268	-0.2962	-0.2331	0.0409	-0.2196	-0.1924	-0.2569
ENSG00000117640	FAM54B	protein_coding	1	P	p36.11	26145131			Y		1128	1	0	0	1	0	4829	0.250943	0.600425	0	1	0	8.69565	52.1739	-0.0546	0.1067	0.6006	0.0995	-0.5235	-0.228	-0.6289	-0.0772	-0.2378	0.0062	-0.7219	-0.7054	-0.1541	-0.5074	0.1207	-0.2715	0.5268	-0.2962	-0.2331	0.0409	-0.2196	-0.1924	-0.2569
ENSG00000127423	C1orf135	protein_coding	1	P	p36.11	26160497			Y		1128	1	0	0	1	0	4829	0.250943	0.600425	0	1	0	8.69565	52.1739	-0.0546	0.1067	0.6006	0.0995	-0.5235	-0.228	-0.6289	-0.0772	-0.2378	0.0062	-0.7219	-0.7054	-0.1541	-0.5074	0.1207	-0.2715	0.5268	-0.2962	-0.2331	0.0409	-0.2196	-0.1924	-0.2569
ENSG00000236528	RP1-125I3.2	processed_transcript	1	P	p36.11	26186104			Y		1128	1	0	0	1	0	4829	0.250943	0.600425	0	1	0	8.69565	52.1739	-0.0546	0.1067	0.6006	0.0995	-0.5235	-0.228	-0.6289	-0.0772	-0.2378	0.0062	-0.7219	-0.7054	-0.1541	-0.5074	0.1207	-0.2715	0.5268	-0.2962	-0.2331	0.0409	-0.2196	-0.1924	-0.2569
ENSG00000182749	PAQR7	protein_coding	1	P	p36.11	26187701			Y		1128	1	0	0	1	0	4829	0.250943	0.600425	0	1	0	8.69565	52.1739	-0.0546	0.1067	0.6006	0.0995	-0.5235	-0.228	-0.6289	-0.0772	-0.2378	0.0062	-0.7219	-0.7054	-0.1541	-0.5074	0.1207	-0.2715	0.5268	-0.2962	-0.2331	0.0409	-0.2196	-0.1924	-0.2569
ENSG00000207302	Y_RNA.602	misc_RNA	1	P	p36.11	26203987			Y		1128	1	0	0	1	0	4829	0.250943	0.600425	0	1	0	8.69565	52.1739	-0.0546	0.1067	0.6006	0.0995	-0.5235	-0.228	-0.6289	-0.0772	-0.2378	0.0062	-0.7219	-0.7054	-0.1541	-0.5074	0.1207	-0.2715	0.5268	-0.2962	-0.2331	0.0409	-0.2196	-0.1924	-0.2569
ENSG00000117632	STMN1	protein_coding	1	P	p36.11	26210672			Y		1128	1	0	0	1	0	4829	0.250943	0.600425	0	1	0	8.69565	52.1739	-0.0546	0.1067	0.6006	0.0995	-0.5235	-0.228	-0.6289	-0.0772	-0.2378	0.0062	-0.7219	-0.7054	-0.1541	-0.5074	0.1207	-0.2715	0.5268	-0.2962	-0.2331	0.0409	-0.2196	-0.1924	-0.2569
ENSG00000229786	RP1-125I3.7	pseudogene	1	P	p36.11	26213851			Y		1128	1	0	0	1	0	4829	0.250943	0.600425	0	1	0	8.69565	52.1739	-0.0546	0.1067	0.6006	0.0995	-0.5235	-0.228	-0.6289	-0.0772	-0.2378	0.0062	-0.7219	-0.7054	-0.1541	-0.5074	0.1207	-0.2715	0.5268	-0.2962	-0.2331	0.0409	-0.2196	-0.1924	-0.2569
ENSG00000223624	RP1-125I3.4	pseudogene	1	P	p36.11	26215461			Y		1128	1	0	0	1	0	4829	0.250943	0.600425	0	1	0	8.69565	52.1739	-0.0546	0.1067	0.6006	0.0995	-0.5235	-0.228	-0.6289	-0.0772	-0.2378	0.0062	-0.7219	-0.7054	-0.1541	-0.5074	0.1207	-0.2715	0.5268	-0.2962	-0.2331	0.0409	-0.2196	-0.1924	-0.2569
ENSG00000158006	PAFAH2	protein_coding	1	P	p36.11	26286258			Y		1128	1	0	0	1	0	4829	0.250943	0.600425	0	1	0	8.69565	52.1739	-0.0546	0.1067	0.6006	0.0995	-0.5235	-0.228	-0.6289	-0.0772	-0.2378	0.0062	-0.7219	-0.7054	-0.1541	-0.5074	0.1207	-0.2715	0.5268	-0.2962	-0.2331	0.0409	-0.2196	-0.1924	-0.2569
ENSG00000207237	U6.631	snRNA	1	P	p36.11	26290688			Y		1128	1	0	0	1	0	4829	0.250943	0.600425	0	1	0	8.69565	52.1739	-0.0546	0.1067	0.6006	0.0995	-0.5235	-0.228	-0.6289	-0.0772	-0.2378	0.0062	-0.7219	-0.7054	-0.1541	-0.5074	0.1207	-0.2715	0.5268	-0.2962	-0.2331	0.0409	-0.2196	-0.1924	-0.2569
ENSG00000252190	SCARNA17.3	snoRNA	1	P	p36.11	26332497			Y		1128	1	0	0	1	0	4829	0.250943	0.600425	0	1	0	8.69565	52.1739	-0.0546	0.1067	0.6006	0.0995	-0.5235	-0.228	-0.6289	-0.0772	-0.2378	0.0062	-0.7219	-0.7054	-0.1541	-0.5074	0.1207	-0.2715	0.5268	-0.2962	-0.2331	0.0409	-0.2196	-0.1924	-0.2569
ENSG00000252691	SCARNA18.5	snoRNA	1	P	p36.11	26332707			Y		1128	1	0	0	1	0	4829	0.250943	0.600425	0	1	0	8.69565	52.1739	-0.0546	0.1067	0.6006	0.0995	-0.5235	-0.228	-0.6289	-0.0772	-0.2378	0.0062	-0.7219	-0.7054	-0.1541	-0.5074	0.1207	-0.2715	0.5268	-0.2962	-0.2331	0.0409	-0.2196	-0.1924	-0.2569
ENSG00000158008	EXTL1	protein_coding	1	P	p36.11	26346375			Y		1128	1	0	0	1	0	4829	0.250943	0.600425	0	1	0	8.69565	52.1739	-0.0546	0.1067	0.6006	0.0995	-0.5235	-0.228	-0.6289	-0.0772	-0.2378	0.0062	-0.7219	-0.7054	-0.1541	-0.5074	0.1207	-0.2715	0.5268	-0.2962	-0.2331	0.0409	-0.2196	-0.1924	-0.2569
ENSG00000158014	SLC30A2	protein_coding	1	P	p36.11	26363743			Y		1128	1	0	0	1	0	4829	0.250943	0.600425	0	1	0	8.69565	52.1739	-0.0546	0.1067	0.6006	0.0995	-0.5235	-0.228	-0.6289	-0.0772	-0.2378	0.0062	-0.7219	-0.7054	-0.1541	-0.5074	0.1207	-0.2715	0.5268	-0.2962	-0.2331	0.0409	-0.2196	-0.1924	-0.2569
ENSG00000158022	TRIM63	protein_coding	1	P	p36.11	26377795			Y		1128	1	0	0	1	0	4829	0.250943	0.600425	0	1	0	8.69565	52.1739	-0.0546	0.1067	0.6006	0.0995	-0.5235	-0.228	-0.6289	-0.0772	-0.2378	0.0062	-0.7219	-0.7054	-0.1541	-0.5074	0.1207	-0.2715	0.5268	-0.2962	-0.2331	0.0409	-0.2196	-0.1924	-0.2569
ENSG00000175087	PDIK1L	protein_coding	1	P	p36.11	26437664			Y		1128	1	0	0	1	0	4829	0.250943	0.600425	0	1	0	8.69565	52.1739	-0.0546	0.1067	0.6006	0.0995	-0.5235	-0.228	-0.6289	-0.0772	-0.2378	0.0062	-0.7219	-0.7054	-0.1541	-0.5074	0.1207	-0.2715	0.5268	-0.2962	-0.2331	0.0409	-0.2196	-0.1924	-0.2569
ENSG00000197245	GRRP1	protein_coding	1	P	p36.11	26485511			Y		1128	1	0	0	1	0	4829	0.250943	0.600425	0	1	0	8.69565	52.1739	-0.0546	0.1067	0.6006	0.0995	-0.5235	-0.228	-0.6289	-0.0772	-0.2378	0.0062	-0.7219	-0.7054	-0.1541	-0.5074	0.1207	-0.2715	0.5268	-0.2962	-0.2331	0.0409	-0.2196	-0.1924	-0.2569
ENSG00000142684	ZNF593	protein_coding	1	P	p36.11	26496362			Y		1128	1	0	0	1	0	4829	0.250943	0.600425	0	1	0	8.69565	52.1739	-0.0546	0.1067	0.6006	0.0995	-0.5235	-0.228	-0.6289	-0.0772	-0.2378	0.0062	-0.7219	-0.7054	-0.1541	-0.5074	0.1207	-0.2715	0.5268	-0.2962	-0.2331	0.0409	-0.2196	-0.1924	-0.2569
ENSG00000236782	RP11-96L14.7	processed_transcript	1	P	p36.11	26496438			Y		1128	1	0	0	1	0	4829	0.250943	0.600425	0	1	0	8.69565	52.1739	-0.0546	0.1067	0.6006	0.0995	-0.5235	-0.228	-0.6289	-0.0772	-0.2378	0.0062	-0.7219	-0.7054	-0.1541	-0.5074	0.1207	-0.2715	0.5268	-0.2962	-0.2331	0.0409	-0.2196	-0.1924	-0.2569
ENSG00000142675	CNKSR1	protein_coding	1	P	p36.11	26503894			Y		1128	1	0	0	1	0	4829	0.250943	0.600425	0	1	0	8.69565	52.1739	-0.0546	0.1067	0.6006	0.0995	-0.5235	-0.228	-0.6289	-0.0772	-0.2378	0.0062	-0.7219	-0.7054	-0.1541	-0.5074	0.1207	-0.2715	0.5268	-0.2962	-0.2331	0.0409	-0.2196	-0.1924	-0.2569
ENSG00000188782	CATSPER4	protein_coding	1	P	p36.11	26517052			Y		1128	1	0	0	1	0	4829	0.250943	0.600425	0	1	0	8.69565	52.1739	-0.0546	0.1067	0.6006	0.0995	-0.5235	-0.228	-0.6289	-0.0772	-0.2378	0.0062	-0.7219	-0.7054	-0.1541	-0.5074	0.1207	-0.2715	0.5268	-0.2962	-0.2331	0.0409	-0.2196	-0.1924	-0.2569
ENSG00000236155	RP11-231P20.2	processed_transcript	1	P	p36.11	26536232			Y		1128	1	0	0	1	0	4829	0.250943	0.600425	0	1	0	8.69565	52.1739	-0.0546	0.1067	0.6006	0.0995	-0.5235	-0.228	-0.6289	-0.0772	-0.2378	0.0062	-0.7219	-0.7054	-0.1541	-0.5074	0.1207	-0.2715	0.5268	-0.2962	-0.2331	0.0409	-0.2196	-0.1924	-0.2569
ENSG00000130695	CCDC21	protein_coding	1	P	p36.11	26560691			Y		1128	1	0	0	1	0	4829	0.250943	0.600425	0	1	0	8.69565	52.1739	-0.0546	0.1067	0.6006	0.0995	-0.5235	-0.228	-0.6289	-0.0772	-0.2378	0.0062	-0.7219	-0.7054	-0.1541	-0.5074	0.1207	-0.2715	0.5268	-0.2962	-0.2331	0.0409	-0.2196	-0.1924	-0.2569
ENSG00000239284	AL355877.1	snoRNA_pseudogene	1	P	p36.11	26573245			Y		1128	1	0	0	1	0	4829	0.250943	0.600425	0	1	0	8.69565	52.1739	-0.0546	0.1067	0.6006	0.0995	-0.5235	-0.228	-0.6289	-0.0772	-0.2378	0.0062	-0.7219	-0.7054	-0.1541	-0.5074	0.1207	-0.2715	0.5268	-0.2962	-0.2331	0.0409	-0.2196	-0.1924	-0.2569
ENSG00000225375	RP11-231P20.3	processed_transcript	1	P	p36.11	26575392			Y		1128	1	0	0	1	0	4829	0.250943	0.600425	0	1	0	8.69565	52.1739	-0.0546	0.1067	0.6006	0.0995	-0.5235	-0.228	-0.6289	-0.0772	-0.2378	0.0062	-0.7219	-0.7054	-0.1541	-0.5074	0.1207	-0.2715	0.5268	-0.2962	-0.2331	0.0409	-0.2196	-0.1924	-0.2569
ENSG00000142669	SH3BGRL3	protein_coding	1	P	p36.11	26605667			Y		1128	1	0	0	1	0	4829	0.250943	0.600425	0	1	0	8.69565	52.1739	-0.0546	0.1067	0.6006	0.0995	-0.5235	-0.228	-0.6289	-0.0772	-0.2378	0.0062	-0.7219	-0.7054	-0.1541	-0.5074	0.1207	-0.2715	0.5268	-0.2962	-0.2331	0.0409	-0.2196	-0.1924	-0.2569
ENSG00000158062	UBXN11	protein_coding	1	P	p36.11	26607819			Y		1128	1	0	0	1	0	4829	0.250943	0.600425	0	1	0	8.69565	52.1739	-0.0546	0.1067	0.6006	0.0995	-0.5235	-0.228	-0.6289	-0.0772	-0.2378	0.0062	-0.7219	-0.7054	-0.1541	-0.5074	0.1207	-0.2715	0.5268	-0.2962	-0.2331	0.0409	-0.2196	-0.1924	-0.2569
ENSG00000169442	CD52	protein_coding	1	P	p36.11	26644448			Y		1128	1	0	0	1	0	4829	0.250943	0.600425	0	1	0	8.69565	52.1739	-0.0546	0.1067	0.6006	0.0995	-0.5235	-0.228	-0.6289	-0.0772	-0.2378	0.0062	-0.7219	-0.7054	-0.1541	-0.5074	0.1207	-0.2715	0.5268	-0.2962	-0.2331	0.0409	-0.2196	-0.1924	-0.2569
ENSG00000176092	AIM1L	protein_coding	1	P	p36.11	26648350			Y		1128	1	0	0	1	0	4829	0.250943	0.600425	0	1	0	8.69565	52.1739	-0.0546	0.1067	0.6006	0.0995	-0.5235	-0.228	-0.6289	-0.0772	-0.2378	0.0062	-0.7219	-0.7054	-0.1541	-0.5074	0.1207	-0.2715	0.5268	-0.2962	-0.2331	0.0409	-0.2196	-0.1924	-0.2569
ENSG00000225854	RP11-569G9.7	pseudogene	1	P	p36.11	26653178			Y		1128	1	0	0	1	0	4829	0.250943	0.600425	0	1	0	8.69565	52.1739	-0.0546	0.1067	0.6006	0.0995	-0.5235	-0.228	-0.6289	-0.0772	-0.2378	0.0062	-0.7219	-0.7054	-0.1541	-0.5074	0.1207	-0.2715	0.5268	-0.2962	-0.2331	0.0409	-0.2196	-0.1924	-0.2569
ENSG00000176083	ZNF683	protein_coding	1	P	p36.11	26688125			Y		1128	1	0	0	1	0	4829	0.250943	0.600425	0	1	0	8.69565	52.1739	-0.0546	0.1067	0.6006	0.0995	-0.5235	-0.228	-0.6289	-0.0772	-0.2378	0.0062	-0.7219	-0.7054	-0.1541	-0.5074	0.1207	-0.2715	0.5268	-0.2962	-0.2331	0.0409	-0.2196	-0.1924	-0.2569
ENSG00000131914	LIN28A	protein_coding	1	P	p36.11	26737269			Y		527	1	0	0	1	0	5136	0.208838	0.680191	0	1	0	4.34783	56.5217	-0.0546	0.1067	-0.3068	0.0995	-0.5235	-0.228	-0.6289	-0.0772	-0.2378	0.0062	-0.7219	-0.7054	-0.1541	-0.5074	0.1207	-0.2715	0.5268	-0.2962	-0.2331	0.0409	-0.2196	-0.1924	-0.2569
ENSG00000117682	DHDDS	protein_coding	1	P	p36.11	26758773			Y		527	1	0	0	1	0	5136	0.208838	0.680191	0	1	0	4.34783	56.5217	-0.0546	0.1067	-0.3068	0.0995	-0.5235	-0.228	-0.6289	-0.0772	-0.2378	0.0062	-0.7219	-0.7054	-0.1541	-0.5074	0.1207	-0.2715	0.5268	-0.2962	-0.2331	0.0409	-0.2196	-0.1924	-0.2569
ENSG00000223583	RP3-476K8.4	pseudogene	1	P	p36.11	26781144			Y		527	1	0	0	1	0	5136	0.208838	0.680191	0	1	0	4.34783	56.5217	-0.0546	0.1067	-0.3068	0.0995	-0.5235	-0.228	-0.6289	-0.0772	-0.2378	0.0062	-0.7219	-0.7054	-0.1541	-0.5074	0.1207	-0.2715	0.5268	-0.2962	-0.2331	0.0409	-0.2196	-0.1924	-0.2569
ENSG00000225891	RP3-476K8.3	processed_transcript	1	P	p36.11	26789247			Y		527	1	0	0	1	0	5136	0.208838	0.680191	0	1	0	4.34783	56.5217	-0.0546	0.1067	-0.3068	0.0995	-0.5235	-0.228	-0.6289	-0.0772	-0.2378	0.0062	-0.7219	-0.7054	-0.1541	-0.5074	0.1207	-0.2715	0.5268	-0.2962	-0.2331	0.0409	-0.2196	-0.1924	-0.2569
ENSG00000198830	HMGN2	protein_coding	1	P	p36.11	26798941			Y		527	1	0	0	1	0	5136	0.208838	0.680191	0	1	0	4.34783	56.5217	-0.0546	0.1067	-0.3068	0.0995	-0.5235	-0.228	-0.6289	-0.0772	-0.2378	0.0062	-0.7219	-0.7054	-0.1541	-0.5074	0.1207	-0.2715	0.5268	-0.2962	-0.2331	0.0409	-0.2196	-0.1924	-0.2569
ENSG00000224129	RP11-492M19.1	pseudogene	1	P	p36.11	26845845			Y		527	1	0	0	1	0	5136	0.208838	0.680191	0	1	0	4.34783	56.5217	-0.0546	0.1067	-0.3068	0.0995	-0.5235	-0.228	-0.6289	-0.0772	-0.2378	0.0062	-0.7219	-0.7054	-0.1541	-0.5074	0.1207	-0.2715	0.5268	-0.2962	-0.2331	0.0409	-0.2196	-0.1924	-0.2569
ENSG00000117676	RPS6KA1	protein_coding	1	P	p36.11	26856252			Y		527	1	0	0	1	0	5136	0.208838	0.680191	0	1	0	4.34783	56.5217	-0.0546	0.1067	-0.3068	0.0995	-0.5235	-0.228	-0.6289	-0.0772	-0.2378	0.0062	-0.7219	-0.7054	-0.1541	-0.5074	0.1207	-0.2715	0.5268	-0.2962	-0.2331	0.0409	-0.2196	-0.1924	-0.2569
ENSG00000238705	MIR1976	miRNA	1	P	p36.11	26881033			Y		527	1	0	0	1	0	5136	0.208838	0.680191	0	1	0	4.34783	56.5217	-0.0546	0.1067	-0.3068	0.0995	-0.5235	-0.228	-0.6289	-0.0772	-0.2378	0.0062	-0.7219	-0.7054	-0.1541	-0.5074	0.1207	-0.2715	0.5268	-0.2962	-0.2331	0.0409	-0.2196	-0.1924	-0.2569
ENSG00000243905	AL627313.1	scRNA_pseudogene	1	P	p36.11	26919736			Y		527	1	0	0	1	0	5136	0.208838	0.680191	0	1	0	4.34783	56.5217	-0.0546	0.1067	-0.3068	0.0995	-0.5235	-0.228	-0.6289	-0.0772	-0.2378	0.0062	-0.7219	-0.7054	-0.1541	-0.5074	0.1207	-0.2715	0.5268	-0.2962	-0.2331	0.0409	-0.2196	-0.1924	-0.2569
ENSG00000252802	Y_RNA.846	misc_RNA	1	P	p36.11	26920431			Y		527	1	0	0	1	0	5136	0.208838	0.680191	0	1	0	4.34783	56.5217	-0.0546	0.1067	-0.3068	0.0995	-0.5235	-0.228	-0.6289	-0.0772	-0.2378	0.0062	-0.7219	-0.7054	-0.1541	-0.5074	0.1207	-0.2715	0.5268	-0.2962	-0.2331	0.0409	-0.2196	-0.1924	-0.2569
ENSG00000229247	RP11-492M19.3	pseudogene	1	P	p36.11	26966868			Y		527	1	0	0	1	0	5136	0.208838	0.680191	0	1	0	4.34783	56.5217	-0.0546	0.1067	-0.3068	0.0995	-0.5235	-0.228	-0.6289	-0.0772	-0.2378	0.0062	-0.7219	-0.7054	-0.1541	-0.5074	0.1207	-0.2715	0.5268	-0.2962	-0.2331	0.0409	-0.2196	-0.1924	-0.2569
ENSG00000238316	snoU13.13	snoRNA	1	P	p36.11	26968777			Y		527	1	0	0	1	0	5136	0.208838	0.680191	0	1	0	4.34783	56.5217	-0.0546	0.1067	-0.3068	0.0995	-0.5235	-0.228	-0.6289	-0.0772	-0.2378	0.0062	-0.7219	-0.7054	-0.1541	-0.5074	0.1207	-0.2715	0.5268	-0.2962	-0.2331	0.0409	-0.2196	-0.1924	-0.2569
ENSG00000235069	RP4-785J1.1	pseudogene	1	P	p36.11	26974007			Y		527	1	0	0	1	0	5136	0.208838	0.680191	0	1	0	4.34783	56.5217	-0.0546	0.1067	-0.3068	0.0995	-0.5235	-0.228	-0.6289	-0.0772	-0.2378	0.0062	-0.7219	-0.7054	-0.1541	-0.5074	0.1207	-0.2715	0.5268	-0.2962	-0.2331	0.0409	-0.2196	-0.1924	-0.2569
ENSG00000117713	ARID1A	protein_coding	1	P	p36.11	27022524			Y		527	1	0	0	1	0	5136	0.208838	0.680191	0	1	0	4.34783	56.5217	-0.0546	0.1067	-0.3068	0.0995	-0.5235	-0.228	-0.6289	-0.0772	-0.2378	0.0062	-0.7219	-0.7054	-0.1541	-0.5074	0.1207	-0.2715	0.5268	-0.2962	-0.2331	0.0409	-0.2196	-0.1924	-0.2569
ENSG00000251227	AL512408.1	lincRNA	1	P	p36.11	27044485			Y		527	1	0	0	1	0	5136	0.208838	0.680191	0	1	0	4.34783	56.5217	-0.0546	0.1067	-0.3068	0.0995	-0.5235	-0.228	-0.6289	-0.0772	-0.2378	0.0062	-0.7219	-0.7054	-0.1541	-0.5074	0.1207	-0.2715	0.5268	-0.2962	-0.2331	0.0409	-0.2196	-0.1924	-0.2569
ENSG00000060642	PIGV	protein_coding	1	P	p36.11	27113963			Y		527	1	0	0	1	0	5136	0.208838	0.680191	0	1	0	4.34783	56.5217	-0.0546	0.1067	-0.3068	0.0995	-0.5235	-0.228	-0.6289	-0.0772	-0.2378	0.0062	-0.7219	-0.7054	-0.1541	-0.5074	0.1207	-0.2715	0.5268	-0.2962	-0.2331	0.0409	-0.2196	-0.1924	-0.2569
ENSG00000241188	AL034380.1	scRNA_pseudogene	1	P	p36.11	27141316			Y		527	1	0	0	1	0	5136	0.208838	0.680191	0	1	0	4.34783	56.5217	-0.0546	0.1067	-0.3068	0.0995	-0.5235	-0.228	-0.6289	-0.0772	-0.2378	0.0062	-0.7219	-0.7054	-0.1541	-0.5074	0.1207	-0.2715	0.5268	-0.2962	-0.2331	0.0409	-0.2196	-0.1924	-0.2569
ENSG00000204160	ZDHHC18	protein_coding	1	P	p36.11	27153201			Y		527	1	0	0	1	0	5136	0.208838	0.680191	0	1	0	4.34783	56.5217	-0.0546	0.1067	-0.3068	0.0995	-0.5235	-0.228	-0.6289	-0.0772	-0.2378	0.0062	-0.7219	-0.7054	-0.1541	-0.5074	0.1207	-0.2715	0.5268	-0.2962	-0.2331	0.0409	-0.2196	-0.1924	-0.2569
ENSG00000175793	SFN	protein_coding	1	P	p36.11	27189653			Y		527	1	0	0	1	0	5136	0.208838	0.680191	0	1	0	4.34783	56.5217	-0.0546	0.1067	-0.3068	0.0995	-0.5235	-0.228	-0.6289	-0.0772	-0.2378	0.0062	-0.7219	-0.7054	-0.1541	-0.5074	0.1207	-0.2715	0.5268	-0.2962	-0.2331	0.0409	-0.2196	-0.1924	-0.2569
ENSG00000226698	RP1-50O24.6	processed_transcript	1	P	p36.11	27202624			Y		527	1	0	0	1	0	5136	0.208838	0.680191	0	1	0	4.34783	56.5217	-0.0546	0.1067	-0.3068	0.0995	-0.5235	-0.228	-0.6289	-0.0772	-0.2378	0.0062	-0.7219	-0.7054	-0.1541	-0.5074	0.1207	-0.2715	0.5268	-0.2962	-0.2331	0.0409	-0.2196	-0.1924	-0.2569
ENSG00000142751	GPN2	protein_coding	1	P	p36.11	27205773			Y		527	1	0	0	1	0	5136	0.208838	0.680191	0	1	0	4.34783	56.5217	-0.0546	0.1067	-0.3068	0.0995	-0.5235	-0.228	-0.6289	-0.0772	-0.2378	0.0062	-0.7219	-0.7054	-0.1541	-0.5074	0.1207	-0.2715	0.5268	-0.2962	-0.2331	0.0409	-0.2196	-0.1924	-0.2569
ENSG00000198746	GPATCH3	protein_coding	1	P	p36.11	27216979			Y		527	1	0	0	1	0	5136	0.208838	0.680191	0	1	0	4.34783	56.5217	-0.0546	0.1067	-0.3068	0.0995	-0.5235	-0.228	-0.6289	-0.0772	-0.2378	0.0062	-0.7219	-0.7054	-0.1541	-0.5074	0.1207	-0.2715	0.5268	-0.2962	-0.2331	0.0409	-0.2196	-0.1924	-0.2569
ENSG00000251020	RP1-50O24.8	processed_transcript	1	P	p36.11	27218269			Y		527	1	0	0	1	0	5136	0.208838	0.680191	0	1	0	4.34783	56.5217	-0.0546	0.1067	-0.3068	0.0995	-0.5235	-0.228	-0.6289	-0.0772	-0.2378	0.0062	-0.7219	-0.7054	-0.1541	-0.5074	0.1207	-0.2715	0.5268	-0.2962	-0.2331	0.0409	-0.2196	-0.1924	-0.2569
ENSG00000090273	NUDC	protein_coding	1	P	p36.11	27226729			Y		527	1	0	0	1	0	5136	0.208838	0.680191	0	1	0	4.34783	56.5217	-0.0546	0.1067	-0.3068	0.0995	-0.5235	-0.228	-0.6289	-0.0772	-0.2378	0.0062	-0.7219	-0.7054	-0.1541	-0.5074	0.1207	-0.2715	0.5268	-0.2962	-0.2331	0.0409	-0.2196	-0.1924	-0.2569
ENSG00000131910	NR0B2	protein_coding	1	P	p36.11	27237980			Y		527	1	0	0	1	0	5136	0.208838	0.680191	0	1	0	4.34783	56.5217	-0.0546	0.1067	-0.3068	0.0995	-0.5235	-0.228	-0.6289	-0.0772	-0.2378	0.0062	-0.7219	-0.7054	-0.1541	-0.5074	0.1207	-0.2715	0.5268	-0.2962	-0.2331	0.0409	-0.2196	-0.1924	-0.2569
ENSG00000175707	C1orf172	protein_coding	1	P	p36.11	27276053			Y		527	1	0	0	1	0	5136	0.208838	0.680191	0	1	0	4.34783	56.5217	-0.0546	0.1067	-0.3068	0.0995	-0.5235	-0.228	-0.6289	-0.0772	-0.2378	0.0062	-0.7219	-0.7054	-0.1541	-0.5074	0.1207	-0.2715	0.5268	-0.2962	-0.2331	0.0409	-0.2196	-0.1924	-0.2569
ENSG00000172746	RP11-344H11.4	pseudogene	1	P	p36.11	27306656			Y		527	1	0	0	1	0	5136	0.208838	0.680191	0	1	0	4.34783	56.5217	-0.0546	0.1067	-0.3068	0.0995	-0.5235	-0.228	-0.6289	-0.0772	-0.2378	0.0062	-0.7219	-0.7054	-0.1541	-0.5074	0.1207	-0.2715	0.5268	-0.2962	-0.2331	0.0409	-0.2196	-0.1924	-0.2569
ENSG00000224064	RP11-344H11.5	pseudogene	1	P	p36.11	27310119			Y		527	1	0	0	1	0	5136	0.208838	0.680191	0	1	0	4.34783	56.5217	-0.0546	0.1067	-0.3068	0.0995	-0.5235	-0.228	-0.6289	-0.0772	-0.2378	0.0062	-0.7219	-0.7054	-0.1541	-0.5074	0.1207	-0.2715	0.5268	-0.2962	-0.2331	0.0409	-0.2196	-0.1924	-0.2569
ENSG00000225294	RP11-344H11.6	pseudogene	1	P	p36.11	27312388			Y		527	1	0	0	1	0	5136	0.208838	0.680191	0	1	0	4.34783	56.5217	-0.0546	0.1067	-0.3068	0.0995	-0.5235	-0.228	-0.6289	-0.0772	-0.2378	0.0062	-0.7219	-0.7054	-0.1541	-0.5074	0.1207	-0.2715	0.5268	-0.2962	-0.2331	0.0409	-0.2196	-0.1924	-0.2569
ENSG00000253368	AL356390.1	protein_coding	1	P	p36.11	27320198			Y		527	1	0	0	1	0	5136	0.208838	0.680191	0	1	0	4.34783	56.5217	-0.0546	0.1067	-0.3068	0.0995	-0.5235	-0.228	-0.6289	-0.0772	-0.2378	0.0062	-0.7219	-0.7054	-0.1541	-0.5074	0.1207	-0.2715	0.5268	-0.2962	-0.2331	0.0409	-0.2196	-0.1924	-0.2569
ENSG00000204157	TRNP1	processed_transcript	1	P	p36.11	27320199			Y		527	1	0	0	1	0	5136	0.208838	0.680191	0	1	0	4.34783	56.5217	-0.0546	0.1067	-0.3068	0.0995	-0.5235	-0.228	-0.6289	-0.0772	-0.2378	0.0062	-0.7219	-0.7054	-0.1541	-0.5074	0.1207	-0.2715	0.5268	-0.2962	-0.2331	0.0409	-0.2196	-0.1924	-0.2569
ENSG00000158246	FAM46B	protein_coding	1	P	p36.11	27331511			Y		527	1	0	0	1	0	5136	0.208838	0.680191	0	1	0	4.34783	56.5217	-0.0546	0.1067	-0.3068	0.0995	-0.5235	-0.228	-0.6289	-0.0772	-0.2378	0.0062	-0.7219	-0.7054	-0.1541	-0.5074	0.1207	-0.2715	0.5268	-0.2962	-0.2331	0.0409	-0.2196	-0.1924	-0.2569
ENSG00000090020	SLC9A1	protein_coding	1	P	p36.11	27425306			Y		527	1	0	0	1	0	5136	0.208838	0.680191	0	1	0	4.34783	56.5217	-0.0546	0.1067	-0.3068	0.0995	-0.5235	-0.228	-0.6289	-0.0772	-0.2378	0.0062	-0.7219	-0.7054	-0.1541	-0.5074	0.1207	-0.2715	0.5268	-0.2962	-0.2331	0.0409	-0.2196	-0.1924	-0.2569
ENSG00000229985	RP11-40H20.5	pseudogene	1	P	p36.11	27503242			Y		527	1	0	0	1	0	5136	0.208838	0.680191	0	1	0	4.34783	56.5217	-0.0546	0.1067	-0.3068	0.0995	-0.5235	-0.228	-0.6289	-0.0772	-0.2378	0.0062	-0.7219	-0.7054	-0.1541	-0.5074	0.1207	-0.2715	0.5268	-0.2962	-0.2331	0.0409	-0.2196	-0.1924	-0.2569
ENSG00000214973	RP11-40H20.1	pseudogene	1	P	p36.11	27527325			Y		527	1	0	0	1	0	5136	0.208838	0.680191	0	1	0	4.34783	56.5217	-0.0546	0.1067	-0.3068	0.0995	-0.5235	-0.228	-0.6289	-0.0772	-0.2378	0.0062	-0.7219	-0.7054	-0.1541	-0.5074	0.1207	-0.2715	0.5268	-0.2962	-0.2331	0.0409	-0.2196	-0.1924	-0.2569
ENSG00000225159	RP11-40H20.2	pseudogene	1	P	p36.11	27533421			Y		527	1	0	0	1	0	5136	0.208838	0.680191	0	1	0	4.34783	56.5217	-0.0546	0.1067	-0.3068	0.0995	-0.5235	-0.228	-0.6289	-0.0772	-0.2378	0.0062	-0.7219	-0.7054	-0.1541	-0.5074	0.1207	-0.2715	0.5268	-0.2962	-0.2331	0.0409	-0.2196	-0.1924	-0.2569
ENSG00000225990	RP11-40H20.3	pseudogene	1	P	p36.11	27537755			Y		527	1	0	0	1	0	5136	0.208838	0.680191	0	1	0	4.34783	56.5217	-0.0546	0.1067	-0.3068	0.0995	-0.5235	-0.228	-0.6289	-0.0772	-0.2378	0.0062	-0.7219	-0.7054	-0.1541	-0.5074	0.1207	-0.2715	0.5268	-0.2962	-0.2331	0.0409	-0.2196	-0.1924	-0.2569
ENSG00000224311	RP11-40H20.4	processed_transcript	1	P	p36.11	27555597			Y		527	1	0	0	1	0	5136	0.208838	0.680191	0	1	0	4.34783	56.5217	-0.0546	0.1067	-0.3068	0.0995	-0.5235	-0.228	-0.6289	-0.0772	-0.2378	0.0062	-0.7219	-0.7054	-0.1541	-0.5074	0.1207	-0.2715	0.5268	-0.2962	-0.2331	0.0409	-0.2196	-0.1924	-0.2569
ENSG00000142784	WDTC1	protein_coding	1	P	p36.11	27561007			Y		527	1	0	0	1	0	5136	0.208838	0.680191	0	1	0	4.34783	56.5217	-0.0546	0.1067	-0.3068	0.0995	-0.5235	-0.228	-0.6289	-0.0772	-0.2378	0.0062	-0.7219	-0.7054	-0.1541	-0.5074	0.1207	-0.2715	0.5268	-0.2962	-0.2331	0.0409	-0.2196	-0.1924	-0.2569
ENSG00000252098	Y_RNA.792	misc_RNA	1	P	p36.11	27581955			Y		527	1	0	0	1	0	5136	0.208838	0.680191	0	1	0	4.34783	56.5217	-0.0546	0.1067	-0.3068	0.0995	-0.5235	-0.228	-0.6289	-0.0772	-0.2378	0.0062	-0.7219	-0.7054	-0.1541	-0.5074	0.1207	-0.2715	0.5268	-0.2962	-0.2331	0.0409	-0.2196	-0.1924	-0.2569
ENSG00000240397	RP11-4K3__A.2	processed_transcript	1	P	p36.11	27633257			Y		527	1	0	0	1	0	5136	0.208838	0.680191	0	1	0	4.34783	56.5217	-0.0546	0.1067	-0.3068	0.0995	-0.5235	-0.228	-0.6289	-0.0772	-0.2378	0.0062	-0.7219	-0.7054	-0.1541	-0.5074	0.1207	-0.2715	0.5268	-0.2962	-0.2331	0.0409	-0.2196	-0.1924	-0.2569
ENSG00000243659	RP11-4K3__A.3	pseudogene	1	P	p36.11	27637731			Y		527	1	0	0	1	0	5136	0.208838	0.680191	0	1	0	4.34783	56.5217	-0.0546	0.1067	-0.3068	0.0995	-0.5235	-0.228	-0.6289	-0.0772	-0.2378	0.0062	-0.7219	-0.7054	-0.1541	-0.5074	0.1207	-0.2715	0.5268	-0.2962	-0.2331	0.0409	-0.2196	-0.1924	-0.2569
ENSG00000241856	AL663123.1	scRNA_pseudogene	1	P	p36.11	27641249			Y		527	1	0	0	1	0	5136	0.208838	0.680191	0	1	0	4.34783	56.5217	-0.0546	0.1067	-0.3068	0.0995	-0.5235	-0.228	-0.6289	-0.0772	-0.2378	0.0062	-0.7219	-0.7054	-0.1541	-0.5074	0.1207	-0.2715	0.5268	-0.2962	-0.2331	0.0409	-0.2196	-0.1924	-0.2569
ENSG00000186501	TMEM222	protein_coding	1	P	p36.11	27648636			Y		1325	1	0	798	1	0	5136	0.208838	0.680191	0	1	0	4.34783	56.5217	-0.0546	0.1067	-0.3068	0.0995	-0.5235	-0.228	-0.6289	-0.0772	-0.2378	0.0062	-0.7219	-0.7054	-0.1541	-0.5074	0.1207	-0.2715	0.5268	-0.2962	-0.2331	0.0409	-0.2196	-0.1924	-0.2569
ENSG00000206888	U6.504	snRNA	1	P	p36.11	27651710			Y		1724	1	0	1197	1	0	5136	0.208838	0.680191	0	1	0	8.69565	56.5217	-0.0546	0.1067	-0.3068	1.1975	-0.5235	-0.228	-0.6289	-0.0772	-0.2378	0.0062	-0.7219	-0.7054	-0.1541	-0.5074	0.1207	-0.2715	0.5268	-0.2962	-0.2331	0.0409	-0.2196	-0.1924	-0.2569
ENSG00000241547	RP11-4K3__A.5	pseudogene	1	P	p36.11	27651820			Y		1724	1	0	1197	1	0	5136	0.208838	0.680191	0	1	0	8.69565	56.5217	-0.0546	0.1067	-0.3068	1.1975	-0.5235	-0.228	-0.6289	-0.0772	-0.2378	0.0062	-0.7219	-0.7054	-0.1541	-0.5074	0.1207	-0.2715	0.5268	-0.2962	-0.2331	0.0409	-0.2196	-0.1924	-0.2569
ENSG00000142765	SYTL1	protein_coding	1	P	p36.11	27668513			Y		1126	1	0	599	1	0	5136	0.208838	0.680191	0	1	0	4.34783	56.5217	-0.0546	0.1067	-0.3068	0.0316	-0.5235	-0.228	-0.6289	-0.0772	-0.2378	0.0062	-0.7219	-0.7054	-0.1541	-0.5074	0.1207	-0.2715	0.5268	-0.2962	-0.2331	0.0409	-0.2196	-0.1924	-0.2569
ENSG00000142733	MAP3K6	protein_coding	1	P	p36.11	27681670			Y		527	1	0	0	1	0	5136	0.208838	0.680191	0	1	0	4.34783	56.5217	-0.0546	0.1067	-0.3068	0.0316	-0.5235	-0.228	-0.6289	-0.0772	-0.2378	0.0062	-0.7219	-0.7054	-0.1541	-0.5074	0.1207	-0.2715	0.5268	-0.2962	-0.2331	0.0409	-0.2196	-0.1924	-0.2569
ENSG00000142748	FCN3	protein_coding	1	P	p36.11	27695603			Y		527	1	0	0	1	0	5136	0.208838	0.680191	0	1	0	4.34783	56.5217	-0.0546	0.1067	-0.3068	0.0316	-0.5235	-0.228	-0.6289	-0.0772	-0.2378	0.0062	-0.7219	-0.7054	-0.1541	-0.5074	0.1207	-0.2715	0.5268	-0.2962	-0.2331	0.0409	-0.2196	-0.1924	-0.2569
ENSG00000174950	CD164L2	protein_coding	1	P	p36.11	27705666			Y		527	1	0	0	1	0	5136	0.208838	0.680191	0	1	0	4.34783	56.5217	-0.0546	0.1067	-0.3068	0.0316	-0.5235	-0.228	-0.6289	-0.0772	-0.2378	0.0062	-0.7219	-0.7054	-0.1541	-0.5074	0.1207	-0.2715	0.5268	-0.2962	-0.2331	0.0409	-0.2196	-0.1924	-0.2569
ENSG00000231207	RP1-144C9.2	pseudogene	1	P	p36.11	27715972			Y		527	1	0	0	1	0	5136	0.208838	0.680191	0	1	0	4.34783	56.5217	-0.0546	0.1067	-0.3068	0.0316	-0.5235	-0.228	-0.6289	-0.0772	-0.2378	0.0062	-0.7219	-0.7054	-0.1541	-0.5074	0.1207	-0.2715	0.5268	-0.2962	-0.2331	0.0409	-0.2196	-0.1924	-0.2569
ENSG00000181773	GPR3	protein_coding	1	P	p36.11	27719148			Y		527	1	0	0	1	0	5136	0.208838	0.680191	0	1	0	4.34783	56.5217	-0.0546	0.1067	-0.3068	0.0316	-0.5235	-0.228	-0.6289	-0.0772	-0.2378	0.0062	-0.7219	-0.7054	-0.1541	-0.5074	0.1207	-0.2715	0.5268	-0.2962	-0.2331	0.0409	-0.2196	-0.1924	-0.2569
ENSG00000158195	WASF2	protein_coding	1	P	p36.11	27730730			Y		672	1	0	0	1	0	4781	0.264355	0.577813	0	1	0	4.34783	56.5217	-0.0546	0.1067	-0.3068	0.0316	-0.5235	-0.228	-0.6289	-0.0772	-0.2378	0.0062	-0.7219	-0.7054	-0.1541	-0.5074	0.1207	-0.2715	0.5268	-0.2962	-0.2331	0.0409	-0.2196	-0.1924	-0.2569
ENSG00000241169	RP4-752I6.1	processed_transcript	1	P	p36.11	27783709			Y		734	1	0	0	1	0	4629	0.291311	0.535643	0	1	0	8.69565	52.1739	-0.0546	0.1067	-0.3068	0.0316	-0.5235	-0.228	-0.6289	-0.0772	-0.2378	0.0062	-0.7219	-0.7054	-0.1541	0.2066	0.1207	-0.2715	0.5268	-0.2962	-0.2331	0.0409	-0.2196	-0.1924	-0.2569
ENSG00000237429	RP1-159A19.4	processed_transcript	1	P	p36.11	27852316			Y		527	1	0	0	1	0	5179	0.208024	0.681886	0	1	0	4.34783	56.5217	-0.0546	0.1067	-0.3068	0.0316	-0.5235	-0.228	-0.6289	-0.0772	-0.2378	0.0062	-0.7219	-0.7054	-0.1541	-0.5501	0.1207	-0.2715	0.5268	-0.2962	-0.2331	0.0409	-0.2196	-0.1924	-0.2569
ENSG00000126705	AHDC1	protein_coding	1	P	p36.11	27860546			Y		527	1	0	0	1	0	5179	0.208024	0.681886	0	1	0	4.34783	56.5217	-0.0546	0.1067	-0.3068	0.0316	-0.5235	-0.228	-0.6289	-0.0772	-0.2378	0.0062	-0.7219	-0.7054	-0.1541	-0.5501	0.1207	-0.2715	0.5268	-0.2962	-0.2331	0.0409	-0.2196	-0.1924	-0.2569
ENSG00000000938	FGR	protein_coding	1	P	p36.11	27938575			Y		527	1	0	0	1	0	5179	0.208024	0.681886	0	1	0	4.34783	56.5217	-0.0546	0.1067	-0.3068	0.0316	-0.5235	-0.228	-0.6289	-0.0772	-0.2378	0.0062	-0.7219	-0.7054	-0.1541	-0.5501	0.1207	-0.2715	0.5268	-0.2962	-0.2331	0.0409	-0.2196	-0.1924	-0.2569
ENSG00000235912	RP1-159A19.3	pseudogene	1	P	p36.11	27975930			Y		527	1	0	0	1	0	5179	0.208024	0.681886	0	1	0	4.34783	56.5217	-0.0546	0.1067	-0.3068	0.0316	-0.5235	-0.228	-0.6289	-0.0772	-0.2378	0.0062	-0.7219	-0.7054	-0.1541	-0.5501	0.1207	-0.2715	0.5268	-0.2962	-0.2331	0.0409	-0.2196	-0.1924	-0.2569
ENSG00000233975	RP11-288L9.1	processed_transcript	1	P	p36.11	27986839			Y		527	1	0	0	1	0	5179	0.208024	0.681886	0	1	0	4.34783	56.5217	-0.0546	0.1067	-0.3068	0.0316	-0.5235	-0.228	-0.6289	-0.0772	-0.2378	0.0062	-0.7219	-0.7054	-0.1541	-0.5501	0.1207	-0.2715	0.5268	-0.2962	-0.2331	0.0409	-0.2196	-0.1924	-0.2569
ENSG00000126709	IFI6	protein_coding	1	P	p36.11	27992572			Y		527	1	0	0	1	0	5179	0.208024	0.681886	0	1	0	4.34783	56.5217	-0.0546	0.1067	-0.3068	0.0316	-0.5235	-0.228	-0.6289	-0.0772	-0.2378	0.0062	-0.7219	-0.7054	-0.1541	-0.5501	0.1207	-0.2715	0.5268	-0.2962	-0.2331	0.0409	-0.2196	-0.1924	-0.2569
ENSG00000225886	RP11-288L9.4	processed_transcript	1	P	p36.11	27995979			Y		527	1	0	0	1	0	5179	0.208024	0.681886	0	1	0	4.34783	56.5217	-0.0546	0.1067	-0.3068	0.0316	-0.5235	-0.228	-0.6289	-0.0772	-0.2378	0.0062	-0.7219	-0.7054	-0.1541	-0.5501	0.1207	-0.2715	0.5268	-0.2962	-0.2331	0.0409	-0.2196	-0.1924	-0.2569
ENSG00000206767	U6.457	snRNA	1	P	p35.3	28002114			Y		527	1	0	0	1	0	5179	0.208024	0.681886	0	1	0	4.34783	56.5217	-0.0546	0.1067	-0.3068	0.0316	-0.5235	-0.228	-0.6289	-0.0772	-0.2378	0.0062	-0.7219	-0.7054	-0.1541	-0.5501	0.1207	-0.2715	0.5268	-0.2962	-0.2331	0.0409	-0.2196	-0.1924	-0.2569
ENSG00000226662	RP11-288L9.3	pseudogene	1	P	p35.3	28013160			Y		527	1	0	0	1	0	5179	0.208024	0.681886	0	1	0	4.34783	56.5217	-0.0546	0.1067	-0.3068	0.0316	-0.5235	-0.228	-0.6289	-0.0772	-0.2378	0.0062	-0.7219	-0.7054	-0.1541	-0.5501	0.1207	-0.2715	0.5268	-0.2962	-0.2331	0.0409	-0.2196	-0.1924	-0.2569
ENSG00000207095	U6.580	snRNA	1	P	p35.3	28020242			Y		527	1	0	0	1	0	5179	0.208024	0.681886	0	1	0	4.34783	56.5217	-0.0546	0.1067	-0.3068	0.0316	-0.5235	-0.228	-0.6289	-0.0772	-0.2378	0.0062	-0.7219	-0.7054	-0.1541	-0.5501	0.1207	-0.2715	0.5268	-0.2962	-0.2331	0.0409	-0.2196	-0.1924	-0.2569
ENSG00000009780	FAM76A	protein_coding	1	P	p35.3	28052490			Y		527	1	0	0	1	0	5179	0.208024	0.681886	0	1	0	4.34783	56.5217	-0.0546	0.1067	-0.3068	0.0316	-0.5235	-0.228	-0.6289	-0.0772	-0.2378	0.0062	-0.7219	-0.7054	-0.1541	-0.5501	0.1207	-0.2715	0.5268	-0.2962	-0.2331	0.0409	-0.2196	-0.1924	-0.2569
ENSG00000231344	RP3-426I6.2	pseudogene	1	P	p35.3	28065602			Y		527	1	0	0	1	0	5179	0.208024	0.681886	0	1	0	4.34783	56.5217	-0.0546	0.1067	-0.3068	0.0316	-0.5235	-0.228	-0.6289	-0.0772	-0.2378	0.0062	-0.7219	-0.7054	-0.1541	-0.5501	0.1207	-0.2715	0.5268	-0.2962	-0.2331	0.0409	-0.2196	-0.1924	-0.2569
ENSG00000230833	RP3-426I6.3	pseudogene	1	P	p35.3	28066465			Y		527	1	0	0	1	0	5179	0.208024	0.681886	0	1	0	4.34783	56.5217	-0.0546	0.1067	-0.3068	0.0316	-0.5235	-0.228	-0.6289	-0.0772	-0.2378	0.0062	-0.7219	-0.7054	-0.1541	-0.5501	0.1207	-0.2715	0.5268	-0.2962	-0.2331	0.0409	-0.2196	-0.1924	-0.2569
ENSG00000239859	AL020997.1	scRNA_pseudogene	1	P	p35.3	28094739			Y		527	1	0	0	1	0	5179	0.208024	0.681886	0	1	0	4.34783	56.5217	-0.0546	0.1067	-0.3068	0.0316	-0.5235	-0.228	-0.6289	-0.0772	-0.2378	0.0062	-0.7219	-0.7054	-0.1541	-0.5501	0.1207	-0.2715	0.5268	-0.2962	-0.2331	0.0409	-0.2196	-0.1924	-0.2569
ENSG00000117758	STX12	protein_coding	1	P	p35.3	28099694			Y		527	1	0	0	1	0	5179	0.208024	0.681886	0	1	0	4.34783	56.5217	-0.0546	0.1067	-0.3068	0.0316	-0.5235	-0.228	-0.6289	-0.0772	-0.2378	0.0062	-0.7219	-0.7054	-0.1541	-0.5501	0.1207	-0.2715	0.5268	-0.2962	-0.2331	0.0409	-0.2196	-0.1924	-0.2569
ENSG00000223062	U6.914	snRNA	1	P	p35.3	28151049			Y		527	1	0	0	1	0	5179	0.208024	0.681886	0	1	0	4.34783	56.5217	-0.0546	0.1067	-0.3068	0.0316	-0.5235	-0.228	-0.6289	-0.0772	-0.2378	0.0062	-0.7219	-0.7054	-0.1541	-0.5501	0.1207	-0.2715	0.5268	-0.2962	-0.2331	0.0409	-0.2196	-0.1924	-0.2569
ENSG00000117751	PPP1R8	protein_coding	1	P	p35.3	28157289			Y		527	1	0	0	1	0	5179	0.208024	0.681886	0	1	0	4.34783	56.5217	-0.0546	0.1067	-0.3068	0.0316	-0.5235	-0.228	-0.6289	-0.0772	-0.2378	0.0062	-0.7219	-0.7054	-0.1541	-0.5501	0.1207	-0.2715	0.5268	-0.2962	-0.2331	0.0409	-0.2196	-0.1924	-0.2569
ENSG00000252947	SCARNA1	snoRNA	1	P	p35.3	28160912			Y		527	1	0	0	1	0	5179	0.208024	0.681886	0	1	0	4.34783	56.5217	-0.0546	0.1067	-0.3068	0.0316	-0.5235	-0.228	-0.6289	-0.0772	-0.2378	0.0062	-0.7219	-0.7054	-0.1541	-0.5501	0.1207	-0.2715	0.5268	-0.2962	-0.2331	0.0409	-0.2196	-0.1924	-0.2569
ENSG00000130775	C1orf38	protein_coding	1	P	p35.3	28199055			Y		527	1	0	0	1	0	5179	0.208024	0.681886	0	1	0	4.34783	56.5217	-0.0546	0.1067	-0.3068	0.0316	-0.5235	-0.228	-0.6289	-0.0772	-0.2378	0.0062	-0.7219	-0.7054	-0.1541	-0.5501	0.1207	-0.2715	0.5268	-0.2962	-0.2331	0.0409	-0.2196	-0.1924	-0.2569
ENSG00000117748	RPA2	protein_coding	1	P	p35.3	28218035			Y		527	1	0	0	1	0	5179	0.208024	0.681886	0	1	0	4.34783	56.5217	-0.0546	0.1067	-0.3068	0.0316	-0.5235	-0.228	-0.6289	-0.0772	-0.2378	0.0062	-0.7219	-0.7054	-0.1541	-0.5501	0.1207	-0.2715	0.5268	-0.2962	-0.2331	0.0409	-0.2196	-0.1924	-0.2569
ENSG00000130768	SMPDL3B	protein_coding	1	P	p35.3	28261504			Y		527	1	0	0	1	0	5179	0.208024	0.681886	0	1	0	4.34783	56.5217	-0.0546	0.1067	-0.3068	0.0316	-0.5235	-0.228	-0.6289	-0.0772	-0.2378	0.0062	-0.7219	-0.7054	-0.1541	-0.5501	0.1207	-0.2715	0.5268	-0.2962	-0.2331	0.0409	-0.2196	-0.1924	-0.2569
ENSG00000227050	RP11-460I13.2	processed_transcript	1	P	p35.3	28265386			Y		527	1	0	0	1	0	5179	0.208024	0.681886	0	1	0	4.34783	56.5217	-0.0546	0.1067	-0.3068	0.0316	-0.5235	-0.228	-0.6289	-0.0772	-0.2378	0.0062	-0.7219	-0.7054	-0.1541	-0.5501	0.1207	-0.2715	0.5268	-0.2962	-0.2331	0.0409	-0.2196	-0.1924	-0.2569
ENSG00000158156	XKR8	protein_coding	1	P	p35.3	28285973			Y		527	1	0	0	1	0	5179	0.208024	0.681886	0	1	0	4.34783	56.5217	-0.0546	0.1067	-0.3068	0.0316	-0.5235	-0.228	-0.6289	-0.0772	-0.2378	0.0062	-0.7219	-0.7054	-0.1541	-0.5501	0.1207	-0.2715	0.5268	-0.2962	-0.2331	0.0409	-0.2196	-0.1924	-0.2569
ENSG00000158161	EYA3	protein_coding	1	P	p35.3	28296855			Y		527	1	0	0	1	0	5179	0.208024	0.681886	0	1	0	4.34783	56.5217	-0.0546	0.1067	-0.3068	0.0316	-0.5235	-0.228	-0.6289	-0.0772	-0.2378	0.0062	-0.7219	-0.7054	-0.1541	-0.5501	0.1207	-0.2715	0.5268	-0.2962	-0.2331	0.0409	-0.2196	-0.1924	-0.2569
ENSG00000238231	RP11-460I13.6	pseudogene	1	P	p35.3	28316647			Y		527	1	0	0	1	0	5179	0.208024	0.681886	0	1	0	4.34783	56.5217	-0.0546	0.1067	-0.3068	0.0316	-0.5235	-0.228	-0.6289	-0.0772	-0.2378	0.0062	-0.7219	-0.7054	-0.1541	-0.5501	0.1207	-0.2715	0.5268	-0.2962	-0.2331	0.0409	-0.2196	-0.1924	-0.2569
ENSG00000237895	RP11-460I13.5	processed_transcript	1	P	p35.3	28356225			Y		527	1	0	0	1	0	5179	0.208024	0.681886	0	1	0	4.34783	56.5217	-0.0546	0.1067	-0.3068	0.0316	-0.5235	-0.228	-0.6289	-0.0772	-0.2378	0.0062	-0.7219	-0.7054	-0.1541	-0.5501	0.1207	-0.2715	0.5268	-0.2962	-0.2331	0.0409	-0.2196	-0.1924	-0.2569
ENSG00000240750	AL512288.1	scRNA_pseudogene	1	P	p35.3	28358395			Y		527	1	0	0	1	0	5179	0.208024	0.681886	0	1	0	4.34783	56.5217	-0.0546	0.1067	-0.3068	0.0316	-0.5235	-0.228	-0.6289	-0.0772	-0.2378	0.0062	-0.7219	-0.7054	-0.1541	-0.5501	0.1207	-0.2715	0.5268	-0.2962	-0.2331	0.0409	-0.2196	-0.1924	-0.2569
ENSG00000228589	RP5-1053E7.1	pseudogene	1	P	p35.3	28422253			Y		527	1	0	0	1	0	5179	0.208024	0.681886	0	1	0	4.34783	56.5217	-0.0546	0.1067	-0.3068	0.0316	-0.5235	-0.228	-0.6289	-0.0772	-0.2378	0.0062	-0.7219	-0.7054	-0.1541	-0.5501	0.1207	-0.2715	0.5268	-0.2962	-0.2331	0.0409	-0.2196	-0.1924	-0.2569
ENSG00000228943	RP5-1053E7.2	pseudogene	1	P	p35.3	28436250			Y		527	1	0	0	1	0	5179	0.208024	0.681886	0	1	0	4.34783	56.5217	-0.0546	0.1067	-0.3068	0.0316	-0.5235	-0.228	-0.6289	-0.0772	-0.2378	0.0062	-0.7219	-0.7054	-0.1541	-0.5501	0.1207	-0.2715	0.5268	-0.2962	-0.2331	0.0409	-0.2196	-0.1924	-0.2569
ENSG00000214812	RP5-1053E7.3	pseudogene	1	P	p35.3	28446958			Y		527	1	0	0	1	0	5179	0.208024	0.681886	0	1	0	4.34783	56.5217	-0.0546	0.1067	-0.3068	0.0316	-0.5235	-0.228	-0.6289	-0.0772	-0.2378	0.0062	-0.7219	-0.7054	-0.1541	-0.5501	0.1207	-0.2715	0.5268	-0.2962	-0.2331	0.0409	-0.2196	-0.1924	-0.2569
ENSG00000253005	U6.1314	snRNA	1	P	p35.3	28469248			Y		527	1	0	0	1	0	5179	0.208024	0.681886	0	1	0	4.34783	56.5217	-0.0546	0.1067	-0.3068	0.0316	-0.5235	-0.228	-0.6289	-0.0772	-0.2378	0.0062	-0.7219	-0.7054	-0.1541	-0.5501	0.1207	-0.2715	0.5268	-0.2962	-0.2331	0.0409	-0.2196	-0.1924	-0.2569
ENSG00000252429	U7.117	snRNA	1	P	p35.3	28470667			Y		527	1	0	0	1	0	5179	0.208024	0.681886	0	1	0	4.34783	56.5217	-0.0546	0.1067	-0.3068	0.0316	-0.5235	-0.228	-0.6289	-0.0772	-0.2378	0.0062	-0.7219	-0.7054	-0.1541	-0.5501	0.1207	-0.2715	0.5268	-0.2962	-0.2331	0.0409	-0.2196	-0.1924	-0.2569
ENSG00000169403	PTAFR	protein_coding	1	P	p35.3	28473677			Y		527	1	0	0	1	0	5179	0.208024	0.681886	0	1	0	4.34783	56.5217	-0.0546	0.1067	-0.3068	0.0316	-0.5235	-0.228	-0.6289	-0.0772	-0.2378	0.0062	-0.7219	-0.7054	-0.1541	-0.5501	0.1207	-0.2715	0.5268	-0.2962	-0.2331	0.0409	-0.2196	-0.1924	-0.2569
ENSG00000215902	AL353354.1	protein_coding	1	P	p35.3	28527013			Y		527	1	0	0	1	0	5179	0.208024	0.681886	0	1	0	4.34783	56.5217	-0.0546	0.1067	-0.3068	0.0316	-0.5235	-0.228	-0.6289	-0.0772	-0.2378	0.0062	-0.7219	-0.7054	-0.1541	-0.5501	0.1207	-0.2715	0.5268	-0.2962	-0.2331	0.0409	-0.2196	-0.1924	-0.2569
ENSG00000126698	DNAJC8	protein_coding	1	P	p35.3	28527068			Y		527	1	0	0	1	0	5179	0.208024	0.681886	0	1	0	4.34783	56.5217	-0.0546	0.1067	-0.3068	0.0316	-0.5235	-0.228	-0.6289	-0.0772	-0.2378	0.0062	-0.7219	-0.7054	-0.1541	-0.5501	0.1207	-0.2715	0.5268	-0.2962	-0.2331	0.0409	-0.2196	-0.1924	-0.2569
ENSG00000130770	ATPIF1	protein_coding	1	P	p35.3	28562620			Y		527	1	0	0	1	0	5179	0.208024	0.681886	0	1	0	4.34783	56.5217	-0.0546	0.1067	-0.3068	0.0316	-0.5235	-0.228	-0.6289	-0.0772	-0.2378	0.0062	-0.7219	-0.7054	-0.1541	-0.5501	0.1207	-0.2715	0.5268	-0.2962	-0.2331	0.0409	-0.2196	-0.1924	-0.2569
ENSG00000130766	SESN2	protein_coding	1	P	p35.3	28586038			Y		527	1	0	0	1	0	5179	0.208024	0.681886	0	1	0	4.34783	56.5217	-0.0546	0.1067	-0.3068	0.0316	-0.5235	-0.228	-0.6289	-0.0772	-0.2378	0.0062	-0.7219	-0.7054	-0.1541	-0.5501	0.1207	-0.2715	0.5268	-0.2962	-0.2331	0.0409	-0.2196	-0.1924	-0.2569
ENSG00000239901	AL353622.1	snoRNA_pseudogene	1	P	p35.3	28638831			Y		527	1	0	0	1	0	5179	0.208024	0.681886	0	1	0	4.34783	56.5217	-0.0546	0.1067	-0.3068	0.0316	-0.5235	-0.228	-0.6289	-0.0772	-0.2378	0.0062	-0.7219	-0.7054	-0.1541	-0.5501	0.1207	-0.2715	0.5268	-0.2962	-0.2331	0.0409	-0.2196	-0.1924	-0.2569
ENSG00000130772	MED18	protein_coding	1	P	p35.3	28655513			Y		527	1	0	0	1	0	5179	0.208024	0.681886	0	1	0	4.34783	56.5217	-0.0546	0.1067	-0.3068	0.0316	-0.5235	-0.228	-0.6289	-0.0772	-0.2378	0.0062	-0.7219	-0.7054	-0.1541	-0.5501	0.1207	-0.2715	0.5268	-0.2962	-0.2331	0.0409	-0.2196	-0.1924	-0.2569
ENSG00000204138	PHACTR4	protein_coding	1	P	p35.3	28696114			Y		527	1	0	0	1	0	5179	0.208024	0.681886	0	1	0	4.34783	56.5217	-0.0546	0.1067	-0.3068	0.0316	-0.5235	-0.228	-0.6289	-0.0772	-0.2378	0.0062	-0.7219	-0.7054	-0.1541	-0.5501	0.1207	-0.2715	0.5268	-0.2962	-0.2331	0.0409	-0.2196	-0.1924	-0.2569
ENSG00000206779	Y_RNA.485	misc_RNA	1	P	p35.3	28749066			Y		527	1	0	0	1	0	5179	0.208024	0.681886	0	1	0	4.34783	56.5217	-0.0546	0.1067	-0.3068	0.0316	-0.5235	-0.228	-0.6289	-0.0772	-0.2378	0.0062	-0.7219	-0.7054	-0.1541	-0.5501	0.1207	-0.2715	0.5268	-0.2962	-0.2331	0.0409	-0.2196	-0.1924	-0.2569
ENSG00000229820	RP1-308E4.1	pseudogene	1	P	p35.3	28780031			Y		527	1	0	0	1	0	5179	0.208024	0.681886	0	1	0	4.34783	56.5217	-0.0546	0.1067	-0.3068	0.0316	-0.5235	-0.228	-0.6289	-0.0772	-0.2378	0.0062	-0.7219	-0.7054	-0.1541	-0.5501	0.1207	-0.2715	0.5268	-0.2962	-0.2331	0.0409	-0.2196	-0.1924	-0.2569
ENSG00000245460	AL840643.1	lincRNA	1	P	p35.3	28805408			Y		527	1	0	0	1	0	5179	0.208024	0.681886	0	1	0	4.34783	56.5217	-0.0546	0.1067	-0.3068	0.0316	-0.5235	-0.228	-0.6289	-0.0772	-0.2378	0.0062	-0.7219	-0.7054	-0.1541	-0.5501	0.1207	-0.2715	0.5268	-0.2962	-0.2331	0.0409	-0.2196	-0.1924	-0.2569
ENSG00000221216	U6atac.9	snRNA	1	P	p35.3	28807874			Y		527	1	0	0	1	0	5179	0.208024	0.681886	0	1	0	4.34783	56.5217	-0.0546	0.1067	-0.3068	0.0316	-0.5235	-0.228	-0.6289	-0.0772	-0.2378	0.0062	-0.7219	-0.7054	-0.1541	-0.5501	0.1207	-0.2715	0.5268	-0.2962	-0.2331	0.0409	-0.2196	-0.1924	-0.2569
ENSG00000242125	SNHG3	processed_transcript	1	P	p35.3	28832492			Y		527	1	0	0	1	0	5179	0.208024	0.681886	0	1	0	4.34783	56.5217	-0.0546	0.1067	-0.3068	0.0316	-0.5235	-0.228	-0.6289	-0.0772	-0.2378	0.0062	-0.7219	-0.7054	-0.1541	-0.5501	0.1207	-0.2715	0.5268	-0.2962	-0.2331	0.0409	-0.2196	-0.1924	-0.2569
ENSG00000180198	RCC1	protein_coding	1	P	p35.3	28832496			Y		527	1	0	0	1	0	5179	0.208024	0.681886	0	1	0	4.34783	56.5217	-0.0546	0.1067	-0.3068	0.0316	-0.5235	-0.228	-0.6289	-0.0772	-0.2378	0.0062	-0.7219	-0.7054	-0.1541	-0.5501	0.1207	-0.2715	0.5268	-0.2962	-0.2331	0.0409	-0.2196	-0.1924	-0.2569
ENSG00000201808	SNORA73A	snoRNA	1	P	p35.3	28833878			Y		527	1	0	0	1	0	5179	0.208024	0.681886	0	1	0	4.34783	56.5217	-0.0546	0.1067	-0.3068	0.0316	-0.5235	-0.228	-0.6289	-0.0772	-0.2378	0.0062	-0.7219	-0.7054	-0.1541	-0.5501	0.1207	-0.2715	0.5268	-0.2962	-0.2331	0.0409	-0.2196	-0.1924	-0.2569
ENSG00000200087	SNORA73B	snoRNA	1	P	p35.3	28835071			Y		527	1	0	0	1	0	5179	0.208024	0.681886	0	1	0	4.34783	56.5217	-0.0546	0.1067	-0.3068	0.0316	-0.5235	-0.228	-0.6289	-0.0772	-0.2378	0.0062	-0.7219	-0.7054	-0.1541	-0.5501	0.1207	-0.2715	0.5268	-0.2962	-0.2331	0.0409	-0.2196	-0.1924	-0.2569
ENSG00000245178	AL513497.1	lincRNA	1	P	p35.3	28835514			Y		527	1	0	0	1	0	5179	0.208024	0.681886	0	1	0	4.34783	56.5217	-0.0546	0.1067	-0.3068	0.0316	-0.5235	-0.228	-0.6289	-0.0772	-0.2378	0.0062	-0.7219	-0.7054	-0.1541	-0.5501	0.1207	-0.2715	0.5268	-0.2962	-0.2331	0.0409	-0.2196	-0.1924	-0.2569
ENSG00000238821	snoU13.263	snoRNA	1	P	p35.3	28843988			Y		527	1	0	0	1	0	5179	0.208024	0.681886	0	1	0	4.34783	56.5217	-0.0546	0.1067	-0.3068	0.0316	-0.5235	-0.228	-0.6289	-0.0772	-0.2378	0.0062	-0.7219	-0.7054	-0.1541	-0.5501	0.1207	-0.2715	0.5268	-0.2962	-0.2331	0.0409	-0.2196	-0.1924	-0.2569
ENSG00000231468	RP4-669K10.3	pseudogene	1	P	p35.3	28852835			Y		527	1	0	0	1	0	5179	0.208024	0.681886	0	1	0	4.34783	56.5217	-0.0546	0.1067	-0.3068	0.0316	-0.5235	-0.228	-0.6289	-0.0772	-0.2378	0.0062	-0.7219	-0.7054	-0.1541	-0.5501	0.1207	-0.2715	0.5268	-0.2962	-0.2331	0.0409	-0.2196	-0.1924	-0.2569
ENSG00000180098	TRNAU1AP	protein_coding	1	P	p35.3	28879597			Y		527	1	0	0	1	0	5179	0.208024	0.681886	0	1	0	4.34783	56.5217	-0.0546	0.1067	-0.3068	0.0316	-0.5235	-0.228	-0.6289	-0.0772	-0.2378	0.0062	-0.7219	-0.7054	-0.1541	-0.5501	0.1207	-0.2715	0.5268	-0.2962	-0.2331	0.0409	-0.2196	-0.1924	-0.2569
ENSG00000197989	SNHG12	processed_transcript	1	P	p35.3	28905050			Y		527	1	0	0	1	0	5179	0.208024	0.681886	0	1	0	4.34783	56.5217	-0.0546	0.1067	-0.3068	0.0316	-0.5235	-0.228	-0.6289	-0.0772	-0.2378	0.0062	-0.7219	-0.7054	-0.1541	-0.5501	0.1207	-0.2715	0.5268	-0.2962	-0.2331	0.0409	-0.2196	-0.1924	-0.2569
ENSG00000221539	SNORD99	snoRNA	1	P	p35.3	28905261			Y		527	1	0	0	1	0	5179	0.208024	0.681886	0	1	0	4.34783	56.5217	-0.0546	0.1067	-0.3068	0.0316	-0.5235	-0.228	-0.6289	-0.0772	-0.2378	0.0062	-0.7219	-0.7054	-0.1541	-0.5501	0.1207	-0.2715	0.5268	-0.2962	-0.2331	0.0409	-0.2196	-0.1924	-0.2569
ENSG00000207311	SNORA61	snoRNA	1	P	p35.3	28906276			Y		527	1	0	0	1	0	5179	0.208024	0.681886	0	1	0	4.34783	56.5217	-0.0546	0.1067	-0.3068	0.0316	-0.5235	-0.228	-0.6289	-0.0772	-0.2378	0.0062	-0.7219	-0.7054	-0.1541	-0.5501	0.1207	-0.2715	0.5268	-0.2962	-0.2331	0.0409	-0.2196	-0.1924	-0.2569
ENSG00000207314	SNORA44	snoRNA	1	P	p35.3	28906893			Y		527	1	0	0	1	0	5179	0.208024	0.681886	0	1	0	4.34783	56.5217	-0.0546	0.1067	-0.3068	0.0316	-0.5235	-0.228	-0.6289	-0.0772	-0.2378	0.0062	-0.7219	-0.7054	-0.1541	-0.5501	0.1207	-0.2715	0.5268	-0.2962	-0.2331	0.0409	-0.2196	-0.1924	-0.2569
ENSG00000207070	SNORA16A	snoRNA	1	P	p35.3	28907432			Y		527	1	0	0	1	0	5179	0.208024	0.681886	0	1	0	4.34783	56.5217	-0.0546	0.1067	-0.3068	0.0316	-0.5235	-0.228	-0.6289	-0.0772	-0.2378	0.0062	-0.7219	-0.7054	-0.1541	-0.5501	0.1207	-0.2715	0.5268	-0.2962	-0.2331	0.0409	-0.2196	-0.1924	-0.2569
ENSG00000120656	TAF12	protein_coding	1	P	p35.3	28915835			Y		527	1	0	0	1	0	5179	0.208024	0.681886	0	1	0	4.34783	56.5217	-0.0546	0.1067	-0.3068	0.0316	-0.5235	-0.228	-0.6289	-0.0772	-0.2378	0.0062	-0.7219	-0.7054	-0.1541	-0.5501	0.1207	-0.2715	0.5268	-0.2962	-0.2331	0.0409	-0.2196	-0.1924	-0.2569
ENSG00000188060	RAB42	protein_coding	1	P	p35.3	28918712			Y		527	1	0	0	1	0	5179	0.208024	0.681886	0	1	0	4.34783	56.5217	-0.0546	0.1067	-0.3068	0.0316	-0.5235	-0.228	-0.6289	-0.0772	-0.2378	0.0062	-0.7219	-0.7054	-0.1541	-0.5501	0.1207	-0.2715	0.5268	-0.2962	-0.2331	0.0409	-0.2196	-0.1924	-0.2569
ENSG00000229388	RP11-442N24__B.1	processed_transcript	1	P	p35.3	28969740			Y		527	1	0	0	1	0	5179	0.208024	0.681886	0	1	0	4.34783	56.5217	-0.0546	0.1067	-0.3068	0.0316	-0.5235	-0.228	-0.6289	-0.0772	-0.2378	0.0062	-0.7219	-0.7054	-0.1541	-0.5501	0.1207	-0.2715	0.5268	-0.2962	-0.2331	0.0409	-0.2196	-0.1924	-0.2569
ENSG00000209804	RNU11	snRNA	1	P	p35.3	28975112			Y		527	1	0	0	1	0	5179	0.208024	0.681886	0	1	0	4.34783	56.5217	-0.0546	0.1067	-0.3068	0.0316	-0.5235	-0.228	-0.6289	-0.0772	-0.2378	0.0062	-0.7219	-0.7054	-0.1541	-0.5501	0.1207	-0.2715	0.5268	-0.2962	-0.2331	0.0409	-0.2196	-0.1924	-0.2569
ENSG00000162419	GMEB1	protein_coding	1	P	p35.3	28995244			Y		527	1	0	0	1	0	5179	0.208024	0.681886	0	1	0	4.34783	56.5217	-0.0546	0.1067	-0.3068	0.0316	-0.5235	-0.228	-0.6289	-0.0772	-0.2378	0.0062	-0.7219	-0.7054	-0.1541	-0.5501	0.1207	-0.2715	0.5268	-0.2962	-0.2331	0.0409	-0.2196	-0.1924	-0.2569
ENSG00000252777	SCARNA24.2	snoRNA	1	P	p35.3	29016177			Y		527	1	0	0	1	0	5179	0.208024	0.681886	0	1	0	4.34783	56.5217	-0.0546	0.1067	-0.3068	0.0316	-0.5235	-0.228	-0.6289	-0.0772	-0.2378	0.0062	-0.7219	-0.7054	-0.1541	-0.5501	0.1207	-0.2715	0.5268	-0.2962	-0.2331	0.0409	-0.2196	-0.1924	-0.2569
ENSG00000198492	YTHDF2	protein_coding	1	P	p35.3	29063133			Y		527	1	0	0	1	0	5179	0.208024	0.681886	0	1	0	4.34783	56.5217	-0.0546	0.1067	-0.3068	0.0316	-0.5235	-0.228	-0.6289	-0.0772	-0.2378	0.0062	-0.7219	-0.7054	-0.1541	-0.5501	0.1207	-0.2715	0.5268	-0.2962	-0.2331	0.0409	-0.2196	-0.1924	-0.2569
ENSG00000116329	OPRD1	protein_coding	1	P	p35.3	29138654			Y		527	1	0	0	1	0	5179	0.208024	0.681886	0	1	0	4.34783	56.5217	-0.0546	0.1067	-0.3068	0.0316	-0.5235	-0.228	-0.6289	-0.0772	-0.2378	0.0062	-0.7219	-0.7054	-0.1541	-0.5501	0.1207	-0.2715	0.5268	-0.2962	-0.2331	0.0409	-0.2196	-0.1924	-0.2569
ENSG00000226852	RP1-212P9.2	processed_transcript	1	P	p35.3	29194087			Y		527	1	0	0	1	0	5179	0.208024	0.681886	0	1	0	4.34783	56.5217	-0.0546	0.1067	-0.3068	0.0316	-0.5235	-0.228	-0.6289	-0.0772	-0.2378	0.0062	-0.7219	-0.7054	-0.1541	-0.5501	0.1207	-0.2715	0.5268	-0.2962	-0.2331	0.0409	-0.2196	-0.1924	-0.2569
ENSG00000233427	RP1-212P9.3	processed_transcript	1	P	p35.3	29196995			Y		527	1	0	0	1	0	5179	0.208024	0.681886	0	1	0	4.34783	56.5217	-0.0546	0.1067	-0.3068	0.0316	-0.5235	-0.228	-0.6289	-0.0772	-0.2378	0.0062	-0.7219	-0.7054	-0.1541	-0.5501	0.1207	-0.2715	0.5268	-0.2962	-0.2331	0.0409	-0.2196	-0.1924	-0.2569
ENSG00000199756	Y_RNA.77	misc_RNA	1	P	p35.3	29208238			Y		527	1	0	0	1	0	5179	0.208024	0.681886	0	1	0	4.34783	56.5217	-0.0546	0.1067	-0.3068	0.0316	-0.5235	-0.228	-0.6289	-0.0772	-0.2378	0.0062	-0.7219	-0.7054	-0.1541	-0.5501	0.1207	-0.2715	0.5268	-0.2962	-0.2331	0.0409	-0.2196	-0.1924	-0.2569
ENSG00000159023	EPB41	protein_coding	1	P	p35.3	29213628			Y		527	1	0	0	1	0	5179	0.208024	0.681886	0	1	0	4.34783	56.5217	-0.0546	0.1067	-0.3068	0.0316	-0.5235	-0.228	-0.6289	-0.0772	-0.2378	0.0062	-0.7219	-0.7054	-0.1541	-0.5501	0.1207	-0.2715	0.5268	-0.2962	-0.2331	0.0409	-0.2196	-0.1924	-0.2569
ENSG00000225616	RP4-604A21.1	pseudogene	1	P	p35.3	29308796			Y		527	1	0	0	1	0	5179	0.208024	0.681886	0	1	0	4.34783	56.5217	-0.0546	0.1067	-0.3068	0.0316	-0.5235	-0.228	-0.6289	-0.0772	-0.2378	0.0062	-0.7219	-0.7054	-0.1541	-0.5501	0.1207	-0.2715	0.5268	-0.2962	-0.2331	0.0409	-0.2196	-0.1924	-0.2569
ENSG00000206704	Y_RNA.466	misc_RNA	1	P	p35.3	29312222			Y		527	1	0	0	1	0	5179	0.208024	0.681886	0	1	0	4.34783	56.5217	-0.0546	0.1067	-0.3068	0.0316	-0.5235	-0.228	-0.6289	-0.0772	-0.2378	0.0062	-0.7219	-0.7054	-0.1541	-0.5501	0.1207	-0.2715	0.5268	-0.2962	-0.2331	0.0409	-0.2196	-0.1924	-0.2569
ENSG00000187975	AL357500.1	processed_transcript	1	P	p35.3	29445940			Y		527	1	0	0	1	0	5179	0.208024	0.681886	0	1	0	4.34783	56.5217	-0.0546	0.1067	-0.3068	0.0316	-0.5235	-0.228	-0.6289	-0.0772	-0.2378	0.0062	-0.7219	-0.7054	-0.1541	-0.5501	0.1207	-0.2715	0.5268	-0.2962	-0.2331	0.0409	-0.2196	-0.1924	-0.2569
ENSG00000253304	TMEM200B	protein_coding	1	P	p35.3	29445940			Y		527	1	0	0	1	0	5179	0.208024	0.681886	0	1	0	4.34783	56.5217	-0.0546	0.1067	-0.3068	0.0316	-0.5235	-0.228	-0.6289	-0.0772	-0.2378	0.0062	-0.7219	-0.7054	-0.1541	-0.5501	0.1207	-0.2715	0.5268	-0.2962	-0.2331	0.0409	-0.2196	-0.1924	-0.2569
ENSG00000225750	RP11-242O24.3	processed_transcript	1	P	p35.3	29471006			Y		527	1	0	0	1	0	5179	0.208024	0.681886	0	1	0	4.34783	56.5217	-0.0546	0.1067	-0.3068	0.0316	-0.5235	-0.228	-0.6289	-0.0772	-0.2378	0.0062	-0.7219	-0.7054	-0.1541	-0.5501	0.1207	-0.2715	0.5268	-0.2962	-0.2331	0.0409	-0.2196	-0.1924	-0.2569
ENSG00000116350	SRSF4	protein_coding	1	P	p35.3	29474255			Y		527	1	0	0	1	0	5179	0.208024	0.681886	0	1	0	4.34783	56.5217	-0.0546	0.1067	-0.3068	0.0316	-0.5235	-0.228	-0.6289	-0.0772	-0.2378	0.0062	-0.7219	-0.7054	-0.1541	-0.5501	0.1207	-0.2715	0.5268	-0.2962	-0.2331	0.0409	-0.2196	-0.1924	-0.2569
ENSG00000227637	RP11-242O24.5	processed_transcript	1	P	p35.3	29479001			Y		527	1	0	0	1	0	5179	0.208024	0.681886	0	1	0	4.34783	56.5217	-0.0546	0.1067	-0.3068	0.0316	-0.5235	-0.228	-0.6289	-0.0772	-0.2378	0.0062	-0.7219	-0.7054	-0.1541	-0.5501	0.1207	-0.2715	0.5268	-0.2962	-0.2331	0.0409	-0.2196	-0.1924	-0.2569
ENSG00000116353	MECR	protein_coding	1	P	p35.3	29519385			Y		527	1	0	0	1	0	5179	0.208024	0.681886	0	1	0	4.34783	56.5217	-0.0546	0.1067	-0.3068	0.0316	-0.5235	-0.228	-0.6289	-0.0772	-0.2378	0.0062	-0.7219	-0.7054	-0.1541	-0.5501	0.1207	-0.2715	0.5268	-0.2962	-0.2331	0.0409	-0.2196	-0.1924	-0.2569
ENSG00000237934	RP11-467D18.2	processed_transcript	1	P	p35.3	29550445			Y		527	1	0	0	1	0	5179	0.208024	0.681886	0	1	0	4.34783	56.5217	-0.0546	0.1067	-0.3068	0.0316	-0.5235	-0.228	-0.6289	-0.0772	-0.2378	0.0062	-0.7219	-0.7054	-0.1541	-0.5501	0.1207	-0.2715	0.5268	-0.2962	-0.2331	0.0409	-0.2196	-0.1924	-0.2569
ENSG00000060656	PTPRU	protein_coding	1	P	p35.3	29563028			Y		418	1	0	0	1	0	5179	0.208024	0.681886	0	1	0	4.34783	56.5217	-0.0546	0.1067	-0.3068	0.0316	-0.5235	-0.228	-0.6289	-0.0772	-0.2378	0.0062	-0.7219	-0.7054	-0.1541	-0.5501	0.1207	-0.2715	0.2881	-0.2962	-0.2331	0.0409	-0.2196	-0.1924	-0.2569
ENSG00000221550	AL645859.1	miRNA	1	P	p35.3	29580054			Y		527	1	0	0	1	0	5179	0.208024	0.681886	0	1	0	4.34783	56.5217	-0.0546	0.1067	-0.3068	0.0316	-0.5235	-0.228	-0.6289	-0.0772	-0.2378	0.0062	-0.7219	-0.7054	-0.1541	-0.5501	0.1207	-0.2715	0.5268	-0.2962	-0.2331	0.0409	-0.2196	-0.1924	-0.2569
ENSG00000230523	RP3-437I16.1	processed_transcript	1	P	p35.3	29656132			Y		288	1	0	0	1	0	5179	0.208024	0.681886	0	1	0	4.34783	56.5217	-0.0546	0.1067	-0.3068	0.0316	-0.5235	-0.228	-0.6289	-0.0772	-0.2378	0.0062	-0.7219	-0.7054	-0.1541	-0.5501	0.1207	-0.2715	0.2881	-0.2962	-0.2331	0.0409	-0.2196	-0.1924	-0.2569
ENSG00000231360	AL139151.1	protein_coding	1	P	p35.3	29675080			Y		288	1	0	0	1	0	5179	0.208024	0.681886	0	1	0	4.34783	56.5217	-0.0546	0.1067	-0.3068	0.0316	-0.5235	-0.228	-0.6289	-0.0772	-0.2378	0.0062	-0.7219	-0.7054	-0.1541	-0.5501	0.1207	-0.2715	0.2881	-0.2962	-0.2331	0.0409	-0.2196	-0.1924	-0.2569
ENSG00000225011	RP11-810H18.1	pseudogene	1	P	p35.3	29814705			Y		288	1	0	0	1	0	5179	0.208024	0.681886	0	1	0	4.34783	56.5217	-0.0546	0.1067	-0.3068	0.0316	-0.5235	-0.228	-0.6289	-0.0772	-0.2378	0.0062	-0.7219	-0.7054	-0.1541	-0.5501	0.1207	-0.2715	0.2881	-0.2962	-0.2331	0.0409	-0.2196	-0.1924	-0.2569
ENSG00000221126	AC092265.1	miRNA	1	P	p35.3	30117392			Y		288	1	0	0	1	0	5179	0.208024	0.681886	0	1	0	4.34783	56.5217	-0.0546	0.1067	-0.3068	0.0316	-0.5235	-0.228	-0.6289	-0.0772	-0.2378	0.0062	-0.7219	-0.7054	-0.1541	-0.5501	0.1207	-0.2715	0.2881	-0.2962	-0.2331	0.0409	-0.2196	-0.1924	-0.2569
ENSG00000228176	RP4-656G21.1	processed_transcript	1	P	p35.3	30181698			Y		288	1	0	0	1	0	5179	0.208024	0.681886	0	1	0	4.34783	56.5217	-0.0546	0.1067	-0.3068	0.0316	-0.5235	-0.228	-0.6289	-0.0772	-0.2378	0.0062	-0.7219	-0.7054	-0.1541	-0.5501	0.1207	-0.2715	0.2881	-0.2962	-0.2331	0.0409	-0.2196	-0.1924	-0.2569
ENSG00000222787	AL645944.1	miRNA	1	P	p35.2	30357749			Y		288	1	0	0	1	0	5179	0.208024	0.681886	0	1	0	4.34783	56.5217	-0.0546	0.1067	-0.3068	0.0316	-0.5235	-0.228	-0.6289	-0.0772	-0.2378	0.0062	-0.7219	-0.7054	-0.1541	-0.5501	0.1207	-0.2715	0.2881	-0.2962	-0.2331	0.0409	-0.2196	-0.1924	-0.2569
ENSG00000233399	RP11-111I12.1	processed_transcript	1	P	p35.2	30486799			Y		288	1	0	0	1	0	5179	0.208024	0.681886	0	1	0	4.34783	56.5217	-0.0546	0.1067	-0.3068	0.0316	-0.5235	-0.228	-0.6289	-0.0772	-0.2378	0.0062	-0.7219	-0.7054	-0.1541	-0.5501	0.1207	-0.2715	0.2881	-0.2962	-0.2331	0.0409	-0.2196	-0.1924	-0.2569
ENSG00000233372	RP5-893G23.1	processed_transcript	1	P	p35.2	30613110			Y		288	1	0	0	1	0	5179	0.208024	0.681886	0	1	0	4.34783	56.5217	-0.0546	0.1067	-0.3068	0.0316	-0.5235	-0.228	-0.6289	-0.0772	-0.2378	0.0062	-0.7219	-0.7054	-0.1541	-0.5501	0.1207	-0.2715	0.2881	-0.2962	-0.2331	0.0409	-0.2196	-0.1924	-0.2569
ENSG00000231251	RP3-357I16.1	pseudogene	1	P	p35.2	30699370			Y		288	1	0	0	1	0	5179	0.208024	0.681886	0	1	0	4.34783	56.5217	-0.0546	0.1067	-0.3068	0.0316	-0.5235	-0.228	-0.6289	-0.0772	-0.2378	0.0062	-0.7219	-0.7054	-0.1541	-0.5501	0.1207	-0.2715	0.2881	-0.2962	-0.2331	0.0409	-0.2196	-0.1924	-0.2569
ENSG00000236335	RP4-591L5.1	processed_transcript	1	P	p35.2	30882407			Y		288	1	0	0	1	0	5179	0.208024	0.681886	0	1	0	4.34783	56.5217	-0.0546	0.1067	-0.3068	0.0316	-0.5235	-0.228	-0.6289	-0.0772	-0.2378	0.0062	-0.7219	-0.7054	-0.1541	-0.5501	0.1207	-0.2715	0.2881	-0.2962	-0.2331	0.0409	-0.2196	-0.1924	-0.2569
ENSG00000231949	RP4-591L5.2	processed_transcript	1	P	p35.2	30888672			Y		288	1	0	0	1	0	5179	0.208024	0.681886	0	1	0	4.34783	56.5217	-0.0546	0.1067	-0.3068	0.0316	-0.5235	-0.228	-0.6289	-0.0772	-0.2378	0.0062	-0.7219	-0.7054	-0.1541	-0.5501	0.1207	-0.2715	0.2881	-0.2962	-0.2331	0.0409	-0.2196	-0.1924	-0.2569
ENSG00000162510	MATN1	protein_coding	1	P	p35.2	31184124			Y		288	1	0	0	1	0	5179	0.208024	0.681886	0	1	0	4.34783	56.5217	-0.0546	0.1067	-0.3068	0.0316	-0.5235	-0.228	-0.6289	-0.0772	-0.2378	0.0062	-0.7219	-0.7054	-0.1541	-0.5501	0.1207	-0.2715	0.2881	-0.2962	-0.2331	0.0409	-0.2196	-0.1924	-0.2569
ENSG00000186056	RP5-1166H10.2	processed_transcript	1	P	p35.2	31190940			Y		288	1	0	0	1	0	5179	0.208024	0.681886	0	1	0	4.34783	56.5217	-0.0546	0.1067	-0.3068	0.0316	-0.5235	-0.228	-0.6289	-0.0772	-0.2378	0.0062	-0.7219	-0.7054	-0.1541	-0.5501	0.1207	-0.2715	0.2881	-0.2962	-0.2331	0.0409	-0.2196	-0.1924	-0.2569
ENSG00000162511	LAPTM5	protein_coding	1	P	p35.2	31205316			Y		288	1	0	0	1	0	5179	0.208024	0.681886	0	1	0	4.34783	56.5217	-0.0546	0.1067	-0.3068	0.0316	-0.5235	-0.228	-0.6289	-0.0772	-0.2378	0.0062	-0.7219	-0.7054	-0.1541	-0.5501	0.1207	-0.2715	0.2881	-0.2962	-0.2331	0.0409	-0.2196	-0.1924	-0.2569
ENSG00000229607	RP5-1125N11.1	processed_transcript	1	P	p35.2	31283225			Y		529	1	0	0	1	0	5179	0.208024	0.681886	0	1	0	4.34783	56.5217	-0.0546	0.1067	-0.3068	0.0316	-0.5235	-0.228	-0.6289	-0.0772	-0.2378	0.0062	-0.7219	-0.7054	-0.1541	-0.5501	0.1207	-0.2715	0.5293	-0.2962	-0.2331	0.0409	-0.2196	-0.1924	-0.2569
ENSG00000223382	RP1-65J11.1	processed_transcript	1	P	p35.2	31297075			Y		529	1	0	0	1	0	5179	0.208024	0.681886	0	1	0	4.34783	56.5217	-0.0546	0.1067	-0.3068	0.0316	-0.5235	-0.228	-0.6289	-0.0772	-0.2378	0.0062	-0.7219	-0.7054	-0.1541	-0.5501	0.1207	-0.2715	0.5293	-0.2962	-0.2331	0.0409	-0.2196	-0.1924	-0.2569
ENSG00000222784	7SK.164	misc_RNA	1	P	p35.2	31316670			Y		529	1	0	0	1	0	5179	0.208024	0.681886	0	1	0	4.34783	56.5217	-0.0546	0.1067	-0.3068	0.0316	-0.5235	-0.228	-0.6289	-0.0772	-0.2378	0.0062	-0.7219	-0.7054	-0.1541	-0.5501	0.1207	-0.2715	0.5293	-0.2962	-0.2331	0.0409	-0.2196	-0.1924	-0.2569
ENSG00000235143	RP1-65J11.5	processed_transcript	1	P	p35.2	31331005			Y		529	1	0	0	1	0	5179	0.208024	0.681886	0	1	0	4.34783	56.5217	-0.0546	0.1067	-0.3068	0.0316	-0.5235	-0.228	-0.6289	-0.0772	-0.2378	0.0062	-0.7219	-0.7054	-0.1541	-0.5501	0.1207	-0.2715	0.5293	-0.2962	-0.2331	0.0409	-0.2196	-0.1924	-0.2569
ENSG00000162512	SDC3	protein_coding	1	P	p35.2	31342313			Y		529	1	0	0	1	0	5179	0.208024	0.681886	0	1	0	4.34783	56.5217	-0.0546	0.1067	-0.3068	0.0316	-0.5235	-0.228	-0.6289	-0.0772	-0.2378	0.0062	-0.7219	-0.7054	-0.1541	-0.5501	0.1207	-0.2715	0.5293	-0.2962	-0.2331	0.0409	-0.2196	-0.1924	-0.2569
ENSG00000134644	PUM1	protein_coding	1	P	p35.2	31404353			Y		529	1	0	0	1	0	5179	0.208024	0.681886	0	1	0	4.34783	56.5217	-0.0546	0.1067	-0.3068	0.0316	-0.5235	-0.228	-0.6289	-0.0772	-0.2378	0.0062	-0.7219	-0.7054	-0.1541	-0.5501	0.1207	-0.2715	0.5293	-0.2962	-0.2331	0.0409	-0.2196	-0.1924	-0.2569
ENSG00000200154	SNORD103A	snoRNA	1	P	p35.2	31408535			Y		529	1	0	0	1	0	5179	0.208024	0.681886	0	1	0	4.34783	56.5217	-0.0546	0.1067	-0.3068	0.0316	-0.5235	-0.228	-0.6289	-0.0772	-0.2378	0.0062	-0.7219	-0.7054	-0.1541	-0.5501	0.1207	-0.2715	0.5293	-0.2962	-0.2331	0.0409	-0.2196	-0.1924	-0.2569
ENSG00000202107	SNORD103B	snoRNA	1	P	p35.2	31421964			Y		529	1	0	0	1	0	5179	0.208024	0.681886	0	1	0	4.34783	56.5217	-0.0546	0.1067	-0.3068	0.0316	-0.5235	-0.228	-0.6289	-0.0772	-0.2378	0.0062	-0.7219	-0.7054	-0.1541	-0.5501	0.1207	-0.2715	0.5293	-0.2962	-0.2331	0.0409	-0.2196	-0.1924	-0.2569
ENSG00000200181	SNORD85	snoRNA	1	P	p35.2	31441011			Y		529	1	0	0	1	0	5179	0.208024	0.681886	0	1	0	4.34783	56.5217	-0.0546	0.1067	-0.3068	0.0316	-0.5235	-0.228	-0.6289	-0.0772	-0.2378	0.0062	-0.7219	-0.7054	-0.1541	-0.5501	0.1207	-0.2715	0.5293	-0.2962	-0.2331	0.0409	-0.2196	-0.1924	-0.2569
ENSG00000237329	RP11-201O14.1	pseudogene	1	P	p35.2	31509616			Y		529	1	0	0	1	0	5179	0.208024	0.681886	0	1	0	4.34783	56.5217	-0.0546	0.1067	-0.3068	0.0316	-0.5235	-0.228	-0.6289	-0.0772	-0.2378	0.0062	-0.7219	-0.7054	-0.1541	-0.5501	0.1207	-0.2715	0.5293	-0.2962	-0.2331	0.0409	-0.2196	-0.1924	-0.2569
ENSG00000232768	RP11-201O14.2	pseudogene	1	P	p35.2	31523719			Y		529	1	0	0	1	0	5179	0.208024	0.681886	0	1	0	4.34783	56.5217	-0.0546	0.1067	-0.3068	0.0316	-0.5235	-0.228	-0.6289	-0.0772	-0.2378	0.0062	-0.7219	-0.7054	-0.1541	-0.5501	0.1207	-0.2715	0.5293	-0.2962	-0.2331	0.0409	-0.2196	-0.1924	-0.2569
ENSG00000215900	SEPW1P	pseudogene	1	P	p35.2	31567834			Y		529	1	0	0	1	0	5179	0.208024	0.681886	0	1	0	4.34783	56.5217	-0.0546	0.1067	-0.3068	0.0316	-0.5235	-0.228	-0.6289	-0.0772	-0.2378	0.0062	-0.7219	-0.7054	-0.1541	-0.5501	0.1207	-0.2715	0.5293	-0.2962	-0.2331	0.0409	-0.2196	-0.1924	-0.2569
ENSG00000225142	RP11-490K7.1	pseudogene	1	P	p35.2	31580995			Y		529	1	0	0	1	0	5179	0.208024	0.681886	0	1	0	4.34783	56.5217	-0.0546	0.1067	-0.3068	0.0316	-0.5235	-0.228	-0.6289	-0.0772	-0.2378	0.0062	-0.7219	-0.7054	-0.1541	-0.5501	0.1207	-0.2715	0.5293	-0.2962	-0.2331	0.0409	-0.2196	-0.1924	-0.2569
ENSG00000084628	NKAIN1	protein_coding	1	P	p35.2	31652592			Y		529	1	0	0	1	0	5179	0.208024	0.681886	0	1	0	4.34783	56.5217	-0.0546	0.1067	-0.3068	0.0316	-0.5235	-0.228	-0.6289	-0.0772	-0.2378	0.0062	-0.7219	-0.7054	-0.1541	-0.5501	0.1207	-0.2715	0.5293	-0.2962	-0.2331	0.0409	-0.2196	-0.1924	-0.2569
ENSG00000060688	SNRNP40	protein_coding	1	P	p35.2	31732417			Y		529	1	0	0	1	0	5179	0.208024	0.681886	0	1	0	4.34783	56.5217	-0.0546	0.1067	-0.3068	0.0316	-0.5235	-0.228	-0.6289	-0.0772	-0.2378	0.0062	-0.7219	-0.7054	-0.1541	-0.5501	0.1207	-0.2715	0.5293	-0.2962	-0.2331	0.0409	-0.2196	-0.1924	-0.2569
ENSG00000229447	RP11-490K7.4	pseudogene	1	P	p35.2	31736331			Y		529	1	0	0	1	0	5179	0.208024	0.681886	0	1	0	4.34783	56.5217	-0.0546	0.1067	-0.3068	0.0316	-0.5235	-0.228	-0.6289	-0.0772	-0.2378	0.0062	-0.7219	-0.7054	-0.1541	-0.5501	0.1207	-0.2715	0.5293	-0.2962	-0.2331	0.0409	-0.2196	-0.1924	-0.2569
ENSG00000121766	ZCCHC17	protein_coding	1	P	p35.2	31769842			Y		529	1	0	0	1	0	5179	0.208024	0.681886	0	1	0	4.34783	56.5217	-0.0546	0.1067	-0.3068	0.0316	-0.5235	-0.228	-0.6289	-0.0772	-0.2378	0.0062	-0.7219	-0.7054	-0.1541	-0.5501	0.1207	-0.2715	0.5293	-0.2962	-0.2331	0.0409	-0.2196	-0.1924	-0.2569
ENSG00000229044	RP11-266K22.2	processed_transcript	1	P	p35.2	31805914			Y		529	1	0	0	1	0	5179	0.208024	0.681886	0	1	0	4.34783	56.5217	-0.0546	0.1067	-0.3068	0.0316	-0.5235	-0.228	-0.6289	-0.0772	-0.2378	0.0062	-0.7219	-0.7054	-0.1541	-0.5501	0.1207	-0.2715	0.5293	-0.2962	-0.2331	0.0409	-0.2196	-0.1924	-0.2569
ENSG00000121769	FABP3	protein_coding	1	P	p35.2	31838472			Y		529	1	0	0	1	0	5179	0.208024	0.681886	0	1	0	4.34783	56.5217	-0.0546	0.1067	-0.3068	0.0316	-0.5235	-0.228	-0.6289	-0.0772	-0.2378	0.0062	-0.7219	-0.7054	-0.1541	-0.5501	0.1207	-0.2715	0.5293	-0.2962	-0.2331	0.0409	-0.2196	-0.1924	-0.2569
ENSG00000168528	SERINC2	protein_coding	1	P	p35.2	31882412			Y		529	1	0	0	1	0	5179	0.208024	0.681886	0	1	0	4.34783	56.5217	-0.0546	0.1067	-0.3068	0.0316	-0.5235	-0.228	-0.6289	-0.0772	-0.2378	0.0062	-0.7219	-0.7054	-0.1541	-0.5501	0.1207	-0.2715	0.5293	-0.2962	-0.2331	0.0409	-0.2196	-0.1924	-0.2569
ENSG00000215899	RP11-439L8.2	pseudogene	1	P	p35.2	31960438			Y		529	1	0	0	1	0	5179	0.208024	0.681886	0	1	0	4.34783	56.5217	-0.0546	0.1067	-0.3068	0.0316	-0.5235	-0.228	-0.6289	-0.0772	-0.2378	0.0062	-0.7219	-0.7054	-0.1541	-0.5501	0.1207	-0.2715	0.5293	-0.2962	-0.2331	0.0409	-0.2196	-0.1924	-0.2569
ENSG00000206981	U6.538	snRNA	1	P	p35.2	31970419			Y		529	1	0	0	1	0	5179	0.208024	0.681886	0	1	0	4.34783	56.5217	-0.0546	0.1067	-0.3068	0.0316	-0.5235	-0.228	-0.6289	-0.0772	-0.2378	0.0062	-0.7219	-0.7054	-0.1541	-0.5501	0.1207	-0.2715	0.5293	-0.2962	-0.2331	0.0409	-0.2196	-0.1924	-0.2569
ENSG00000228682	RP11-439L8.3	processed_transcript	1	P	p35.2	31971841			Y		529	1	0	0	1	0	5179	0.208024	0.681886	0	1	0	4.34783	56.5217	-0.0546	0.1067	-0.3068	0.0316	-0.5235	-0.228	-0.6289	-0.0772	-0.2378	0.0062	-0.7219	-0.7054	-0.1541	-0.5501	0.1207	-0.2715	0.5293	-0.2962	-0.2331	0.0409	-0.2196	-0.1924	-0.2569
ENSG00000223907	RP11-439L8.4	processed_transcript	1	P	p35.2	31984036			Y		529	1	0	0	1	0	5179	0.208024	0.681886	0	1	0	4.34783	56.5217	-0.0546	0.1067	-0.3068	0.0316	-0.5235	-0.228	-0.6289	-0.0772	-0.2378	0.0062	-0.7219	-0.7054	-0.1541	-0.5501	0.1207	-0.2715	0.5293	-0.2962	-0.2331	0.0409	-0.2196	-0.1924	-0.2569
ENSG00000229167	RP11-73M7.1	processed_transcript	1	P	p35.2	32037186			Y		529	1	0	0	1	0	5179	0.208024	0.681886	0	1	0	4.34783	56.5217	-0.0546	0.1067	-0.3068	0.0316	-0.5235	-0.228	-0.6289	-0.0772	-0.2378	0.0062	-0.7219	-0.7054	-0.1541	-0.5501	0.1207	-0.2715	0.5293	-0.2962	-0.2331	0.0409	-0.2196	-0.1924	-0.2569
ENSG00000142910	TINAGL1	protein_coding	1	P	p35.2	32042086			Y		529	1	0	0	1	0	5179	0.208024	0.681886	0	1	0	4.34783	56.5217	-0.0546	0.1067	-0.3068	0.0316	-0.5235	-0.228	-0.6289	-0.0772	-0.2378	0.0062	-0.7219	-0.7054	-0.1541	-0.5501	0.1207	-0.2715	0.5293	-0.2962	-0.2331	0.0409	-0.2196	-0.1924	-0.2569
ENSG00000121764	HCRTR1	protein_coding	1	P	p35.2	32083287			Y		529	1	0	0	1	0	5179	0.208024	0.681886	0	1	0	4.34783	56.5217	-0.0546	0.1067	-0.3068	0.0316	-0.5235	-0.228	-0.6289	-0.0772	-0.2378	0.0062	-0.7219	-0.7054	-0.1541	-0.5501	0.1207	-0.2715	0.5293	-0.2962	-0.2331	0.0409	-0.2196	-0.1924	-0.2569
ENSG00000162517	PEF1	protein_coding	1	P	p35.2	32095463			Y		529	1	0	0	1	0	5179	0.208024	0.681886	0	1	0	4.34783	56.5217	-0.0546	0.1067	-0.3068	0.0316	-0.5235	-0.228	-0.6289	-0.0772	-0.2378	0.0062	-0.7219	-0.7054	-0.1541	-0.5501	0.1207	-0.2715	0.5293	-0.2962	-0.2331	0.0409	-0.2196	-0.1924	-0.2569
ENSG00000084636	COL16A1	protein_coding	1	P	p35.2	32117848			Y		529	1	0	0	1	0	5179	0.208024	0.681886	0	1	0	4.34783	56.5217	-0.0546	0.1067	-0.3068	0.0316	-0.5235	-0.228	-0.6289	-0.0772	-0.2378	0.0062	-0.7219	-0.7054	-0.1541	-0.5501	0.1207	-0.2715	0.5293	-0.2962	-0.2331	0.0409	-0.2196	-0.1924	-0.2569
ENSG00000235790	RP11-73M7.6	processed_transcript	1	P	p35.2	32121710			Y		529	1	0	0	1	0	5179	0.208024	0.681886	0	1	0	4.34783	56.5217	-0.0546	0.1067	-0.3068	0.0316	-0.5235	-0.228	-0.6289	-0.0772	-0.2378	0.0062	-0.7219	-0.7054	-0.1541	-0.5501	0.1207	-0.2715	0.5293	-0.2962	-0.2331	0.0409	-0.2196	-0.1924	-0.2569
ENSG00000121753	BAI2	protein_coding	1	P	p35.2	32192718			Y		529	1	0	0	1	0	5179	0.208024	0.681886	0	1	0	4.34783	56.5217	-0.0546	0.1067	-0.3068	0.0316	-0.5235	-0.228	-0.6289	-0.0772	-0.2378	0.0062	-0.7219	-0.7054	-0.1541	-0.5501	0.1207	-0.2715	0.5293	-0.2962	-0.2331	0.0409	-0.2196	-0.1924	-0.2569
ENSG00000254545	RP11-84A19.3	processed_transcript	1	P	p35.2	32254731			Y		529	1	0	0	1	0	5179	0.208024	0.681886	0	1	0	4.34783	56.5217	-0.0546	0.1067	-0.3068	0.0316	-0.5235	-0.228	-0.6289	-0.0772	-0.2378	0.0062	-0.7219	-0.7054	-0.1541	-0.5501	0.1207	-0.2715	0.5293	-0.2962	-0.2331	0.0409	-0.2196	-0.1924	-0.2569
ENSG00000134668	SPOCD1	protein_coding	1	P	p35.2	32256023			Y		529	1	0	0	1	0	5179	0.208024	0.681886	0	1	0	4.34783	56.5217	-0.0546	0.1067	-0.3068	0.0316	-0.5235	-0.228	-0.6289	-0.0772	-0.2378	0.0062	-0.7219	-0.7054	-0.1541	-0.5501	0.1207	-0.2715	0.5293	-0.2962	-0.2331	0.0409	-0.2196	-0.1924	-0.2569
ENSG00000203620	RP11-84A19.2	processed_transcript	1	P	p35.2	32307620			Y		529	1	0	0	1	0	5179	0.208024	0.681886	0	1	0	4.34783	56.5217	-0.0546	0.1067	-0.3068	0.0316	-0.5235	-0.228	-0.6289	-0.0772	-0.2378	0.0062	-0.7219	-0.7054	-0.1541	-0.5501	0.1207	-0.2715	0.5293	-0.2962	-0.2331	0.0409	-0.2196	-0.1924	-0.2569
ENSG00000184007	PTP4A2	protein_coding	1	P	p35.1	32372022			Y		529	1	0	0	1	0	5179	0.208024	0.681886	0	1	0	4.34783	56.5217	-0.0546	0.1067	-0.3068	0.0316	-0.5235	-0.228	-0.6289	-0.0772	-0.2378	0.0062	-0.7219	-0.7054	-0.1541	-0.5501	0.1207	-0.2715	0.5293	-0.2962	-0.2331	0.0409	-0.2196	-0.1924	-0.2569
ENSG00000212673	AL136115.1	protein_coding	1	P	p35.2	32379174			Y		529	1	0	0	1	0	5179	0.208024	0.681886	0	1	0	4.34783	56.5217	-0.0546	0.1067	-0.3068	0.0316	-0.5235	-0.228	-0.6289	-0.0772	-0.2378	0.0062	-0.7219	-0.7054	-0.1541	-0.5501	0.1207	-0.2715	0.5293	-0.2962	-0.2331	0.0409	-0.2196	-0.1924	-0.2569
ENSG00000228634	RP4-534N18.2	processed_transcript	1	P	p35.2	32398621			Y		529	1	0	0	1	0	5179	0.208024	0.681886	0	1	0	4.34783	56.5217	-0.0546	0.1067	-0.3068	0.0316	-0.5235	-0.228	-0.6289	-0.0772	-0.2378	0.0062	-0.7219	-0.7054	-0.1541	-0.5501	0.1207	-0.2715	0.5293	-0.2962	-0.2331	0.0409	-0.2196	-0.1924	-0.2569
ENSG00000121774	KHDRBS1	protein_coding	1	P	p35.1	32479430			Y		896	1	0	367	1	0	5066	0.221152	0.655308	0	1	0	4.34783	56.5217	-0.0546	0.1067	-0.3068	0.0316	-0.5235	-0.228	-0.6289	-0.0772	-0.2378	0.0062	-0.7219	-0.7054	-0.1541	-0.5501	0.1207	-0.2715	0.5293	-0.2962	-0.2331	0.0409	-0.2196	-0.1924	-0.2569
ENSG00000203325	RP11-277A4.4	processed_transcript	1	P	p35.1	32517892			Y		529	1	0	0	1	0	5137	0.208838	0.680191	0	1	0	4.34783	56.5217	-0.0546	0.1067	-0.3068	0.0316	-0.5235	-0.228	-0.6289	-0.0772	-0.2378	0.0062	-0.7219	-0.7054	-0.1541	-0.5501	0.1207	-0.2715	0.5293	-0.2543	-0.2331	0.0409	-0.2196	-0.1924	-0.2569
ENSG00000121775	TMEM39B	protein_coding	1	P	p35.1	32537632			Y		529	1	0	0	1	0	5137	0.208838	0.680191	0	1	0	4.34783	56.5217	-0.0546	0.1067	-0.3068	0.0316	-0.5235	-0.228	-0.6289	-0.0772	-0.2378	0.0062	-0.7219	-0.7054	-0.1541	-0.5501	0.1207	-0.2715	0.5293	-0.2543	-0.2331	0.0409	-0.2196	-0.1924	-0.2569
ENSG00000239934	AL445248.1	scRNA_pseudogene	1	P	p35.1	32544680			Y		529	1	0	0	1	0	5137	0.208838	0.680191	0	1	0	4.34783	56.5217	-0.0546	0.1067	-0.3068	0.0316	-0.5235	-0.228	-0.6289	-0.0772	-0.2378	0.0062	-0.7219	-0.7054	-0.1541	-0.5501	0.1207	-0.2715	0.5293	-0.2543	-0.2331	0.0409	-0.2196	-0.1924	-0.2569
ENSG00000243408	AL445248.2	scRNA_pseudogene	1	P	p35.1	32545086			Y		529	1	0	0	1	0	5137	0.208838	0.680191	0	1	0	4.34783	56.5217	-0.0546	0.1067	-0.3068	0.0316	-0.5235	-0.228	-0.6289	-0.0772	-0.2378	0.0062	-0.7219	-0.7054	-0.1541	-0.5501	0.1207	-0.2715	0.5293	-0.2543	-0.2331	0.0409	-0.2196	-0.1924	-0.2569
ENSG00000025800	KPNA6	protein_coding	1	P	p35.1	32573639			Y		529	1	0	0	1	0	5137	0.208838	0.680191	0	1	0	4.34783	56.5217	-0.0546	0.1067	-0.3068	0.0316	-0.5235	-0.228	-0.6289	-0.0772	-0.2378	0.0062	-0.7219	-0.7054	-0.1541	-0.5501	0.1207	-0.2715	0.5293	-0.2543	-0.2331	0.0409	-0.2196	-0.1924	-0.2569
ENSG00000250135	RP4-622L5.2	processed_transcript	1	P	p35.1	32636334			Y		529	1	0	0	1	0	5137	0.208838	0.680191	0	1	0	4.34783	56.5217	-0.0546	0.1067	-0.3068	0.0316	-0.5235	-0.228	-0.6289	-0.0772	-0.2378	0.0062	-0.7219	-0.7054	-0.1541	-0.5501	0.1207	-0.2715	0.5293	-0.2543	-0.2331	0.0409	-0.2196	-0.1924	-0.2569
ENSG00000084652	TXLNA	protein_coding	1	P	p35.1	32645287			Y		529	1	0	0	1	0	5137	0.208838	0.680191	0	1	0	4.34783	56.5217	-0.0546	0.1067	-0.3068	0.0316	-0.5235	-0.228	-0.6289	-0.0772	-0.2378	0.0062	-0.7219	-0.7054	-0.1541	-0.5501	0.1207	-0.2715	0.5293	-0.2543	-0.2331	0.0409	-0.2196	-0.1924	-0.2569
ENSG00000160050	CCDC28B	protein_coding	1	P	p35.1	32665987			Y		529	1	0	0	1	0	5137	0.208838	0.680191	0	1	0	4.34783	56.5217	-0.0546	0.1067	-0.3068	0.0316	-0.5235	-0.228	-0.6289	-0.0772	-0.2378	0.0062	-0.7219	-0.7054	-0.1541	-0.5501	0.1207	-0.2715	0.5293	-0.2543	-0.2331	0.0409	-0.2196	-0.1924	-0.2569
ENSG00000224066	RP4-622L5.7	processed_transcript	1	P	p35.1	32670370			Y		529	1	0	0	1	0	5137	0.208838	0.680191	0	1	0	4.34783	56.5217	-0.0546	0.1067	-0.3068	0.0316	-0.5235	-0.228	-0.6289	-0.0772	-0.2378	0.0062	-0.7219	-0.7054	-0.1541	-0.5501	0.1207	-0.2715	0.5293	-0.2543	-0.2331	0.0409	-0.2196	-0.1924	-0.2569
ENSG00000160051	IQCC	protein_coding	1	P	p35.1	32671262			Y		529	1	0	0	1	0	5137	0.208838	0.680191	0	1	0	4.34783	56.5217	-0.0546	0.1067	-0.3068	0.0316	-0.5235	-0.228	-0.6289	-0.0772	-0.2378	0.0062	-0.7219	-0.7054	-0.1541	-0.5501	0.1207	-0.2715	0.5293	-0.2543	-0.2331	0.0409	-0.2196	-0.1924	-0.2569
ENSG00000222046	DCDC2B	protein_coding	1	P	p35.1	32674695			Y		529	1	0	0	1	0	5137	0.208838	0.680191	0	1	0	4.34783	56.5217	-0.0546	0.1067	-0.3068	0.0316	-0.5235	-0.228	-0.6289	-0.0772	-0.2378	0.0062	-0.7219	-0.7054	-0.1541	-0.5501	0.1207	-0.2715	0.5293	-0.2543	-0.2331	0.0409	-0.2196	-0.1924	-0.2569
ENSG00000160055	C1orf91	protein_coding	1	P	p35.1	32680073			Y		529	1	0	0	1	0	5137	0.208838	0.680191	0	1	0	4.34783	56.5217	-0.0546	0.1067	-0.3068	0.0316	-0.5235	-0.228	-0.6289	-0.0772	-0.2378	0.0062	-0.7219	-0.7054	-0.1541	-0.5501	0.1207	-0.2715	0.5293	-0.2543	-0.2331	0.0409	-0.2196	-0.1924	-0.2569
ENSG00000084623	EIF3I	protein_coding	1	P	p35.1	32687529			Y		529	1	0	0	1	0	5137	0.208838	0.680191	0	1	0	4.34783	56.5217	-0.0546	0.1067	-0.3068	0.0316	-0.5235	-0.228	-0.6289	-0.0772	-0.2378	0.0062	-0.7219	-0.7054	-0.1541	-0.5501	0.1207	-0.2715	0.5293	-0.2543	-0.2331	0.0409	-0.2196	-0.1924	-0.2569
ENSG00000220785	MTMR9LP	processed_transcript	1	P	p35.1	32697259			Y		529	1	0	0	1	0	5137	0.208838	0.680191	0	1	0	4.34783	56.5217	-0.0546	0.1067	-0.3068	0.0316	-0.5235	-0.228	-0.6289	-0.0772	-0.2378	0.0062	-0.7219	-0.7054	-0.1541	-0.5501	0.1207	-0.2715	0.5293	-0.2543	-0.2331	0.0409	-0.2196	-0.1924	-0.2569
ENSG00000183615	FAM167B	protein_coding	1	P	p35.1	32712834			Y		529	1	0	0	1	0	5137	0.208838	0.680191	0	1	0	4.34783	56.5217	-0.0546	0.1067	-0.3068	0.0316	-0.5235	-0.228	-0.6289	-0.0772	-0.2378	0.0062	-0.7219	-0.7054	-0.1541	-0.5501	0.1207	-0.2715	0.5293	-0.2543	-0.2331	0.0409	-0.2196	-0.1924	-0.2569
ENSG00000182866	LCK	protein_coding	1	P	p35.1	32716840			Y		529	1	0	0	1	0	5137	0.208838	0.680191	0	1	0	4.34783	56.5217	-0.0546	0.1067	-0.3068	0.0316	-0.5235	-0.228	-0.6289	-0.0772	-0.2378	0.0062	-0.7219	-0.7054	-0.1541	-0.5501	0.1207	-0.2715	0.5293	-0.2543	-0.2331	0.0409	-0.2196	-0.1924	-0.2569
ENSG00000252450	Y_RNA.821	misc_RNA	1	P	p35.1	32752053			Y		529	1	0	0	1	0	5137	0.208838	0.680191	0	1	0	4.34783	56.5217	-0.0546	0.1067	-0.3068	0.0316	-0.5235	-0.228	-0.6289	-0.0772	-0.2378	0.0062	-0.7219	-0.7054	-0.1541	-0.5501	0.1207	-0.2715	0.5293	-0.2543	-0.2331	0.0409	-0.2196	-0.1924	-0.2569
ENSG00000116478	HDAC1	protein_coding	1	P	p35.1	32757687			Y		529	1	0	0	1	0	5137	0.208838	0.680191	0	1	0	4.34783	56.5217	-0.0546	0.1067	-0.3068	0.0316	-0.5235	-0.228	-0.6289	-0.0772	-0.2378	0.0062	-0.7219	-0.7054	-0.1541	-0.5501	0.1207	-0.2715	0.5293	-0.2543	-0.2331	0.0409	-0.2196	-0.1924	-0.2569
ENSG00000235359	RP4-811H24.3	processed_transcript	1	P	p35.1	32786799			Y		529	1	0	0	1	0	5137	0.208838	0.680191	0	1	0	4.34783	56.5217	-0.0546	0.1067	-0.3068	0.0316	-0.5235	-0.228	-0.6289	-0.0772	-0.2378	0.0062	-0.7219	-0.7054	-0.1541	-0.5501	0.1207	-0.2715	0.5293	-0.2543	-0.2331	0.0409	-0.2196	-0.1924	-0.2569
ENSG00000175130	MARCKSL1	protein_coding	1	P	p35.1	32799433			Y		529	1	0	0	1	0	5137	0.208838	0.680191	0	1	0	4.34783	56.5217	-0.0546	0.1067	-0.3068	0.0316	-0.5235	-0.228	-0.6289	-0.0772	-0.2378	0.0062	-0.7219	-0.7054	-0.1541	-0.5501	0.1207	-0.2715	0.5293	-0.2543	-0.2331	0.0409	-0.2196	-0.1924	-0.2569
ENSG00000233775	RP4-811H24.9	processed_transcript	1	P	p35.1	32814795			Y		529	1	0	0	1	0	5137	0.208838	0.680191	0	1	0	4.34783	56.5217	-0.0546	0.1067	-0.3068	0.0316	-0.5235	-0.228	-0.6289	-0.0772	-0.2378	0.0062	-0.7219	-0.7054	-0.1541	-0.5501	0.1207	-0.2715	0.5293	-0.2543	-0.2331	0.0409	-0.2196	-0.1924	-0.2569
ENSG00000231176	RP4-811H24.10	processed_transcript	1	P	p35.1	32816855			Y		529	1	0	0	1	0	5137	0.208838	0.680191	0	1	0	4.34783	56.5217	-0.0546	0.1067	-0.3068	0.0316	-0.5235	-0.228	-0.6289	-0.0772	-0.2378	0.0062	-0.7219	-0.7054	-0.1541	-0.5501	0.1207	-0.2715	0.5293	-0.2543	-0.2331	0.0409	-0.2196	-0.1924	-0.2569
ENSG00000224021	RP4-811H24.8	processed_transcript	1	P	p35.1	32817122			Y		529	1	0	0	1	0	5137	0.208838	0.680191	0	1	0	4.34783	56.5217	-0.0546	0.1067	-0.3068	0.0316	-0.5235	-0.228	-0.6289	-0.0772	-0.2378	0.0062	-0.7219	-0.7054	-0.1541	-0.5501	0.1207	-0.2715	0.5293	-0.2543	-0.2331	0.0409	-0.2196	-0.1924	-0.2569
ENSG00000225828	RP4-811H24.6	processed_transcript	1	P	p35.1	32826871			Y		529	1	0	0	1	0	5137	0.208838	0.680191	0	1	0	4.34783	56.5217	-0.0546	0.1067	-0.3068	0.0316	-0.5235	-0.228	-0.6289	-0.0772	-0.2378	0.0062	-0.7219	-0.7054	-0.1541	-0.5501	0.1207	-0.2715	0.5293	-0.2543	-0.2331	0.0409	-0.2196	-0.1924	-0.2569
ENSG00000162526	TSSK3	protein_coding	1	P	p35.1	32827798			Y		529	1	0	0	1	0	5137	0.208838	0.680191	0	1	0	4.34783	56.5217	-0.0546	0.1067	-0.3068	0.0316	-0.5235	-0.228	-0.6289	-0.0772	-0.2378	0.0062	-0.7219	-0.7054	-0.1541	-0.5501	0.1207	-0.2715	0.5293	-0.2543	-0.2331	0.0409	-0.2196	-0.1924	-0.2569
ENSG00000160058	BSDC1	protein_coding	1	P	p35.1	32830704			Y		529	1	0	0	1	0	5137	0.208838	0.680191	0	1	0	4.34783	56.5217	-0.0546	0.1067	-0.3068	0.0316	-0.5235	-0.228	-0.6289	-0.0772	-0.2378	0.0062	-0.7219	-0.7054	-0.1541	-0.5501	0.1207	-0.2715	0.5293	-0.2543	-0.2331	0.0409	-0.2196	-0.1924	-0.2569
ENSG00000224333	GAPDHP20	pseudogene	1	P	p35.1	32867710			Y		529	1	0	0	1	0	5137	0.208838	0.680191	0	1	0	4.34783	56.5217	-0.0546	0.1067	-0.3068	0.0316	-0.5235	-0.228	-0.6289	-0.0772	-0.2378	0.0062	-0.7219	-0.7054	-0.1541	-0.5501	0.1207	-0.2715	0.5293	-0.2543	-0.2331	0.0409	-0.2196	-0.1924	-0.2569
ENSG00000229259	RP11-395N6.2	pseudogene	1	P	p35.1	32888815			Y		529	1	0	0	1	0	5137	0.208838	0.680191	0	1	0	4.34783	56.5217	-0.0546	0.1067	-0.3068	0.0316	-0.5235	-0.228	-0.6289	-0.0772	-0.2378	0.0062	-0.7219	-0.7054	-0.1541	-0.5501	0.1207	-0.2715	0.5293	-0.2543	-0.2331	0.0409	-0.2196	-0.1924	-0.2569
ENSG00000215897	ZBTB8B	protein_coding	1	P	p35.1	32930658			Y		529	1	0	0	1	0	5137	0.208838	0.680191	0	1	0	4.34783	56.5217	-0.0546	0.1067	-0.3068	0.0316	-0.5235	-0.228	-0.6289	-0.0772	-0.2378	0.0062	-0.7219	-0.7054	-0.1541	-0.5501	0.1207	-0.2715	0.5293	-0.2543	-0.2331	0.0409	-0.2196	-0.1924	-0.2569
ENSG00000254553	RP1-27O5.3	protein_coding	1	P	p35.1	32930658			Y		529	1	0	0	1	0	5137	0.208838	0.680191	0	1	0	4.34783	56.5217	-0.0546	0.1067	-0.3068	0.0316	-0.5235	-0.228	-0.6289	-0.0772	-0.2378	0.0062	-0.7219	-0.7054	-0.1541	-0.5501	0.1207	-0.2715	0.5293	-0.2543	-0.2331	0.0409	-0.2196	-0.1924	-0.2569
ENSG00000160062	ZBTB8A	protein_coding	1	P	p35.1	33005028			Y		529	1	0	0	1	0	5137	0.208838	0.680191	0	1	0	4.34783	56.5217	-0.0546	0.1067	-0.3068	0.0316	-0.5235	-0.228	-0.6289	-0.0772	-0.2378	0.0062	-0.7219	-0.7054	-0.1541	-0.5501	0.1207	-0.2715	0.5293	-0.2543	-0.2331	0.0409	-0.2196	-0.1924	-0.2569
ENSG00000176261	ZBTB8OS	protein_coding	1	P	p35.1	33065854			Y		529	1	0	0	1	0	5137	0.208838	0.680191	0	1	0	4.34783	56.5217	-0.0546	0.1067	-0.3068	0.0316	-0.5235	-0.228	-0.6289	-0.0772	-0.2378	0.0062	-0.7219	-0.7054	-0.1541	-0.5501	0.1207	-0.2715	0.5293	-0.2543	-0.2331	0.0409	-0.2196	-0.1924	-0.2569
ENSG00000200591	Y_RNA.185	misc_RNA	1	P	p35.1	33105552			Y		529	1	0	0	1	0	5137	0.208838	0.680191	0	1	0	4.34783	56.5217	-0.0546	0.1067	-0.3068	0.0316	-0.5235	-0.228	-0.6289	-0.0772	-0.2378	0.0062	-0.7219	-0.7054	-0.1541	-0.5501	0.1207	-0.2715	0.5293	-0.2543	-0.2331	0.0409	-0.2196	-0.1924	-0.2569
ENSG00000162521	RBBP4	protein_coding	1	P	p35.1	33116743			Y		529	1	0	0	1	0	5137	0.208838	0.680191	0	1	0	4.34783	56.5217	-0.0546	0.1067	-0.3068	0.0316	-0.5235	-0.228	-0.6289	-0.0772	-0.2378	0.0062	-0.7219	-0.7054	-0.1541	-0.5501	0.1207	-0.2715	0.5293	-0.2543	-0.2331	0.0409	-0.2196	-0.1924	-0.2569
ENSG00000240275	AC114489.1	scRNA_pseudogene	1	P	p35.1	33129760			Y		529	1	0	0	1	0	5137	0.208838	0.680191	0	1	0	4.34783	56.5217	-0.0546	0.1067	-0.3068	0.0316	-0.5235	-0.228	-0.6289	-0.0772	-0.2378	0.0062	-0.7219	-0.7054	-0.1541	-0.5501	0.1207	-0.2715	0.5293	-0.2543	-0.2331	0.0409	-0.2196	-0.1924	-0.2569
ENSG00000162520	SYNC	protein_coding	1	P	p35.1	33145507			Y		529	1	0	0	1	0	5137	0.208838	0.680191	0	1	0	4.34783	56.5217	-0.0546	0.1067	-0.3068	0.0316	-0.5235	-0.228	-0.6289	-0.0772	-0.2378	0.0062	-0.7219	-0.7054	-0.1541	-0.5501	0.1207	-0.2715	0.5293	-0.2543	-0.2331	0.0409	-0.2196	-0.1924	-0.2569
ENSG00000224409	RP11-114B7.6	processed_transcript	1	P	p35.1	33183335			Y		529	1	0	0	1	0	5137	0.208838	0.680191	0	1	0	4.34783	56.5217	-0.0546	0.1067	-0.3068	0.0316	-0.5235	-0.228	-0.6289	-0.0772	-0.2378	0.0062	-0.7219	-0.7054	-0.1541	-0.5501	0.1207	-0.2715	0.5293	-0.2543	-0.2331	0.0409	-0.2196	-0.1924	-0.2569
ENSG00000162522	KIAA1522	protein_coding	1	P	p35.1	33207486			Y		529	1	0	0	1	0	5137	0.208838	0.680191	0	1	0	4.34783	56.5217	-0.0546	0.1067	-0.3068	0.0316	-0.5235	-0.228	-0.6289	-0.0772	-0.2378	0.0062	-0.7219	-0.7054	-0.1541	-0.5501	0.1207	-0.2715	0.5293	-0.2543	-0.2331	0.0409	-0.2196	-0.1924	-0.2569
ENSG00000134684	YARS	protein_coding	1	P	p35.1	33240840			Y		529	1	0	0	1	0	5137	0.208838	0.680191	0	1	0	4.34783	56.5217	-0.0546	0.1067	-0.3068	0.0316	-0.5235	-0.228	-0.6289	-0.0772	-0.2378	0.0062	-0.7219	-0.7054	-0.1541	-0.5501	0.1207	-0.2715	0.5293	-0.2543	-0.2331	0.0409	-0.2196	-0.1924	-0.2569
ENSG00000116497	S100PBP	protein_coding	1	P	p35.1	33282368			Y		529	1	0	0	1	0	5137	0.208838	0.680191	0	1	0	4.34783	56.5217	-0.0546	0.1067	-0.3068	0.0316	-0.5235	-0.228	-0.6289	-0.0772	-0.2378	0.0062	-0.7219	-0.7054	-0.1541	-0.5501	0.1207	-0.2715	0.5293	-0.2543	-0.2331	0.0409	-0.2196	-0.1924	-0.2569
ENSG00000160097	FNDC5	protein_coding	1	P	p35.1	33327869			Y		529	1	0	0	1	0	5137	0.208838	0.680191	0	1	0	4.34783	56.5217	-0.0546	0.1067	-0.3068	0.0316	-0.5235	-0.228	-0.6289	-0.0772	-0.2378	0.0062	-0.7219	-0.7054	-0.1541	-0.5501	0.1207	-0.2715	0.5293	-0.2543	-0.2331	0.0409	-0.2196	-0.1924	-0.2569
ENSG00000121905	HPCA	protein_coding	1	P	p35.1	33351595			Y		529	1	0	0	1	0	5137	0.208838	0.680191	0	1	0	4.34783	56.5217	-0.0546	0.1067	-0.3068	0.0316	-0.5235	-0.228	-0.6289	-0.0772	-0.2378	0.0062	-0.7219	-0.7054	-0.1541	-0.5501	0.1207	-0.2715	0.5293	-0.2543	-0.2331	0.0409	-0.2196	-0.1924	-0.2569
ENSG00000121900	TMEM54	protein_coding	1	P	p35.1	33360195			Y		529	1	0	0	1	0	5137	0.208838	0.680191	0	1	0	4.34783	56.5217	-0.0546	0.1067	-0.3068	0.0316	-0.5235	-0.228	-0.6289	-0.0772	-0.2378	0.0062	-0.7219	-0.7054	-0.1541	-0.5501	0.1207	-0.2715	0.5293	-0.2543	-0.2331	0.0409	-0.2196	-0.1924	-0.2569
ENSG00000221423	AL031602.1	miRNA	1	P	p35.1	33391895			Y		529	1	0	0	1	0	5137	0.208838	0.680191	0	1	0	4.34783	56.5217	-0.0546	0.1067	-0.3068	0.0316	-0.5235	-0.228	-0.6289	-0.0772	-0.2378	0.0062	-0.7219	-0.7054	-0.1541	-0.5501	0.1207	-0.2715	0.5293	-0.2543	-0.2331	0.0409	-0.2196	-0.1924	-0.2569
ENSG00000116514	RNF19B	protein_coding	1	P	p35.1	33402046			Y		529	1	0	0	1	0	5137	0.208838	0.680191	0	1	0	4.34783	56.5217	-0.0546	0.1067	-0.3068	0.0316	-0.5235	-0.228	-0.6289	-0.0772	-0.2378	0.0062	-0.7219	-0.7054	-0.1541	-0.5501	0.1207	-0.2715	0.5293	-0.2543	-0.2331	0.0409	-0.2196	-0.1924	-0.2569
ENSG00000217644	RP4-803A2.1	pseudogene	1	P	p35.1	33445546			Y		529	1	0	0	1	0	5137	0.208838	0.680191	0	1	0	4.34783	56.5217	-0.0546	0.1067	-0.3068	0.0316	-0.5235	-0.228	-0.6289	-0.0772	-0.2378	0.0062	-0.7219	-0.7054	-0.1541	-0.5501	0.1207	-0.2715	0.5293	-0.2543	-0.2331	0.0409	-0.2196	-0.1924	-0.2569
ENSG00000239670	RP4-803A2.2	pseudogene	1	P	p35.1	33452553			Y		529	1	0	0	1	0	5137	0.208838	0.680191	0	1	0	4.34783	56.5217	-0.0546	0.1067	-0.3068	0.0316	-0.5235	-0.228	-0.6289	-0.0772	-0.2378	0.0062	-0.7219	-0.7054	-0.1541	-0.5501	0.1207	-0.2715	0.5293	-0.2543	-0.2331	0.0409	-0.2196	-0.1924	-0.2569
ENSG00000236065	RP1-117O3.2	processed_transcript	1	P	p35.1	33452676			Y		529	1	0	0	1	0	5137	0.208838	0.680191	0	1	0	4.34783	56.5217	-0.0546	0.1067	-0.3068	0.0316	-0.5235	-0.228	-0.6289	-0.0772	-0.2378	0.0062	-0.7219	-0.7054	-0.1541	-0.5501	0.1207	-0.2715	0.5293	-0.2543	-0.2331	0.0409	-0.2196	-0.1924	-0.2569
ENSG00000004455	AK2	protein_coding	1	P	p35.1	33473585			Y		529	1	0	0	1	0	5137	0.208838	0.680191	0	1	0	4.34783	56.5217	-0.0546	0.1067	-0.3068	0.0316	-0.5235	-0.228	-0.6289	-0.0772	-0.2378	0.0062	-0.7219	-0.7054	-0.1541	-0.5501	0.1207	-0.2715	0.5293	-0.2543	-0.2331	0.0409	-0.2196	-0.1924	-0.2569
ENSG00000243563	AL020995.1	scRNA_pseudogene	1	P	p35.1	33494833			Y		529	1	0	0	1	0	5137	0.208838	0.680191	0	1	0	4.34783	56.5217	-0.0546	0.1067	-0.3068	0.0316	-0.5235	-0.228	-0.6289	-0.0772	-0.2378	0.0062	-0.7219	-0.7054	-0.1541	-0.5501	0.1207	-0.2715	0.5293	-0.2543	-0.2331	0.0409	-0.2196	-0.1924	-0.2569
ENSG00000142920	ADC	protein_coding	1	P	p35.1	33546705			Y		529	1	0	0	1	0	5137	0.208838	0.680191	0	1	0	4.34783	56.5217	-0.0546	0.1067	-0.3068	0.0316	-0.5235	-0.228	-0.6289	-0.0772	-0.2378	0.0062	-0.7219	-0.7054	-0.1541	-0.5501	0.1207	-0.2715	0.5293	-0.2543	-0.2331	0.0409	-0.2196	-0.1924	-0.2569
ENSG00000116525	TRIM62	protein_coding	1	P	p35.1	33611003			Y		529	1	0	0	1	0	5137	0.208838	0.680191	0	1	0	4.34783	56.5217	-0.0546	0.1067	-0.3068	0.0316	-0.5235	-0.228	-0.6289	-0.0772	-0.2378	0.0062	-0.7219	-0.7054	-0.1541	-0.5501	0.1207	-0.2715	0.5293	-0.2543	-0.2331	0.0409	-0.2196	-0.1924	-0.2569
ENSG00000160094	ZNF362	protein_coding	1	P	p35.1	33722146			Y		529	1	0	0	1	0	5137	0.208838	0.680191	0	1	0	4.34783	56.5217	-0.0546	0.1067	-0.3068	0.0316	-0.5235	-0.228	-0.6289	-0.0772	-0.2378	0.0062	-0.7219	-0.7054	-0.1541	-0.5501	0.1207	-0.2715	0.5293	-0.2543	-0.2331	0.0409	-0.2196	-0.1924	-0.2569
ENSG00000184389	A3GALT2	pseudogene	1	P	p35.1	33772367			Y		529	1	0	0	1	0	5137	0.208838	0.680191	0	1	0	4.34783	56.5217	-0.0546	0.1067	-0.3068	0.0316	-0.5235	-0.228	-0.6289	-0.0772	-0.2378	0.0062	-0.7219	-0.7054	-0.1541	-0.5501	0.1207	-0.2715	0.5293	-0.2543	-0.2331	0.0409	-0.2196	-0.1924	-0.2569
ENSG00000225313	RP11-415J8.3	processed_transcript	1	P	p35.1	33780296			Y		529	1	0	0	1	0	5137	0.208838	0.680191	0	1	0	4.34783	56.5217	-0.0546	0.1067	-0.3068	0.0316	-0.5235	-0.228	-0.6289	-0.0772	-0.2378	0.0062	-0.7219	-0.7054	-0.1541	-0.5501	0.1207	-0.2715	0.5293	-0.2543	-0.2331	0.0409	-0.2196	-0.1924	-0.2569
ENSG00000134686	PHC2	protein_coding	1	P	p35.1	33789224			Y		529	1	0	0	1	0	5137	0.208838	0.680191	0	1	0	4.34783	56.5217	-0.0546	0.1067	-0.3068	0.0316	-0.5235	-0.228	-0.6289	-0.0772	-0.2378	0.0062	-0.7219	-0.7054	-0.1541	-0.5501	0.1207	-0.2715	0.5293	-0.2543	-0.2331	0.0409	-0.2196	-0.1924	-0.2569
ENSG00000222112	7SK.102	misc_RNA	1	P	p35.1	33802167			Y		529	1	0	0	1	0	5137	0.208838	0.680191	0	1	0	4.34783	56.5217	-0.0546	0.1067	-0.3068	0.0316	-0.5235	-0.228	-0.6289	-0.0772	-0.2378	0.0062	-0.7219	-0.7054	-0.1541	-0.5501	0.1207	-0.2715	0.5293	-0.2543	-0.2331	0.0409	-0.2196	-0.1924	-0.2569
ENSG00000233246	RP11-415J8.5	processed_transcript	1	P	p35.1	33815953			Y		529	1	0	0	1	0	5137	0.208838	0.680191	0	1	0	4.34783	56.5217	-0.0546	0.1067	-0.3068	0.0316	-0.5235	-0.228	-0.6289	-0.0772	-0.2378	0.0062	-0.7219	-0.7054	-0.1541	-0.5501	0.1207	-0.2715	0.5293	-0.2543	-0.2331	0.0409	-0.2196	-0.1924	-0.2569
ENSG00000221225	AL138837.1	miRNA	1	P	p35.1	33907626			Y		529	1	0	0	1	0	5137	0.208838	0.680191	0	1	0	4.34783	56.5217	-0.0546	0.1067	-0.3068	0.0316	-0.5235	-0.228	-0.6289	-0.0772	-0.2378	0.0062	-0.7219	-0.7054	-0.1541	-0.5501	0.1207	-0.2715	0.5293	-0.2543	-0.2331	0.0409	-0.2196	-0.1924	-0.2569
ENSG00000234512	RP1-149P10.1	pseudogene	1	P	p35.1	33931850			Y		529	1	0	0	1	0	5137	0.208838	0.680191	0	1	0	4.34783	56.5217	-0.0546	0.1067	-0.3068	0.0316	-0.5235	-0.228	-0.6289	-0.0772	-0.2378	0.0062	-0.7219	-0.7054	-0.1541	-0.5501	0.1207	-0.2715	0.5293	-0.2543	-0.2331	0.0409	-0.2196	-0.1924	-0.2569
ENSG00000121903	ZSCAN20	protein_coding	1	P	p35.1	33938232			Y		529	1	0	0	1	0	5137	0.208838	0.680191	0	1	0	4.34783	56.5217	-0.0546	0.1067	-0.3068	0.0316	-0.5235	-0.228	-0.6289	-0.0772	-0.2378	0.0062	-0.7219	-0.7054	-0.1541	-0.5501	0.1207	-0.2715	0.5293	-0.2543	-0.2331	0.0409	-0.2196	-0.1924	-0.2569
ENSG00000235907	RP4-580O19.2	pseudogene	1	P	p35.1	33977608			Y		529	1	0	0	1	0	5137	0.208838	0.680191	0	1	0	4.34783	56.5217	-0.0546	0.1067	-0.3068	0.0316	-0.5235	-0.228	-0.6289	-0.0772	-0.2378	0.0062	-0.7219	-0.7054	-0.1541	-0.5501	0.1207	-0.2715	0.5293	-0.2543	-0.2331	0.0409	-0.2196	-0.1924	-0.2569
ENSG00000121904	CSMD2	protein_coding	1	P	p34.3	33979609			Y		529	1	0	0	1	0	5137	0.208838	0.680191	0	1	0	4.34783	56.5217	-0.0546	0.1067	-0.3068	0.0316	-0.5235	-0.228	-0.6289	-0.0772	-0.2378	0.0062	-0.7219	-0.7054	-0.1541	-0.5501	0.1207	-0.2715	0.5293	-0.2543	-0.2331	0.0409	-0.2196	-0.1924	-0.2569
ENSG00000227000	HSPD1P14	pseudogene	1	P	p35.1	34304122			Y		529	1	0	0	1	0	5137	0.208838	0.680191	0	1	0	4.34783	56.5217	-0.0546	0.1067	-0.3068	0.0316	-0.5235	-0.228	-0.6289	-0.0772	-0.2378	0.0062	-0.7219	-0.7054	-0.1541	-0.5501	0.1207	-0.2715	0.5293	-0.2543	-0.2331	0.0409	-0.2196	-0.1924	-0.2569
ENSG00000176256	HMGB4	protein_coding	1	P	p35.1	34326076			Y		529	1	0	0	1	0	5137	0.208838	0.680191	0	1	0	4.34783	56.5217	-0.0546	0.1067	-0.3068	0.0316	-0.5235	-0.228	-0.6289	-0.0772	-0.2378	0.0062	-0.7219	-0.7054	-0.1541	-0.5501	0.1207	-0.2715	0.5293	-0.2543	-0.2331	0.0409	-0.2196	-0.1924	-0.2569
ENSG00000253758	AL121980.1	processed_transcript	1	P	p35.1	34326076			Y		529	1	0	0	1	0	5137	0.208838	0.680191	0	1	0	4.34783	56.5217	-0.0546	0.1067	-0.3068	0.0316	-0.5235	-0.228	-0.6289	-0.0772	-0.2378	0.0062	-0.7219	-0.7054	-0.1541	-0.5501	0.1207	-0.2715	0.5293	-0.2543	-0.2331	0.0409	-0.2196	-0.1924	-0.2569
ENSG00000231163	AL121980.1	processed_transcript	1	P	p35.1	34334554			Y		529	1	0	0	1	0	5137	0.208838	0.680191	0	1	0	4.34783	56.5217	-0.0546	0.1067	-0.3068	0.0316	-0.5235	-0.228	-0.6289	-0.0772	-0.2378	0.0062	-0.7219	-0.7054	-0.1541	-0.5501	0.1207	-0.2715	0.5293	-0.2543	-0.2331	0.0409	-0.2196	-0.1924	-0.2569
ENSG00000201148	5S_rRNA.116	rRNA	1	P	p35.1	34578550			Y		529	1	0	0	1	0	5137	0.208838	0.680191	0	1	0	4.34783	56.5217	-0.0546	0.1067	-0.3068	0.0316	-0.5235	-0.228	-0.6289	-0.0772	-0.2378	0.0062	-0.7219	-0.7054	-0.1541	-0.5501	0.1207	-0.2715	0.5293	-0.2543	-0.2331	0.0409	-0.2196	-0.1924	-0.2569
ENSG00000142698	C1orf94	protein_coding	1	P	p34.3	34632484			Y		529	1	0	0	1	0	5137	0.208838	0.680191	0	1	0	4.34783	56.5217	-0.0546	0.1067	-0.3068	0.0316	-0.5235	-0.228	-0.6289	-0.0772	-0.2378	0.0062	-0.7219	-0.7054	-0.1541	-0.5501	0.1207	-0.2715	0.5293	-0.2543	-0.2331	0.0409	-0.2196	-0.1924	-0.2569
ENSG00000221053	AC115286.1	miRNA	1	P	p34.3	34641467			Y		529	1	0	0	1	0	5137	0.208838	0.680191	0	1	0	4.34783	56.5217	-0.0546	0.1067	-0.3068	0.0316	-0.5235	-0.228	-0.6289	-0.0772	-0.2378	0.0062	-0.7219	-0.7054	-0.1541	-0.5501	0.1207	-0.2715	0.5293	-0.2543	-0.2331	0.0409	-0.2196	-0.1924	-0.2569
ENSG00000207941	MIR552	miRNA	1	P	p34.3	35135200			Y		529	1	0	0	1	0	5137	0.208838	0.680191	0	1	0	4.34783	56.5217	-0.0546	0.1067	-0.3068	0.0316	-0.5235	-0.228	-0.6289	-0.0772	-0.2378	0.0062	-0.7219	-0.7054	-0.1541	-0.5501	0.1207	-0.2715	0.5293	-0.2543	-0.2331	0.0409	-0.2196	-0.1924	-0.2569
ENSG00000163866	C1orf212	protein_coding	1	P	p34.3	35178338			Y		529	1	0	0	1	0	5137	0.208838	0.680191	0	1	0	4.34783	56.5217	-0.0546	0.1067	-0.3068	0.0316	-0.5235	-0.228	-0.6289	-0.0772	-0.2378	0.0062	-0.7219	-0.7054	-0.1541	-0.5501	0.1207	-0.2715	0.5293	-0.2543	-0.2331	0.0409	-0.2196	-0.1924	-0.2569
ENSG00000189280	GJB5	protein_coding	1	P	p34.3	35220648			Y		529	1	0	0	1	0	5137	0.208838	0.680191	0	1	0	4.34783	56.5217	-0.0546	0.1067	-0.3068	0.0316	-0.5235	-0.228	-0.6289	-0.0772	-0.2378	0.0062	-0.7219	-0.7054	-0.1541	-0.5501	0.1207	-0.2715	0.5293	-0.2543	-0.2331	0.0409	-0.2196	-0.1924	-0.2569
ENSG00000189433	GJB4	protein_coding	1	P	p34.3	35225342			Y		529	1	0	0	1	0	5137	0.208838	0.680191	0	1	0	4.34783	56.5217	-0.0546	0.1067	-0.3068	0.0316	-0.5235	-0.228	-0.6289	-0.0772	-0.2378	0.0062	-0.7219	-0.7054	-0.1541	-0.5501	0.1207	-0.2715	0.5293	-0.2543	-0.2331	0.0409	-0.2196	-0.1924	-0.2569
ENSG00000216162	AL121988.1	miRNA	1	P	p34.3	35244162			Y		529	1	0	0	1	0	5137	0.208838	0.680191	0	1	0	4.34783	56.5217	-0.0546	0.1067	-0.3068	0.0316	-0.5235	-0.228	-0.6289	-0.0772	-0.2378	0.0062	-0.7219	-0.7054	-0.1541	-0.5501	0.1207	-0.2715	0.5293	-0.2543	-0.2331	0.0409	-0.2196	-0.1924	-0.2569
ENSG00000188910	GJB3	protein_coding	1	P	p34.3	35246790			Y		529	1	0	0	1	0	5137	0.208838	0.680191	0	1	0	4.34783	56.5217	-0.0546	0.1067	-0.3068	0.0316	-0.5235	-0.228	-0.6289	-0.0772	-0.2378	0.0062	-0.7219	-0.7054	-0.1541	-0.5501	0.1207	-0.2715	0.5293	-0.2543	-0.2331	0.0409	-0.2196	-0.1924	-0.2569
ENSG00000187513	GJA4	protein_coding	1	P	p34.3	35258599			Y		529	1	0	0	1	0	5137	0.208838	0.680191	0	1	0	4.34783	56.5217	-0.0546	0.1067	-0.3068	0.0316	-0.5235	-0.228	-0.6289	-0.0772	-0.2378	0.0062	-0.7219	-0.7054	-0.1541	-0.5501	0.1207	-0.2715	0.5293	-0.2543	-0.2331	0.0409	-0.2196	-0.1924	-0.2569
ENSG00000230163	RP5-997D16.2	processed_transcript	1	P	p34.3	35316295			Y		529	1	0	0	1	0	5137	0.208838	0.680191	0	1	0	4.34783	56.5217	-0.0546	0.1067	-0.3068	0.0316	-0.5235	-0.228	-0.6289	-0.0772	-0.2378	0.0062	-0.7219	-0.7054	-0.1541	-0.5501	0.1207	-0.2715	0.5293	-0.2543	-0.2331	0.0409	-0.2196	-0.1924	-0.2569
ENSG00000253450	AL122010.1	processed_transcript	1	P	p34.3	35319391			Y		529	1	0	0	1	0	5137	0.208838	0.680191	0	1	0	4.34783	56.5217	-0.0546	0.1067	-0.3068	0.0316	-0.5235	-0.228	-0.6289	-0.0772	-0.2378	0.0062	-0.7219	-0.7054	-0.1541	-0.5501	0.1207	-0.2715	0.5293	-0.2543	-0.2331	0.0409	-0.2196	-0.1924	-0.2569
ENSG00000116544	DLGAP3	protein_coding	1	P	p34.3	35331037			Y		529	1	0	0	1	0	5137	0.208838	0.680191	0	1	0	4.34783	56.5217	-0.0546	0.1067	-0.3068	0.0316	-0.5235	-0.228	-0.6289	-0.0772	-0.2378	0.0062	-0.7219	-0.7054	-0.1541	-0.5501	0.1207	-0.2715	0.5293	-0.2543	-0.2331	0.0409	-0.2196	-0.1924	-0.2569
ENSG00000252728	SNORD112.40	snoRNA	1	P	p34.3	35409357			Y		529	1	0	0	1	0	5137	0.208838	0.680191	0	1	0	4.34783	56.5217	-0.0546	0.1067	-0.3068	0.0316	-0.5235	-0.228	-0.6289	-0.0772	-0.2378	0.0062	-0.7219	-0.7054	-0.1541	-0.5501	0.1207	-0.2715	0.5293	-0.2543	-0.2331	0.0409	-0.2196	-0.1924	-0.2569
ENSG00000241014	RP11-244H3.1	processed_transcript	1	P	p34.3	35439957			Y		529	1	0	0	1	0	5137	0.208838	0.680191	0	1	0	4.34783	56.5217	-0.0546	0.1067	-0.3068	0.0316	-0.5235	-0.228	-0.6289	-0.0772	-0.2378	0.0062	-0.7219	-0.7054	-0.1541	-0.5501	0.1207	-0.2715	0.5293	-0.2543	-0.2331	0.0409	-0.2196	-0.1924	-0.2569
ENSG00000163867	ZMYM6	protein_coding	1	P	p34.3	35447134			Y		529	1	0	0	1	0	5137	0.208838	0.680191	0	1	0	4.34783	56.5217	-0.0546	0.1067	-0.3068	0.0316	-0.5235	-0.228	-0.6289	-0.0772	-0.2378	0.0062	-0.7219	-0.7054	-0.1541	-0.5501	0.1207	-0.2715	0.5293	-0.2543	-0.2331	0.0409	-0.2196	-0.1924	-0.2569
ENSG00000243749	RP11-244H3.2	protein_coding	1	P	p34.3	35447136			Y		529	1	0	0	1	0	5137	0.208838	0.680191	0	1	0	4.34783	56.5217	-0.0546	0.1067	-0.3068	0.0316	-0.5235	-0.228	-0.6289	-0.0772	-0.2378	0.0062	-0.7219	-0.7054	-0.1541	-0.5501	0.1207	-0.2715	0.5293	-0.2543	-0.2331	0.0409	-0.2196	-0.1924	-0.2569
ENSG00000233940	RP11-248I9.2	pseudogene	1	P	p34.3	35519069			Y		529	1	0	0	1	0	5137	0.208838	0.680191	0	1	0	4.34783	56.5217	-0.0546	0.1067	-0.3068	0.0316	-0.5235	-0.228	-0.6289	-0.0772	-0.2378	0.0062	-0.7219	-0.7054	-0.1541	-0.5501	0.1207	-0.2715	0.5293	-0.2543	-0.2331	0.0409	-0.2196	-0.1924	-0.2569
ENSG00000197056	ZMYM1	protein_coding	1	P	p34.3	35525387			Y		529	1	0	0	1	0	5137	0.208838	0.680191	0	1	0	4.34783	56.5217	-0.0546	0.1067	-0.3068	0.0316	-0.5235	-0.228	-0.6289	-0.0772	-0.2378	0.0062	-0.7219	-0.7054	-0.1541	-0.5501	0.1207	-0.2715	0.5293	-0.2543	-0.2331	0.0409	-0.2196	-0.1924	-0.2569
ENSG00000228348	RP11-181E22.1	pseudogene	1	P	p34.3	35587623			Y		529	1	0	0	1	0	5137	0.208838	0.680191	0	1	0	4.34783	56.5217	-0.0546	0.1067	-0.3068	0.0316	-0.5235	-0.228	-0.6289	-0.0772	-0.2378	0.0062	-0.7219	-0.7054	-0.1541	-0.5501	0.1207	-0.2715	0.5293	-0.2543	-0.2331	0.0409	-0.2196	-0.1924	-0.2569
ENSG00000116560	SFPQ	protein_coding	1	P	p34.3	35641979			Y		529	1	0	0	1	0	5137	0.208838	0.680191	0	1	0	4.34783	56.5217	-0.0546	0.1067	-0.3068	0.0316	-0.5235	-0.228	-0.6289	-0.0772	-0.2378	0.0062	-0.7219	-0.7054	-0.1541	-0.5501	0.1207	-0.2715	0.5293	-0.2543	-0.2331	0.0409	-0.2196	-0.1924	-0.2569
ENSG00000201868	Y_RNA.347	misc_RNA	1	P	p34.3	35661570			Y		529	1	0	0	1	0	5137	0.208838	0.680191	0	1	0	4.34783	56.5217	-0.0546	0.1067	-0.3068	0.0316	-0.5235	-0.228	-0.6289	-0.0772	-0.2378	0.0062	-0.7219	-0.7054	-0.1541	-0.5501	0.1207	-0.2715	0.5293	-0.2543	-0.2331	0.0409	-0.2196	-0.1924	-0.2569
ENSG00000146463	ZMYM4	protein_coding	1	P	p34.3	35734568			Y		529	1	0	0	1	0	5137	0.208838	0.680191	0	1	0	4.34783	56.5217	-0.0546	0.1067	-0.3068	0.0316	-0.5235	-0.228	-0.6289	-0.0772	-0.2378	0.0062	-0.7219	-0.7054	-0.1541	-0.5501	0.1207	-0.2715	0.5293	-0.2543	-0.2331	0.0409	-0.2196	-0.1924	-0.2569
ENSG00000240374	AL590434.1	scRNA_pseudogene	1	P	p34.3	35757797			Y		529	1	0	0	1	0	5137	0.208838	0.680191	0	1	0	4.34783	56.5217	-0.0546	0.1067	-0.3068	0.0316	-0.5235	-0.228	-0.6289	-0.0772	-0.2378	0.0062	-0.7219	-0.7054	-0.1541	-0.5501	0.1207	-0.2715	0.5293	-0.2543	-0.2331	0.0409	-0.2196	-0.1924	-0.2569
ENSG00000201542	SNORA62.2	snoRNA	1	P	p34.3	35775875			Y		529	1	0	0	1	0	5137	0.208838	0.680191	0	1	0	4.34783	56.5217	-0.0546	0.1067	-0.3068	0.0316	-0.5235	-0.228	-0.6289	-0.0772	-0.2378	0.0062	-0.7219	-0.7054	-0.1541	-0.5501	0.1207	-0.2715	0.5293	-0.2543	-0.2331	0.0409	-0.2196	-0.1924	-0.2569
ENSG00000229994	RP4-765A10.1	pseudogene	1	P	p34.3	35816323			Y		529	1	0	0	1	0	5137	0.208838	0.680191	0	1	0	4.34783	56.5217	-0.0546	0.1067	-0.3068	0.0316	-0.5235	-0.228	-0.6289	-0.0772	-0.2378	0.0062	-0.7219	-0.7054	-0.1541	-0.5501	0.1207	-0.2715	0.5293	-0.2543	-0.2331	0.0409	-0.2196	-0.1924	-0.2569
ENSG00000227409	RP4-765A10.2	processed_transcript	1	P	p34.3	35824423			Y		529	1	0	0	1	0	5137	0.208838	0.680191	0	1	0	4.34783	56.5217	-0.0546	0.1067	-0.3068	0.0316	-0.5235	-0.228	-0.6289	-0.0772	-0.2378	0.0062	-0.7219	-0.7054	-0.1541	-0.5501	0.1207	-0.2715	0.5293	-0.2543	-0.2331	0.0409	-0.2196	-0.1924	-0.2569
ENSG00000202129	Y_RNA.381	misc_RNA	1	P	p34.3	35893417			Y		529	1	0	0	1	0	5137	0.208838	0.680191	0	1	0	4.34783	56.5217	-0.0546	0.1067	-0.3068	0.0316	-0.5235	-0.228	-0.6289	-0.0772	-0.2378	0.0062	-0.7219	-0.7054	-0.1541	-0.5501	0.1207	-0.2715	0.5293	-0.2543	-0.2331	0.0409	-0.2196	-0.1924	-0.2569
ENSG00000142687	KIAA0319L	protein_coding	1	P	p34.3	35899091			Y		529	1	0	0	1	0	5137	0.208838	0.680191	0	1	0	4.34783	56.5217	-0.0546	0.1067	-0.3068	0.0316	-0.5235	-0.228	-0.6289	-0.0772	-0.2378	0.0062	-0.7219	-0.7054	-0.1541	-0.5501	0.1207	-0.2715	0.5293	-0.2543	-0.2331	0.0409	-0.2196	-0.1924	-0.2569
ENSG00000236274	RP4-728D4.3	pseudogene	1	P	p34.3	35975343			Y		529	1	0	0	1	0	5137	0.208838	0.680191	0	1	0	4.34783	56.5217	-0.0546	0.1067	-0.3068	0.0316	-0.5235	-0.228	-0.6289	-0.0772	-0.2378	0.0062	-0.7219	-0.7054	-0.1541	-0.5501	0.1207	-0.2715	0.5293	-0.2543	-0.2331	0.0409	-0.2196	-0.1924	-0.2569
ENSG00000020129	NCDN	protein_coding	1	P	p34.3	36023074			Y		529	1	0	0	1	0	5137	0.208838	0.680191	0	1	0	4.34783	56.5217	-0.0546	0.1067	-0.3068	0.0316	-0.5235	-0.228	-0.6289	-0.0772	-0.2378	0.0062	-0.7219	-0.7054	-0.1541	-0.5501	0.1207	-0.2715	0.5293	-0.2543	-0.2331	0.0409	-0.2196	-0.1924	-0.2569
ENSG00000239636	RP4-728D4.2	processed_transcript	1	P	p34.3	36035414			Y		529	1	0	0	1	0	5137	0.208838	0.680191	0	1	0	4.34783	56.5217	-0.0546	0.1067	-0.3068	0.0316	-0.5235	-0.228	-0.6289	-0.0772	-0.2378	0.0062	-0.7219	-0.7054	-0.1541	-0.5501	0.1207	-0.2715	0.5293	-0.2543	-0.2331	0.0409	-0.2196	-0.1924	-0.2569
ENSG00000116819	TFAP2E	protein_coding	1	P	p34.3	36038971			Y		529	1	0	0	1	0	5137	0.208838	0.680191	0	1	0	4.34783	56.5217	-0.0546	0.1067	-0.3068	0.0316	-0.5235	-0.228	-0.6289	-0.0772	-0.2378	0.0062	-0.7219	-0.7054	-0.1541	-0.5501	0.1207	-0.2715	0.5293	-0.2543	-0.2331	0.0409	-0.2196	-0.1924	-0.2569
ENSG00000126067	PSMB2	protein_coding	1	P	p34.3	36042938			Y		529	1	0	0	1	0	5137	0.208838	0.680191	0	1	0	4.34783	56.5217	-0.0546	0.1067	-0.3068	0.0316	-0.5235	-0.228	-0.6289	-0.0772	-0.2378	0.0062	-0.7219	-0.7054	-0.1541	-0.5501	0.1207	-0.2715	0.5293	-0.2543	-0.2331	0.0409	-0.2196	-0.1924	-0.2569
ENSG00000225306	RP5-983H21.3	processed_transcript	1	P	p34.3	36057977			Y		529	1	0	0	1	0	5137	0.208838	0.680191	0	1	0	4.34783	56.5217	-0.0546	0.1067	-0.3068	0.0316	-0.5235	-0.228	-0.6289	-0.0772	-0.2378	0.0062	-0.7219	-0.7054	-0.1541	-0.5501	0.1207	-0.2715	0.5293	-0.2543	-0.2331	0.0409	-0.2196	-0.1924	-0.2569
ENSG00000142686	C1orf216	protein_coding	1	P	p34.3	36179476			Y		529	1	0	0	1	0	5137	0.208838	0.680191	0	1	0	4.34783	56.5217	-0.0546	0.1067	-0.3068	0.0316	-0.5235	-0.228	-0.6289	-0.0772	-0.2378	0.0062	-0.7219	-0.7054	-0.1541	-0.5501	0.1207	-0.2715	0.5293	-0.2543	-0.2331	0.0409	-0.2196	-0.1924	-0.2569
ENSG00000092853	CLSPN	protein_coding	1	P	p34.3	36185819			Y		529	1	0	0	1	0	5137	0.208838	0.680191	0	1	0	4.34783	56.5217	-0.0546	0.1067	-0.3068	0.0316	-0.5235	-0.228	-0.6289	-0.0772	-0.2378	0.0062	-0.7219	-0.7054	-0.1541	-0.5501	0.1207	-0.2715	0.5293	-0.2543	-0.2331	0.0409	-0.2196	-0.1924	-0.2569
ENSG00000232335	RP11-435D7.3	processed_transcript	1	P	p34.3	36204990			Y		529	1	0	0	1	0	5137	0.208838	0.680191	0	1	0	4.34783	56.5217	-0.0546	0.1067	-0.3068	0.0316	-0.5235	-0.228	-0.6289	-0.0772	-0.2378	0.0062	-0.7219	-0.7054	-0.1541	-0.5501	0.1207	-0.2715	0.5293	-0.2543	-0.2331	0.0409	-0.2196	-0.1924	-0.2569
ENSG00000134698	EIF2C4	protein_coding	1	P	p34.3	36273773			Y		529	1	0	0	1	0	5137	0.208838	0.680191	0	1	0	4.34783	56.5217	-0.0546	0.1067	-0.3068	0.0316	-0.5235	-0.228	-0.6289	-0.0772	-0.2378	0.0062	-0.7219	-0.7054	-0.1541	-0.5501	0.1207	-0.2715	0.5293	-0.2543	-0.2331	0.0409	-0.2196	-0.1924	-0.2569
ENSG00000092847	EIF2C1	protein_coding	1	P	p34.3	36335409			Y		529	1	0	0	1	0	5137	0.208838	0.680191	0	1	0	4.34783	56.5217	-0.0546	0.1067	-0.3068	0.0316	-0.5235	-0.228	-0.6289	-0.0772	-0.2378	0.0062	-0.7219	-0.7054	-0.1541	-0.5501	0.1207	-0.2715	0.5293	-0.2543	-0.2331	0.0409	-0.2196	-0.1924	-0.2569
ENSG00000221032	AL139286.1	miRNA	1	P	p34.3	36340764			Y		529	1	0	0	1	0	5137	0.208838	0.680191	0	1	0	4.34783	56.5217	-0.0546	0.1067	-0.3068	0.0316	-0.5235	-0.228	-0.6289	-0.0772	-0.2378	0.0062	-0.7219	-0.7054	-0.1541	-0.5501	0.1207	-0.2715	0.5293	-0.2543	-0.2331	0.0409	-0.2196	-0.1924	-0.2569
ENSG00000126070	EIF2C3	protein_coding	1	P	p34.3	36396319			Y		529	1	0	0	1	0	5137	0.208838	0.680191	0	1	0	4.34783	56.5217	-0.0546	0.1067	-0.3068	0.0316	-0.5235	-0.228	-0.6289	-0.0772	-0.2378	0.0062	-0.7219	-0.7054	-0.1541	-0.5501	0.1207	-0.2715	0.5293	-0.2543	-0.2331	0.0409	-0.2196	-0.1924	-0.2569
ENSG00000232862	RP4-665N4.5	pseudogene	1	P	p34.3	36545921			Y		529	1	0	0	1	0	5137	0.208838	0.680191	0	1	0	4.34783	56.5217	-0.0546	0.1067	-0.3068	0.0316	-0.5235	-0.228	-0.6289	-0.0772	-0.2378	0.0062	-0.7219	-0.7054	-0.1541	-0.5501	0.1207	-0.2715	0.5293	-0.2543	-0.2331	0.0409	-0.2196	-0.1924	-0.2569
ENSG00000242815	RP4-665N4.4	processed_transcript	1	P	p34.3	36546712			Y		529	1	0	0	1	0	5137	0.208838	0.680191	0	1	0	4.34783	56.5217	-0.0546	0.1067	-0.3068	0.0316	-0.5235	-0.228	-0.6289	-0.0772	-0.2378	0.0062	-0.7219	-0.7054	-0.1541	-0.5501	0.1207	-0.2715	0.5293	-0.2543	-0.2331	0.0409	-0.2196	-0.1924	-0.2569
ENSG00000092850	TEKT2	protein_coding	1	P	p34.3	36549676			Y		529	1	0	0	1	0	5137	0.208838	0.680191	0	1	0	4.34783	56.5217	-0.0546	0.1067	-0.3068	0.0316	-0.5235	-0.228	-0.6289	-0.0772	-0.2378	0.0062	-0.7219	-0.7054	-0.1541	-0.5501	0.1207	-0.2715	0.5293	-0.2543	-0.2331	0.0409	-0.2196	-0.1924	-0.2569
ENSG00000116863	ADPRHL2	protein_coding	1	P	p34.3	36554476			Y		529	1	0	0	1	0	5137	0.208838	0.680191	0	1	0	4.34783	56.5217	-0.0546	0.1067	-0.3068	0.0316	-0.5235	-0.228	-0.6289	-0.0772	-0.2378	0.0062	-0.7219	-0.7054	-0.1541	-0.5501	0.1207	-0.2715	0.5293	-0.2543	-0.2331	0.0409	-0.2196	-0.1924	-0.2569
ENSG00000171812	COL8A2	protein_coding	1	P	p34.3	36560837			Y		529	1	0	0	1	0	5137	0.208838	0.680191	0	1	0	4.34783	56.5217	-0.0546	0.1067	-0.3068	0.0316	-0.5235	-0.228	-0.6289	-0.0772	-0.2378	0.0062	-0.7219	-0.7054	-0.1541	-0.5501	0.1207	-0.2715	0.5293	-0.2543	-0.2331	0.0409	-0.2196	-0.1924	-0.2569
ENSG00000054116	TRAPPC3	protein_coding	1	P	p34.3	36602173			Y		529	1	0	0	1	0	5137	0.208838	0.680191	0	1	0	4.34783	56.5217	-0.0546	0.1067	-0.3068	0.0316	-0.5235	-0.228	-0.6289	-0.0772	-0.2378	0.0062	-0.7219	-0.7054	-0.1541	-0.5501	0.1207	-0.2715	0.5293	-0.2543	-0.2331	0.0409	-0.2196	-0.1924	-0.2569
ENSG00000116871	MAP7D1	protein_coding	1	P	p34.3	36621180			Y		529	1	0	0	1	0	5137	0.208838	0.680191	0	1	0	4.34783	56.5217	-0.0546	0.1067	-0.3068	0.0316	-0.5235	-0.228	-0.6289	-0.0772	-0.2378	0.0062	-0.7219	-0.7054	-0.1541	-0.5501	0.1207	-0.2715	0.5293	-0.2543	-0.2331	0.0409	-0.2196	-0.1924	-0.2569
ENSG00000054118	THRAP3	protein_coding	1	P	p34.3	36690017			Y		529	1	0	0	1	0	5137	0.208838	0.680191	0	1	0	4.34783	56.5217	-0.0546	0.1067	-0.3068	0.0316	-0.5235	-0.228	-0.6289	-0.0772	-0.2378	0.0062	-0.7219	-0.7054	-0.1541	-0.5501	0.1207	-0.2715	0.5293	-0.2543	-0.2331	0.0409	-0.2196	-0.1924	-0.2569
ENSG00000231849	RP11-238O13.1	pseudogene	1	P	p34.3	36707499			Y		529	1	0	0	1	0	5137	0.208838	0.680191	0	1	0	4.34783	56.5217	-0.0546	0.1067	-0.3068	0.0316	-0.5235	-0.228	-0.6289	-0.0772	-0.2378	0.0062	-0.7219	-0.7054	-0.1541	-0.5501	0.1207	-0.2715	0.5293	-0.2543	-0.2331	0.0409	-0.2196	-0.1924	-0.2569
ENSG00000214193	C1orf113	protein_coding	1	P	p34.3	36771988			Y		529	1	0	0	1	0	5137	0.208838	0.680191	0	1	0	4.34783	56.5217	-0.0546	0.1067	-0.3068	0.0316	-0.5235	-0.228	-0.6289	-0.0772	-0.2378	0.0062	-0.7219	-0.7054	-0.1541	-0.5501	0.1207	-0.2715	0.5293	-0.2543	-0.2331	0.0409	-0.2196	-0.1924	-0.2569
ENSG00000142694	FAM176B	protein_coding	1	P	p34.3	36787632			Y		529	1	0	0	1	0	5137	0.208838	0.680191	0	1	0	4.34783	56.5217	-0.0546	0.1067	-0.3068	0.0316	-0.5235	-0.228	-0.6289	-0.0772	-0.2378	0.0062	-0.7219	-0.7054	-0.1541	-0.5501	0.1207	-0.2715	0.5293	-0.2543	-0.2331	0.0409	-0.2196	-0.1924	-0.2569
ENSG00000116883	AL591845.1	protein_coding	1	P	p34.3	36789335			Y		529	1	0	0	1	0	5137	0.208838	0.680191	0	1	0	4.34783	56.5217	-0.0546	0.1067	-0.3068	0.0316	-0.5235	-0.228	-0.6289	-0.0772	-0.2378	0.0062	-0.7219	-0.7054	-0.1541	-0.5501	0.1207	-0.2715	0.5293	-0.2543	-0.2331	0.0409	-0.2196	-0.1924	-0.2569
ENSG00000196182	STK40	protein_coding	1	P	p34.3	36805225			Y		529	1	0	0	1	0	5137	0.208838	0.680191	0	1	0	4.34783	56.5217	-0.0546	0.1067	-0.3068	0.0316	-0.5235	-0.228	-0.6289	-0.0772	-0.2378	0.0062	-0.7219	-0.7054	-0.1541	-0.5501	0.1207	-0.2715	0.5293	-0.2543	-0.2331	0.0409	-0.2196	-0.1924	-0.2569
ENSG00000181817	LSM10	protein_coding	1	P	p34.3	36856839			Y		529	1	0	0	1	0	5137	0.208838	0.680191	0	1	0	4.34783	56.5217	-0.0546	0.1067	-0.3068	0.0316	-0.5235	-0.228	-0.6289	-0.0772	-0.2378	0.0062	-0.7219	-0.7054	-0.1541	-0.5501	0.1207	-0.2715	0.5293	-0.2543	-0.2331	0.0409	-0.2196	-0.1924	-0.2569
ENSG00000222821	U4.72	snRNA	1	P	p34.3	36868322			Y		529	1	0	0	1	0	5137	0.208838	0.680191	0	1	0	4.34783	56.5217	-0.0546	0.1067	-0.3068	0.0316	-0.5235	-0.228	-0.6289	-0.0772	-0.2378	0.0062	-0.7219	-0.7054	-0.1541	-0.5501	0.1207	-0.2715	0.5293	-0.2543	-0.2331	0.0409	-0.2196	-0.1924	-0.2569
ENSG00000116885	OSCP1	protein_coding	1	P	p34.3	36881428			Y		529	1	0	0	1	0	5137	0.208838	0.680191	0	1	0	4.34783	56.5217	-0.0546	0.1067	-0.3068	0.0316	-0.5235	-0.228	-0.6289	-0.0772	-0.2378	0.0062	-0.7219	-0.7054	-0.1541	-0.5501	0.1207	-0.2715	0.5293	-0.2543	-0.2331	0.0409	-0.2196	-0.1924	-0.2569
ENSG00000201448	SNORA63.9	snoRNA	1	P	p34.3	36884051			Y		529	1	0	0	1	0	5137	0.208838	0.680191	0	1	0	4.34783	56.5217	-0.0546	0.1067	-0.3068	0.0316	-0.5235	-0.228	-0.6289	-0.0772	-0.2378	0.0062	-0.7219	-0.7054	-0.1541	-0.5501	0.1207	-0.2715	0.5293	-0.2543	-0.2331	0.0409	-0.2196	-0.1924	-0.2569
ENSG00000116898	MRPS15	protein_coding	1	P	p34.3	36921319			Y		529	1	0	0	1	0	5137	0.208838	0.680191	0	1	0	4.34783	56.5217	-0.0546	0.1067	-0.3068	0.0316	-0.5235	-0.228	-0.6289	-0.0772	-0.2378	0.0062	-0.7219	-0.7054	-0.1541	-0.5501	0.1207	-0.2715	0.5293	-0.2543	-0.2331	0.0409	-0.2196	-0.1924	-0.2569
ENSG00000119535	CSF3R	protein_coding	1	P	p34.3	36931644			Y		529	1	0	0	1	0	5137	0.208838	0.680191	0	1	0	4.34783	56.5217	-0.0546	0.1067	-0.3068	0.0316	-0.5235	-0.228	-0.6289	-0.0772	-0.2378	0.0062	-0.7219	-0.7054	-0.1541	-0.5501	0.1207	-0.2715	0.5293	-0.2543	-0.2331	0.0409	-0.2196	-0.1924	-0.2569
ENSG00000230214	FTLP18	pseudogene	1	P	p34.3	37095936			Y		529	1	0	0	1	0	5137	0.208838	0.680191	0	1	0	4.34783	56.5217	-0.0546	0.1067	-0.3068	0.0316	-0.5235	-0.228	-0.6289	-0.0772	-0.2378	0.0062	-0.7219	-0.7054	-0.1541	-0.5501	0.1207	-0.2715	0.5293	-0.2543	-0.2331	0.0409	-0.2196	-0.1924	-0.2569
ENSG00000234481	RP4-614N24.1	processed_transcript	1	P	p34.3	37238741			Y		529	1	0	0	1	0	5137	0.208838	0.680191	0	1	0	4.34783	56.5217	-0.0546	0.1067	-0.3068	0.0316	-0.5235	-0.228	-0.6289	-0.0772	-0.2378	0.0062	-0.7219	-0.7054	-0.1541	-0.5501	0.1207	-0.2715	0.5293	-0.2543	-0.2331	0.0409	-0.2196	-0.1924	-0.2569
ENSG00000163873	GRIK3	protein_coding	1	P	p34.3	37261128			Y		529	1	0	0	1	0	5137	0.208838	0.680191	0	1	0	4.34783	56.5217	-0.0546	0.1067	-0.3068	0.0316	-0.5235	-0.228	-0.6289	-0.0772	-0.2378	0.0062	-0.7219	-0.7054	-0.1541	-0.5501	0.1207	-0.2715	0.5293	-0.2543	-0.2331	0.0409	-0.2196	-0.1924	-0.2569
ENSG00000207328	U6.661	snRNA	1	P	p34.3	37669211			Y		529	1	0	0	1	0	5137	0.208838	0.680191	0	1	0	4.34783	56.5217	-0.0546	0.1067	-0.3068	0.0316	-0.5235	-0.228	-0.6289	-0.0772	-0.2378	0.0062	-0.7219	-0.7054	-0.1541	-0.5501	0.1207	-0.2715	0.5293	-0.2543	-0.2331	0.0409	-0.2196	-0.1924	-0.2569
ENSG00000223944	RP5-1180C18.1	processed_transcript	1	P	p34.3	37728340			Y		529	1	0	0	1	0	5137	0.208838	0.680191	0	1	0	4.34783	56.5217	-0.0546	0.1067	-0.3068	0.0316	-0.5235	-0.228	-0.6289	-0.0772	-0.2378	0.0062	-0.7219	-0.7054	-0.1541	-0.5501	0.1207	-0.2715	0.5293	-0.2543	-0.2331	0.0409	-0.2196	-0.1924	-0.2569
ENSG00000252368	5S_rRNA.427	rRNA	1	P	p34.3	37730278			Y		529	1	0	0	1	0	5137	0.208838	0.680191	0	1	0	4.34783	56.5217	-0.0546	0.1067	-0.3068	0.0316	-0.5235	-0.228	-0.6289	-0.0772	-0.2378	0.0062	-0.7219	-0.7054	-0.1541	-0.5501	0.1207	-0.2715	0.5293	-0.2543	-0.2331	0.0409	-0.2196	-0.1924	-0.2569
ENSG00000230451	RP5-1090E8.1	pseudogene	1	P	p34.3	37796453			Y		529	1	0	0	1	0	5137	0.208838	0.680191	0	1	0	4.34783	56.5217	-0.0546	0.1067	-0.3068	0.0316	-0.5235	-0.228	-0.6289	-0.0772	-0.2378	0.0062	-0.7219	-0.7054	-0.1541	-0.5501	0.1207	-0.2715	0.5293	-0.2543	-0.2331	0.0409	-0.2196	-0.1924	-0.2569
ENSG00000233621	RP11-422J8.1	processed_transcript	1	P	p34.3	37920480			Y		529	1	0	0	1	0	5364	0.203471	0.691498	0	1	0	4.34783	56.5217	-0.0546	0.1067	-0.3068	0.0316	-0.5235	-0.228	-0.6289	-0.0772	-0.2378	0.0062	-0.7219	-0.7054	-0.1541	-0.5501	0.1207	-0.2715	0.5293	-0.2543	-0.2331	0.0409	-0.2196	-0.1924	-0.4837
ENSG00000163874	ZC3H12A	protein_coding	1	P	p34.3	37940153			Y		529	1	0	0	1	0	5364	0.203471	0.691498	0	1	0	4.34783	56.5217	-0.0546	0.1067	-0.3068	0.0316	-0.5235	-0.228	-0.6289	-0.0772	-0.2378	0.0062	-0.7219	-0.7054	-0.1541	-0.5501	0.1207	-0.2715	0.5293	-0.2543	-0.2331	0.0409	-0.2196	-0.1924	-0.4837
ENSG00000188904	AL034379.1	pseudogene	1	P	p34.3	37955318			Y		529	1	0	0	1	0	5364	0.203471	0.691498	0	1	0	4.34783	56.5217	-0.0546	0.1067	-0.3068	0.0316	-0.5235	-0.228	-0.6289	-0.0772	-0.2378	0.0062	-0.7219	-0.7054	-0.1541	-0.5501	0.1207	-0.2715	0.5293	-0.2543	-0.2331	0.0409	-0.2196	-0.1924	-0.4837
ENSG00000163875	MEAF6	protein_coding	1	P	p34.3	37958176			Y		529	1	0	0	1	0	5364	0.203471	0.691498	0	1	0	4.34783	56.5217	-0.0546	0.1067	-0.3068	0.0316	-0.5235	-0.228	-0.6289	-0.0772	-0.2378	0.0062	-0.7219	-0.7054	-0.1541	-0.5501	0.1207	-0.2715	0.5293	-0.2543	-0.2331	0.0409	-0.2196	-0.1924	-0.4837
ENSG00000163877	SNIP1	protein_coding	1	P	p34.3	38002142			Y		529	1	0	0	1	0	5364	0.203471	0.691498	0	1	0	4.34783	56.5217	-0.0546	0.1067	-0.3068	0.0316	-0.5235	-0.228	-0.6289	-0.0772	-0.2378	0.0062	-0.7219	-0.7054	-0.1541	-0.5501	0.1207	-0.2715	0.5293	-0.2543	-0.2331	0.0409	-0.2196	-0.1924	-0.4837
ENSG00000232273	FTH1P1	pseudogene	1	P	p34.3	38010364			Y		529	1	0	0	1	0	5364	0.203471	0.691498	0	1	0	4.34783	56.5217	-0.0546	0.1067	-0.3068	0.0316	-0.5235	-0.228	-0.6289	-0.0772	-0.2378	0.0062	-0.7219	-0.7054	-0.1541	-0.5501	0.1207	-0.2715	0.5293	-0.2543	-0.2331	0.0409	-0.2196	-0.1924	-0.4837
ENSG00000237749	RP3-423B22.5	pseudogene	1	P	p34.3	38021848			Y		529	1	0	0	1	0	5364	0.203471	0.691498	0	1	0	4.34783	56.5217	-0.0546	0.1067	-0.3068	0.0316	-0.5235	-0.228	-0.6289	-0.0772	-0.2378	0.0062	-0.7219	-0.7054	-0.1541	-0.5501	0.1207	-0.2715	0.5293	-0.2543	-0.2331	0.0409	-0.2196	-0.1924	-0.4837
ENSG00000163879	DNALI1	protein_coding	1	P	p34.3	38022520			Y		529	1	0	0	1	0	5364	0.203471	0.691498	0	1	0	4.34783	56.5217	-0.0546	0.1067	-0.3068	0.0316	-0.5235	-0.228	-0.6289	-0.0772	-0.2378	0.0062	-0.7219	-0.7054	-0.1541	-0.5501	0.1207	-0.2715	0.5293	-0.2543	-0.2331	0.0409	-0.2196	-0.1924	-0.4837
ENSG00000134697	GNL2	protein_coding	1	P	p34.3	38032417			Y		529	1	0	0	1	0	5364	0.203471	0.691498	0	1	0	4.34783	56.5217	-0.0546	0.1067	-0.3068	0.0316	-0.5235	-0.228	-0.6289	-0.0772	-0.2378	0.0062	-0.7219	-0.7054	-0.1541	-0.5501	0.1207	-0.2715	0.5293	-0.2543	-0.2331	0.0409	-0.2196	-0.1924	-0.4837
ENSG00000169218	RSPO1	protein_coding	1	P	p34.3	38076951			Y		529	1	0	0	1	0	5364	0.203471	0.691498	0	1	0	4.34783	56.5217	-0.0546	0.1067	-0.3068	0.0316	-0.5235	-0.228	-0.6289	-0.0772	-0.2378	0.0062	-0.7219	-0.7054	-0.1541	-0.5501	0.1207	-0.2715	0.5293	-0.2543	-0.2331	0.0409	-0.2196	-0.1924	-0.4837
ENSG00000116922	C1orf109	protein_coding	1	P	p34.3	38147242			Y		529	1	0	0	1	0	5364	0.203471	0.691498	0	1	0	4.34783	56.5217	-0.0546	0.1067	-0.3068	0.0316	-0.5235	-0.228	-0.6289	-0.0772	-0.2378	0.0062	-0.7219	-0.7054	-0.1541	-0.5501	0.1207	-0.2715	0.5293	-0.2543	-0.2331	0.0409	-0.2196	-0.1924	-0.4837
ENSG00000134690	CDCA8	protein_coding	1	P	p34.3	38158090			Y		529	1	0	0	1	0	5364	0.203471	0.691498	0	1	0	4.34783	56.5217	-0.0546	0.1067	-0.3068	0.0316	-0.5235	-0.228	-0.6289	-0.0772	-0.2378	0.0062	-0.7219	-0.7054	-0.1541	-0.5501	0.1207	-0.2715	0.5293	-0.2543	-0.2331	0.0409	-0.2196	-0.1924	-0.4837
ENSG00000183317	EPHA10	protein_coding	1	P	p34.3	38179552			Y		529	1	0	0	1	0	5364	0.203471	0.691498	0	1	0	4.34783	56.5217	-0.0546	0.1067	-0.3068	0.0316	-0.5235	-0.228	-0.6289	-0.0772	-0.2378	0.0062	-0.7219	-0.7054	-0.1541	-0.5501	0.1207	-0.2715	0.5293	-0.2543	-0.2331	0.0409	-0.2196	-0.1924	-0.4837
ENSG00000200421	Y_RNA.165	misc_RNA	1	P	p34.3	38203627			Y		529	1	0	0	1	0	5364	0.203471	0.691498	0	1	0	4.34783	56.5217	-0.0546	0.1067	-0.3068	0.0316	-0.5235	-0.228	-0.6289	-0.0772	-0.2378	0.0062	-0.7219	-0.7054	-0.1541	-0.5501	0.1207	-0.2715	0.5293	-0.2543	-0.2331	0.0409	-0.2196	-0.1924	-0.4837
ENSG00000238871	snoU13.285	snoRNA	1	P	p34.3	38215874			Y		529	1	0	0	1	0	5364	0.203471	0.691498	0	1	0	4.34783	56.5217	-0.0546	0.1067	-0.3068	0.0316	-0.5235	-0.228	-0.6289	-0.0772	-0.2378	0.0062	-0.7219	-0.7054	-0.1541	-0.5501	0.1207	-0.2715	0.5293	-0.2543	-0.2331	0.0409	-0.2196	-0.1924	-0.4837
ENSG00000214141	RP11-109P14.1	pseudogene	1	P	p34.3	38242342			Y		529	1	0	0	1	0	5364	0.203471	0.691498	0	1	0	4.34783	56.5217	-0.0546	0.1067	-0.3068	0.0316	-0.5235	-0.228	-0.6289	-0.0772	-0.2378	0.0062	-0.7219	-0.7054	-0.1541	-0.5501	0.1207	-0.2715	0.5293	-0.2543	-0.2331	0.0409	-0.2196	-0.1924	-0.4837
ENSG00000227416	RP11-109P14.2	pseudogene	1	P	p34.3	38248129			Y		529	1	0	0	1	0	5364	0.203471	0.691498	0	1	0	4.34783	56.5217	-0.0546	0.1067	-0.3068	0.0316	-0.5235	-0.228	-0.6289	-0.0772	-0.2378	0.0062	-0.7219	-0.7054	-0.1541	-0.5501	0.1207	-0.2715	0.5293	-0.2543	-0.2331	0.0409	-0.2196	-0.1924	-0.4837
ENSG00000185090	MANEAL	protein_coding	1	P	p34.3	38259474			Y		529	1	0	0	1	0	5364	0.203471	0.691498	0	1	0	4.34783	56.5217	-0.0546	0.1067	-0.3068	0.0316	-0.5235	-0.228	-0.6289	-0.0772	-0.2378	0.0062	-0.7219	-0.7054	-0.1541	-0.5501	0.1207	-0.2715	0.5293	-0.2543	-0.2331	0.0409	-0.2196	-0.1924	-0.4837
ENSG00000233728	RP11-109P14.9	processed_transcript	1	P	p34.3	38265392			Y		529	1	0	0	1	0	5364	0.203471	0.691498	0	1	0	4.34783	56.5217	-0.0546	0.1067	-0.3068	0.0316	-0.5235	-0.228	-0.6289	-0.0772	-0.2378	0.0062	-0.7219	-0.7054	-0.1541	-0.5501	0.1207	-0.2715	0.5293	-0.2543	-0.2331	0.0409	-0.2196	-0.1924	-0.4837
ENSG00000196449	YRDC	protein_coding	1	P	p34.3	38268616			Y		529	1	0	0	1	0	5364	0.203471	0.691498	0	1	0	4.34783	56.5217	-0.0546	0.1067	-0.3068	0.0316	-0.5235	-0.228	-0.6289	-0.0772	-0.2378	0.0062	-0.7219	-0.7054	-0.1541	-0.5501	0.1207	-0.2715	0.5293	-0.2543	-0.2331	0.0409	-0.2196	-0.1924	-0.4837
ENSG00000197982	C1orf122	protein_coding	1	P	p34.3	38272651			Y		529	1	0	0	1	0	5364	0.203471	0.691498	0	1	0	4.34783	56.5217	-0.0546	0.1067	-0.3068	0.0316	-0.5235	-0.228	-0.6289	-0.0772	-0.2378	0.0062	-0.7219	-0.7054	-0.1541	-0.5501	0.1207	-0.2715	0.5293	-0.2543	-0.2331	0.0409	-0.2196	-0.1924	-0.4837
ENSG00000188786	MTF1	protein_coding	1	P	p34.3	38279851			Y		529	1	0	0	1	0	5364	0.203471	0.691498	0	1	0	4.34783	56.5217	-0.0546	0.1067	-0.3068	0.0316	-0.5235	-0.228	-0.6289	-0.0772	-0.2378	0.0062	-0.7219	-0.7054	-0.1541	-0.5501	0.1207	-0.2715	0.5293	-0.2543	-0.2331	0.0409	-0.2196	-0.1924	-0.4837
ENSG00000230610	AL929472.1	protein_coding	1	P	p34.3	38292232			Y		529	1	0	0	1	0	5364	0.203471	0.691498	0	1	0	4.34783	56.5217	-0.0546	0.1067	-0.3068	0.0316	-0.5235	-0.228	-0.6289	-0.0772	-0.2378	0.0062	-0.7219	-0.7054	-0.1541	-0.5501	0.1207	-0.2715	0.5293	-0.2543	-0.2331	0.0409	-0.2196	-0.1924	-0.4837
ENSG00000235673	RP11-109P14.8	pseudogene	1	P	p34.3	38306658			Y		529	1	0	0	1	0	5364	0.203471	0.691498	0	1	0	4.34783	56.5217	-0.0546	0.1067	-0.3068	0.0316	-0.5235	-0.228	-0.6289	-0.0772	-0.2378	0.0062	-0.7219	-0.7054	-0.1541	-0.5501	0.1207	-0.2715	0.5293	-0.2543	-0.2331	0.0409	-0.2196	-0.1924	-0.4837
ENSG00000204084	INPP5B	protein_coding	1	P	p34.3	38326369			Y		529	1	0	0	1	0	5364	0.203471	0.691498	0	1	0	4.34783	56.5217	-0.0546	0.1067	-0.3068	0.0316	-0.5235	-0.228	-0.6289	-0.0772	-0.2378	0.0062	-0.7219	-0.7054	-0.1541	-0.5501	0.1207	-0.2715	0.5293	-0.2543	-0.2331	0.0409	-0.2196	-0.1924	-0.4837
ENSG00000230955	RP11-109P14.10	processed_transcript	1	P	p34.3	38326369			Y		529	1	0	0	1	0	5364	0.203471	0.691498	0	1	0	4.34783	56.5217	-0.0546	0.1067	-0.3068	0.0316	-0.5235	-0.228	-0.6289	-0.0772	-0.2378	0.0062	-0.7219	-0.7054	-0.1541	-0.5501	0.1207	-0.2715	0.5293	-0.2543	-0.2331	0.0409	-0.2196	-0.1924	-0.4837
ENSG00000252448	SNORA63.13	snoRNA	1	P	p34.3	38349909			Y		529	1	0	0	1	0	5364	0.203471	0.691498	0	1	0	4.34783	56.5217	-0.0546	0.1067	-0.3068	0.0316	-0.5235	-0.228	-0.6289	-0.0772	-0.2378	0.0062	-0.7219	-0.7054	-0.1541	-0.5501	0.1207	-0.2715	0.5293	-0.2543	-0.2331	0.0409	-0.2196	-0.1924	-0.4837
ENSG00000222282	U6.848	snRNA	1	P	p34.3	38350695			Y		529	1	0	0	1	0	5364	0.203471	0.691498	0	1	0	4.34783	56.5217	-0.0546	0.1067	-0.3068	0.0316	-0.5235	-0.228	-0.6289	-0.0772	-0.2378	0.0062	-0.7219	-0.7054	-0.1541	-0.5501	0.1207	-0.2715	0.5293	-0.2543	-0.2331	0.0409	-0.2196	-0.1924	-0.4837
ENSG00000183431	SF3A3	protein_coding	1	P	p34.3	38422647			Y		529	1	0	0	1	0	5144	0.208838	0.680191	0	1	0	4.34783	52.1739	-0.0546	0.1067	-0.3068	0.0316	-0.5235	-0.228	-0.6289	-0.0772	-0.2378	0.0062	-0.7219	-0.7054	-0.1541	-0.5501	0.1207	-0.2715	0.5293	-0.2543	-0.2331	0.0409	0.0646	-0.1924	-0.4837
ENSG00000212541	U6.820	snRNA	1	P	p34.3	38457134			Y		529	1	0	0	1	0	5144	0.208838	0.680191	0	1	0	4.34783	52.1739	-0.0546	0.1067	-0.3068	0.0316	-0.5235	-0.228	-0.6289	-0.0772	-0.2378	0.0062	-0.7219	-0.7054	-0.1541	-0.5501	0.1207	-0.2715	0.5293	-0.2543	-0.2331	0.0409	0.0646	-0.1924	-0.4837
ENSG00000183386	FHL3	protein_coding	1	P	p34.3	38462442			Y		529	1	0	0	1	0	5144	0.208838	0.680191	0	1	0	4.34783	52.1739	-0.0546	0.1067	-0.3068	0.0316	-0.5235	-0.228	-0.6289	-0.0772	-0.2378	0.0062	-0.7219	-0.7054	-0.1541	-0.5501	0.1207	-0.2715	0.5293	-0.2543	-0.2331	0.0409	0.0646	-0.1924	-0.4837
ENSG00000183520	UTP11L	protein_coding	1	P	p34.3	38474930			Y		353	1	0	0	1	0	5325	0.203471	0.691498	0	1	0	0	56.5217	-0.0546	0.1067	-0.3068	0.0316	-0.5235	-0.228	-0.6289	-0.0772	-0.2378	0.0062	-0.7219	-0.7054	-0.1541	-0.5501	0.1207	-0.2715	0.1429	-0.2543	-0.2331	0.0409	-0.2717	-0.1924	-0.4837
ENSG00000185668	POU3F1	protein_coding	1	P	p34.3	38509523			Y		0	1	0	0	1	0	5416	0.203471	0.691498	0	1	0	0	56.5217	-0.0546	0.1067	-0.3068	0.0316	-0.5235	-0.228	-0.6289	-0.0772	-0.2378	0.0062	-0.7219	-0.7054	-0.1541	-0.5501	0.1207	-0.2715	0.1429	-0.2543	-0.2331	0.0409	-0.2717	-0.1924	-0.4837
ENSG00000224592	RP5-884C9.2	processed_transcript	1	P	p34.3	38512986			Y		0	1	0	0	1	0	5416	0.203471	0.691498	0	1	0	0	56.5217	-0.0546	0.1067	-0.3068	0.0316	-0.5235	-0.228	-0.6289	-0.0772	-0.2378	0.0062	-0.7219	-0.7054	-0.1541	-0.5501	0.1207	-0.2715	0.1429	-0.2543	-0.2331	0.0409	-0.2717	-0.1924	-0.4837
ENSG00000223589	RP5-884C9.3	pseudogene	1	P	p34.3	38546248			Y		0	1	0	0	1	0	5416	0.203471	0.691498	0	1	0	0	56.5217	-0.0546	0.1067	-0.3068	0.0316	-0.5235	-0.228	-0.6289	-0.0772	-0.2378	0.0062	-0.7219	-0.7054	-0.1541	-0.5501	0.1207	-0.2715	0.1429	-0.2543	-0.2331	0.0409	-0.2717	-0.1924	-0.4837
ENSG00000237290	RP11-214L19.1	processed_transcript	1	P	p34.3	38674706			Y		0	1	0	0	1	0	5416	0.203471	0.691498	0	1	0	0	56.5217	-0.0546	0.1067	-0.3068	0.0316	-0.5235	-0.228	-0.6289	-0.0772	-0.2378	0.0062	-0.7219	-0.7054	-0.1541	-0.5501	0.1207	-0.2715	0.1429	-0.2543	-0.2331	0.0409	-0.2717	-0.1924	-0.4837
ENSG00000200796	U6.188	snRNA	1	P	p34.3	38862331			Y		555	1	0	0	1	0	5416	0.203471	0.691498	0	1	0	4.34783	56.5217	-0.0546	0.1067	-0.3068	0.0316	-0.5235	-0.228	-0.6289	-0.0772	-0.2378	0.0062	-0.7219	-0.7054	-0.1541	-0.5501	0.1207	-0.2715	0.5551	-0.2543	-0.2331	0.0409	-0.2717	-0.1924	-0.4837
ENSG00000238063	RP11-329N22.1	processed_transcript	1	P	p34.3	38940868			Y		555	1	0	0	1	0	5416	0.203471	0.691498	0	1	0	4.34783	56.5217	-0.0546	0.1067	-0.3068	0.0316	-0.5235	-0.228	-0.6289	-0.0772	-0.2378	0.0062	-0.7219	-0.7054	-0.1541	-0.5501	0.1207	-0.2715	0.5551	-0.2543	-0.2331	0.0409	-0.2717	-0.1924	-0.4837
ENSG00000215895	RP11-334L9.1	pseudogene	1	P	p34.3	39174602			Y		555	1	0	0	1	0	5416	0.203471	0.691498	0	1	0	4.34783	56.5217	-0.0546	0.1067	-0.3068	0.0316	-0.5235	-0.228	-0.6289	-0.0772	-0.2378	0.0062	-0.7219	-0.7054	-0.1541	-0.5501	0.1207	-0.2715	0.5551	-0.2543	-0.2331	0.0409	-0.2717	-0.1924	-0.4837
ENSG00000116954	RRAGC	protein_coding	1	P	p34.3	39303870			Y		555	1	0	0	1	0	5416	0.203471	0.691498	0	1	0	4.34783	56.5217	-0.0546	0.1067	-0.3068	0.0316	-0.5235	-0.228	-0.6289	-0.0772	-0.2378	0.0062	-0.7219	-0.7054	-0.1541	-0.5501	0.1207	-0.2715	0.5551	-0.2543	-0.2331	0.0409	-0.2717	-0.1924	-0.4837
ENSG00000228436	RP5-864K19.4	processed_transcript	1	P	p34.3	39325672			Y		555	1	0	0	1	0	5416	0.203471	0.691498	0	1	0	4.34783	56.5217	-0.0546	0.1067	-0.3068	0.0316	-0.5235	-0.228	-0.6289	-0.0772	-0.2378	0.0062	-0.7219	-0.7054	-0.1541	-0.5501	0.1207	-0.2715	0.5551	-0.2543	-0.2331	0.0409	-0.2717	-0.1924	-0.4837
ENSG00000214114	MYCBP	protein_coding	1	P	p34.3	39328636			Y		555	1	0	0	1	0	5416	0.203471	0.691498	0	1	0	4.34783	56.5217	-0.0546	0.1067	-0.3068	0.0316	-0.5235	-0.228	-0.6289	-0.0772	-0.2378	0.0062	-0.7219	-0.7054	-0.1541	-0.5501	0.1207	-0.2715	0.5551	-0.2543	-0.2331	0.0409	-0.2717	-0.1924	-0.4837
ENSG00000131233	GJA9	protein_coding	1	P	p34.3	39339358			Y		555	1	0	0	1	0	5416	0.203471	0.691498	0	1	0	4.34783	56.5217	-0.0546	0.1067	-0.3068	0.0316	-0.5235	-0.228	-0.6289	-0.0772	-0.2378	0.0062	-0.7219	-0.7054	-0.1541	-0.5501	0.1207	-0.2715	0.5551	-0.2543	-0.2331	0.0409	-0.2717	-0.1924	-0.4837
ENSG00000158315	RHBDL2	protein_coding	1	P	p34.3	39351479			Y		555	1	0	0	1	0	5324	0.203471	0.691498	0	1	0	4.34783	56.5217	-0.0546	0.1067	-0.3068	0.0316	-0.5235	-0.228	-0.6289	-0.0772	-0.2378	0.0062	-0.7219	-0.7054	-0.1541	-0.5501	0.1207	-0.2715	0.5551	-0.2543	-0.2331	0.0409	-0.2717	-0.1924	-0.4837
ENSG00000199963	U6.86	snRNA	1	P	p34.3	39392542			Y		555	1	0	0	1	0	4866	0.245208	0.610466	0	1	0	4.34783	52.1739	-0.0546	0.1067	-0.3068	0.0316	-0.5235	-0.228	-0.6289	-0.0772	-0.2378	0.0062	-0.7219	-0.7054	-0.1541	0.0567	0.1207	-0.2715	0.5551	-0.2543	-0.2331	0.0409	-0.2717	-0.1924	-0.4837
ENSG00000207466	Y_RNA.644	misc_RNA	1	P	p34.3	39416497			Y		555	1	0	0	1	0	4866	0.245208	0.610466	0	1	0	4.34783	52.1739	-0.0546	0.1067	-0.3068	0.0316	-0.5235	-0.228	-0.6289	-0.0772	-0.2378	0.0062	-0.7219	-0.7054	-0.1541	0.0567	0.1207	-0.2715	0.5551	-0.2543	-0.2331	0.0409	-0.2717	-0.1924	-0.4837
ENSG00000235549	RP11-781D11.1	pseudogene	1	P	p34.3	39423947			Y		555	1	0	0	1	0	4866	0.245208	0.610466	0	1	0	4.34783	52.1739	-0.0546	0.1067	-0.3068	0.0316	-0.5235	-0.228	-0.6289	-0.0772	-0.2378	0.0062	-0.7219	-0.7054	-0.1541	0.0567	0.1207	-0.2715	0.5551	-0.2543	-0.2331	0.0409	-0.2717	-0.1924	-0.4837
ENSG00000174574	AKIRIN1	protein_coding	1	P	p34.3	39456895			Y		555	1	0	0	1	0	4866	0.245208	0.610466	0	1	0	4.34783	52.1739	-0.0546	0.1067	-0.3068	0.0316	-0.5235	-0.228	-0.6289	-0.0772	-0.2378	0.0062	-0.7219	-0.7054	-0.1541	0.0567	0.1207	-0.2715	0.5551	-0.2543	-0.2331	0.0409	-0.2717	-0.1924	-0.4837
ENSG00000168653	NDUFS5	protein_coding	1	P	p34.3	39491990			Y		555	1	0	0	1	0	4866	0.245208	0.610466	0	1	0	4.34783	52.1739	-0.0546	0.1067	-0.3068	0.0316	-0.5235	-0.228	-0.6289	-0.0772	-0.2378	0.0062	-0.7219	-0.7054	-0.1541	0.0567	0.1207	-0.2715	0.5551	-0.2543	-0.2331	0.0409	-0.2717	-0.1924	-0.4837
ENSG00000127603	MACF1	protein_coding	1	P	p34.3	39546988			Y		555	1	0	0	1	0	5244	0.208024	0.681886	0	1	0	4.34783	56.5217	-0.0546	0.1067	-0.3068	0.0316	-0.5235	-0.228	-0.6289	-0.0772	-0.2378	0.0062	-0.7219	-0.7054	-0.1541	-0.581	0.1207	-0.2715	0.5551	-0.2543	-0.2331	0.0409	-0.2717	-0.1924	-0.4837
ENSG00000206654	U6.411	snRNA	1	P	p34.3	39586612			Y		555	1	0	0	1	0	4866	0.245208	0.610466	0	1	0	4.34783	52.1739	-0.0546	0.1067	-0.3068	0.0316	-0.5235	-0.228	-0.6289	-0.0772	-0.2378	0.0062	-0.7219	-0.7054	-0.1541	0.0567	0.1207	-0.2715	0.5551	-0.2543	-0.2331	0.0409	-0.2717	-0.1924	-0.4837
ENSG00000222378	5S_rRNA.277	rRNA	1	P	p34.3	39619836			Y		555	1	0	0	1	0	4866	0.245208	0.610466	0	1	0	4.34783	52.1739	-0.0546	0.1067	-0.3068	0.0316	-0.5235	-0.228	-0.6289	-0.0772	-0.2378	0.0062	-0.7219	-0.7054	-0.1541	0.0567	0.1207	-0.2715	0.5551	-0.2543	-0.2331	0.0409	-0.2717	-0.1924	-0.4837
ENSG00000226438	RP11-420K8.1	processed_transcript	1	P	p34.3	39715510			Y		555	1	0	0	1	0	5447	0.203471	0.691498	0	1	0	4.34783	56.5217	-0.0546	0.1067	-0.3068	0.0316	-0.5235	-0.228	-0.6289	-0.0772	-0.2378	0.0062	-0.7219	-0.7054	-0.1541	-0.581	0.1207	-0.2715	0.5551	-0.2543	-0.2331	0.0409	-0.2717	-0.1924	-0.4837
ENSG00000217897	RP11-420K8.2	pseudogene	1	P	p34.3	39769966			Y		555	1	0	0	1	0	5447	0.203471	0.691498	0	1	0	4.34783	56.5217	-0.0546	0.1067	-0.3068	0.0316	-0.5235	-0.228	-0.6289	-0.0772	-0.2378	0.0062	-0.7219	-0.7054	-0.1541	-0.581	0.1207	-0.2715	0.5551	-0.2543	-0.2331	0.0409	-0.2717	-0.1924	-0.4837
ENSG00000255103	KIAA0754	protein_coding	1	P	p34.3	39876151			Y		555	1	0	0	1	0	5447	0.203471	0.691498	0	1	0	4.34783	56.5217	-0.0546	0.1067	-0.3068	0.0316	-0.5235	-0.228	-0.6289	-0.0772	-0.2378	0.0062	-0.7219	-0.7054	-0.1541	-0.581	0.1207	-0.2715	0.5551	-0.2543	-0.2331	0.0409	-0.2717	-0.1924	-0.4837
ENSG00000183682	BMP8A	protein_coding	1	P	p34.3	39957318			Y		555	1	0	0	1	0	5447	0.203471	0.691498	0	1	0	4.34783	56.5217	-0.0546	0.1067	-0.3068	0.0316	-0.5235	-0.228	-0.6289	-0.0772	-0.2378	0.0062	-0.7219	-0.7054	-0.1541	-0.581	0.1207	-0.2715	0.5551	-0.2543	-0.2331	0.0409	-0.2717	-0.1924	-0.4837
ENSG00000242907	AL365277.1	tRNA_pseudogene	1	P	p34.3	39970195			Y		555	1	0	0	1	0	5447	0.203471	0.691498	0	1	0	4.34783	56.5217	-0.0546	0.1067	-0.3068	0.0316	-0.5235	-0.228	-0.6289	-0.0772	-0.2378	0.0062	-0.7219	-0.7054	-0.1541	-0.581	0.1207	-0.2715	0.5551	-0.2543	-0.2331	0.0409	-0.2717	-0.1924	-0.4837
ENSG00000237624	OXCT2P1	pseudogene	1	P	p34.3	39980628			Y		555	1	0	0	1	0	5447	0.203471	0.691498	0	1	0	4.34783	56.5217	-0.0546	0.1067	-0.3068	0.0316	-0.5235	-0.228	-0.6289	-0.0772	-0.2378	0.0062	-0.7219	-0.7054	-0.1541	-0.581	0.1207	-0.2715	0.5551	-0.2543	-0.2331	0.0409	-0.2717	-0.1924	-0.4837
ENSG00000182109	RP11-69E11.4	processed_transcript	1	P	p34.3	39987952			Y		555	1	0	0	1	0	5447	0.203471	0.691498	0	1	0	4.34783	56.5217	-0.0546	0.1067	-0.3068	0.0316	-0.5235	-0.228	-0.6289	-0.0772	-0.2378	0.0062	-0.7219	-0.7054	-0.1541	-0.581	0.1207	-0.2715	0.5551	-0.2543	-0.2331	0.0409	-0.2717	-0.1924	-0.4837
ENSG00000246649	AL365277.2	lincRNA	1	P	p34.3	39992331			Y		555	1	0	0	1	0	5447	0.203471	0.691498	0	1	0	4.34783	56.5217	-0.0546	0.1067	-0.3068	0.0316	-0.5235	-0.228	-0.6289	-0.0772	-0.2378	0.0062	-0.7219	-0.7054	-0.1541	-0.581	0.1207	-0.2715	0.5551	-0.2543	-0.2331	0.0409	-0.2717	-0.1924	-0.4837
ENSG00000243970	PPIEL	pseudogene	1	P	p34.3	39997510			Y		555	1	0	0	1	0	5447	0.203471	0.691498	0	1	0	4.34783	56.5217	-0.0546	0.1067	-0.3068	0.0316	-0.5235	-0.228	-0.6289	-0.0772	-0.2378	0.0062	-0.7219	-0.7054	-0.1541	-0.581	0.1207	-0.2715	0.5551	-0.2543	-0.2331	0.0409	-0.2717	-0.1924	-0.4837
ENSG00000090621	PABPC4	protein_coding	1	P	p34.3	40026485			Y		555	1	0	0	1	0	5447	0.203471	0.691498	0	1	0	4.34783	56.5217	-0.0546	0.1067	-0.3068	0.0316	-0.5235	-0.228	-0.6289	-0.0772	-0.2378	0.0062	-0.7219	-0.7054	-0.1541	-0.581	0.1207	-0.2715	0.5551	-0.2543	-0.2331	0.0409	-0.2717	-0.1924	-0.4837
ENSG00000228060	RP11-15J6.1	processed_transcript	1	P	p34.3	40030832			Y		555	1	0	0	1	0	5447	0.203471	0.691498	0	1	0	4.34783	56.5217	-0.0546	0.1067	-0.3068	0.0316	-0.5235	-0.228	-0.6289	-0.0772	-0.2378	0.0062	-0.7219	-0.7054	-0.1541	-0.581	0.1207	-0.2715	0.5551	-0.2543	-0.2331	0.0409	-0.2717	-0.1924	-0.4837
ENSG00000201457	SNORA55	snoRNA	1	P	p34.3	40033046			Y		555	1	0	0	1	0	5447	0.203471	0.691498	0	1	0	4.34783	56.5217	-0.0546	0.1067	-0.3068	0.0316	-0.5235	-0.228	-0.6289	-0.0772	-0.2378	0.0062	-0.7219	-0.7054	-0.1541	-0.581	0.1207	-0.2715	0.5551	-0.2543	-0.2331	0.0409	-0.2717	-0.1924	-0.4837
ENSG00000163909	HEYL	protein_coding	1	P	p34.2	40089825			Y		555	1	0	0	1	0	5447	0.203471	0.691498	0	1	0	4.34783	56.5217	-0.0546	0.1067	-0.3068	0.0316	-0.5235	-0.228	-0.6289	-0.0772	-0.2378	0.0062	-0.7219	-0.7054	-0.1541	-0.581	0.1207	-0.2715	0.5551	-0.2543	-0.2331	0.0409	-0.2717	-0.1924	-0.4837
ENSG00000225903	RP1-144F13.3	processed_transcript	1	P	p34.3	40099088			Y		555	1	0	0	1	0	5447	0.203471	0.691498	0	1	0	4.34783	56.5217	-0.0546	0.1067	-0.3068	0.0316	-0.5235	-0.228	-0.6289	-0.0772	-0.2378	0.0062	-0.7219	-0.7054	-0.1541	-0.581	0.1207	-0.2715	0.5551	-0.2543	-0.2331	0.0409	-0.2717	-0.1924	-0.4837
ENSG00000116981	NT5C1A	protein_coding	1	P	p34.2	40124793			Y		555	1	0	0	1	0	5447	0.203471	0.691498	0	1	0	4.34783	56.5217	-0.0546	0.1067	-0.3068	0.0316	-0.5235	-0.228	-0.6289	-0.0772	-0.2378	0.0062	-0.7219	-0.7054	-0.1541	-0.581	0.1207	-0.2715	0.5551	-0.2543	-0.2331	0.0409	-0.2717	-0.1924	-0.4837
ENSG00000116983	HPCAL4	protein_coding	1	P	p34.2	40144320			Y		555	1	0	0	1	0	5447	0.203471	0.691498	0	1	0	4.34783	56.5217	-0.0546	0.1067	-0.3068	0.0316	-0.5235	-0.228	-0.6289	-0.0772	-0.2378	0.0062	-0.7219	-0.7054	-0.1541	-0.581	0.1207	-0.2715	0.5551	-0.2543	-0.2331	0.0409	-0.2717	-0.1924	-0.4837
ENSG00000084072	PPIE	protein_coding	1	P	p34.2	40157854			Y		555	1	0	0	1	0	5447	0.203471	0.691498	0	1	0	4.34783	56.5217	-0.0546	0.1067	-0.3068	0.0316	-0.5235	-0.228	-0.6289	-0.0772	-0.2378	0.0062	-0.7219	-0.7054	-0.1541	-0.581	0.1207	-0.2715	0.5551	-0.2543	-0.2331	0.0409	-0.2717	-0.1924	-0.4837
ENSG00000225333	RP1-144F13.4	pseudogene	1	P	p34.2	40183700			Y		555	1	0	0	1	0	5447	0.203471	0.691498	0	1	0	4.34783	56.5217	-0.0546	0.1067	-0.3068	0.0316	-0.5235	-0.228	-0.6289	-0.0772	-0.2378	0.0062	-0.7219	-0.7054	-0.1541	-0.581	0.1207	-0.2715	0.5551	-0.2543	-0.2331	0.0409	-0.2717	-0.1924	-0.4837
ENSG00000252413	U7.115	snRNA	1	P	p34.2	40189238			Y		555	1	0	0	1	0	5447	0.203471	0.691498	0	1	0	4.34783	56.5217	-0.0546	0.1067	-0.3068	0.0316	-0.5235	-0.228	-0.6289	-0.0772	-0.2378	0.0062	-0.7219	-0.7054	-0.1541	-0.581	0.1207	-0.2715	0.5551	-0.2543	-0.2331	0.0409	-0.2717	-0.1924	-0.4837
ENSG00000116985	BMP8B	protein_coding	1	P	p34.2	40222854			Y		555	1	0	0	1	0	5447	0.203471	0.691498	0	1	0	4.34783	56.5217	-0.0546	0.1067	-0.3068	0.0316	-0.5235	-0.228	-0.6289	-0.0772	-0.2378	0.0062	-0.7219	-0.7054	-0.1541	-0.581	0.1207	-0.2715	0.5551	-0.2543	-0.2331	0.0409	-0.2717	-0.1924	-0.4837
ENSG00000198754	OXCT2	protein_coding	1	P	p34.2	40235195			Y		555	1	0	0	1	0	5447	0.203471	0.691498	0	1	0	4.34783	56.5217	-0.0546	0.1067	-0.3068	0.0316	-0.5235	-0.228	-0.6289	-0.0772	-0.2378	0.0062	-0.7219	-0.7054	-0.1541	-0.581	0.1207	-0.2715	0.5551	-0.2543	-0.2331	0.0409	-0.2717	-0.1924	-0.4837
ENSG00000229213	RP1-118J21.24	pseudogene	1	P	p34.2	40261515			Y		555	1	0	0	1	0	5447	0.203471	0.691498	0	1	0	4.34783	56.5217	-0.0546	0.1067	-0.3068	0.0316	-0.5235	-0.228	-0.6289	-0.0772	-0.2378	0.0062	-0.7219	-0.7054	-0.1541	-0.581	0.1207	-0.2715	0.5551	-0.2543	-0.2331	0.0409	-0.2717	-0.1924	-0.4837
ENSG00000043514	TRIT1	protein_coding	1	P	p34.2	40306708			Y		555	1	0	0	1	0	5447	0.203471	0.691498	0	1	0	4.34783	56.5217	-0.0546	0.1067	-0.3068	0.0316	-0.5235	-0.228	-0.6289	-0.0772	-0.2378	0.0062	-0.7219	-0.7054	-0.1541	-0.581	0.1207	-0.2715	0.5551	-0.2543	-0.2331	0.0409	-0.2717	-0.1924	-0.4837
ENSG00000202222	Y_RNA.397	misc_RNA	1	P	p34.2	40347238			Y		555	1	0	0	1	0	5447	0.203471	0.691498	0	1	0	4.34783	56.5217	-0.0546	0.1067	-0.3068	0.0316	-0.5235	-0.228	-0.6289	-0.0772	-0.2378	0.0062	-0.7219	-0.7054	-0.1541	-0.581	0.1207	-0.2715	0.5551	-0.2543	-0.2331	0.0409	-0.2717	-0.1924	-0.4837
ENSG00000116990	MYCL1	protein_coding	1	P	p34.2	40361098			Y		555	1	0	0	1	0	5447	0.203471	0.691498	0	1	0	4.34783	56.5217	-0.0546	0.1067	-0.3068	0.0316	-0.5235	-0.228	-0.6289	-0.0772	-0.2378	0.0062	-0.7219	-0.7054	-0.1541	-0.581	0.1207	-0.2715	0.5551	-0.2543	-0.2331	0.0409	-0.2717	-0.1924	-0.4837
ENSG00000236546	RP1-118J21.5	processed_transcript	1	P	p34.2	40363417			Y		555	1	0	0	1	0	5447	0.203471	0.691498	0	1	0	4.34783	56.5217	-0.0546	0.1067	-0.3068	0.0316	-0.5235	-0.228	-0.6289	-0.0772	-0.2378	0.0062	-0.7219	-0.7054	-0.1541	-0.581	0.1207	-0.2715	0.5551	-0.2543	-0.2331	0.0409	-0.2717	-0.1924	-0.4837
ENSG00000207356	Y_RNA.614	misc_RNA	1	P	p34.2	40410562			Y		555	1	0	0	1	0	5447	0.203471	0.691498	0	1	0	4.34783	56.5217	-0.0546	0.1067	-0.3068	0.0316	-0.5235	-0.228	-0.6289	-0.0772	-0.2378	0.0062	-0.7219	-0.7054	-0.1541	-0.581	0.1207	-0.2715	0.5551	-0.2543	-0.2331	0.0409	-0.2717	-0.1924	-0.4837
ENSG00000168389	MFSD2A	protein_coding	1	P	p34.2	40420802			Y		555	1	0	0	1	0	5447	0.203471	0.691498	0	1	0	4.34783	56.5217	-0.0546	0.1067	-0.3068	0.0316	-0.5235	-0.228	-0.6289	-0.0772	-0.2378	0.0062	-0.7219	-0.7054	-0.1541	-0.581	0.1207	-0.2715	0.5551	-0.2543	-0.2331	0.0409	-0.2717	-0.1924	-0.4837
ENSG00000228477	RP3-342P20.2	pseudogene	1	P	p34.2	40428352			Y		555	1	0	0	1	0	5447	0.203471	0.691498	0	1	0	4.34783	56.5217	-0.0546	0.1067	-0.3068	0.0316	-0.5235	-0.228	-0.6289	-0.0772	-0.2378	0.0062	-0.7219	-0.7054	-0.1541	-0.581	0.1207	-0.2715	0.5551	-0.2543	-0.2331	0.0409	-0.2717	-0.1924	-0.4837
ENSG00000131236	CAP1	protein_coding	1	P	p34.2	40505905			Y		555	1	0	0	1	0	5447	0.203471	0.691498	0	1	0	4.34783	56.5217	-0.0546	0.1067	-0.3068	0.0316	-0.5235	-0.228	-0.6289	-0.0772	-0.2378	0.0062	-0.7219	-0.7054	-0.1541	-0.581	0.1207	-0.2715	0.5551	-0.2543	-0.2331	0.0409	-0.2717	-0.1924	-0.4837
ENSG00000131238	PPT1	protein_coding	1	P	p34.2	40538379			Y		555	1	0	0	1	0	5447	0.203471	0.691498	0	1	0	4.34783	56.5217	-0.0546	0.1067	-0.3068	0.0316	-0.5235	-0.228	-0.6289	-0.0772	-0.2378	0.0062	-0.7219	-0.7054	-0.1541	-0.581	0.1207	-0.2715	0.5551	-0.2543	-0.2331	0.0409	-0.2717	-0.1924	-0.4837
ENSG00000226745	RP11-115D7.3	pseudogene	1	P	p34.2	40598434			Y		555	1	0	0	1	0	5447	0.203471	0.691498	0	1	0	4.34783	56.5217	-0.0546	0.1067	-0.3068	0.0316	-0.5235	-0.228	-0.6289	-0.0772	-0.2378	0.0062	-0.7219	-0.7054	-0.1541	-0.581	0.1207	-0.2715	0.5551	-0.2543	-0.2331	0.0409	-0.2717	-0.1924	-0.4837
ENSG00000117000	RLF	protein_coding	1	P	p34.2	40627045			Y		555	1	0	0	1	0	5447	0.203471	0.691498	0	1	0	4.34783	56.5217	-0.0546	0.1067	-0.3068	0.0316	-0.5235	-0.228	-0.6289	-0.0772	-0.2378	0.0062	-0.7219	-0.7054	-0.1541	-0.581	0.1207	-0.2715	0.5551	-0.2543	-0.2331	0.0409	-0.2717	-0.1924	-0.4837
ENSG00000207508	U6.727	snRNA	1	P	p34.2	40643515			Y		555	1	0	0	1	0	5447	0.203471	0.691498	0	1	0	4.34783	56.5217	-0.0546	0.1067	-0.3068	0.0316	-0.5235	-0.228	-0.6289	-0.0772	-0.2378	0.0062	-0.7219	-0.7054	-0.1541	-0.581	0.1207	-0.2715	0.5551	-0.2543	-0.2331	0.0409	-0.2717	-0.1924	-0.4837
ENSG00000188800	TMCO2	protein_coding	1	P	p34.2	40711619			Y		555	1	0	0	1	0	5447	0.203471	0.691498	0	1	0	4.34783	56.5217	-0.0546	0.1067	-0.3068	0.0316	-0.5235	-0.228	-0.6289	-0.0772	-0.2378	0.0062	-0.7219	-0.7054	-0.1541	-0.581	0.1207	-0.2715	0.5551	-0.2543	-0.2331	0.0409	-0.2717	-0.1924	-0.4837
ENSG00000084073	ZMPSTE24	protein_coding	1	P	p34.2	40723779			Y		555	1	0	0	1	0	5447	0.203471	0.691498	0	1	0	4.34783	56.5217	-0.0546	0.1067	-0.3068	0.0316	-0.5235	-0.228	-0.6289	-0.0772	-0.2378	0.0062	-0.7219	-0.7054	-0.1541	-0.581	0.1207	-0.2715	0.5551	-0.2543	-0.2331	0.0409	-0.2717	-0.1924	-0.4837
ENSG00000231296	RP1-39G22.4	pseudogene	1	P	p34.2	40728344			Y		555	1	0	0	1	0	5447	0.203471	0.691498	0	1	0	4.34783	56.5217	-0.0546	0.1067	-0.3068	0.0316	-0.5235	-0.228	-0.6289	-0.0772	-0.2378	0.0062	-0.7219	-0.7054	-0.1541	-0.581	0.1207	-0.2715	0.5551	-0.2543	-0.2331	0.0409	-0.2717	-0.1924	-0.4837
ENSG00000225627	RP1-39G22.5	processed_transcript	1	P	p34.2	40747986			Y		555	1	0	0	1	0	5447	0.203471	0.691498	0	1	0	4.34783	56.5217	-0.0546	0.1067	-0.3068	0.0316	-0.5235	-0.228	-0.6289	-0.0772	-0.2378	0.0062	-0.7219	-0.7054	-0.1541	-0.581	0.1207	-0.2715	0.5551	-0.2543	-0.2331	0.0409	-0.2717	-0.1924	-0.4837
ENSG00000049089	COL9A2	protein_coding	1	P	p34.2	40766159			Y		555	1	0	0	1	0	5447	0.203471	0.691498	0	1	0	4.34783	56.5217	-0.0546	0.1067	-0.3068	0.0316	-0.5235	-0.228	-0.6289	-0.0772	-0.2378	0.0062	-0.7219	-0.7054	-0.1541	-0.581	0.1207	-0.2715	0.5551	-0.2543	-0.2331	0.0409	-0.2717	-0.1924	-0.4837
ENSG00000227311	RP1-228H13.1	pseudogene	1	P	p34.2	40798748			Y		555	1	0	0	1	0	5447	0.203471	0.691498	0	1	0	4.34783	56.5217	-0.0546	0.1067	-0.3068	0.0316	-0.5235	-0.228	-0.6289	-0.0772	-0.2378	0.0062	-0.7219	-0.7054	-0.1541	-0.581	0.1207	-0.2715	0.5551	-0.2543	-0.2331	0.0409	-0.2717	-0.1924	-0.4837
ENSG00000084070	SMAP2	protein_coding	1	P	p34.2	40810522			Y		555	1	0	0	1	0	5447	0.203471	0.691498	0	1	0	4.34783	56.5217	-0.0546	0.1067	-0.3068	0.0316	-0.5235	-0.228	-0.6289	-0.0772	-0.2378	0.0062	-0.7219	-0.7054	-0.1541	-0.581	0.1207	-0.2715	0.5551	-0.2543	-0.2331	0.0409	-0.2717	-0.1924	-0.4837
ENSG00000213172	RP1-228H13.2	pseudogene	1	P	p34.2	40830440			Y		555	1	0	0	1	0	5447	0.203471	0.691498	0	1	0	4.34783	56.5217	-0.0546	0.1067	-0.3068	0.0316	-0.5235	-0.228	-0.6289	-0.0772	-0.2378	0.0062	-0.7219	-0.7054	-0.1541	-0.581	0.1207	-0.2715	0.5551	-0.2543	-0.2331	0.0409	-0.2717	-0.1924	-0.4837
ENSG00000187801	ZNF643	protein_coding	1	P	p34.2	40915774			Y		555	1	0	0	1	0	5447	0.203471	0.691498	0	1	0	4.34783	56.5217	-0.0546	0.1067	-0.3068	0.0316	-0.5235	-0.228	-0.6289	-0.0772	-0.2378	0.0062	-0.7219	-0.7054	-0.1541	-0.581	0.1207	-0.2715	0.5551	-0.2543	-0.2331	0.0409	-0.2717	-0.1924	-0.4837
ENSG00000250648	AL603839.1	lincRNA	1	P	p34.2	40932412			Y		555	1	0	0	1	0	5447	0.203471	0.691498	0	1	0	4.34783	56.5217	-0.0546	0.1067	-0.3068	0.0316	-0.5235	-0.228	-0.6289	-0.0772	-0.2378	0.0062	-0.7219	-0.7054	-0.1541	-0.581	0.1207	-0.2715	0.5551	-0.2543	-0.2331	0.0409	-0.2717	-0.1924	-0.4837
ENSG00000187815	ZNF642	protein_coding	1	P	p34.2	40942887			Y		555	1	0	0	1	0	5447	0.203471	0.691498	0	1	0	4.34783	56.5217	-0.0546	0.1067	-0.3068	0.0316	-0.5235	-0.228	-0.6289	-0.0772	-0.2378	0.0062	-0.7219	-0.7054	-0.1541	-0.581	0.1207	-0.2715	0.5551	-0.2543	-0.2331	0.0409	-0.2717	-0.1924	-0.4837
ENSG00000238287	RP11-656D10.3	processed_transcript	1	P	p34.2	40958829			Y		555	1	0	0	1	0	5447	0.203471	0.691498	0	1	0	4.34783	56.5217	-0.0546	0.1067	-0.3068	0.0316	-0.5235	-0.228	-0.6289	-0.0772	-0.2378	0.0062	-0.7219	-0.7054	-0.1541	-0.581	0.1207	-0.2715	0.5551	-0.2543	-0.2331	0.0409	-0.2717	-0.1924	-0.4837
ENSG00000164002	DEM1	protein_coding	1	P	p34.2	40974413			Y		555	1	0	0	1	0	5447	0.203471	0.691498	0	1	0	4.34783	56.5217	-0.0546	0.1067	-0.3068	0.0316	-0.5235	-0.228	-0.6289	-0.0772	-0.2378	0.0062	-0.7219	-0.7054	-0.1541	-0.581	0.1207	-0.2715	0.5551	-0.2543	-0.2331	0.0409	-0.2717	-0.1924	-0.4837
ENSG00000227278	RP11-656D10.5	processed_transcript	1	P	p34.2	40980133			Y		555	1	0	0	1	0	5447	0.203471	0.691498	0	1	0	4.34783	56.5217	-0.0546	0.1067	-0.3068	0.0316	-0.5235	-0.228	-0.6289	-0.0772	-0.2378	0.0062	-0.7219	-0.7054	-0.1541	-0.581	0.1207	-0.2715	0.5551	-0.2543	-0.2331	0.0409	-0.2717	-0.1924	-0.4837
ENSG00000238186	RP11-656D10.6	processed_transcript	1	P	p34.2	40981426			Y		555	1	0	0	1	0	5447	0.203471	0.691498	0	1	0	4.34783	56.5217	-0.0546	0.1067	-0.3068	0.0316	-0.5235	-0.228	-0.6289	-0.0772	-0.2378	0.0062	-0.7219	-0.7054	-0.1541	-0.581	0.1207	-0.2715	0.5551	-0.2543	-0.2331	0.0409	-0.2717	-0.1924	-0.4837
ENSG00000117010	ZNF684	protein_coding	1	P	p34.2	40997233			Y		555	1	0	0	1	0	5447	0.203471	0.691498	0	1	0	4.34783	56.5217	-0.0546	0.1067	-0.3068	0.0316	-0.5235	-0.228	-0.6289	-0.0772	-0.2378	0.0062	-0.7219	-0.7054	-0.1541	-0.581	0.1207	-0.2715	0.5551	-0.2543	-0.2331	0.0409	-0.2717	-0.1924	-0.4837
ENSG00000236505	RP1-63P18.2	pseudogene	1	P	p34.2	41029206			Y		555	1	0	0	1	0	5447	0.203471	0.691498	0	1	0	4.34783	56.5217	-0.0546	0.1067	-0.3068	0.0316	-0.5235	-0.228	-0.6289	-0.0772	-0.2378	0.0062	-0.7219	-0.7054	-0.1541	-0.581	0.1207	-0.2715	0.5551	-0.2543	-0.2331	0.0409	-0.2717	-0.1924	-0.4837
ENSG00000233910	GTF2F2P2	pseudogene	1	P	p34.2	41059305			Y		555	1	0	0	1	0	5447	0.203471	0.691498	0	1	0	4.34783	56.5217	-0.0546	0.1067	-0.3068	0.0316	-0.5235	-0.228	-0.6289	-0.0772	-0.2378	0.0062	-0.7219	-0.7054	-0.1541	-0.581	0.1207	-0.2715	0.5551	-0.2543	-0.2331	0.0409	-0.2717	-0.1924	-0.4837
ENSG00000243241	AL031289.1	scRNA_pseudogene	1	P	p34.2	41072472			Y		555	1	0	0	1	0	5447	0.203471	0.691498	0	1	0	4.34783	56.5217	-0.0546	0.1067	-0.3068	0.0316	-0.5235	-0.228	-0.6289	-0.0772	-0.2378	0.0062	-0.7219	-0.7054	-0.1541	-0.581	0.1207	-0.2715	0.5551	-0.2543	-0.2331	0.0409	-0.2717	-0.1924	-0.4837
ENSG00000117016	RIMS3	protein_coding	1	P	p34.2	41086351			Y		555	1	0	0	1	0	5447	0.203471	0.691498	0	1	0	4.34783	56.5217	-0.0546	0.1067	-0.3068	0.0316	-0.5235	-0.228	-0.6289	-0.0772	-0.2378	0.0062	-0.7219	-0.7054	-0.1541	-0.581	0.1207	-0.2715	0.5551	-0.2543	-0.2331	0.0409	-0.2717	-0.1924	-0.4837
ENSG00000237899	RP4-739H11.3	processed_transcript	1	P	p34.2	41134761			Y		555	1	0	0	1	0	5447	0.203471	0.691498	0	1	0	4.34783	56.5217	-0.0546	0.1067	-0.3068	0.0316	-0.5235	-0.228	-0.6289	-0.0772	-0.2378	0.0062	-0.7219	-0.7054	-0.1541	-0.581	0.1207	-0.2715	0.5551	-0.2543	-0.2331	0.0409	-0.2717	-0.1924	-0.4837
ENSG00000066136	NFYC	protein_coding	1	P	p34.2	41157242			Y		555	1	0	0	1	0	5447	0.203471	0.691498	0	1	0	4.34783	56.5217	-0.0546	0.1067	-0.3068	0.0316	-0.5235	-0.228	-0.6289	-0.0772	-0.2378	0.0062	-0.7219	-0.7054	-0.1541	-0.581	0.1207	-0.2715	0.5551	-0.2543	-0.2331	0.0409	-0.2717	-0.1924	-0.4837
ENSG00000198974	MIR30E	miRNA	1	P	p34.2	41220027			Y		555	1	0	0	1	0	5447	0.203471	0.691498	0	1	0	4.34783	56.5217	-0.0546	0.1067	-0.3068	0.0316	-0.5235	-0.228	-0.6289	-0.0772	-0.2378	0.0062	-0.7219	-0.7054	-0.1541	-0.581	0.1207	-0.2715	0.5551	-0.2543	-0.2331	0.0409	-0.2717	-0.1924	-0.4837
ENSG00000207962	MIR30C1	miRNA	1	P	p34.2	41222956			Y		555	1	0	0	1	0	5447	0.203471	0.691498	0	1	0	4.34783	56.5217	-0.0546	0.1067	-0.3068	0.0316	-0.5235	-0.228	-0.6289	-0.0772	-0.2378	0.0062	-0.7219	-0.7054	-0.1541	-0.581	0.1207	-0.2715	0.5551	-0.2543	-0.2331	0.0409	-0.2717	-0.1924	-0.4837
ENSG00000117013	KCNQ4	protein_coding	1	P	p34.2	41249684			Y		555	1	0	0	1	0	5447	0.203471	0.691498	0	1	0	4.34783	56.5217	-0.0546	0.1067	-0.3068	0.0316	-0.5235	-0.228	-0.6289	-0.0772	-0.2378	0.0062	-0.7219	-0.7054	-0.1541	-0.581	0.1207	-0.2715	0.5551	-0.2543	-0.2331	0.0409	-0.2717	-0.1924	-0.4837
ENSG00000179862	CITED4	protein_coding	1	P	p34.2	41326729			Y		555	1	0	0	1	0	5447	0.203471	0.691498	0	1	0	4.34783	56.5217	-0.0546	0.1067	-0.3068	0.0316	-0.5235	-0.228	-0.6289	-0.0772	-0.2378	0.0062	-0.7219	-0.7054	-0.1541	-0.581	0.1207	-0.2715	0.5551	-0.2543	-0.2331	0.0409	-0.2717	-0.1924	-0.4837
ENSG00000229528	RP5-1066H13.4	processed_transcript	1	P	p34.2	41329586			Y		555	1	0	0	1	0	5447	0.203471	0.691498	0	1	0	4.34783	56.5217	-0.0546	0.1067	-0.3068	0.0316	-0.5235	-0.228	-0.6289	-0.0772	-0.2378	0.0062	-0.7219	-0.7054	-0.1541	-0.581	0.1207	-0.2715	0.5551	-0.2543	-0.2331	0.0409	-0.2717	-0.1924	-0.4837
ENSG00000228940	RP11-348A7.1	pseudogene	1	P	p34.2	41403776			Y		555	1	0	0	1	0	5447	0.203471	0.691498	0	1	0	4.34783	56.5217	-0.0546	0.1067	-0.3068	0.0316	-0.5235	-0.228	-0.6289	-0.0772	-0.2378	0.0062	-0.7219	-0.7054	-0.1541	-0.581	0.1207	-0.2715	0.5551	-0.2543	-0.2331	0.0409	-0.2717	-0.1924	-0.4837
ENSG00000233118	RP11-348A7.2	pseudogene	1	P	p34.2	41407924			Y		555	1	0	0	1	0	5447	0.203471	0.691498	0	1	0	4.34783	56.5217	-0.0546	0.1067	-0.3068	0.0316	-0.5235	-0.228	-0.6289	-0.0772	-0.2378	0.0062	-0.7219	-0.7054	-0.1541	-0.581	0.1207	-0.2715	0.5551	-0.2543	-0.2331	0.0409	-0.2717	-0.1924	-0.4837
ENSG00000171793	CTPS	protein_coding	1	P	p34.2	41445007			Y		555	1	0	0	1	0	5447	0.203471	0.691498	0	1	0	4.34783	56.5217	-0.0546	0.1067	-0.3068	0.0316	-0.5235	-0.228	-0.6289	-0.0772	-0.2378	0.0062	-0.7219	-0.7054	-0.1541	-0.581	0.1207	-0.2715	0.5551	-0.2543	-0.2331	0.0409	-0.2717	-0.1924	-0.4837
ENSG00000247823	AL391730.1	lincRNA	1	P	p34.2	41480262			Y		555	1	0	0	1	0	5447	0.203471	0.691498	0	1	0	4.34783	56.5217	-0.0546	0.1067	-0.3068	0.0316	-0.5235	-0.228	-0.6289	-0.0772	-0.2378	0.0062	-0.7219	-0.7054	-0.1541	-0.581	0.1207	-0.2715	0.5551	-0.2543	-0.2331	0.0409	-0.2717	-0.1924	-0.4837
ENSG00000171790	SLFNL1	protein_coding	1	P	p34.2	41481269			Y		555	1	0	0	1	0	5447	0.203471	0.691498	0	1	0	4.34783	56.5217	-0.0546	0.1067	-0.3068	0.0316	-0.5235	-0.228	-0.6289	-0.0772	-0.2378	0.0062	-0.7219	-0.7054	-0.1541	-0.581	0.1207	-0.2715	0.5551	-0.2543	-0.2331	0.0409	-0.2717	-0.1924	-0.4837
ENSG00000010803	SCMH1	protein_coding	1	P	p34.2	41492874			Y		555	1	0	0	1	0	5447	0.203471	0.691498	0	1	0	4.34783	56.5217	-0.0546	0.1067	-0.3068	0.0316	-0.5235	-0.228	-0.6289	-0.0772	-0.2378	0.0062	-0.7219	-0.7054	-0.1541	-0.581	0.1207	-0.2715	0.5551	-0.2543	-0.2331	0.0409	-0.2717	-0.1924	-0.4837
ENSG00000215893	RP4-635E8.1	pseudogene	1	P	p34.2	41564308			Y		555	1	0	0	1	0	5447	0.203471	0.691498	0	1	0	4.34783	56.5217	-0.0546	0.1067	-0.3068	0.0316	-0.5235	-0.228	-0.6289	-0.0772	-0.2378	0.0062	-0.7219	-0.7054	-0.1541	-0.581	0.1207	-0.2715	0.5551	-0.2543	-0.2331	0.0409	-0.2717	-0.1924	-0.4837
ENSG00000235358	RP11-399E6.1	processed_transcript	1	P	p34.2	41708045			Y		555	1	0	0	1	0	5447	0.203471	0.691498	0	1	0	4.34783	56.5217	-0.0546	0.1067	-0.3068	0.0316	-0.5235	-0.228	-0.6289	-0.0772	-0.2378	0.0062	-0.7219	-0.7054	-0.1541	-0.581	0.1207	-0.2715	0.5551	-0.2543	-0.2331	0.0409	-0.2717	-0.1924	-0.4837
ENSG00000213987	RP11-399E6.2	pseudogene	1	P	p34.2	41730220			Y		555	1	0	0	1	0	5447	0.203471	0.691498	0	1	0	4.34783	56.5217	-0.0546	0.1067	-0.3068	0.0316	-0.5235	-0.228	-0.6289	-0.0772	-0.2378	0.0062	-0.7219	-0.7054	-0.1541	-0.581	0.1207	-0.2715	0.5551	-0.2543	-0.2331	0.0409	-0.2717	-0.1924	-0.4837
ENSG00000204060	FOXO6	protein_coding	1	P	p34.2	41827594			Y		555	1	0	0	1	0	5447	0.203471	0.691498	0	1	0	4.34783	56.5217	-0.0546	0.1067	-0.3068	0.0316	-0.5235	-0.228	-0.6289	-0.0772	-0.2378	0.0062	-0.7219	-0.7054	-0.1541	-0.581	0.1207	-0.2715	0.5551	-0.2543	-0.2331	0.0409	-0.2717	-0.1924	-0.4837
ENSG00000229901	RP11-399E6.4	processed_transcript	1	P	p34.2	41840676			Y		555	1	0	0	1	0	5447	0.203471	0.691498	0	1	0	4.34783	56.5217	-0.0546	0.1067	-0.3068	0.0316	-0.5235	-0.228	-0.6289	-0.0772	-0.2378	0.0062	-0.7219	-0.7054	-0.1541	-0.581	0.1207	-0.2715	0.5551	-0.2543	-0.2331	0.0409	-0.2717	-0.1924	-0.4837
ENSG00000252563	5S_rRNA.447	rRNA	1	P	p34.2	41932608			Y		555	1	0	0	1	0	5447	0.203471	0.691498	0	1	0	4.34783	56.5217	-0.0546	0.1067	-0.3068	0.0316	-0.5235	-0.228	-0.6289	-0.0772	-0.2378	0.0062	-0.7219	-0.7054	-0.1541	-0.581	0.1207	-0.2715	0.5551	-0.2543	-0.2331	0.0409	-0.2717	-0.1924	-0.4837
ENSG00000127129	EDN2	protein_coding	1	P	p34.2	41944446			Y		555	1	0	0	1	0	5447	0.203471	0.691498	0	1	0	4.34783	56.5217	-0.0546	0.1067	-0.3068	0.0316	-0.5235	-0.228	-0.6289	-0.0772	-0.2378	0.0062	-0.7219	-0.7054	-0.1541	-0.581	0.1207	-0.2715	0.5551	-0.2543	-0.2331	0.0409	-0.2717	-0.1924	-0.4837
ENSG00000127124	HIVEP3	protein_coding	1	P	p34.2	41972036			Y		555	1	0	0	1	0	5447	0.203471	0.691498	0	1	0	4.34783	56.5217	-0.0546	0.1067	-0.3068	0.0316	-0.5235	-0.228	-0.6289	-0.0772	-0.2378	0.0062	-0.7219	-0.7054	-0.1541	-0.581	0.1207	-0.2715	0.5551	-0.2543	-0.2331	0.0409	-0.2717	-0.1924	-0.4837
ENSG00000230881	RP11-486B10.3	processed_transcript	1	P	p34.2	42001114			Y		555	1	0	0	1	0	5447	0.203471	0.691498	0	1	0	4.34783	56.5217	-0.0546	0.1067	-0.3068	0.0316	-0.5235	-0.228	-0.6289	-0.0772	-0.2378	0.0062	-0.7219	-0.7054	-0.1541	-0.581	0.1207	-0.2715	0.5551	-0.2543	-0.2331	0.0409	-0.2717	-0.1924	-0.4837
ENSG00000230638	RP11-486B10.4	pseudogene	1	P	p34.2	42007739			Y		555	1	0	0	1	0	5447	0.203471	0.691498	0	1	0	4.34783	56.5217	-0.0546	0.1067	-0.3068	0.0316	-0.5235	-0.228	-0.6289	-0.0772	-0.2378	0.0062	-0.7219	-0.7054	-0.1541	-0.581	0.1207	-0.2715	0.5551	-0.2543	-0.2331	0.0409	-0.2717	-0.1924	-0.4837
ENSG00000227538	RP1-21K4.1	pseudogene	1	P	p34.2	42506268			Y		555	1	0	0	1	0	5447	0.203471	0.691498	0	1	0	4.34783	56.5217	-0.0546	0.1067	-0.3068	0.0316	-0.5235	-0.228	-0.6289	-0.0772	-0.2378	0.0062	-0.7219	-0.7054	-0.1541	-0.581	0.1207	-0.2715	0.5551	-0.2543	-0.2331	0.0409	-0.2717	-0.1924	-0.4837
ENSG00000228776	RP11-319C21.1	pseudogene	1	P	p34.2	42606307			Y		555	1	0	0	1	0	5447	0.203471	0.691498	0	1	0	4.34783	56.5217	-0.0546	0.1067	-0.3068	0.0316	-0.5235	-0.228	-0.6289	-0.0772	-0.2378	0.0062	-0.7219	-0.7054	-0.1541	-0.581	0.1207	-0.2715	0.5551	-0.2543	-0.2331	0.0409	-0.2717	-0.1924	-0.4837
ENSG00000044012	GUCA2B	protein_coding	1	P	p34.2	42619092			Y		555	1	0	0	1	0	5447	0.203471	0.691498	0	1	0	4.34783	56.5217	-0.0546	0.1067	-0.3068	0.0316	-0.5235	-0.228	-0.6289	-0.0772	-0.2378	0.0062	-0.7219	-0.7054	-0.1541	-0.581	0.1207	-0.2715	0.5551	-0.2543	-0.2331	0.0409	-0.2717	-0.1924	-0.4837
ENSG00000197273	GUCA2A	protein_coding	1	P	p34.2	42628362			Y		555	1	0	0	1	0	5447	0.203471	0.691498	0	1	0	4.34783	56.5217	-0.0546	0.1067	-0.3068	0.0316	-0.5235	-0.228	-0.6289	-0.0772	-0.2378	0.0062	-0.7219	-0.7054	-0.1541	-0.581	0.1207	-0.2715	0.5551	-0.2543	-0.2331	0.0409	-0.2717	-0.1924	-0.4837
ENSG00000198815	FOXJ3	protein_coding	1	P	p34.2	42642210			Y		555	1	0	0	1	0	5447	0.203471	0.691498	0	1	0	4.34783	56.5217	-0.0546	0.1067	-0.3068	0.0316	-0.5235	-0.228	-0.6289	-0.0772	-0.2378	0.0062	-0.7219	-0.7054	-0.1541	-0.581	0.1207	-0.2715	0.5551	-0.2543	-0.2331	0.0409	-0.2717	-0.1924	-0.4837
ENSG00000242821	AC096540.1	rRNA_pseudogene	1	P	p34.2	42779299			Y		555	1	0	0	1	0	5447	0.203471	0.691498	0	1	0	4.34783	56.5217	-0.0546	0.1067	-0.3068	0.0316	-0.5235	-0.228	-0.6289	-0.0772	-0.2378	0.0062	-0.7219	-0.7054	-0.1541	-0.581	0.1207	-0.2715	0.5551	-0.2543	-0.2331	0.0409	-0.2717	-0.1924	-0.4837
ENSG00000227527	RP11-223A3.1	processed_transcript	1	P	p34.2	42801057			Y		555	1	0	0	1	0	5447	0.203471	0.691498	0	1	0	4.34783	56.5217	-0.0546	0.1067	-0.3068	0.0316	-0.5235	-0.228	-0.6289	-0.0772	-0.2378	0.0062	-0.7219	-0.7054	-0.1541	-0.581	0.1207	-0.2715	0.5551	-0.2543	-0.2331	0.0409	-0.2717	-0.1924	-0.4837
ENSG00000177181	RIMKLA	protein_coding	1	P	p34.2	42846466			Y		555	1	0	0	1	0	5447	0.203471	0.691498	0	1	0	4.34783	56.5217	-0.0546	0.1067	-0.3068	0.0316	-0.5235	-0.228	-0.6289	-0.0772	-0.2378	0.0062	-0.7219	-0.7054	-0.1541	-0.581	0.1207	-0.2715	0.5551	-0.2543	-0.2331	0.0409	-0.2717	-0.1924	-0.4837
ENSG00000235002	RP11-157D18.2	pseudogene	1	P	p34.2	42878069			Y		555	1	0	0	1	0	5447	0.203471	0.691498	0	1	0	4.34783	56.5217	-0.0546	0.1067	-0.3068	0.0316	-0.5235	-0.228	-0.6289	-0.0772	-0.2378	0.0062	-0.7219	-0.7054	-0.1541	-0.581	0.1207	-0.2715	0.5551	-0.2543	-0.2331	0.0409	-0.2717	-0.1924	-0.4837
ENSG00000066185	ZMYND12	protein_coding	1	P	p34.2	42896000			Y		555	1	0	0	1	0	5447	0.203471	0.691498	0	1	0	4.34783	56.5217	-0.0546	0.1067	-0.3068	0.0316	-0.5235	-0.228	-0.6289	-0.0772	-0.2378	0.0062	-0.7219	-0.7054	-0.1541	-0.581	0.1207	-0.2715	0.5551	-0.2543	-0.2331	0.0409	-0.2717	-0.1924	-0.4837
ENSG00000127125	PPCS	protein_coding	1	P	p34.2	42921788			Y		555	1	0	0	1	0	5447	0.203471	0.691498	0	1	0	4.34783	56.5217	-0.0546	0.1067	-0.3068	0.0316	-0.5235	-0.228	-0.6289	-0.0772	-0.2378	0.0062	-0.7219	-0.7054	-0.1541	-0.581	0.1207	-0.2715	0.5551	-0.2543	-0.2331	0.0409	-0.2717	-0.1924	-0.4837
ENSG00000186409	CCDC30	protein_coding	1	P	p34.2	42929001			Y		555	1	0	0	1	0	5447	0.203471	0.691498	0	1	0	4.34783	56.5217	-0.0546	0.1067	-0.3068	0.0316	-0.5235	-0.228	-0.6289	-0.0772	-0.2378	0.0062	-0.7219	-0.7054	-0.1541	-0.581	0.1207	-0.2715	0.5551	-0.2543	-0.2331	0.0409	-0.2717	-0.1924	-0.4837
ENSG00000233992	AL445669.1	protein_coding	1	P	p34.2	42948391			Y		555	1	0	0	1	0	5447	0.203471	0.691498	0	1	0	4.34783	56.5217	-0.0546	0.1067	-0.3068	0.0316	-0.5235	-0.228	-0.6289	-0.0772	-0.2378	0.0062	-0.7219	-0.7054	-0.1541	-0.581	0.1207	-0.2715	0.5551	-0.2543	-0.2331	0.0409	-0.2717	-0.1924	-0.4837
ENSG00000230116	RP11-163G10.2	pseudogene	1	P	p34.2	42957410			Y		555	1	0	0	1	0	5447	0.203471	0.691498	0	1	0	4.34783	56.5217	-0.0546	0.1067	-0.3068	0.0316	-0.5235	-0.228	-0.6289	-0.0772	-0.2378	0.0062	-0.7219	-0.7054	-0.1541	-0.581	0.1207	-0.2715	0.5551	-0.2543	-0.2331	0.0409	-0.2717	-0.1924	-0.4837
ENSG00000236876	TMSB4XP1	pseudogene	1	P	p34.2	42965876			Y		555	1	0	0	1	0	5447	0.203471	0.691498	0	1	0	4.34783	56.5217	-0.0546	0.1067	-0.3068	0.0316	-0.5235	-0.228	-0.6289	-0.0772	-0.2378	0.0062	-0.7219	-0.7054	-0.1541	-0.581	0.1207	-0.2715	0.5551	-0.2543	-0.2331	0.0409	-0.2717	-0.1924	-0.4837
ENSG00000200254	U6.120	snRNA	1	P	p34.2	43034704			Y		555	1	0	0	1	0	5447	0.203471	0.691498	0	1	0	4.34783	56.5217	-0.0546	0.1067	-0.3068	0.0316	-0.5235	-0.228	-0.6289	-0.0772	-0.2378	0.0062	-0.7219	-0.7054	-0.1541	-0.581	0.1207	-0.2715	0.5551	-0.2543	-0.2331	0.0409	-0.2717	-0.1924	-0.4837
ENSG00000236180	RP11-163G10.4	pseudogene	1	P	p34.2	43036627			Y		555	1	0	0	1	0	5447	0.203471	0.691498	0	1	0	4.34783	56.5217	-0.0546	0.1067	-0.3068	0.0316	-0.5235	-0.228	-0.6289	-0.0772	-0.2378	0.0062	-0.7219	-0.7054	-0.1541	-0.581	0.1207	-0.2715	0.5551	-0.2543	-0.2331	0.0409	-0.2717	-0.1924	-0.4837
ENSG00000171960	PPIH	protein_coding	1	P	p34.2	43124048			Y		555	1	0	0	1	0	5447	0.203471	0.691498	0	1	0	4.34783	56.5217	-0.0546	0.1067	-0.3068	0.0316	-0.5235	-0.228	-0.6289	-0.0772	-0.2378	0.0062	-0.7219	-0.7054	-0.1541	-0.581	0.1207	-0.2715	0.5551	-0.2543	-0.2331	0.0409	-0.2717	-0.1924	-0.4837
ENSG00000234917	RP5-994D16.3	processed_transcript	1	P	p34.2	43144406			Y		555	1	0	0	1	0	5447	0.203471	0.691498	0	1	0	4.34783	56.5217	-0.0546	0.1067	-0.3068	0.0316	-0.5235	-0.228	-0.6289	-0.0772	-0.2378	0.0062	-0.7219	-0.7054	-0.1541	-0.581	0.1207	-0.2715	0.5551	-0.2543	-0.2331	0.0409	-0.2717	-0.1924	-0.4837
ENSG00000065978	YBX1	protein_coding	1	P	p34.2	43148098			Y		555	1	0	0	1	0	5447	0.203471	0.691498	0	1	0	4.34783	56.5217	-0.0546	0.1067	-0.3068	0.0316	-0.5235	-0.228	-0.6289	-0.0772	-0.2378	0.0062	-0.7219	-0.7054	-0.1541	-0.581	0.1207	-0.2715	0.5551	-0.2543	-0.2331	0.0409	-0.2717	-0.1924	-0.4837
ENSG00000164007	CLDN19	protein_coding	1	P	p34.2	43198764			Y		555	1	0	0	1	0	5447	0.203471	0.691498	0	1	0	4.34783	56.5217	-0.0546	0.1067	-0.3068	0.0316	-0.5235	-0.228	-0.6289	-0.0772	-0.2378	0.0062	-0.7219	-0.7054	-0.1541	-0.581	0.1207	-0.2715	0.5551	-0.2543	-0.2331	0.0409	-0.2717	-0.1924	-0.4837
ENSG00000117385	LEPRE1	protein_coding	1	P	p34.2	43212045			Y		555	1	0	0	1	0	5447	0.203471	0.691498	0	1	0	4.34783	56.5217	-0.0546	0.1067	-0.3068	0.0316	-0.5235	-0.228	-0.6289	-0.0772	-0.2378	0.0062	-0.7219	-0.7054	-0.1541	-0.581	0.1207	-0.2715	0.5551	-0.2543	-0.2331	0.0409	-0.2717	-0.1924	-0.4837
ENSG00000234866	RP5-994D16.7	processed_transcript	1	P	p34.2	43221886			Y		555	1	0	0	1	0	5447	0.203471	0.691498	0	1	0	4.34783	56.5217	-0.0546	0.1067	-0.3068	0.0316	-0.5235	-0.228	-0.6289	-0.0772	-0.2378	0.0062	-0.7219	-0.7054	-0.1541	-0.581	0.1207	-0.2715	0.5551	-0.2543	-0.2331	0.0409	-0.2717	-0.1924	-0.4837
ENSG00000164008	C1orf50	protein_coding	1	P	p34.2	43232940			Y		555	1	0	0	1	0	5447	0.203471	0.691498	0	1	0	4.34783	56.5217	-0.0546	0.1067	-0.3068	0.0316	-0.5235	-0.228	-0.6289	-0.0772	-0.2378	0.0062	-0.7219	-0.7054	-0.1541	-0.581	0.1207	-0.2715	0.5551	-0.2543	-0.2331	0.0409	-0.2717	-0.1924	-0.4837
ENSG00000228452	RP5-994D16.9	processed_transcript	1	P	p34.2	43241484			Y		555	1	0	0	1	0	5447	0.203471	0.691498	0	1	0	4.34783	56.5217	-0.0546	0.1067	-0.3068	0.0316	-0.5235	-0.228	-0.6289	-0.0772	-0.2378	0.0062	-0.7219	-0.7054	-0.1541	-0.581	0.1207	-0.2715	0.5551	-0.2543	-0.2331	0.0409	-0.2717	-0.1924	-0.4837
ENSG00000177868	CCDC23	protein_coding	1	P	p34.2	43272723			Y		555	1	0	0	1	0	5447	0.203471	0.691498	0	1	0	4.34783	56.5217	-0.0546	0.1067	-0.3068	0.0316	-0.5235	-0.228	-0.6289	-0.0772	-0.2378	0.0062	-0.7219	-0.7054	-0.1541	-0.581	0.1207	-0.2715	0.5551	-0.2543	-0.2331	0.0409	-0.2717	-0.1924	-0.4837
ENSG00000164010	ERMAP	protein_coding	1	P	p34.2	43282795			Y		555	1	0	0	1	0	5447	0.203471	0.691498	0	1	0	4.34783	56.5217	-0.0546	0.1067	-0.3068	0.0316	-0.5235	-0.228	-0.6289	-0.0772	-0.2378	0.0062	-0.7219	-0.7054	-0.1541	-0.581	0.1207	-0.2715	0.5551	-0.2543	-0.2331	0.0409	-0.2717	-0.1924	-0.4837
ENSG00000243153	RP11-342M1.4	processed_transcript	1	P	p34.2	43300352			Y		555	1	0	0	1	0	5447	0.203471	0.691498	0	1	0	4.34783	56.5217	-0.0546	0.1067	-0.3068	0.0316	-0.5235	-0.228	-0.6289	-0.0772	-0.2378	0.0062	-0.7219	-0.7054	-0.1541	-0.581	0.1207	-0.2715	0.5551	-0.2543	-0.2331	0.0409	-0.2717	-0.1924	-0.4837
ENSG00000241784	RP11-342M1.2	processed_transcript	1	P	p34.2	43302603			Y		555	1	0	0	1	0	5447	0.203471	0.691498	0	1	0	4.34783	56.5217	-0.0546	0.1067	-0.3068	0.0316	-0.5235	-0.228	-0.6289	-0.0772	-0.2378	0.0062	-0.7219	-0.7054	-0.1541	-0.581	0.1207	-0.2715	0.5551	-0.2543	-0.2331	0.0409	-0.2717	-0.1924	-0.4837
ENSG00000228192	RP11-342M1.3	processed_transcript	1	P	p34.2	43307569			Y		555	1	0	0	1	0	5447	0.203471	0.691498	0	1	0	4.34783	56.5217	-0.0546	0.1067	-0.3068	0.0316	-0.5235	-0.228	-0.6289	-0.0772	-0.2378	0.0062	-0.7219	-0.7054	-0.1541	-0.581	0.1207	-0.2715	0.5551	-0.2543	-0.2331	0.0409	-0.2717	-0.1924	-0.4837
ENSG00000164011	ZNF691	protein_coding	1	P	p34.2	43312280			Y		555	1	0	0	1	0	5447	0.203471	0.691498	0	1	0	4.34783	56.5217	-0.0546	0.1067	-0.3068	0.0316	-0.5235	-0.228	-0.6289	-0.0772	-0.2378	0.0062	-0.7219	-0.7054	-0.1541	-0.581	0.1207	-0.2715	0.5551	-0.2543	-0.2331	0.0409	-0.2717	-0.1924	-0.4837
ENSG00000233708	RP11-342M1.7	pseudogene	1	P	p34.2	43352268			Y		555	1	0	0	1	0	4866	0.245208	0.610466	0	1	0	4.34783	52.1739	-0.0546	0.1067	-0.3068	0.0316	-0.5235	-0.228	-0.6289	-0.0772	-0.2378	0.0062	-0.7219	-0.7054	-0.1541	0.0184	0.1207	-0.2715	0.5551	-0.2543	-0.2331	0.0409	-0.2717	-0.1924	-0.4837
ENSG00000237090	RP11-342M1.6	pseudogene	1	P	p34.2	43356765			Y		555	1	0	0	1	0	4866	0.245208	0.610466	0	1	0	4.34783	52.1739	-0.0546	0.1067	-0.3068	0.0316	-0.5235	-0.228	-0.6289	-0.0772	-0.2378	0.0062	-0.7219	-0.7054	-0.1541	0.0184	0.1207	-0.2715	0.5551	-0.2543	-0.2331	0.0409	-0.2717	-0.1924	-0.4837
ENSG00000225099	ATP6V1E1P1	pseudogene	1	P	p34.2	43368903			Y		555	1	0	0	1	0	4866	0.245208	0.610466	0	1	0	4.34783	52.1739	-0.0546	0.1067	-0.3068	0.0316	-0.5235	-0.228	-0.6289	-0.0772	-0.2378	0.0062	-0.7219	-0.7054	-0.1541	0.0184	0.1207	-0.2715	0.5551	-0.2543	-0.2331	0.0409	-0.2717	-0.1924	-0.4837
ENSG00000117394	SLC2A1	protein_coding	1	P	p34.2	43391519			Y		555	1	0	0	1	0	4866	0.245208	0.610466	0	1	0	4.34783	52.1739	-0.0546	0.1067	-0.3068	0.0316	-0.5235	-0.228	-0.6289	-0.0772	-0.2378	0.0062	-0.7219	-0.7054	-0.1541	0.0184	0.1207	-0.2715	0.5551	-0.2543	-0.2331	0.0409	-0.2717	-0.1924	-0.4837
ENSG00000227533	RP5-848E13.3	processed_transcript	1	P	p34.2	43424720			Y		555	1	0	0	1	0	4866	0.245208	0.610466	0	1	0	4.34783	52.1739	-0.0546	0.1067	-0.3068	0.0316	-0.5235	-0.228	-0.6289	-0.0772	-0.2378	0.0062	-0.7219	-0.7054	-0.1541	0.0184	0.1207	-0.2715	0.5551	-0.2543	-0.2331	0.0409	-0.2717	-0.1924	-0.4837
ENSG00000207256	U6.636	snRNA	1	P	p34.2	43457109			Y		555	1	0	0	1	0	4866	0.245208	0.610466	0	1	0	4.34783	52.1739	-0.0546	0.1067	-0.3068	0.0316	-0.5235	-0.228	-0.6289	-0.0772	-0.2378	0.0062	-0.7219	-0.7054	-0.1541	0.0184	0.1207	-0.2715	0.5551	-0.2543	-0.2331	0.0409	-0.2717	-0.1924	-0.4837
ENSG00000252803	U6.1252	snRNA	1	P	p34.2	43489220			Y		555	1	0	0	1	0	4866	0.245208	0.610466	0	1	0	4.34783	52.1739	-0.0546	0.1067	-0.3068	0.0316	-0.5235	-0.228	-0.6289	-0.0772	-0.2378	0.0062	-0.7219	-0.7054	-0.1541	0.0184	0.1207	-0.2715	0.5551	-0.2543	-0.2331	0.0409	-0.2717	-0.1924	-0.4837
ENSG00000186973	FAM183A	protein_coding	1	P	p34.2	43610029			Y		555	1	0	0	1	0	4866	0.245208	0.610466	0	1	0	4.34783	52.1739	-0.0546	0.1067	-0.3068	0.0316	-0.5235	-0.228	-0.6289	-0.0772	-0.2378	0.0062	-0.7219	-0.7054	-0.1541	0.0184	0.1207	-0.2715	0.5551	-0.2543	-0.2331	0.0409	-0.2717	-0.1924	-0.4837
ENSG00000117395	EBNA1BP2	protein_coding	1	P	p34.2	43629855			Y		555	1	0	0	1	0	4866	0.245208	0.610466	0	1	0	4.34783	52.1739	-0.0546	0.1067	-0.3068	0.0316	-0.5235	-0.228	-0.6289	-0.0772	-0.2378	0.0062	-0.7219	-0.7054	-0.1541	0.0184	0.1207	-0.2715	0.5551	-0.2543	-0.2331	0.0409	-0.2717	-0.1924	-0.4837
ENSG00000243710	WDR65	protein_coding	1	P	p34.2	43637820			Y		555	1	0	0	1	0	4866	0.245208	0.610466	0	1	0	4.34783	52.1739	-0.0546	0.1067	-0.3068	0.0316	-0.5235	-0.228	-0.6289	-0.0772	-0.2378	0.0062	-0.7219	-0.7054	-0.1541	0.0184	0.1207	-0.2715	0.5551	-0.2543	-0.2331	0.0409	-0.2717	-0.1924	-0.4837
ENSG00000199240	5S_rRNA.2	rRNA	1	P	p34.2	43662088			Y		555	1	0	0	1	0	4866	0.245208	0.610466	0	1	0	4.34783	52.1739	-0.0546	0.1067	-0.3068	0.0316	-0.5235	-0.228	-0.6289	-0.0772	-0.2378	0.0062	-0.7219	-0.7054	-0.1541	0.0184	0.1207	-0.2715	0.5551	-0.2543	-0.2331	0.0409	-0.2717	-0.1924	-0.4837
[truncated: 49,663 more rows]
