# Supplementary material for: Comparative Oncogenomic Analysis of Copy Number Alterations in Human and Zebrafish Tumors Enables Cancer Driver Discovery
Source: PLoS Genet. 2013 Aug 29;9(8):e1003734. doi: 10.1371/journal.pgen.1003734 (PMC3757083; doi:10.1371/journal.pgen.1003734)
Supplement: Dataset S5 — Protein-coding genes gained or lost in both human and zebrafish MPNSTs. (XLSX) [file pgen.1003734.s005.xlsx]

## Sheet: column_key
Column group headers					Column header	Explanation
#	#	#	#		index_Ortho	unique row index
Orthology relationships D. rerio / H. sapiens					Category	's' if a relationship is synteny supported, 'b' (or 'm' for 150 manually curated cases) otherwise
	Danio rerio				Dr: gene ID	Zebrafish ENSEMBL gene id
					Dr: gene symbol	Zebrafish gene symbol, if available
					Dr: chromosome	Zebrafish chromosome
					Dr: start coordinate	Zebrafish gene start coord
					Dr: end coordinate	Zebrafish gene end coord
					Dr: strand	Zebrafish gene orientation
	Homo sapiens				Hs: gene ID	Human ENSEMBL gene id
					Hs: gene symbol	Human gene symbol, if available
					Hs: chromosome	Human chromosome
					Hs: chromosome arm	Human chromosome arm
					Hs: chromosome band	Human chromosome band
					Hs: start coordinate	Human gene start coord
					Hs: end coordinate	Human gene end coord
					Hs: strand	Human gene orientation
FINAL calls: gains and losses	D.rerio	AMP	ALL		Dr:AMP-ALL	Y if called as large or local gain in zebrafish
		AMP	LARGE		Dr:AMP-LARGE	Y if called as large gain in zebrafish
		AMP	local		Dr:AMP-local	Y (or Y') if called as a (weakly supported) local gain in zebrafish
		DEL	ALL		Dr:DEL-ALL	Y if called as large or local loss in zebrafish
		DEL	LARGE		Dr:DEL-LARGE	Y if called as large loss in zebrafish
		DEL	local		Dr:DEL-local	Y (or Y') if called as a (weakly supported) local loss in zebrafish
	H.sapiens	AMP	ALL		Hs:AMP-ALL	Y if called as large or local gain in human
		AMP	LARGE		Hs:AMP-LARGE	Y if called as large gain in human
		AMP	local		Hs:AMP-local	Y (or Y') if called as a (weakly supported) local gain in human
		DEL	ALL		Hs:DEL-ALL	Y if called as large or local loss in human
		DEL	LARGE		Hs:DEL-LARGE	Y if called as large loss in human
		DEL	local		Hs:DEL-local	Y (or Y') if called as a (weakly supported) local loss in human
JISTIC Q-values, -log10-transformed - manually curated	Dr chr position code				Curated: 1=start / 2=end / 3=middle of chromosome	Presence of a flag indicates that manual curation resulted in an adjusted Q-value; value of flag indicates if the adjustment happened at the beginning (1), end (2), or in the middle (3) of a chromosome
	D.rerio MPNST (147 samples)	AMP	standard		Curated:Dr:stndrd:AMP__-lg(QVAL)	Dr/gain: Manually curated Q-values (-log10 transformed), standard mode
		AMP	focal		Curated:Dr:focal:AMP__-lg(QVAL)	Dr/gain: Manually curated Q-values (-log10 transformed), focal mode
		DEL	standard		Curated:Dr:stndrd:DEL__-lg(QVAL)	Dr/loss: Manually curated Q-values (-log10 transformed), standard mode
		DEL	focal		Curated:Dr:focal:DEL__-lg(QVAL)	Dr/loss: Manually curated Q-values (-log10 transformed), focal mode
JISTIC Q-values, -log10-transformed	D.rerio MPNST (147 samples)	AMP	standard		Dr:stndrd:AMP__-lg(QVAL)	Dr/gain: Q-values (-log10 transformed), standard mode
		AMP	focal		Dr:focal:AMP__-lg(QVAL)	Dr/gain: Q-values (-log10 transformed), focal mode
		DEL	standard		Dr:stndrd:DEL__-lg(QVAL)	Dr/loss: Q-values (-log10 transformed), standard mode
		DEL	focal		Dr:focal:DEL__-lg(QVAL)	Dr/loss: Q-values (-log10 transformed), focal mode
	H.sapiens MMPNST (23 samples)	AMP	standard		Hs:stndrd:AMP__-lg(QVAL)	Hs/gain: Q-values (-log10 transformed), standard mode
		AMP	focal		Hs:focal:AMP__-lg(QVAL)	Hs/gain: Q-values (-log10 transformed), focal mode
		DEL	standard		Hs:stndrd:DEL__-lg(QVAL)	Hs/loss: Q-values (-log10 transformed), standard mode
		DEL	focal		Hs:focal:DEL__-lg(QVAL)	Hs/loss: Q-values (-log10 transformed), focal mode

## Sheet: ALL DATA
	Orthology relationships D. rerio / H. sapiens															FINAL calls: gains and losses												JISTIC Q-values, -log10-transformed - manually curated					JISTIC Q-values, -log10-transformed
		Danio rerio						Homo sapiens								D.rerio						H.sapiens						Dr chr position code	D.rerio MPNST (147 samples)				D.rerio MPNST (147 samples)				H.sapiens MMPNST (23 samples)
		20649	<= Subtotal													AMP	AMP	AMP	DEL	DEL	DEL	AMP	AMP	AMP	DEL	DEL	DEL		AMP	AMP	DEL	DEL	AMP	AMP	DEL	DEL	AMP	AMP	DEL	DEL
index_Ortho	Category	Dr: gene ID	Dr: gene symbol	Dr: chromosome	Dr: start coordinate	Dr: end coordinate	Dr: strand	Hs: gene ID	Hs: gene symbol	Hs: chromosome	Hs: chromosome arm	Hs: chromosome band	Hs: start coordinate	Hs: end coordinate	Hs: strand	Dr:AMP-ALL	Dr:AMP-LARGE	Dr:AMP-local	Dr:DEL-ALL	Dr:DEL-LARGE	Dr:DEL-local	Hs:AMP-ALL	Hs:AMP-LARGE	Hs:AMP-local	Hs:DEL-ALL	Hs:DEL-LARGE	Hs:DEL-local	Curated: 1=start / 2=end / 3=middle of chromosome	Curated:Dr:stndrd:AMP__-lg(QVAL)	Curated:Dr:focal:AMP__-lg(QVAL)	Curated:Dr:stndrd:DEL__-lg(QVAL)	Curated:Dr:focal:DEL__-lg(QVAL)	Dr:stndrd:AMP__-lg(QVAL)	Dr:focal:AMP__-lg(QVAL)	Dr:stndrd:DEL__-lg(QVAL)	Dr:focal:DEL__-lg(QVAL)	Hs:stndrd:AMP__-lg(QVAL)	Hs:focal:AMP__-lg(QVAL)	Hs:stndrd:DEL__-lg(QVAL)	Hs:focal:DEL__-lg(QVAL)
18919	s	ENSDARG00000077852	samd11	23	23314851	23418043	1	ENSG00000187634	SAMD11	1	P	p36.33	860260	879955	1	Y	Y								Y	Y			2.23333	0	1.78734e-11	0	2.23333	0	1.78734e-11	0	0	0	0.454424	0
18920	s	ENSDARG00000001754	noc2l	23	23420272	23473559	-1	ENSG00000188976	NOC2L	1	P	p36.33	879584	894689	-1	Y	Y								Y	Y			2.23333	0	1.78734e-11	0	2.23333	0	1.78734e-11	0	0	0	0.454424	0
18921	s	ENSDARG00000037324	klhl17	23	23476179	23508741	1	ENSG00000187961	KLHL17	1	P	p36.33	895967	901095	1	Y	Y								Y	Y			2.40213	0	1.78734e-11	0	2.40213	0	1.78734e-11	0	0	0	0.454424	0
18922	s	ENSDARG00000087844	plekhn1	23	23526278	23546810	1	ENSG00000187583	PLEKHN1	1	P	p36.33	901877	911245	1	Y	Y								Y	Y			2.40213	0	1.78734e-11	0	2.40213	0	1.78734e-11	0	0	0	0.454424	0
5400	b	ENSDARG00000076850	NP_001128608.1	6	40620222	40628449	-1	ENSG00000187642	C1orf170	1	P	p36.33	910584	917497	-1										Y	Y			8.88739e-12	0	0.343021	0	8.88739e-12	0	0.343021	0	0	0	0.454424	0
18924	s	ENSDARG00000079388	agrn	23	23779773	24199362	1	ENSG00000188157	AGRN	1	P	p36.33	955503	991496	1	Y	Y								Y	Y			2.50179	0	1.78734e-11	0	2.50179	0	1.78734e-11	0	0	0	0.388312	0
18926	s	ENSDARG00000070697	LOC100331550	23	24289254	24289914	-1	ENSG00000237330	AL390719.1	1	P	p36.33	1007126	1009687	-1	Y	Y								Y	Y			3.09044	0	1.78734e-11	0	3.09044	0	1.78734e-11	0	0	0	0.325674	0
5401	b	ENSDARG00000086336	C1orf159	6	40641493	40643469	-1	ENSG00000131591	C1orf159	1	P	p36.33	1017198	1051741	-1										Y	Y			8.88739e-12	0	0.343021	0	8.88739e-12	0	0.343021	0	0	0	0.325674	0
18927	s	ENSDARG00000090472	ttll10	23	24372414	24400286	1	ENSG00000162571	TTLL10	1	P	p36.33	1109264	1133315	1	Y	Y								Y	Y			3.09044	0	1.78734e-11	0	3.09044	0	1.78734e-11	0	0	0	0.392328	0
5463	b	ENSDARG00000076800	tnfrsf18	6	42906690	42915156	-1	ENSG00000186891	TNFRSF18	1	P	p36.33	1138888	1142071	-1										Y	Y			8.88739e-12	0	0.438651	0	8.88739e-12	0	0.438651	0	0	0	0.325674	0
18947	b	ENSDARG00000070682	sdf4	23	24980872	24986739	-1	ENSG00000078808	SDF4	1	P	p36.33	1152288	1167411	-1	Y	Y								Y	Y			2.73261	0	1.78734e-11	0	2.73261	0	1.78734e-11	0	0	0	0.325674	0
9303	b	ENSDARG00000038414	b3galt6	11	2666312	2667319	1	ENSG00000176022	B3GALT6	1	P	p36.33	1167629	1170421	1	Y	Y								Y	Y			4.58179	0	1.78734e-11	0	4.58179	0	1.78734e-11	0	0	0	0.325674	0
1040	b	ENSDARG00000055498	si:ch1073-184j22.1	2	5005145	5032086	1	ENSG00000184163	FAM132A	1	P	p36.33	1177826	1182102	-1				Y	Y					Y	Y			8.88739e-12	0	4.36366	0	8.88739e-12	0	4.36366	0	0	0	0.325674	0
18948	b	ENSDARG00000070681	fam132a	23	24992763	25038274	1	ENSG00000184163	FAM132A	1	P	p36.33	1177826	1182102	-1	Y	Y								Y	Y			2.73261	0	1.78734e-11	0	2.73261	0	1.78734e-11	0	0	0	0.325674	0
19173	s	ENSDARG00000061161	ube2j2	23	36964045	36980019	-1	ENSG00000160087	UBE2J2	1	P	p36.33	1189289	1209265	-1	Y	Y								Y	Y			1.78635	0	1.78734e-11	0	1.78635	0	1.78734e-11	0	0	0	0.325674	0
9320	b	ENSDARG00000039386	acap3b	11	3367329	3407273	1	ENSG00000131584	ACAP3	1	P	p36.33	1227756	1244989	-1	Y	Y								Y	Y			4.34452	0	1.78734e-11	0	4.34452	0	1.78734e-11	0	0	0	0.325674	0
19174	s	ENSDARG00000075990	acap3a	23	36980752	37023401	-1	ENSG00000131584	ACAP3	1	P	p36.33	1227756	1244989	-1	Y	Y								Y	Y			1.78635	0	1.78734e-11	0	1.78635	0	1.78734e-11	0	0	0	0.325674	0
9321	b	ENSDARG00000074565	LOC555828	11	3561464	3582851	1	ENSG00000169972	PUSL1	1	P	p36.33	1243947	1247057	1	Y	Y								Y	Y			4.34452	0	1.78734e-11	0	4.34452	0	1.78734e-11	0	0	0	0.325674	0
19175	s	ENSDARG00000025212	cpsf3l	23	37160126	37184069	-1	ENSG00000127054	CPSF3L	1	P	p36.33	1246965	1260071	-1	Y	Y								Y	Y			1.78635	0	1.78734e-11	0	1.78635	0	1.78734e-11	0	0	0	0.325674	0
4281	b	ENSDARG00000067889	gltpd2	5	40062578	40069153	1	ENSG00000224051	GLTPD1	1	P	p36.33	1260136	1264277	1				Y	Y					Y	Y			8.88739e-12	0	3.94691	0	8.88739e-12	0	3.94691	0	0	0	0.325674	0
19176	s	ENSDARG00000052537	gltpd1	23	37184269	37191233	1	ENSG00000224051	GLTPD1	1	P	p36.33	1260136	1264277	1	Y	Y								Y	Y			1.78635	0	1.78734e-11	0	1.78635	0	1.78734e-11	0	0	0	0.325674	0
19306	b	ENSDARG00000054218	LOC100002437	23	45559543	45564550	1	ENSG00000224051	GLTPD1	1	P	p36.33	1260136	1264277	1	Y	Y								Y	Y		2	1.46685	0	1.78734e-11	0	0.758755	0	1.78734e-11	0.0736237	0	0	0.325674	0
9870	b	ENSDARG00000006341	tas1r3	11	42207676	42218581	-1	ENSG00000169962	TAS1R3	1	P	p36.33	1266694	1270686	1	Y	Y								Y	Y			4.93601	0	1.78734e-11	0	4.93601	0	1.78734e-11	0	0	0	0.325674	0
9629	s	ENSDARG00000055552	dvl1b	11	25294303	25361872	-1	ENSG00000107404	DVL1	1	P	p36.33	1270656	1284730	-1	Y	Y								Y	Y			4.59677	0	1.78734e-11	0	4.59677	0	1.78734e-11	0	0	0	0.325674	0
19051	s	ENSDARG00000010515	dvl1a	23	30146726	30231037	1	ENSG00000107404	DVL1	1	P	p36.33	1270656	1284730	-1	Y	Y								Y	Y			2.30211	0	1.78734e-11	0	2.30211	0	1.78734e-11	0	0	0	0.325674	0
9630	s	ENSDARG00000062222	mxra8a	11	25363482	25392345	-1	ENSG00000162576	MXRA8	1	P	p36.33	1288069	1297157	-1	Y	Y								Y	Y			4.59677	0	1.78734e-11	0	4.59677	0	1.78734e-11	0	0	0	0.325674	0
19050	s	ENSDARG00000062129	mxra8b	23	30127507	30144538	1	ENSG00000162576	MXRA8	1	P	p36.33	1288069	1297157	-1	Y	Y								Y	Y			2.30211	0	1.78734e-11	0	2.30211	0	1.78734e-11	0	0	0	0.325674	0
19049	s	ENSDARG00000074985	aurkaip1	23	30123345	30125855	1	ENSG00000175756	AURKAIP1	1	P	p36.33	1309110	1310875	-1	Y	Y								Y	Y			2.30211	0	1.78734e-11	0	2.30211	0	1.78734e-11	0	0	0	0.325674	0
17921	b	ENSDARG00000090462	NP_001038824.1	22	51445	53106	-1	ENSG00000242485	MRPL20	1	P	p36.33	1337288	1342693	-1	Y	Y								Y	Y		1	2.77201	0	1.78734e-11	0	1.93296	0	3.64788	7.02666	0	0	0.325674	0
19208	b	ENSDARG00000075468	vwa1	23	39778184	39812043	-1	ENSG00000179403	VWA1	1	P	p36.33	1370241	1378262	1	Y	Y								Y	Y			1.6884	0	1.78734e-11	0	1.6884	0	1.78734e-11	0	0	0	0.325674	0
17920	b	ENSDARG00000086848	atad3b	22	47436	49330	-1	ENSG00000160072	ATAD3B	1	P	p36.33	1407143	1433228	1	Y	Y								Y	Y		1	2.77201	0	1.78734e-11	0	1.93296	0	3.64788	7.02666	0	0	0.325674	0
17941	b	ENSDARG00000090145	C1orf70	22	393032	398542	1	ENSG00000205090	C1orf70	1	P	p36.33	1470554	1475833	-1	Y	Y								Y	Y		1	2.77201	0	1.78734e-11	0	2.67904	0	0.91338	3.44425	0	0	0.325674	0
18942	s	ENSDARG00000087916	si:dkey-31b16.9	23	24859151	24869945	-1	ENSG00000205090	C1orf70	1	P	p36.33	1470554	1475833	-1	Y	Y								Y	Y			2.73261	0	1.78734e-11	0	2.73261	0	1.78734e-11	0	0	0	0.325674	0
17940	b	ENSDARG00000031216	ssu72	22	380330	388625	1	ENSG00000160075	SSU72	1	P	p36.33	1477053	1510249	-1	Y	Y								Y	Y		1	2.77201	0	1.78734e-11	0	2.67904	0	0.91338	3.44425	0	0	0.325674	0
7682	b	ENSDARG00000043079		8	55649705	55663972	1	ENSG00000189409	MMP23B	1	P	p36.33	1567474	1570639	1				Y	Y					Y	Y		2	8.88739e-12	0	14.1538	0	8.88739e-12	0	17.4192	2.36483	0	0	0.278086	0
15336	b	ENSDARG00000009825	mmp23bb	18	44407516	44422013	1	ENSG00000189409	MMP23B	1	P	p36.33	1567474	1570639	1										Y	Y			8.88739e-12	0	1.78734e-11	0	8.88739e-12	0	1.78734e-11	0	0	0	0.278086	0
1569	b	ENSDARG00000060362	nadkb	2	36988074	37002581	-1	ENSG00000008130	NADK	1	P	p36.33	1682671	1711896	-1				Y	Y					Y	Y			8.88739e-12	0	1.75183	0	8.88739e-12	0	1.75183	0	0	0	0.563503	0
7675	b	ENSDARG00000006577	nadka	8	55413191	55423576	-1	ENSG00000008130	NADK	1	P	p36.33	1682671	1711896	-1				Y	Y					Y	Y		2	8.88739e-12	0	14.1538	0	8.88739e-12	0	14.81	0.409652	0	0	0.563503	0
5599	b	ENSDARG00000005944	gnb1b	6	53177553	53205638	1	ENSG00000078369	GNB1	1	P	p36.33	1716725	1822495	-1										Y	Y			8.88739e-12	0	0.597762	0	8.88739e-12	0	0.597762	0	0	0	0.691498	0
5606	b	ENSDARG00000060360	NP_998646.1	6	53409437	53435950	1	ENSG00000078369	GNB1	1	P	p36.33	1716725	1822495	-1										Y	Y		2	8.88739e-12	0	0.597762	0	8.88739e-12	0	0.772237	0	0	0	0.691498	0
7664	s	ENSDARG00000090454	gnb1a	8	55178337	55194188	-1	ENSG00000078369	GNB1	1	P	p36.33	1716725	1822495	-1				Y	Y					Y	Y			8.88739e-12	0	14.1538	0	8.88739e-12	0	14.1538	0	0	0	0.691498	0
7665	s	ENSDARG00000075917	si:dkeyp-87a12.1	8	55245527	55302180	-1	ENSG00000142609	C1orf222	1	P	p36.33	1853396	1935276	-1				Y	Y					Y	Y			8.88739e-12	0	14.1538	0	8.88739e-12	0	14.1538	0	0	0	0.694539	0
7666	s	ENSDARG00000059763	gabrd	8	55308112	55324076	1	ENSG00000187730	GABRD	1	P	p36.33	1950780	1962192	1				Y	Y					Y	Y		2	8.88739e-12	0	14.1538	0	8.88739e-12	0	14.81	0.409652	0	0	0.694539	0
7054	b	ENSDARG00000043332	prkcz	8	18073713	18291155	-1	ENSG00000067606	PRKCZ	1	P	p36.33	1981909	2116834	1				Y	Y					Y	Y			8.88739e-12	0	10.4264	0	8.88739e-12	0	10.4264	0	0	0	0.681886	0
7053	b	ENSDARG00000042151	skia	8	17915329	18035848	-1	ENSG00000157933	SKI	1	P	p36.33	2160134	2241558	1				Y	Y					Y	Y			8.88739e-12	0	10.4264	0	8.88739e-12	0	10.4264	0	0	0	0.680369	0
9676	b	ENSDARG00000008034	skib	11	26716280	26763271	-1	ENSG00000157933	SKI	1	P	p36.33	2160134	2241558	1	Y	Y								Y	Y			4.59677	0	1.78734e-11	0	4.59677	0	1.78734e-11	0	0	0	0.680369	0
7582	s	ENSDARG00000012747	rer1	8	51202629	51219795	1	ENSG00000157916	RER1	1	P	p36.32	2323267	2335190	1				Y	Y					Y	Y			8.88739e-12	0	13.1632	0	8.88739e-12	0	13.1632	0	0	0	0.680369	0
7567	b	ENSDARG00000041511	pex10	8	49475943	49485894	-1	ENSG00000157911	PEX10	1	P	p36.32	2336236	2345236	-1				Y	Y					Y	Y			8.88739e-12	0	13.0407	0	8.88739e-12	0	13.0407	0	0	0	0.680369	0
7568	b	ENSDARG00000059960	si:ch211-251b21.2	8	49514203	49781488	1	ENSG00000149527	PLCH2	1	P	p36.32	2398898	2436969	1				Y	Y					Y	Y			8.88739e-12	0	13.0407	0	8.88739e-12	0	13.0407	0	0	0	0.691498	0
9675	b	ENSDARG00000056805		11	26689025	26706634	-1	ENSG00000149527	PLCH2	1	P	p36.32	2398898	2436969	1	Y	Y								Y	Y			4.59677	0	1.78734e-11	0	4.59677	0	1.78734e-11	0	0	0	0.691498	0
9519	b	ENSDARG00000040238	pank4	11	16231470	16300511	1	ENSG00000157881	PANK4	1	P	p36.32	2439972	2458050	-1	Y	Y								Y	Y			4.51253	0	1.78734e-11	0	4.51253	0	1.78734e-11	0	0	0	0.691498	0
9881	s	ENSDARG00000038205	her2	11	43073539	43077202	-1	ENSG00000197921	HES5	1	P	p36.32	2460184	2461684	-1	Y	Y								Y	Y			4.93601	0	1.78734e-11	0	4.93601	0	1.78734e-11	0	0	0	0.680191	0
9882	s	ENSDARG00000054562	her15.1	11	43089905	43091345	1	ENSG00000197921	HES5	1	P	p36.32	2460184	2461684	-1	Y	Y								Y	Y			4.93601	0	1.78734e-11	0	4.93601	0	1.78734e-11	0	0	0	0.680191	0
9883	s	ENSDARG00000054560	her15.2	11	43102143	43103588	-1	ENSG00000197921	HES5	1	P	p36.32	2460184	2461684	-1	Y	Y								Y	Y			4.93601	0	1.78734e-11	0	4.93601	0	1.78734e-11	0	0	0	0.680191	0
18891	s	ENSDARG00000032963	her12	23	21739064	21741127	-1	ENSG00000197921	HES5	1	P	p36.32	2460184	2461684	-1	Y	Y								Y	Y			2.79715	0	1.78734e-11	0	2.79715	0	1.78734e-11	0	0	0	0.680191	0
18892	s	ENSDARG00000056732	her4.1	23	21746699	21747756	-1	ENSG00000197921	HES5	1	P	p36.32	2460184	2461684	-1	Y	Y								Y	Y			2.79715	0	1.78734e-11	0	2.79715	0	1.78734e-11	0	0	0	0.680191	0
18893	s	ENSDARG00000094426	her4.2	23	21749294	21755276	1	ENSG00000197921	HES5	1	P	p36.32	2460184	2461684	-1	Y	Y								Y	Y			2.79715	0	1.78734e-11	0	2.79715	0	1.78734e-11	0	0	0	0.680191	0
18894	s	ENSDARG00000070770	her4.3	23	21749346	21756226	1	ENSG00000197921	HES5	1	P	p36.32	2460184	2461684	-1	Y	Y								Y	Y			2.79715	0	1.78734e-11	0	2.79715	0	1.78734e-11	0	0	0	0.680191	0
18895	s	ENSDARG00000009822	her4.4	23	21756163	21757930	-1	ENSG00000197921	HES5	1	P	p36.32	2460184	2461684	-1	Y	Y								Y	Y			2.79715	0	1.78734e-11	0	2.79715	0	1.78734e-11	0	0	0	0.680191	0
18896	s	ENSDARG00000056729	her4.5	23	21763345	21765164	-1	ENSG00000197921	HES5	1	P	p36.32	2460184	2461684	-1	Y	Y								Y	Y			2.79715	0	1.78734e-11	0	2.79715	0	1.78734e-11	0	0	0	0.680191	0
7154	s	ENSDARG00000068993	zgc:153631	8	22963494	22977381	1	ENSG00000157873	TNFRSF14	1	P	p36.32	2487078	2497061	1				Y	Y					Y	Y			8.88739e-12	0	11.2493	0	8.88739e-12	0	11.2493	0	0	0	0.680191	0
7155	s	ENSDARG00000092892	si:dkey-23c22.5	8	22985355	22990259	1	ENSG00000157873	TNFRSF14	1	P	p36.32	2487078	2497061	1				Y	Y					Y	Y			8.88739e-12	0	11.2493	0	8.88739e-12	0	11.2493	0	0	0	0.680191	0
7156	s	ENSDARG00000068991	si:dkey-23c22.6	8	23000098	23002360	-1	ENSG00000157873	TNFRSF14	1	P	p36.32	2487078	2497061	1				Y	Y					Y	Y			8.88739e-12	0	11.2493	0	8.88739e-12	0	11.2493	0	0	0	0.680191	0
7157	s	ENSDARG00000095193	si:dkey-23c22.7	8	23013062	23014585	1	ENSG00000157873	TNFRSF14	1	P	p36.32	2487078	2497061	1				Y	Y					Y	Y			8.88739e-12	0	11.2493	0	8.88739e-12	0	11.2493	0	0	0	0.680191	0
7158	s	ENSDARG00000068969	zgc:153759	8	23045983	23062975	1	ENSG00000157873	TNFRSF14	1	P	p36.32	2487078	2497061	1				Y	Y					Y	Y			8.88739e-12	0	11.2493	0	8.88739e-12	0	11.2493	0	0	0	0.680191	0
7159	s	ENSDARG00000092381	si:dkey-23c22.9	8	23080169	23084023	1	ENSG00000157873	TNFRSF14	1	P	p36.32	2487078	2497061	1				Y	Y					Y	Y			8.88739e-12	0	11.2493	0	8.88739e-12	0	11.2493	0	0	0	0.680191	0
7160	s	ENSDARG00000068966	si:ch211-261n11.7	8	23093541	23097570	1	ENSG00000157873	TNFRSF14	1	P	p36.32	2487078	2497061	1				Y	Y					Y	Y			8.88739e-12	0	11.2493	0	8.88739e-12	0	11.2493	0	0	0	0.680191	0
7161	s	ENSDARG00000089901	si:ch211-261n11.8	8	23099258	23103738	1	ENSG00000157873	TNFRSF14	1	P	p36.32	2487078	2497061	1				Y	Y					Y	Y			8.88739e-12	0	11.2493	0	8.88739e-12	0	11.2493	0	0	0	0.680191	0
7169	s	ENSDARG00000068972		8	23244932	23253120	1	ENSG00000157873	TNFRSF14	1	P	p36.32	2487078	2497061	1				Y	Y					Y	Y		3	8.88739e-12	0	10.7798	0	8.88739e-12	0	12.0615	0.234368	0	0	0.680191	0
7170	s	ENSDARG00000094219		8	23283362	23291840	1	ENSG00000157873	TNFRSF14	1	P	p36.32	2487078	2497061	1				Y	Y					Y	Y		3	8.88739e-12	0	10.7798	0	8.88739e-12	0	11.8244	0.234368	0	0	0.680191	0
7171	s	ENSDARG00000095718	LOC795858	8	23308382	23310715	1	ENSG00000157873	TNFRSF14	1	P	p36.32	2487078	2497061	1				Y	Y					Y	Y		3	8.88739e-12	0	10.7798	0	8.88739e-12	0	11.8244	0.234368	0	0	0.680191	0
7172	s	ENSDARG00000068963	zgc:158862	8	23346584	23350689	1	ENSG00000157873	TNFRSF14	1	P	p36.32	2487078	2497061	1				Y	Y					Y	Y		3	8.88739e-12	0	10.7798	0	8.88739e-12	0	11.8244	0.234368	0	0	0.680191	0
9867	s	ENSDARG00000029795	zgc:85644	11	42098386	42123311	-1	ENSG00000157870	C1orf93	1	P	p36.32	2517930	2522908	1	Y	Y								Y	Y			4.93601	0	1.78734e-11	0	4.93601	0	1.78734e-11	0	0	0	0.680191	0
9866	s	ENSDARG00000026398	LOC560703	11	42025785	42081244	1	ENSG00000142606	MMEL1	1	P	p36.32	2522078	2564429	-1	Y	Y								Y	Y			4.93601	0	1.78734e-11	0	4.93601	0	1.78734e-11	0	0	0	0.691498	0
18882	s	ENSDARG00000091221	LOC100332886	23	21084297	21089394	1	ENSG00000215912	TTC34	1	P	p36.32	2567415	2706280	-1	Y	Y								Y	Y			2.7314	0	1.78734e-11	0	2.7314	0	1.78734e-11	0	0	0	0.705002	0
7575	b	ENSDARG00000092738	si:ch211-263k4.2	8	50254942	50402028	1	ENSG00000142611	PRDM16	1	P	p36.32	2985732	3355185	1				Y	Y					Y	Y			8.88739e-12	0	13.0407	0	8.88739e-12	0	13.0407	0	0	0	0.705002	0
7576	b	ENSDARG00000078324	prdm16	8	50254993	50706682	1	ENSG00000142611	PRDM16	1	P	p36.32	2985732	3355185	1				Y	Y					Y	Y			8.88739e-12	0	13.0407	0	8.88739e-12	0	13.0407	0	0	0	0.705002	0
7563	s	ENSDARG00000077114	arhgef16	8	49255172	49299967	1	ENSG00000130762	ARHGEF16	1	P	p36.32	3370990	3397677	1				Y	Y					Y	Y			8.88739e-12	0	13.0407	0	8.88739e-12	0	13.0407	0	0	0	0.705002	0
9876	s	ENSDARG00000074808	MEGF6(2of2)	11	42811742	42931245	-1	ENSG00000162591	MEGF6	1	P	p36.32	3406484	3528059	-1	Y	Y								Y	Y			4.93601	0	1.78734e-11	0	4.93601	0	1.78734e-11	0	0	0	0.705002	0
12910	b	ENSDARG00000089574		15	33490638	33511731	1	ENSG00000162591	MEGF6	1	P	p36.32	3406484	3528059	-1				Y	Y					Y	Y			8.88739e-12	0	13.3781	0	8.88739e-12	0	13.3781	0	0	0	0.705002	0
12936	b	ENSDARG00000005216	zgc:158328	15	34549798	34617936	1	ENSG00000162591	MEGF6	1	P	p36.32	3406484	3528059	-1				Y	Y					Y	Y			8.88739e-12	0	13.3781	0	8.88739e-12	0	13.3781	0	0	0	0.705002	0
18886	s	ENSDARG00000079199	megf6a	23	21413734	21553870	-1	ENSG00000162591	MEGF6	1	P	p36.32	3406484	3528059	-1	Y	Y								Y	Y			2.79715	0	1.78734e-11	0	2.79715	0	1.78734e-11	0	0	0	0.705002	0
5198	b	ENSDARG00000056026	tprg1	6	28466739	28504115	1	ENSG00000158109	TPRG1L	1	P	p36.32	3541566	3546691	1										Y	Y			8.88739e-12	0	0.247887	0	8.88739e-12	0	0.247887	0	0	0	0.705002	0
7579	s	ENSDARG00000068149	tprg1l	8	51061589	51069923	1	ENSG00000158109	TPRG1L	1	P	p36.32	3541566	3546691	1				Y	Y					Y	Y			8.88739e-12	0	13.3781	0	8.88739e-12	0	13.3781	0	0	0	0.705002	0
7580	s	ENSDARG00000009557	wdr8	8	51076269	51107959	-1	ENSG00000116213	WDR8	1	P	p36.32	3547331	3569325	-1				Y	Y					Y	Y			8.88739e-12	0	13.3781	0	8.88739e-12	0	13.3781	0	0	0	0.705002	0
7581	s	ENSDARG00000017953	tp73	8	51108387	51195663	1	ENSG00000078900	TP73	1	P	p36.32	3569084	3652765	1				Y	Y					Y	Y			8.88739e-12	0	13.3781	0	8.88739e-12	0	13.3781	0	0	0	0.705002	0
7152	s	ENSDARG00000053138	lrrc47	8	22934836	22945529	1	ENSG00000130764	LRRC47	1	P	p36.32	3696784	3713068	-1				Y	Y					Y	Y			8.88739e-12	0	10.4264	0	8.88739e-12	0	10.4264	0	0	0	0.705002	0
7167	s	ENSDARG00000088335	LOC100002527	8	23208457	23215715	1	ENSG00000130764	LRRC47	1	P	p36.32	3696784	3713068	-1				Y	Y					Y	Y		3	8.88739e-12	0	10.7798	0	8.88739e-12	0	12.0615	0.234368	0	0	0.705002	0
7151	s	ENSDARG00000060361	si:ch211-147a11.5	8	22905398	22934296	-1	ENSG00000116198	KIAA0562	1	P	p36.32	3728645	3773797	-1				Y	Y					Y	Y			8.88739e-12	0	10.4264	0	8.88739e-12	0	10.4264	0	0	0	0.705002	0
7148	s	ENSDARG00000009748	dffb	8	22884783	22890697	1	ENSG00000169598	DFFB	1	P	p36.32	3773845	3801993	1				Y	Y					Y	Y			8.88739e-12	0	10.4264	0	8.88739e-12	0	10.4264	0	0	0	0.705002	0
7149	s	ENSDARG00000069009	si:ch211-147a11.3	8	22891149	22895846	-1	ENSG00000198912	C1orf174	1	P	p36.32	3805689	3816857	-1				Y	Y					Y	Y			8.88739e-12	0	10.4264	0	8.88739e-12	0	10.4264	0	0	0	0.705002	0
7145	s	ENSDARG00000038655	si:dkey-11c8.1	8	22126993	22214569	1	ENSG00000196581	AJAP1	1	P	p36.32	4714792	4843850	1				Y	Y					Y	Y			8.88739e-12	0	10.4264	0	8.88739e-12	0	10.4264	0	0	0	0.705002	0
7147	s	ENSDARG00000069014	si:dkey-202c5.1	8	22587160	22881421	-1	ENSG00000131697	NPHP4	1	P	p36.31	5922871	6052533	-1				Y	Y					Y	Y			8.88739e-12	0	10.4264	0	8.88739e-12	0	10.4264	0	0	0	0.705002	0
9875	s	ENSDARG00000087247	kcnab2	11	42638137	42796933	1	ENSG00000069424	KCNAB2	1	P	p36.31	6051526	6161253	1	Y	Y								Y	Y			4.93601	0	1.78734e-11	0	4.93601	0	1.78734e-11	0	0	0	0.705002	0
18885	s	ENSDARG00000062134	zgc:171453	23	21318507	21408874	1	ENSG00000069424	KCNAB2	1	P	p36.31	6051526	6161253	1	Y	Y								Y	Y			2.7314	0	1.78734e-11	0	2.7314	0	1.78734e-11	0	0	0	0.705002	0
9716	b	ENSDARG00000070437	zgc:123327	11	30529296	30534787	-1	ENSG00000116251	RPL22	1	P	p36.31	6241329	6269449	-1	Y	Y								Y	Y			4.99109	0	1.78734e-11	0	4.99109	0	1.78734e-11	0	0	0	0.705002	0
9717	b	ENSDARG00000091126	LOC100001767	11	30550587	30554461	1	ENSG00000158286	RNF207	1	P	p36.31	6265535	6281359	1	Y	Y								Y	Y			4.99109	0	1.78734e-11	0	4.99109	0	1.78734e-11	0	0	0	0.705002	0
18899	s	ENSDARG00000012409	rnf207	23	21793727	21809324	-1	ENSG00000158286	RNF207	1	P	p36.31	6265535	6281359	1	Y	Y								Y	Y			2.79715	0	1.78734e-11	0	2.79715	0	1.78734e-11	0	0	0	0.705002	0
18898	s	ENSDARG00000020241	icmt	23	21786293	21793116	1	ENSG00000116237	ICMT	1	P	p36.31	6281252	6296032	-1	Y	Y								Y	Y			2.79715	0	1.78734e-11	0	2.79715	0	1.78734e-11	0	0	0	0.705002	0
7556	s	ENSDARG00000076857	her3	8	48790624	48791866	-1	ENSG00000173673	HES3	1	P	p36.31	6304252	6305638	1				Y	Y					Y	Y			8.88739e-12	0	13.0407	0	8.88739e-12	0	13.0407	0	0	0	0.705002	0
7555	s	ENSDARG00000087601		8	48764927	48775912	1	ENSG00000158292	GPR153	1	P	p36.31	6307406	6321035	-1				Y	Y					Y	Y			8.88739e-12	0	13.0407	0	8.88739e-12	0	13.0407	0	0	0	0.705002	0
7558	s	ENSDARG00000059988	gpr153	8	48846307	48856378	-1	ENSG00000158292	GPR153	1	P	p36.31	6307406	6321035	-1				Y	Y					Y	Y			8.88739e-12	0	13.0407	0	8.88739e-12	0	13.0407	0	0	0	0.705002	0
7559	s	ENSDARG00000018653	acot7	8	48914401	49050501	-1	ENSG00000097021	ACOT7	1	P	p36.31	6324333	6454451	-1				Y	Y					Y	Y			8.88739e-12	0	13.0407	0	8.88739e-12	0	13.0407	0	0	0	0.705002	0
7560	s	ENSDARG00000068168	hes2.2	8	49052584	49053873	-1	ENSG00000069812	HES2	1	P	p36.31	6472478	6484730	-1				Y	Y					Y	Y			8.88739e-12	0	13.0407	0	8.88739e-12	0	13.0407	0	0	0	0.705002	0
7561	s	ENSDARG00000074897	hes2.1	8	49077472	49082398	-1	ENSG00000069812	HES2	1	P	p36.31	6472478	6484730	-1				Y	Y					Y	Y			8.88739e-12	0	13.0407	0	8.88739e-12	0	13.0407	0	0	0	0.705002	0
7562	s	ENSDARG00000076414	espn	8	49095530	49250014	1	ENSG00000187017	ESPN	1	P	p36.31	6484848	6521430	1				Y	Y					Y	Y			8.88739e-12	0	13.0407	0	8.88739e-12	0	13.0407	0	0	0	0.705002	0
9631	s	ENSDARG00000025902	plekhg5	11	25398965	25471874	-1	ENSG00000171680	PLEKHG5	1	P	p36.31	6526152	6580121	-1	Y	Y								Y	Y			4.59677	0	1.78734e-11	0	4.59677	0	1.78734e-11	0	0	0	0.705002	0
19191	b	ENSDARG00000089038	LOC796404	23	37680669	37815357	1	ENSG00000171680	PLEKHG5	1	P	p36.31	6526152	6580121	-1	Y	Y								Y	Y			1.78635	0	1.78734e-11	0	1.78635	0	1.78734e-11	0	0	0	0.705002	0
18953	s	ENSDARG00000077751	nol9	23	25242290	25258135	1	ENSG00000162408	NOL9	1	P	p36.31	6581407	6614595	-1	Y	Y								Y	Y			2.73261	0	1.78734e-11	0	2.73261	0	1.78734e-11	0	0	0	0.705002	0
7554	s	ENSDARG00000053135	tas1r2.1	8	48741456	48751614	1	ENSG00000173662	TAS1R1	1	P	p36.31	6615241	6639817	1				Y	Y					Y	Y			8.88739e-12	0	13.0407	0	8.88739e-12	0	13.0407	0	0	0	0.705002	0
7557	s	ENSDARG00000059397	tas1r2.2	8	48813560	48823159	-1	ENSG00000173662	TAS1R1	1	P	p36.31	6615241	6639817	1				Y	Y					Y	Y			8.88739e-12	0	13.0407	0	8.88739e-12	0	13.0407	0	0	0	0.705002	0
18890	s	ENSDARG00000056739	tas1r1	23	21718889	21734196	1	ENSG00000173662	TAS1R1	1	P	p36.31	6615241	6639817	1	Y	Y								Y	Y			2.79715	0	1.78734e-11	0	2.79715	0	1.78734e-11	0	0	0	0.705002	0
18952	s	ENSDARG00000039263	zbtb48	23	25227777	25242494	-1	ENSG00000204859	ZBTB48	1	P	p36.31	6640061	6649340	1	Y	Y								Y	Y			2.73261	0	1.78734e-11	0	2.73261	0	1.78734e-11	0	0	0	0.705002	0
18951	s	ENSDARG00000039255	klhl21	23	25213746	25226487	1	ENSG00000162413	KLHL21	1	P	p36.31	6650784	6674667	-1	Y	Y								Y	Y			2.73261	0	1.78734e-11	0	2.73261	0	1.78734e-11	0	0	0	0.705002	0
3965	b	ENSDARG00000030887	phf23a	5	25909253	25914392	-1	ENSG00000116273	PHF13	1	P	p36.31	6673745	6684093	1				Y	Y					Y	Y			8.88739e-12	0	3.97694	0	8.88739e-12	0	3.97694	0	0	0	0.705002	0
9504	b	ENSDARG00000070059	wu:fc28f08	11	14553389	14559945	1	ENSG00000041988	THAP3	1	P	p36.31	6684926	6695646	1	Y	Y								Y	Y			4.52714	0	1.78734e-11	0	4.52714	0	1.78734e-11	0	0	0	0.705002	0
19055	s	ENSDARG00000041080	thap3	23	30964295	30966175	-1	ENSG00000041988	THAP3	1	P	p36.31	6684926	6695646	1	Y	Y								Y	Y			2.11374	0	1.78734e-11	0	2.11374	0	1.78734e-11	0	0	0	0.705002	0
19054	s	ENSDARG00000011196	dnajc11	23	30946416	30963488	1	ENSG00000007923	DNAJC11	1	P	p36.31	6694228	6761984	-1	Y	Y								Y	Y			2.11374	0	1.78734e-11	0	2.11374	0	1.78734e-11	0	0	0	0.705002	0
9854	s	ENSDARG00000007824	CAMTA1	11	41011852	41403023	1	ENSG00000171735	CAMTA1	1	P	p36.31	6845384	7829764	1	Y	Y								Y	Y			4.93601	0	1.78734e-11	0	4.93601	0	1.78734e-11	0	0	0	0.705002	0
9855	s	ENSDARG00000070161	vamp3	11	41405000	41430791	1	ENSG00000049245	VAMP3	1	P	p36.23	7831329	7841492	1	Y	Y								Y	Y			4.93601	0	1.78734e-11	0	4.93601	0	1.78734e-11	0	0	0	0.705002	0
9856	s	ENSDARG00000010519	per3	11	41435220	41490992	1	ENSG00000049246	PER3	1	P	p36.23	7844380	7905237	1	Y	Y								Y	Y			4.93601	0	1.78734e-11	0	4.93601	0	1.78734e-11	0	0	0	0.705002	0
9858	s	ENSDARG00000090728	TNFRSF4(3of3)	11	41570024	41577401	-1	ENSG00000049249	TNFRSF9	1	P	p36.23	7979907	8000926	-1	Y	Y								Y	Y			4.93601	0	1.78734e-11	0	4.93601	0	1.78734e-11	0	0	0	0.705002	0
19052	b	ENSDARG00000060498	tnfrsf9a	23	30244785	30250014	1	ENSG00000049249	TNFRSF9	1	P	p36.23	7979907	8000926	-1	Y	Y								Y	Y			2.11374	0	1.78734e-11	0	2.11374	0	1.78734e-11	0	0	0	0.705002	0
9874	s	ENSDARG00000034826	park7	11	42557105	42571428	1	ENSG00000116288	PARK7	1	P	p36.23	8014351	8045565	1	Y	Y								Y	Y			4.93601	0	1.78734e-11	0	4.93601	0	1.78734e-11	0	0	0	0.705002	0
9871	b	ENSDARG00000070171	zgc:162129	11	42308073	42322122	1	ENSG00000116285	ERRFI1	1	P	p36.23	8064464	8086368	-1	Y	Y								Y	Y			4.93601	0	1.78734e-11	0	4.93601	0	1.78734e-11	0	0	0	0.705002	0
18883	s	ENSDARG00000086098	LOC566587	23	21129276	21131905	1	ENSG00000116285	ERRFI1	1	P	p36.23	8064464	8086368	-1	Y	Y								Y	Y			2.7314	0	1.78734e-11	0	2.7314	0	1.78734e-11	0	0	0	0.705002	0
9868	s	ENSDARG00000004302	zgc:158635	11	42125486	42150159	1	ENSG00000162426	SLC45A1	1	P	p36.23	8377886	8404227	1	Y	Y								Y	Y			4.93601	0	1.78734e-11	0	4.93601	0	1.78734e-11	0	0	0	0.705002	0
5399	b	ENSDARG00000075670	rereb	6	40602291	40621576	1	ENSG00000142599	RERE	1	P	p36.23	8412457	8877702	-1										Y	Y			8.88739e-12	0	0.343021	0	8.88739e-12	0	0.343021	0	0	0	0.705002	0
18918	s	ENSDARG00000077353	rerea	23	23079517	23222665	1	ENSG00000142599	RERE	1	P	p36.23	8412457	8877702	-1	Y	Y								Y	Y			2.23333	0	1.78734e-11	0	2.23333	0	1.78734e-11	0	0	0	0.705002	0
5398	b	ENSDARG00000013750	zgc:73056	6	40592652	40600272	1	ENSG00000074800	ENO1	1	P	p36.23	8921061	8939308	-1										Y	Y			8.88739e-12	0	0.343021	0	8.88739e-12	0	0.343021	0	0	0	0.705002	0
18917	s	ENSDARG00000022456	eno1	23	22950619	22972140	1	ENSG00000074800	ENO1	1	P	p36.23	8921061	8939308	-1	Y	Y								Y	Y			2.40842	0	1.78734e-11	0	2.40842	0	1.78734e-11	0	0	0	0.705002	0
18916	s	ENSDARG00000056499	ca6	23	22929075	22944810	-1	ENSG00000131686	CA6	1	P	p36.23	9005922	9035151	1	Y	Y								Y	Y			2.67607	0	1.78734e-11	0	2.67607	0	1.78734e-11	0	0	0	0.705002	0
18915	s	ENSDARG00000077875	slc2a5	23	22910205	22927278	1	ENSG00000142583	SLC2A5	1	P	p36.23	9095166	9148537	-1	Y	Y								Y	Y			2.67607	0	1.78734e-11	0	2.67607	0	1.78734e-11	0	0	0	0.705002	0
18914	s	ENSDARG00000034975	gpr157	23	22891766	22900057	1	ENSG00000180758	GPR157	1	P	p36.23	9160364	9189250	-1	Y	Y								Y	Y			2.67607	0	1.78734e-11	0	2.67607	0	1.78734e-11	0	0	0	0.705002	0
5490	s	ENSDARG00000060153	LOC569348	6	45859146	45865509	1	ENSG00000049239	H6PD	1	P	p36.22	9294863	9331396	1										Y	Y			8.88739e-12	0	0.438651	0	8.88739e-12	0	0.438651	0	0	0	0.705002	0
18913	s	ENSDARG00000056515	spsb1	23	22790456	22817445	-1	ENSG00000171621	SPSB1	1	P	p36.22	9352939	9429591	1	Y	Y								Y	Y			3.09525	0	1.78734e-11	0	3.09525	0	1.78734e-11	0	0	0	0.705002	0
19280	b	ENSDARG00000088985	SPSB2	23	44581024	44582087	-1	ENSG00000171621	SPSB1	1	P	p36.22	9352939	9429591	1	Y	Y								Y	Y		2	1.46685	0	1.78734e-11	0	0.758755	0	1.78734e-11	0.0736237	0	0	0.705002	0
19048	s	ENSDARG00000039931	slc25a33	23	30099623	30117021	-1	ENSG00000171612	SLC25A33	1	P	p36.22	9599541	9642831	1	Y	Y								Y	Y			2.30211	0	1.78734e-11	0	2.30211	0	1.78734e-11	0	0	0	0.705002	0
19047	s	ENSDARG00000077307	zgc:162289	23	30065621	30096465	-1	ENSG00000188807	TMEM201	1	P	p36.22	9648977	9674935	1	Y	Y								Y	Y			2.30211	0	1.78734e-11	0	2.30211	0	1.78734e-11	0	0	0	0.705002	0
19046	s	ENSDARG00000003250	pik3cd	23	29999499	30055559	-1	ENSG00000171608	PIK3CD	1	P	p36.22	9711803	9788977	1	Y	Y								Y	Y			2.30211	0	1.78734e-11	0	2.30211	0	1.78734e-11	0	0	0	0.705002	0
19044	s	ENSDARG00000031720	clstn1	23	29823476	29910614	-1	ENSG00000171603	CLSTN1	1	P	p36.22	9789084	9884584	-1	Y	Y								Y	Y			2.30211	0	1.78734e-11	0	2.30211	0	1.78734e-11	0	0	0	0.705002	0
19043	s	ENSDARG00000055899	lzic	23	29812337	29817636	1	ENSG00000162441	LZIC	1	P	p36.22	9982171	10003465	-1	Y	Y								Y	Y			2.30211	0	1.78734e-11	0	2.30211	0	1.78734e-11	0	0	0	0.705002	0
19045	s	ENSDARG00000038954	ctnnbip1	23	29954461	29994591	-1	ENSG00000162441	LZIC	1	P	p36.22	9982171	10003465	-1	Y	Y								Y	Y			2.30211	0	1.78734e-11	0	2.30211	0	1.78734e-11	0	0	0	0.705002	0
19041	s	ENSDARG00000055893	nmnat1	23	29797483	29812723	-1	ENSG00000173614	NMNAT1	1	P	p36.22	10003486	10045559	1	Y	Y								Y	Y			2.30211	0	1.78734e-11	0	2.30211	0	1.78734e-11	0	0	0	0.705002	0
5491	s	ENSDARG00000070486	zgc:194658	6	45869490	45870404	1	ENSG00000162444	RBP7	1	P	p36.22	10057264	10076078	1										Y	Y			8.88739e-12	0	0.438651	0	8.88739e-12	0	0.438651	0	0	0	0.705002	0
19042	s	ENSDARG00000091906	rbp7	23	29797486	29799736	-1	ENSG00000162444	RBP7	1	P	p36.22	10057264	10076078	1	Y	Y								Y	Y			2.30211	0	1.78734e-11	0	2.30211	0	1.78734e-11	0	0	0	0.705002	0
19040	s	ENSDARG00000037017	ube4b	23	29750207	29796583	-1	ENSG00000130939	UBE4B	1	P	p36.22	10092890	10241297	1	Y	Y								Y	Y			2.30211	0	1.78734e-11	0	2.30211	0	1.78734e-11	0	0	0	0.705002	0
19039	s	ENSDARG00000037020	kif1b	23	29639078	29748537	-1	ENSG00000054523	KIF1B	1	P	p36.22	10270764	10441661	1	Y	Y								Y	Y			2.30211	0	1.78734e-11	0	2.30211	0	1.78734e-11	0	0	0	0.705002	0
19038	s	ENSDARG00000015343	pgd	23	29624333	29637397	-1	ENSG00000142657	PGD	1	P	p36.22	10458649	10480201	1	Y	Y								Y	Y			2.30211	0	1.78734e-11	0	2.30211	0	1.78734e-11	0	0	0	0.705002	0
5492	s	ENSDARG00000070485	zgc:194319	6	45871908	45874184	1	ENSG00000175279	APITD1	1	P	p36.22	10490159	10512210	1										Y	Y			8.88739e-12	0	0.438651	0	8.88739e-12	0	0.438651	0	0	0	0.705002	0
19034	s	ENSDARG00000055770	dffa	23	29045899	29051372	-1	ENSG00000160049	DFFA	1	P	p36.22	10516579	10532583	-1	Y	Y								Y	Y			2.30211	0	1.78734e-11	0	2.30211	0	1.78734e-11	0	0	0	0.705002	0
19035	s	ENSDARG00000028322	pex14	23	29051894	29168649	1	ENSG00000142655	PEX14	1	P	p36.22	10532345	10690815	1	Y	Y								Y	Y			2.30211	0	1.78734e-11	0	2.30211	0	1.78734e-11	0	0	0	0.705002	0
19036	s	ENSDARG00000037030	casz1	23	29201901	29246807	-1	ENSG00000130940	CASZ1	1	P	p36.22	10696661	10856707	-1	Y	Y								Y	Y			2.30211	0	1.78734e-11	0	2.30211	0	1.78734e-11	0	0	0	0.705002	0
5493	s	ENSDARG00000040031	tardbp	6	45874961	45886305	-1	ENSG00000120948	TARDBP	1	P	p36.22	11072414	11085796	1										Y	Y			8.88739e-12	0	0.438651	0	8.88739e-12	0	0.438651	0	0	0	0.705002	0
19037	s	ENSDARG00000004452	tardbpl	23	29600688	29605737	1	ENSG00000120948	TARDBP	1	P	p36.22	11072414	11085796	1	Y	Y								Y	Y			2.30211	0	1.78734e-11	0	2.30211	0	1.78734e-11	0	0	0	0.705002	0
13626	b	ENSDARG00000089722	NR_027750.1	16	34182219	34192603	-1	ENSG00000009724	MASP2	1	P	p36.22	11086062	11107296	-1										Y	Y			8.88739e-12	0	1.78734e-11	0	8.88739e-12	0	1.78734e-11	0	0	0	0.705002	0
19033	s	ENSDARG00000007988	masp2	23	29013117	29039049	1	ENSG00000009724	MASP2	1	P	p36.22	11086062	11107296	-1	Y	Y								Y	Y			2.30211	0	1.78734e-11	0	2.30211	0	1.78734e-11	0	0	0	0.705002	0
19032	s	ENSDARG00000055760	zgc:63600	23	28961755	28969998	1	ENSG00000116649	SRM	1	P	p36.22	11114641	11120081	-1	Y	Y								Y	Y			2.30211	0	1.78734e-11	0	2.30211	0	1.78734e-11	0	0	0	0.705002	0
18763	b	ENSDARG00000037708	zgc:55695	23	14883969	14915791	1	ENSG00000171824	EXOSC10	1	P	p36.22	11126675	11159938	-1	Y	Y								Y	Y			1.58796	0	1.78734e-11	0	1.58796	0	1.78734e-11	0	0	0	0.705002	0
7544	b	ENSDARG00000053196	mtor	8	48231472	48475781	-1	ENSG00000198793	MTOR	1	P	p36.22	11166592	11322564	-1				Y	Y					Y	Y			8.88739e-12	0	13.0407	0	8.88739e-12	0	13.0407	0	0	0	0.705002	0
7545	b	ENSDARG00000027582	angptl7	8	48371724	48375159	1	ENSG00000171819	ANGPTL7	1	P	p36.22	11249398	11256038	1				Y	Y					Y	Y			8.88739e-12	0	13.0407	0	8.88739e-12	0	13.0407	0	0	0	0.705002	0
7681	b	ENSDARG00000013009	LOC558410	8	55640485	55643472	-1	ENSG00000120942	UBIAD1	1	P	p36.22	11333263	11356106	1				Y	Y					Y	Y		2	8.88739e-12	0	14.1538	0	8.88739e-12	0	17.4192	2.36483	0	0	0.705002	0
7626	b	ENSDARG00000036999	si:dkey-32e23.6	8	53353446	53416235	1	ENSG00000204624	PTCHD2	1	P	p36.22	11539223	11597641	1				Y	Y					Y	Y			8.88739e-12	0	13.7576	0	8.88739e-12	0	13.7576	0	0	0	0.705002	0
18776	s	ENSDARG00000022623	fbxo44	23	16919524	16928473	1	ENSG00000132879	FBXO44	1	P	p36.22	11714432	11723384	1	Y	Y								Y	Y			3.40711	0	1.78734e-11	0	3.40711	0	1.78734e-11	0	0	0	0.705002	0
18777	s	ENSDARG00000071045	si:rp71-1k13.6	23	16931696	16939962	1	ENSG00000132879	FBXO44	1	P	p36.22	11714432	11723384	1	Y	Y								Y	Y			3.40711	0	1.78734e-11	0	3.40711	0	1.78734e-11	0	0	0	0.705002	0
18778	s	ENSDARG00000071044	zgc:153722	23	16945307	16958948	1	ENSG00000132879	FBXO44	1	P	p36.22	11714432	11723384	1	Y	Y								Y	Y			3.40711	0	1.78734e-11	0	3.40711	0	1.78734e-11	0	0	0	0.705002	0
18779	s	ENSDARG00000057899	zgc:114081	23	16977927	16982445	1	ENSG00000132879	FBXO44	1	P	p36.22	11714432	11723384	1	Y	Y								Y	Y			3.40711	0	1.78734e-11	0	3.40711	0	1.78734e-11	0	0	0	0.705002	0
18780	s	ENSDARG00000012035	zgc:100832	23	16986071	16993577	1	ENSG00000132879	FBXO44	1	P	p36.22	11714432	11723384	1	Y	Y								Y	Y			3.40711	0	1.78734e-11	0	3.40711	0	1.78734e-11	0	0	0	0.705002	0
18781	s	ENSDARG00000037645	si:rp71-1k13.8	23	17001781	17020233	1	ENSG00000132879	FBXO44	1	P	p36.22	11714432	11723384	1	Y	Y								Y	Y			3.40711	0	1.78734e-11	0	3.40711	0	1.78734e-11	0	0	0	0.705002	0
18782	s	ENSDARG00000057884	zgc:114174	23	17034848	17054816	1	ENSG00000132879	FBXO44	1	P	p36.22	11714432	11723384	1	Y	Y								Y	Y			3.40711	0	1.78734e-11	0	3.40711	0	1.78734e-11	0	0	0	0.705002	0
18783	s	ENSDARG00000092166	si:dkey-147f3.8	23	17059870	17088909	1	ENSG00000132879	FBXO44	1	P	p36.22	11714432	11723384	1	Y	Y								Y	Y			3.40711	0	1.78734e-11	0	3.40711	0	1.78734e-11	0	0	0	0.705002	0
18784	s	ENSDARG00000071029	si:dkey-147f3.4	23	17099224	17116159	1	ENSG00000132879	FBXO44	1	P	p36.22	11714432	11723384	1	Y	Y								Y	Y			3.40711	0	1.78734e-11	0	3.40711	0	1.78734e-11	0	0	0	0.705002	0
18785	s	ENSDARG00000092077	si:dkey-147f3.5	23	17118767	17123954	1	ENSG00000132879	FBXO44	1	P	p36.22	11714432	11723384	1	Y	Y								Y	Y			3.40711	0	1.78734e-11	0	3.40711	0	1.78734e-11	0	0	0	0.705002	0
7153	b	ENSDARG00000042456	si:dkey-23c22.2	8	22952867	22955976	1	ENSG00000116670	MAD2L2	1	P	p36.22	11734538	11751707	-1				Y	Y					Y	Y			8.88739e-12	0	11.2493	0	8.88739e-12	0	11.2493	0	0	0	0.705002	0
7168	b	ENSDARG00000007096	NP_001017595.1	8	23223634	23226175	1	ENSG00000116670	MAD2L2	1	P	p36.22	11734538	11751707	-1				Y	Y					Y	Y		3	8.88739e-12	0	10.7798	0	8.88739e-12	0	12.0615	0.234368	0	0	0.705002	0
9520	b	ENSDARG00000058256	zgc:113312	11	16284284	16390651	1	ENSG00000162490	C1orf187	1	P	p36.22	11751786	11785914	1	Y	Y								Y	Y			4.51253	0	1.78734e-11	0	4.51253	0	1.78734e-11	0	0	0	0.705002	0
18897	s	ENSDARG00000087681	si:dkey-1c11.1	23	21774232	21782225	1	ENSG00000162490	C1orf187	1	P	p36.22	11751786	11785914	1	Y	Y								Y	Y			2.79715	0	1.78734e-11	0	2.79715	0	1.78734e-11	0	0	0	0.705002	0
9521	b	ENSDARG00000077082	im:6894391	11	16425351	16447401	1	ENSG00000177674	AGTRAP	1	P	p36.22	11796141	11814859	1	Y	Y								Y	Y			4.51253	0	1.78734e-11	0	4.51253	0	1.78734e-11	0	0	0	0.705002	0
7566	b	ENSDARG00000053087	si:dkeyp-100a1.4	8	49375246	49408678	1	ENSG00000177000	MTHFR	1	P	p36.22	11845780	11866977	-1				Y	Y					Y	Y			8.88739e-12	0	13.0407	0	8.88739e-12	0	13.0407	0	0	0	0.705002	0
7578	b	ENSDARG00000032577	clcn6	8	50788784	50826910	-1	ENSG00000011021	CLCN6	1	P	p36.22	11866207	11903201	1				Y	Y					Y	Y			8.88739e-12	0	13.3781	0	8.88739e-12	0	13.3781	0	0	0	0.705002	0
7577	b	ENSDARG00000052960	nppa	8	50771784	50776485	1	ENSG00000175206	NPPA	1	P	p36.22	11905766	11908402	-1				Y	Y					Y	Y			8.88739e-12	0	13.3781	0	8.88739e-12	0	13.3781	0	0	0	0.705002	0
7572	s	ENSDARG00000073801	si:dkeyp-104h9.5	8	49988392	50003529	-1	ENSG00000116685	KIAA2013	1	P	p36.22	11971241	11986485	-1				Y	Y					Y	Y			8.88739e-12	0	13.0407	0	8.88739e-12	0	13.0407	0	0	0	0.705002	0
7573	s	ENSDARG00000059746	plod1a	8	50009104	50054848	1	ENSG00000083444	PLOD1	1	P	p36.22	11994262	12035599	1				Y	Y					Y	Y			8.88739e-12	0	13.0407	0	8.88739e-12	0	13.0407	0	0	0	0.705002	0
7574	s	ENSDARG00000079504	mfn2	8	50056765	50107934	1	ENSG00000116688	MFN2	1	P	p36.22	12040238	12073571	1				Y	Y					Y	Y			8.88739e-12	0	13.0407	0	8.88739e-12	0	13.0407	0	0	0	0.705002	0
9865	b	ENSDARG00000088346	LOC560634	11	41981119	41995742	-1	ENSG00000116691	MIIP	1	P	p36.22	12079523	12092102	1	Y	Y								Y	Y			4.93601	0	1.78734e-11	0	4.93601	0	1.78734e-11	0	0	0	0.705002	0
18904	s	ENSDARG00000017986	vps13d	23	21989578	22057740	-1	ENSG00000048707	VPS13D	1	P	p36.22	12290124	12572099	1	Y	Y								Y	Y			2.79715	0	1.78734e-11	0	2.79715	0	1.78734e-11	0	0	0	0.705002	0
9711	s	ENSDARG00000044803	dhrs3b	11	29467573	29491448	-1	ENSG00000162496	DHRS3	1	P	p36.22	12627939	12677737	-1	Y	Y								Y	Y			4.52714	0	1.78734e-11	0	4.52714	0	1.78734e-11	0	0	0	0.705002	0
18903	s	ENSDARG00000044982	dhrs3a	23	21957773	21968821	1	ENSG00000162496	DHRS3	1	P	p36.22	12627939	12677737	-1	Y	Y								Y	Y			2.79715	0	1.78734e-11	0	2.79715	0	1.78734e-11	0	0	0	0.705002	0
9712	s	ENSDARG00000044802	aadacl4	11	29494404	29496578	1	ENSG00000204518	AADACL4	1	P	p36.21	12704566	12727097	1	Y	Y								Y	Y			4.52714	0	1.78734e-11	0	4.52714	0	1.78734e-11	0	0	0	0.705002	0
9713	s	ENSDARG00000032885	LOC100003307	11	29498284	29507870	1	ENSG00000157330	C1orf158	1	P	p36.21	12806163	12823847	1	Y	Y								Y	Y			4.52714	0	1.78734e-11	0	4.52714	0	1.78734e-11	0	0	0	0.705002	0
9710	s	ENSDARG00000087745	LOC799882	11	29354291	29390821	1	ENSG00000162494	LRRC38	1	P	p36.21	13801445	13840543	-1	Y	Y								Y	Y			4.52714	0	1.78734e-11	0	4.52714	0	1.78734e-11	0	0	0	0.705002	0
18905	s	ENSDARG00000075147	lrrc38	23	22069578	22091659	-1	ENSG00000162494	LRRC38	1	P	p36.21	13801445	13840543	-1	Y	Y								Y	Y			2.57458	0	1.78734e-11	0	2.57458	0	1.78734e-11	0	0	0	0.705002	0
7295	s	ENSDARG00000090721	prdm2a	8	27712582	27717170	1	ENSG00000116731	PRDM2	1	P	p36.21	14026693	14151569	1				Y	Y					Y	Y			8.88739e-12	0	10.4502	0	8.88739e-12	0	10.4502	0	0	0	0.913023	0.0259647
9680	s	ENSDARG00000076451	prdm2b	11	27125007	27140673	-1	ENSG00000116731	PRDM2	1	P	p36.21	14026693	14151569	1	Y	Y								Y	Y			4.59677	0	1.78734e-11	0	4.59677	0	1.78734e-11	0	0	0	0.913023	0.0259647
7294	s	ENSDARG00000076923	si:dkey-159f12.3	8	27567475	27645855	-1	ENSG00000189337	RP1-21O18.1	1	P	p36.21	14925200	15444539	1				Y	Y					Y	Y			8.88739e-12	0	10.4502	0	8.88739e-12	0	10.4502	0	0	0	0.601826	0
9678	s	ENSDARG00000089449		11	26797637	26805137	-1	ENSG00000189337	RP1-21O18.1	1	P	p36.21	14925200	15444539	1	Y	Y								Y	Y			4.59677	0	1.78734e-11	0	4.59677	0	1.78734e-11	0	0	0	0.601826	0
9679	s	ENSDARG00000006601	zgc:158299	11	26816176	26974154	-1	ENSG00000189337	RP1-21O18.1	1	P	p36.21	14925200	15444539	1	Y	Y								Y	Y			4.59677	0	1.78734e-11	0	4.59677	0	1.78734e-11	0	0	0	0.601826	0
7292	s	ENSDARG00000068575	tmem51a	8	27553981	27562902	-1	ENSG00000171729	TMEM51	1	P	p36.21	15479028	15546974	1				Y	Y					Y	Y			8.88739e-12	0	10.4502	0	8.88739e-12	0	10.4502	0	0	0	0.601826	0
9677	s	ENSDARG00000061916	tmem51b	11	26765659	26786771	-1	ENSG00000171729	TMEM51	1	P	p36.21	15479028	15546974	1	Y	Y								Y	Y			4.59677	0	1.78734e-11	0	4.59677	0	1.78734e-11	0	0	0	0.601826	0
7143	s	ENSDARG00000056723	si:dkey-24f17.5	8	21921365	21931475	1	ENSG00000142621	FHAD1	1	P	p36.21	15573768	15726858	1				Y	Y					Y	Y			8.88739e-12	0	10.4264	0	8.88739e-12	0	10.4264	0	0	0	0.601826	0
7268	b	ENSDARG00000055759	si:dkey-72l14.9	8	26671565	26699131	-1	ENSG00000142634	EFHD2	1	P	p36.21	15736391	15756839	1				Y	Y					Y	Y			8.88739e-12	0	10.3272	0	8.88739e-12	0	10.3272	0	0	0	0.601826	0
12982	b	ENSDARG00000043446	si:ch211-281l24.1	15	38825237	38849365	1	ENSG00000142634	EFHD2	1	P	p36.21	15736391	15756839	1				Y	Y					Y	Y			8.88739e-12	0	13.3781	0	8.88739e-12	0	13.3781	0	0	0	0.601826	0
4007	b	ENSDARG00000007276	ela3l	5	27756145	27763404	-1	ENSG00000142615	CELA2A	1	P	p36.21	15783223	15798586	1				Y	Y					Y	Y			8.88739e-12	0	3.97694	0	8.88739e-12	0	3.97694	0	0	0	0.601826	0
7141	s	ENSDARG00000056765	ela2l	8	21904789	21910503	-1	ENSG00000142615	CELA2A	1	P	p36.21	15783223	15798586	1				Y	Y					Y	Y			8.88739e-12	0	10.4264	0	8.88739e-12	0	10.4264	0	0	0	0.601826	0
7142	s	ENSDARG00000056744	ela2	8	21914201	21919752	1	ENSG00000142615	CELA2A	1	P	p36.21	15783223	15798586	1				Y	Y					Y	Y			8.88739e-12	0	10.4264	0	8.88739e-12	0	10.4264	0	0	0	0.601826	0
10594	b	ENSDARG00000053323	zgc:112285	12	36269131	36271829	1	ENSG00000142615	CELA2A	1	P	p36.21	15783223	15798586	1										Y	Y			8.88739e-12	0	1.78734e-11	0	8.88739e-12	0	1.78734e-11	0	0	0	0.601826	0
18954	s	ENSDARG00000004325	casp9	23	25261112	25272611	1	ENSG00000132906	CASP9	1	P	p36.21	15818765	15853029	-1	Y	Y								Y	Y			2.73261	0	1.78734e-11	0	2.73261	0	1.78734e-11	0	0	0	0.601826	0
9326	b	ENSDARG00000060725	Q1RLS4_DANRE	11	3657387	3671673	-1	ENSG00000116138	DNAJC16	1	P	p36.21	15853308	15918874	1	Y	Y								Y	Y			4.34452	0	1.78734e-11	0	4.34452	0	1.78734e-11	0	0	0	0.601826	0
19187	b	ENSDARG00000059699	LOC559762	23	37595373	37612624	-1	ENSG00000116138	DNAJC16	1	P	p36.21	15853308	15918874	1	Y	Y								Y	Y			1.78635	0	1.78734e-11	0	1.78635	0	1.78734e-11	0	0	0	0.601826	0
19186	b	ENSDARG00000059700	agmat	23	37580837	37588359	1	ENSG00000116771	AGMAT	1	P	p36.21	15898848	15911605	-1	Y	Y								Y	Y			1.78635	0	1.78734e-11	0	1.78635	0	1.78734e-11	0	0	0	0.601826	0
5391	b	ENSDARG00000006477	ddi2	6	40485495	40494338	1	ENSG00000197312	DDI2	1	P	p36.21	15943995	15995539	1										Y	Y			8.88739e-12	0	0.343021	0	8.88739e-12	0	0.343021	0	0	0	0.601826	0
18930	s	ENSDARG00000078850	plekhm2	23	24489442	24513416	-1	ENSG00000116786	PLEKHM2	1	P	p36.21	16008026	16061264	1	Y	Y								Y	Y			2.73261	0	1.78734e-11	0	2.73261	0	1.78734e-11	0	0	0	0.601826	0
17929	s	ENSDARG00000087401	SLC25A34	22	125533	133222	1	ENSG00000162461	SLC25A34	1	P	p36.21	16062900	16067891	1	Y	Y								Y	Y		1	2.77201	0	1.78734e-11	0	1.93296	0	3.64788	7.02666	0	0	0.601826	0
17930	s	ENSDARG00000071558	zgc:154176	22	136437	155404	1	ENSG00000162458	FBLIM1	1	P	p36.21	16083102	16113089	1	Y	Y								Y	Y		1	2.77201	0	1.78734e-11	0	1.93296	0	3.64788	7.02666	0	0	0.601826	0
17932	s	ENSDARG00000074332	wu:fb69f10	22	157827	182805	1	ENSG00000065526	SPEN	1	P	p36.21	16174359	16266955	1	Y	Y								Y	Y		1	2.77201	0	1.78734e-11	0	2.29857	0	3.54879	7.02666	0	0	0.601826	0
18937	s	ENSDARG00000074245	spen	23	24727379	24770779	-1	ENSG00000065526	SPEN	1	P	p36.21	16174359	16266955	1	Y	Y								Y	Y			2.73261	0	1.78734e-11	0	2.73261	0	1.78734e-11	0	0	0	0.601826	0
18932	s	ENSDARG00000074548	zbtb17	23	24525127	24540083	-1	ENSG00000116809	ZBTB17	1	P	p36.13	16268364	16302627	-1	Y	Y								Y	Y			2.73261	0	1.78734e-11	0	2.73261	0	1.78734e-11	0	0	0	0.601826	0
18933	s	ENSDARG00000011538	hspb7	23	24543282	24550320	-1	ENSG00000173641	HSPB7	1	P	p36.13	16340523	16346089	-1	Y	Y								Y	Y			2.73261	0	1.78734e-11	0	2.73261	0	1.78734e-11	0	0	0	0.601826	0
18934	s	ENSDARG00000022560	zgc:64141	23	24559404	24578810	1	ENSG00000186510	CLCNKA	1	P	p36.13	16345330	16360545	1	Y	Y								Y	Y			2.73261	0	1.78734e-11	0	2.73261	0	1.78734e-11	0	0	0	0.601826	0
18935	s	ENSDARG00000037320	fam131c	23	24588217	24606451	-1	ENSG00000185519	FAM131C	1	P	p36.13	16384264	16400127	-1	Y	Y								Y	Y			2.73261	0	1.78734e-11	0	2.73261	0	1.78734e-11	0	0	0	0.601826	0
5489	b	ENSDARG00000017354	epha2	6	45811780	45842915	-1	ENSG00000142627	EPHA2	1	P	p36.13	16450832	16482582	-1										Y	Y			8.88739e-12	0	0.438651	0	8.88739e-12	0	0.438651	0	0	0	0.601826	0
18936	s	ENSDARG00000022727	EPHA2(1of2)	23	24634982	24682058	-1	ENSG00000142627	EPHA2	1	P	p36.13	16450832	16482582	-1	Y	Y								Y	Y			2.73261	0	1.78734e-11	0	2.73261	0	1.78734e-11	0	0	0	0.601826	0
18928	s	ENSDARG00000078853	arhgef19	23	24424748	24435529	-1	ENSG00000142632	ARHGEF19	1	P	p36.13	16524349	16539140	-1	Y	Y								Y	Y			3.09044	0	1.78734e-11	0	3.09044	0	1.78734e-11	0	0	0	0.601826	0
5434	b	ENSDARG00000028442	zgc:101035	6	41377405	41382708	1	ENSG00000132881	C1orf89	1	P	p36.13	16555170	16563495	-1										Y	Y			8.88739e-12	0	0.343021	0	8.88739e-12	0	0.343021	0	0	0	0.601826	0
17928	s	ENSDARG00000087545	fbxo42	22	120113	121585	1	ENSG00000037637	FBXO42	1	P	p36.13	16573334	16678949	-1	Y	Y								Y	Y		1	2.77201	0	1.78734e-11	0	1.93296	0	3.64788	7.02666	0	0	0.601826	0
18939	s	ENSDARG00000056338	zgc:109926	23	24789257	24796160	1	ENSG00000055070	C1orf144	1	P	p36.13	16679070	16724640	1	Y	Y								Y	Y			2.73261	0	1.78734e-11	0	2.73261	0	1.78734e-11	0	0	0	0.601826	0
17942	b	ENSDARG00000046002	zgc:110468	22	400511	405902	1	ENSG00000157191	NECAP2	1	P	p36.13	16767167	16786573	1	Y	Y								Y	Y		1	2.77201	0	1.78734e-11	0	2.67904	0	0.91338	3.44425	0	0	0.601826	0
5183	b	ENSDARG00000017425		6	27070636	27157948	1	ENSG00000058453	CROCC	1	P	p36.13	17222232	17299474	1										Y	Y			8.88739e-12	0	0.0944381	0	8.88739e-12	0	0.0944381	0	0	0	0.577813	0
17917	s	ENSDARG00000089609	CROCC	22	78	4766	-1	ENSG00000058453	CROCC	1	P	p36.13	17222232	17299474	1	Y	Y								Y	Y		1	2.77201	0	1.78734e-11	0	1.93296	0	3.64788	7.02666	0	0	0.577813	0
17925	s	ENSDARG00000090150	LOC100334752	22	66607	72822	-1	ENSG00000058453	CROCC	1	P	p36.13	17222232	17299474	1	Y	Y								Y	Y		1	2.77201	0	1.78734e-11	0	1.93296	0	3.64788	7.02666	0	0	0.577813	0
17926	s	ENSDARG00000086607		22	77426	78210	-1	ENSG00000058453	CROCC	1	P	p36.13	17222232	17299474	1	Y	Y								Y	Y		1	2.77201	0	1.78734e-11	0	1.93296	0	3.64788	7.02666	0	0	0.577813	0
13290	b	ENSDARG00000090560	mfap5	16	14421237	14440378	-1	ENSG00000117122	MFAP2	1	P	p36.13	17300997	17307330	-1										Y	Y			8.88739e-12	0	1.78734e-11	0	8.88739e-12	0	1.78734e-11	0	0	0	0.492325	0
17924	s	ENSDARG00000059367	mfap2	22	62540	66555	1	ENSG00000117122	MFAP2	1	P	p36.13	17300997	17307330	-1	Y	Y								Y	Y		1	2.77201	0	1.78734e-11	0	1.93296	0	3.64788	7.02666	0	0	0.492325	0
18940	s	ENSDARG00000061890	atp13a2	23	24798756	24830291	-1	ENSG00000159363	ATP13A2	1	P	p36.13	17312453	17338423	-1	Y	Y								Y	Y			2.73261	0	1.78734e-11	0	2.73261	0	1.78734e-11	0	0	0	0.492325	0
17922	s	ENSDARG00000075768	sdhb	22	53663	58397	1	ENSG00000117118	SDHB	1	P	p36.13	17345217	17380665	-1	Y	Y								Y	Y		1	2.77201	0	1.78734e-11	0	1.93296	0	3.64788	7.02666	0	0	0.577813	0
18941	s	ENSDARG00000092713	si:dkey-31b16.7	23	24832793	24834890	-1	ENSG00000117118	SDHB	1	P	p36.13	17345217	17380665	-1	Y	Y								Y	Y			2.73261	0	1.78734e-11	0	2.73261	0	1.78734e-11	0	0	0	0.577813	0
5516	b	ENSDARG00000044167	zgc:66317	6	47784349	47806450	1	ENSG00000117115	PADI2	1	P	p36.13	17393256	17445948	-1										Y	Y			8.88739e-12	0	0.435005	0	8.88739e-12	0	0.435005	0	0	0	0.610888	0
18900	s	ENSDARG00000011510	rcc2	23	21815648	21829182	-1	ENSG00000179051	RCC2	1	P	p36.13	17733256	17766220	-1	Y	Y								Y	Y			2.79715	0	1.78734e-11	0	2.79715	0	1.78734e-11	0	0	0	0.681886	0
9715	b	ENSDARG00000088630	LOC799435	11	30211398	30428820	-1	ENSG00000074964	ARHGEF10L	1	P	p36.13	17866330	18024369	1	Y	Y								Y	Y			4.52714	0	1.78734e-11	0	4.52714	0	1.78734e-11	0	0	0	0.681886	0
18901	s	ENSDARG00000074244	arhgef10l	23	21835130	21928792	1	ENSG00000074964	ARHGEF10L	1	P	p36.13	17866330	18024369	1	Y	Y								Y	Y			2.79715	0	1.78734e-11	0	2.79715	0	1.78734e-11	0	0	0	0.681886	0
9714	b	ENSDARG00000031049	igsf21a	11	29519756	29959037	-1	ENSG00000117154	IGSF21	1	P	p36.13	18434240	18704977	1	Y	Y								Y	Y			4.52714	0	1.78734e-11	0	4.52714	0	1.78734e-11	0	0	0	0.681886	0
18902	s	ENSDARG00000056084	igsf21b	23	21932400	21956058	1	ENSG00000117154	IGSF21	1	P	p36.13	18434240	18704977	1	Y	Y								Y	Y			2.79715	0	1.78734e-11	0	2.79715	0	1.78734e-11	0	0	0	0.681886	0
9872	b	ENSDARG00000005173	pax7a	11	42366287	42371379	-1	ENSG00000009709	PAX7	1	P	p36.13	18957500	19075360	1	Y	Y								Y	Y			4.93601	0	1.78734e-11	0	4.93601	0	1.78734e-11	0	0	0	0.681886	0
9873	b	ENSDARG00000091353	PAX7(1of3)	11	42411477	42499689	-1	ENSG00000009709	PAX7	1	P	p36.13	18957500	19075360	1	Y	Y								Y	Y			4.93601	0	1.78734e-11	0	4.93601	0	1.78734e-11	0	0	0	0.681886	0
18884	s	ENSDARG00000070818	pax7b	23	21151977	21226606	1	ENSG00000009709	PAX7	1	P	p36.13	18957500	19075360	1	Y	Y								Y	Y			2.7314	0	1.78734e-11	0	2.7314	0	1.78734e-11	0	0	0	0.681886	0
9880	s	ENSDARG00000038207	aldh4a1	11	43043963	43070039	1	ENSG00000159423	ALDH4A1	1	P	p36.13	19197926	19229275	-1	Y	Y								Y	Y			4.93601	0	1.78734e-11	0	4.93601	0	1.78734e-11	0	0	0	0.681886	0
9879	s	ENSDARG00000019157		11	42964835	43035796	1	ENSG00000169991	IFFO2	1	P	p36.13	19230774	19283180	-1	Y	Y								Y	Y			4.93601	0	1.78734e-11	0	4.93601	0	1.78734e-11	0	0	0	0.681886	0
18889	s	ENSDARG00000062101	si:dkey-7c22.3	23	21674317	21712014	1	ENSG00000169991	IFFO2	1	P	p36.13	19230774	19283180	-1	Y	Y								Y	Y			2.79715	0	1.78734e-11	0	2.79715	0	1.78734e-11	0	0	0	0.681886	0
18888	s	ENSDARG00000009549	si:dkey-7c22.2	23	21573096	21670989	1	ENSG00000127481	UBR4	1	P	p36.13	19401000	19536770	-1	Y	Y								Y	Y			2.79715	0	1.78734e-11	0	2.79715	0	1.78734e-11	0	0	0	0.681886	0
18887	s	ENSDARG00000057255	si:dkey-7c22.1	23	21555455	21571664	1	ENSG00000127463	KIAA0090	1	P	p36.13	19542158	19578046	-1	Y	Y								Y	Y			2.79715	0	1.78734e-11	0	2.79715	0	1.78734e-11	0	0	0	0.681886	0
9878	s	ENSDARG00000007130	zgc:110388	11	42951291	42959301	-1	ENSG00000053372	MRTO4	1	P	p36.13	19578033	19586622	1	Y	Y								Y	Y			4.93601	0	1.78734e-11	0	4.93601	0	1.78734e-11	0	0	0	0.681886	0
9877	s	ENSDARG00000016649	zgc:92502	11	42944035	42951294	1	ENSG00000211454	AKR7L	1	P	p36.13	19592626	19600688	-1	Y	Y								Y	Y			4.93601	0	1.78734e-11	0	4.93601	0	1.78734e-11	0	0	0	0.681886	0
6953	b	ENSDARG00000043624	zgc:113491	8	11756982	11769306	1	ENSG00000040487	PQLC2	1	P	p36.13	19638740	19655794	1				Y	Y					Y	Y			8.88739e-12	0	10.6048	0	8.88739e-12	0	10.6048	0	0	0	0.681886	0
17919	s	ENSDARG00000046004	capzb	22	26943	41610	-1	ENSG00000077549	CAPZB	1	P	p36.13	19665270	19812033	-1	Y	Y								Y	Y		1	2.77201	0	1.78734e-11	0	1.93296	0	3.64788	7.02666	0	0	0.64248	0
19211	s	ENSDARG00000070217	NP_001136427.1	23	39889893	40047376	-1	ENSG00000173436	C1orf151	1	P	p36.13	19923477	19956314	1	Y	Y								Y	Y			1.6884	0	1.78734e-11	0	1.6884	0	1.78734e-11	0	0	0	0.610888	0
19216	s	ENSDARG00000092375	zgc:153623	23	40045399	40047470	-1	ENSG00000173436	C1orf151	1	P	p36.13	19923477	19956314	1	Y	Y								Y	Y			1.6884	0	1.78734e-11	0	1.6884	0	1.78734e-11	0	0	0	0.610888	0
17927	s	ENSDARG00000031898	NBL1	22	99197	107460	-1	ENSG00000158747	NBL1	1	P	p36.13	19967048	19984945	1	Y	Y								Y	Y		1	2.77201	0	1.78734e-11	0	1.93296	0	3.64788	7.02666	0	0	0.610888	0
19210	s	ENSDARG00000016095	htr6	23	39876489	39883579	-1	ENSG00000158748	HTR6	1	P	p36.13	19991780	20006055	1	Y	Y								Y	Y			1.6884	0	1.78734e-11	0	1.6884	0	1.78734e-11	0	0	0	0.610888	0
19209	s	ENSDARG00000078924	si:dkey-3p8.7	23	39841636	39875317	1	ENSG00000162542	TMCO4	1	P	p36.13	20008706	20126438	-1	Y	Y								Y	Y			1.6884	0	1.78734e-11	0	1.6884	0	1.78734e-11	0	0	0	0.610888	0
19207	s	ENSDARG00000022648	otud3	23	39757212	39772205	1	ENSG00000169914	OTUD3	1	P	p36.13	20209006	20239438	1	Y	Y								Y	Y			1.6884	0	1.78734e-11	0	1.6884	0	1.78734e-11	0	0	0	0.610888	0
19177	s	ENSDARG00000052535	ubxn10	23	37188999	37192315	1	ENSG00000162543	UBXN10	1	P	p36.12	20512578	20522541	1	Y	Y								Y	Y			1.78635	0	1.78734e-11	0	1.78635	0	1.78734e-11	0	0	0	0.610888	0
19179	s	ENSDARG00000059705	vwa5b1	23	37226235	37319313	1	ENSG00000158816	VWA5B1	1	P	p36.12	20617412	20681387	1	Y	Y								Y	Y			1.78635	0	1.78734e-11	0	1.78635	0	1.78734e-11	0	0	0	0.610888	0
1709	b	ENSDARG00000025855	camk2n1a	2	45004897	45007595	-1	ENSG00000162545	CAMK2N1	1	P	p36.12	20808884	20812713	-1				Y	Y					Y	Y			8.88739e-12	0	1.46061	0	8.88739e-12	0	1.46061	0	0	0	0.610888	0
1007	b	ENSDARG00000039322	Q6PBA9_DANRE	2	3388619	3392143	-1	ENSG00000090432	MUL1	1	P	p36.12	20825943	20834654	-1				Y	Y					Y	Y			8.88739e-12	0	4.52824	0	8.88739e-12	0	4.52824	0	0	0	0.610888	0
1711	b	ENSDARG00000021398	mul1a	2	45022377	45033052	-1	ENSG00000090432	MUL1	1	P	p36.12	20825943	20834654	-1				Y	Y					Y	Y			8.88739e-12	0	1.46061	0	8.88739e-12	0	1.46061	0	0	0	0.610888	0
19180	s	ENSDARG00000052527	mul1b	23	37385652	37389926	-1	ENSG00000090432	MUL1	1	P	p36.12	20825943	20834654	-1	Y	Y								Y	Y			1.78635	0	1.78734e-11	0	1.78635	0	1.78734e-11	0	0	0	0.610888	0
19181	s	ENSDARG00000070222	fam43b	23	37422072	37424071	1	ENSG00000183114	FAM43B	1	P	p36.12	20878932	20881512	1	Y	Y								Y	Y			1.78635	0	1.78734e-11	0	1.78635	0	1.78734e-11	0	0	0	0.610888	0
5957	b	ENSDARG00000036426	zgc:103586	7	21675814	21679204	1	ENSG00000158825	CDA	1	P	p36.12	20915441	20945401	1										Y	Y			8.88739e-12	0	1.78734e-11	0	8.88739e-12	0	1.78734e-11	0	0	0	0.610888	0
9325	b	ENSDARG00000038199	cda	11	3648043	3655227	1	ENSG00000158825	CDA	1	P	p36.12	20915441	20945401	1	Y	Y								Y	Y			4.34452	0	1.78734e-11	0	4.34452	0	1.78734e-11	0	0	0	0.610888	0
19184	s	ENSDARG00000091294	LOC559958	23	37556782	37562687	1	ENSG00000158825	CDA	1	P	p36.12	20915441	20945401	1	Y	Y								Y	Y			1.78635	0	1.78734e-11	0	1.78635	0	1.78734e-11	0	0	0	0.610888	0
19185	s	ENSDARG00000001929	pink1	23	37565077	37578386	1	ENSG00000158828	PINK1	1	P	p36.12	20959948	20978004	1	Y	Y								Y	Y			1.78635	0	1.78734e-11	0	1.78635	0	1.78734e-11	0	0	0	0.610888	0
18931	s	ENSDARG00000037318	ddost	23	24514179	24521254	-1	ENSG00000244038	DDOST	1	P	p36.12	20978270	20988000	-1	Y	Y								Y	Y			2.73261	0	1.78734e-11	0	2.73261	0	1.78734e-11	0	0	0	0.610888	0
9832	s	ENSDARG00000055238	kif17	11	38818824	38842624	1	ENSG00000117245	KIF17	1	P	p36.12	20990507	21044510	-1	Y	Y								Y	Y			4.93601	0	1.78734e-11	0	4.93601	0	1.78734e-11	0	0	0	0.610888	0
9831	s	ENSDARG00000014324	sh2d5	11	38804756	38816742	1	ENSG00000189410	SH2D5	1	P	p36.12	21046225	21059330	-1	Y	Y								Y	Y			4.93601	0	1.78734e-11	0	4.93601	0	1.78734e-11	0	0	0	0.610888	0
9830	s	ENSDARG00000044669	hp1bp3	11	38778051	38795065	1	ENSG00000127483	HP1BP3	1	P	p36.12	21069154	21113816	-1	Y	Y								Y	Y			4.93601	0	1.78734e-11	0	4.93601	0	1.78734e-11	0	0	0	0.610888	0
9704	s	ENSDARG00000077215	EIF4G3(2of2)	11	28706450	28750992	-1	ENSG00000075151	EIF4G3	1	P	p36.12	21132972	21503377	-1	Y	Y								Y	Y			4.52714	0	1.78734e-11	0	4.52714	0	1.78734e-11	0	0	0	0.610888	0
18909	s	ENSDARG00000074331	si:dkey-1a7.2	23	22272958	22354472	1	ENSG00000075151	EIF4G3	1	P	p36.12	21132972	21503377	-1	Y	Y								Y	Y			3.09525	0	1.78734e-11	0	3.09525	0	1.78734e-11	0	0	0	0.610888	0
9705	s	ENSDARG00000061737	zgc:154079	11	28797176	28927399	-1	ENSG00000117298	ECE1	1	P	p36.12	21543740	21671997	-1	Y	Y								Y	Y			4.52714	0	1.78734e-11	0	4.52714	0	1.78734e-11	0	0	0	0.610888	0
9706	s	ENSDARG00000015546	alp	11	28845674	28887240	1	ENSG00000162551	ALPL	1	P	p36.12	21835865	21904905	1	Y	Y								Y	Y			4.52714	0	1.78734e-11	0	4.52714	0	1.78734e-11	0	0	0	0.610888	0
5517	b	ENSDARG00000053272	RAP1GAP(3of3)	6	47813097	47840021	-1	ENSG00000076864	RAP1GAP	1	P	p36.12	21922708	21995856	-1										Y	Y			8.88739e-12	0	0.435005	0	8.88739e-12	0	0.435005	0	0	0	0.610888	0
13623	b	ENSDARG00000091573		16	34147487	34154520	-1	ENSG00000076864	RAP1GAP	1	P	p36.12	21922708	21995856	-1										Y	Y			8.88739e-12	0	1.78734e-11	0	8.88739e-12	0	1.78734e-11	0	0	0	0.610888	0
18912	s	ENSDARG00000056554	zgc:175180	23	22561516	22724244	1	ENSG00000076864	RAP1GAP	1	P	p36.12	21922708	21995856	-1	Y	Y								Y	Y			3.09525	0	1.78734e-11	0	3.09525	0	1.78734e-11	0	0	0	0.610888	0
9811	s	ENSDARG00000090301	usp48	11	37293331	37315095	-1	ENSG00000090686	USP48	1	P	p36.12	22004791	22110099	-1	Y	Y								Y	Y			4.7091	0	1.78734e-11	0	4.7091	0	1.78734e-11	0	0	0	0.610888	0
9812	s	ENSDARG00000090297	LDLRAD2	11	37318587	37330604	1	ENSG00000187942	LDLRAD2	1	P	p36.12	22138758	22151714	1	Y	Y								Y	Y			4.7091	0	1.78734e-11	0	4.7091	0	1.78734e-11	0	0	0	0.610888	0
905	b	ENSDARG00000034273	sid4	1	59519116	59528888	-1	ENSG00000142798	HSPG2	1	P	p36.12	22148738	22263790	-1										Y	Y		2	8.88739e-12	0	0.804904	0	8.88739e-12	0	9.19852	5.26038	0	0	0.610888	0
18984	b	ENSDARG00000076564	hspg2	23	26784353	26892910	-1	ENSG00000142798	HSPG2	1	P	p36.12	22148738	22263790	-1	Y	Y								Y	Y			3.00678	0	1.78734e-11	0	3.00678	0	1.78734e-11	0	0	0	0.610888	0
9852	b	ENSDARG00000044573	cdc42	11	40353953	40381846	1	ENSG00000070831	CDC42	1	P	p36.12	22379120	22419437	1	Y	Y								Y	Y			4.93601	0	1.78734e-11	0	4.93601	0	1.78734e-11	0	0	0	0.610888	0
13618	s	ENSDARG00000040158	cdc42l	16	34037172	34046453	-1	ENSG00000070831	CDC42	1	P	p36.12	22379120	22419437	1										Y	Y			8.88739e-12	0	1.78734e-11	0	8.88739e-12	0	1.78734e-11	0	0	0	0.610888	0
18786	b	ENSDARG00000057869	cdc42l2	23	17126903	17131690	-1	ENSG00000070831	CDC42	1	P	p36.12	22379120	22419437	1	Y	Y								Y	Y			3.40711	0	1.78734e-11	0	3.40711	0	1.78734e-11	0	0	0	0.610888	0
9853	b	ENSDARG00000071208	wnt4a	11	40401494	40436562	-1	ENSG00000162552	WNT4	1	P	p36.12	22446461	22470462	-1	Y	Y								Y	Y			4.93601	0	1.78734e-11	0	4.93601	0	1.78734e-11	0	0	0	0.610888	0
13617	s	ENSDARG00000040159	wnt4b	16	34024131	34034946	1	ENSG00000162552	WNT4	1	P	p36.12	22446461	22470462	-1										Y	Y			8.88739e-12	0	1.78734e-11	0	8.88739e-12	0	1.78734e-11	0	0	0	0.610888	0
9810	s	ENSDARG00000091762	ZBTB40	11	37263104	37287381	-1	ENSG00000184677	ZBTB40	1	P	p36.12	22778344	22857650	1	Y	Y								Y	Y			4.7091	0	1.78734e-11	0	4.7091	0	1.78734e-11	0	0	0	0.610888	0
9848	b	ENSDARG00000023609	epha8	11	39958895	40108036	1	ENSG00000070886	EPHA8	1	P	p36.12	22890057	22930087	1	Y	Y								Y	Y			4.93601	0	1.78734e-11	0	4.93601	0	1.78734e-11	0	0	0	0.610888	0
17485	b	ENSDARG00000044613	c1qa	21	21832811	21839962	-1	ENSG00000173372	C1QA	1	P	p36.12	22962999	22966101	1										Y	Y			8.88739e-12	0	1.78734e-11	0	8.88739e-12	0	1.78734e-11	0	0	0	0.610888	0
17484	b	ENSDARG00000095627	c1qc	21	21832806	21835363	-1	ENSG00000159189	C1QC	1	P	p36.12	22970123	22974603	1										Y	Y			8.88739e-12	0	1.78734e-11	0	8.88739e-12	0	1.78734e-11	0	0	0	0.610888	0
9709	s	ENSDARG00000021539	zgc:112296	11	29094981	29301026	1	ENSG00000133216	EPHB2	1	P	p36.12	23037458	23241823	1	Y	Y								Y	Y			4.52714	0	1.78734e-11	0	4.52714	0	1.78734e-11	0	0	0	0.610888	0
18906	s	ENSDARG00000037373	ephb2	23	22100941	22199830	-1	ENSG00000133216	EPHB2	1	P	p36.12	23037458	23241823	1	Y	Y								Y	Y			2.57458	0	1.78734e-11	0	2.57458	0	1.78734e-11	0	0	0	0.610888	0
9708	s	ENSDARG00000070467	si:dkey-189l3.1	11	29005025	29033922	-1	ENSG00000215906	LACTBL1	1	P	p36.12	23280239	23291797	-1	Y	Y								Y	Y			4.52714	0	1.78734e-11	0	4.52714	0	1.78734e-11	0	0	0	0.610888	0
18908	s	ENSDARG00000089063	si:dkey-68l7.3	23	22258467	22268973	1	ENSG00000215906	LACTBL1	1	P	p36.12	23280239	23291797	-1	Y	Y								Y	Y			3.09525	0	1.78734e-11	0	3.09525	0	1.78734e-11	0	0	0	0.610888	0
14415	s	ENSDARG00000060679	kdm1a	17	28143506	28161064	-1	ENSG00000004487	KDM1A	1	P	p36.12	23345941	23410182	1	Y		Y	Y	Y					Y	Y			8.88739e-12	1.10539	3.41526	0	8.88739e-12	1.10539	3.41526	0	0	0	0.610888	0
14414	s	ENSDARG00000075556	LUZP1	17	28108768	28111746	1	ENSG00000169641	LUZP1	1	P	p36.12	23410516	23504301	-1	Y		Y	Y	Y					Y	Y			8.88739e-12	1.10539	3.41526	0	8.88739e-12	1.10539	3.41526	0	0	0	0.610888	0
14417	s	ENSDARG00000054124	htr1bd	17	28226495	28227655	-1	ENSG00000179546	HTR1D	1	P	p36.12	23516993	23521222	-1	Y		Y	Y	Y					Y	Y			8.88739e-12	1.6962	3.41526	0	8.88739e-12	1.6962	3.41526	0	0	0	0.610888	0
15424	b	ENSDARG00000014569	hnrpr	19	40444	48614	1	ENSG00000125944	HNRNPR	1	P	p36.12	23630264	23670853	-1	Y	Y								Y	Y		1	0.926496	0	1.78734e-11	0	0.688949	0	0.696093	2.96435	0	0	0.610888	0
13689	s	ENSDARG00000004724	tcea3	16	36529268	36552593	1	ENSG00000204219	TCEA3	1	P	p36.12	23706923	23751261	-1										Y	Y			8.88739e-12	0	1.78734e-11	0	8.88739e-12	0	1.78734e-11	0	0	0	0.610888	0
14402	s	ENSDARG00000021896	asap3	17	27033011	27077487	-1	ENSG00000088280	ASAP3	1	P	p36.12	23755055	23810750	-1				Y	Y					Y	Y			8.88739e-12	0.238068	3.62757	0	8.88739e-12	0.238068	3.62757	0	0	0	0.610888	0
14403	s	ENSDARG00000079233	E2F2	17	27084118	27107187	-1	ENSG00000007968	E2F2	1	P	p36.12	23832922	23857712	-1				Y	Y					Y	Y			8.88739e-12	0.238068	3.62757	0	8.88739e-12	0.238068	3.62757	0	0	0	0.610888	0
14404	s	ENSDARG00000054823	id3	17	27113089	27114986	-1	ENSG00000117318	ID3	1	P	p36.12	23884409	23886285	-1				Y	Y					Y	Y			8.88739e-12	0.238068	3.62757	0	8.88739e-12	0.238068	3.62757	0	0	0	0.610888	0
16171	s	ENSDARG00000043509	rpl11	19	45317840	45323807	1	ENSG00000142676	RPL11	1	P	p36.11	24018269	24022915	1	Y	Y								Y	Y			2.28767	0	1.78734e-11	0	2.28767	0	1.78734e-11	0	0	0	0.610888	0
10831	b	ENSDARG00000079957	LOC100334424	13	2094953	2116488	-1	ENSG00000011007	TCEB3	1	P	p36.11	24069645	24088549	1										Y	Y			8.88739e-12	0	1.78734e-11	0	8.88739e-12	0	1.78734e-11	0	0	0	0.610888	0
16173	s	ENSDARG00000011637	zgc:55573	19	45359678	45381419	1	ENSG00000011007	TCEB3	1	P	p36.11	24069645	24088549	1	Y	Y								Y	Y			2.28767	0	1.78734e-11	0	2.28767	0	1.78734e-11	0	0	0	0.610888	0
16174	s	ENSDARG00000032211	C1orf128	19	45382913	45386605	1	ENSG00000057757	C1orf128	1	P	p36.11	24104895	24114722	1	Y	Y								Y	Y			2.28767	0	1.78734e-11	0	2.28767	0	1.78734e-11	0	0	0	0.610888	0
16175	s	ENSDARG00000053656	zgc:73210	19	45390325	45408753	1	ENSG00000011009	LYPLA2	1	P	p36.11	24117460	24122029	1	Y	Y								Y	Y			2.28767	0	1.78734e-11	0	2.28767	0	1.78734e-11	0	0	0	0.610888	0
14361	b	ENSDARG00000002401	gale	17	24708479	24719085	-1	ENSG00000117308	GALE	1	P	p36.11	24122089	24127294	-1				Y	Y					Y	Y			8.88739e-12	0	4.03658	0	8.88739e-12	0	4.03658	0	0	0	0.610888	0
14359	b	ENSDARG00000021220	hmgcl	17	24683835	24694884	-1	ENSG00000117305	HMGCL	1	P	p36.11	24128375	24165110	-1				Y	Y					Y	Y			8.88739e-12	0	4.03658	0	8.88739e-12	0	4.03658	0	0	0	0.610888	0
16023	s	ENSDARG00000035879	zgc:101116	19	33864036	33869330	-1	ENSG00000179163	FUCA1	1	P	p36.11	24171567	24194784	-1	Y	Y								Y	Y			2.52181	0	1.78734e-11	0	2.52181	0	1.78734e-11	0	0	0	0.610888	0
16024	s	ENSDARG00000035890	fuca1	19	33870883	33875837	-1	ENSG00000179163	FUCA1	1	P	p36.11	24171567	24194784	-1	Y	Y								Y	Y			2.52181	0	1.78734e-11	0	2.52181	0	1.78734e-11	0	0	0	0.610888	0
13666	b	ENSDARG00000039970	cnr2	16	35425608	35428895	1	ENSG00000188822	CNR2	1	P	p36.11	24197016	24239852	-1										Y	Y			8.88739e-12	0	1.78734e-11	0	8.88739e-12	0	1.78734e-11	0	0	0	0.610888	0
13665	b	ENSDARG00000053291	pnrc2	16	35415512	35419338	-1	ENSG00000189266	PNRC2	1	P	p36.11	24285599	24289952	1										Y	Y			8.88739e-12	0	1.78734e-11	0	8.88739e-12	0	1.78734e-11	0	0	0	0.610888	0
13923	b	ENSDARG00000022415	LOC564283	16	56124679	56140585	-1	ENSG00000188529	SRSF10	1	P	p36.11	24291294	24307417	-1										Y	Y			8.88739e-12	0	1.78734e-11	0	8.88739e-12	0	1.78734e-11	0	0	0	0.610888	0
14399	s	ENSDARG00000078552	si:dkey-221l4.7	17	26807041	26818873	1	ENSG00000158055	GRHL3	1	P	p36.11	24645812	24690972	1				Y	Y					Y	Y			8.88739e-12	0.238068	3.62757	0	8.88739e-12	0.238068	3.62757	0	0	0	0.610888	0
15542	b	ENSDARG00000059171	si:dkey-218f9.1	19	4812491	4818643	-1	ENSG00000001460	C1orf201	1	P	p36.11	24683489	24743424	-1	Y	Y								Y	Y			0.815198	0	1.78734e-11	0	0.815198	0	1.78734e-11	0	0	0	0.610888	0
14398	s	ENSDARG00000021147	nipal3	17	26770026	26777029	-1	ENSG00000001461	NIPAL3	1	P	p36.11	24742284	24799466	1				Y	Y					Y	Y			8.88739e-12	0.238068	3.62757	0	8.88739e-12	0.238068	3.62757	0	0	0	0.610888	0
14397	s	ENSDARG00000032623	rcan3	17	26721415	26768267	-1	ENSG00000117602	RCAN3	1	P	p36.11	24829387	24863506	1				Y	Y					Y	Y			8.88739e-12	0.238068	3.62757	0	8.88739e-12	0.238068	3.62757	0	0	0	0.610888	0
14373	b	ENSDARG00000001244	srrm1	17	25267825	25282040	1	ENSG00000133226	SRRM1	1	P	p36.11	24958207	24999771	1				Y	Y					Y	Y			8.88739e-12	0	3.87803	0	8.88739e-12	0	3.87803	0	0	0	0.610888	0
14374	b	ENSDARG00000022995	clic4	17	25286114	25322062	1	ENSG00000169504	CLIC4	1	P	p36.11	25071848	25170815	1				Y	Y					Y	Y			8.88739e-12	0	3.87803	0	8.88739e-12	0	3.87803	0	0	0	0.610888	0
17319	b	ENSDARG00000044776	clica	21	11865753	11874292	-1	ENSG00000169504	CLIC4	1	P	p36.11	25071848	25170815	1										Y	Y			8.88739e-12	0	1.78734e-11	0	8.88739e-12	0	1.78734e-11	0	0	0	0.610888	0
11481	s	ENSDARG00000052826	runx3	13	45712363	45775535	-1	ENSG00000020633	RUNX3	1	P	p36.11	25226002	25291612	-1	Y	Y								Y	Y			2.53929	0	1.78734e-11	0	2.53929	0	1.78734e-11	0	0	0	0.537063	0
11482	s	ENSDARG00000004706	syf2	13	46051848	46063196	1	ENSG00000117614	SYF2	1	P	p36.11	25549170	25558993	-1	Y	Y								Y	Y			2.53929	0	1.78734e-11	0	2.53929	0	1.78734e-11	0	0	0	0.598891	0
11483	s	ENSDARG00000030440	zgc:136474	13	46088591	46095477	-1	ENSG00000117616	C1orf63	1	P	p36.11	25568740	25594327	-1	Y	Y								Y	Y			2.53929	0	1.78734e-11	0	2.53929	0	1.78734e-11	0	0	0	0.598891	0
11485	s	ENSDARG00000015757	tmem50a	13	46105371	46115752	1	ENSG00000183726	TMEM50A	1	P	p36.11	25664408	25688852	1	Y	Y								Y	Y			2.53929	0	1.78734e-11	0	2.53929	0	1.78734e-11	0	0	0	0.600425	0
11487	s	ENSDARG00000012741	tmem57b	13	46144663	46192056	1	ENSG00000204178	TMEM57	1	P	p36.11	25757388	25826700	1	Y	Y								Y	Y			2.53929	0	1.78734e-11	0	2.53929	0	1.78734e-11	0	0	0	0.600425	0
15950	s	ENSDARG00000005625	tmem57a	19	29786602	29816622	1	ENSG00000204178	TMEM57	1	P	p36.11	25757388	25826700	1	Y	Y								Y	Y			2.96624	0	1.78734e-11	0	2.96624	0	1.78734e-11	0	0	0	0.600425	0
16614	b	ENSDARG00000056092	si:dkey-12h9.6	20	26057234	26071496	-1	ENSG00000204178	TMEM57	1	P	p36.11	25757388	25826700	1	Y	Y	Y							Y	Y			4.7091	0.914023	1.78734e-11	0	4.7091	0.914023	1.78734e-11	0	0	0	0.600425	0
11488	s	ENSDARG00000039750	ldlrap1b	13	46218170	46238989	-1	ENSG00000157978	LDLRAP1	1	P	p36.11	25870071	25895377	1	Y	Y								Y	Y			2.53929	0	1.78734e-11	0	2.53929	0	1.78734e-11	0	0	0	0.600425	0
15951	s	ENSDARG00000004311	ldlrap1a	19	29820544	29846534	1	ENSG00000157978	LDLRAP1	1	P	p36.11	25870071	25895377	1	Y	Y								Y	Y			2.96624	0	1.78734e-11	0	2.96624	0	1.78734e-11	0	0	0	0.600425	0
16510	b	ENSDARG00000043394	si:dkey-71h2.2	20	19347367	19437850	-1	ENSG00000157978	LDLRAP1	1	P	p36.11	25870071	25895377	1	Y	Y								Y	Y			3.73714	0.393689	1.78734e-11	0	3.73714	0.393689	1.78734e-11	0	0	0	0.600425	0
13920	b	ENSDARG00000067912	MAN1C1	16	55703200	55824084	1	ENSG00000117643	MAN1C1	1	P	p36.11	25943959	26112698	1										Y	Y			8.88739e-12	0	1.78734e-11	0	8.88739e-12	0	1.78734e-11	0	0	0	0.600425	0
14352	s	ENSDARG00000033616	sepn1	17	24515495	24523355	1	ENSG00000162430	SEPN1	1	P	p36.11	26126667	26144713	1				Y	Y					Y	Y			8.88739e-12	0	4.03658	0	8.88739e-12	0	4.03658	0	0	0	0.600425	0
14354	s	ENSDARG00000003940	fam54b	17	24546429	24555412	1	ENSG00000117640	FAM54B	1	P	p36.11	26145131	26159432	1				Y	Y					Y	Y			8.88739e-12	0	4.03658	0	8.88739e-12	0	4.03658	0	0	0	0.600425	0
15958	s	ENSDARG00000036017	paqr7a	19	30412575	30413648	-1	ENSG00000182749	PAQR7	1	P	p36.11	26187701	26197744	-1	Y	Y								Y	Y			1.61417	0	1.78734e-11	0	1.61417	0	1.78734e-11	0	0	0	0.600425	0
13696	b	ENSDARG00000033655	stmn1b	16	37064927	37068618	1	ENSG00000117632	STMN1	1	P	p36.11	26210672	26233482	-1										Y	Y			8.88739e-12	0	1.78734e-11	0	8.88739e-12	0	1.78734e-11	0	0	0	0.600425	0
15768	b	ENSDARG00000004169	stmn1a	19	16640049	16642782	-1	ENSG00000117632	STMN1	1	P	p36.11	26210672	26233482	-1	Y	Y								Y	Y			0.997664	0	1.78734e-11	0	0.997664	0	1.78734e-11	0	0	0	0.600425	0
16243	s	ENSDARG00000088696		19	50188997	50189651	1	ENSG00000158008	EXTL1	1	P	p36.11	26346375	26362955	1	Y	Y								Y	Y			0.688949	0	1.78734e-11	0	0.688949	0	1.78734e-11	0	0	0	0.600425	0
16207	b	ENSDARG00000057629	LOC560642	19	48267564	48286466	-1	ENSG00000158014	SLC30A2	1	P	p36.11	26363743	26372624	-1	Y	Y								Y	Y			1.10622	0	1.78734e-11	0	1.10622	0	1.78734e-11	0	0	0	0.600425	0
16861	b	ENSDARG00000021305	slc30a2	20	38620726	38642219	-1	ENSG00000158014	SLC30A2	1	P	p36.11	26363743	26372624	-1	Y	Y								Y	Y			1.10622	0	1.78734e-11	0	1.10622	0	1.78734e-11	0	0	0	0.600425	0
5048	b	ENSDARG00000028027	zgc:86757	6	15551814	15553322	-1	ENSG00000158022	TRIM63	1	P	p36.11	26377795	26394927	-1										Y	Y			8.88739e-12	0	0.325677	0	8.88739e-12	0	0.325677	0	0	0	0.600425	0
15761	s	ENSDARG00000056509	pdik1l	19	14917590	14943065	1	ENSG00000175087	PDIK1L	1	P	p36.11	26437664	26452034	1	Y	Y								Y	Y			0.927161	0	1.78734e-11	0	0.927161	0	1.78734e-11	0	0	0	0.600425	0
14351	s	ENSDARG00000044102	znf593	17	24512935	24514973	1	ENSG00000142684	ZNF593	1	P	p36.11	26496362	26498551	1				Y	Y					Y	Y			8.88739e-12	0	4.03658	0	8.88739e-12	0	4.03658	0	0	0	0.600425	0
14400	s	ENSDARG00000032932	cnksr1	17	26832221	26890227	-1	ENSG00000142675	CNKSR1	1	P	p36.11	26503894	26516377	1				Y	Y					Y	Y			8.88739e-12	0.238068	3.62757	0	8.88739e-12	0.238068	3.62757	0	0	0	0.600425	0
16346	b	ENSDARG00000068613	zgc:154018	20	4256994	4283800	1	ENSG00000142675	CNKSR1	1	P	p36.11	26503894	26516377	1	Y	Y								Y	Y			1.00863	0	1.78734e-11	0	1.00863	0	1.78734e-11	0	0	0	0.600425	0
13782	b	ENSDARG00000060215	si:ch211-11i5.2	16	44454443	44484448	-1	ENSG00000130695	CCDC21	1	P	p36.11	26560691	26605299	1										Y	Y			8.88739e-12	0	1.78734e-11	0	8.88739e-12	0	1.78734e-11	0	0	0	0.600425	0
15957	s	ENSDARG00000036016	si:dkey-194c21.3	19	30390929	30401410	-1	ENSG00000142669	SH3BGRL3	1	P	p36.11	26605667	26608007	1	Y	Y								Y	Y			1.61417	0	1.78734e-11	0	1.61417	0	1.78734e-11	0	0	0	0.600425	0
19072	b	ENSDARG00000036876	zgc:153284	23	31665072	31675103	-1	ENSG00000142669	SH3BGRL3	1	P	p36.11	26605667	26608007	1	Y	Y								Y	Y			2.11374	0	1.78734e-11	0	2.11374	0	1.78734e-11	0	0	0	0.600425	0
13781	b	ENSDARG00000053828	si:ch211-11i5.1	16	44437934	44451206	1	ENSG00000158062	UBXN11	1	P	p36.11	26607819	26644854	-1										Y	Y			8.88739e-12	0	1.78734e-11	0	8.88739e-12	0	1.78734e-11	0	0	0	0.600425	0
16240	s	ENSDARG00000005901	LOC571099	19	50041505	50060868	-1	ENSG00000176092	AIM1L	1	P	p36.11	26648350	26680621	-1	Y	Y								Y	Y			0.688949	0	1.78734e-11	0	0.688949	0	1.78734e-11	0	0	0	0.600425	0
13155	s	ENSDARG00000004328	LOC799825	16	5602931	5630658	1	ENSG00000131914	LIN28A	1	P	p36.11	26737269	26756213	1										Y	Y			8.88739e-12	0	1.78734e-11	0	8.88739e-12	0	1.78734e-11	0	0	0	0.680191	0
15760	s	ENSDARG00000016999	lin28a	19	14873126	14901221	1	ENSG00000131914	LIN28A	1	P	p36.11	26737269	26756213	1	Y	Y								Y	Y			0.927161	0	1.78734e-11	0	0.927161	0	1.78734e-11	0	0	0	0.680191	0
13906	b	ENSDARG00000039851	dhdds	16	54711174	54734250	1	ENSG00000117682	DHDDS	1	P	p36.11	26758773	26797793	1										Y	Y			8.88739e-12	0	1.78734e-11	0	8.88739e-12	0	1.78734e-11	0	0	0	0.680191	0
14401	s	ENSDARG00000033437	rps6ka1	17	26906592	27013064	1	ENSG00000117676	RPS6KA1	1	P	p36.11	26856252	26901521	1				Y	Y					Y	Y			8.88739e-12	0.238068	3.62757	0	8.88739e-12	0.238068	3.62757	0	0	0	0.680191	0
13683	s	ENSDARG00000079879	arid1aa	16	36369831	36402983	1	ENSG00000117713	ARID1A	1	P	p36.11	27022524	27108595	1										Y	Y			8.88739e-12	0	1.78734e-11	0	8.88739e-12	0	1.78734e-11	0	0	0	0.680191	0
15966	s	ENSDARG00000060073	arid1ab	19	30798757	30883490	1	ENSG00000117713	ARID1A	1	P	p36.11	27022524	27108595	1	Y	Y								Y	Y			1.78085	0	1.78734e-11	0	1.78085	0	1.78734e-11	0	0	0	0.680191	0
13684	s	ENSDARG00000069807	NM_001077563.1	16	36404283	36422788	1	ENSG00000060642	PIGV	1	P	p36.11	27113963	27124889	1										Y	Y			8.88739e-12	0	1.78734e-11	0	8.88739e-12	0	1.78734e-11	0	0	0	0.680191	0
13686	s	ENSDARG00000094201	zdhhc18	16	36408506	36422522	1	ENSG00000204160	ZDHHC18	1	P	p36.11	27153201	27183391	1										Y	Y			8.88739e-12	0	1.78734e-11	0	8.88739e-12	0	1.78734e-11	0	0	0	0.680191	0
15968	s	ENSDARG00000023210	zgc:55843	19	30901458	30913807	1	ENSG00000204160	ZDHHC18	1	P	p36.11	27153201	27183391	1	Y	Y								Y	Y			2.52181	0	1.78734e-11	0	2.52181	0	1.78734e-11	0	0	0	0.680191	0
13679	s	ENSDARG00000069820	GPN2_DANRE	16	36245932	36251430	1	ENSG00000142751	GPN2	1	P	p36.11	27205773	27216788	-1										Y	Y			8.88739e-12	0	1.78734e-11	0	8.88739e-12	0	1.78734e-11	0	0	0	0.680191	0
13680	s	ENSDARG00000094229	gpn2	16	36245937	36359914	1	ENSG00000142751	GPN2	1	P	p36.11	27205773	27216788	-1										Y	Y			8.88739e-12	0	1.78734e-11	0	8.88739e-12	0	1.78734e-11	0	0	0	0.680191	0
13941	b	ENSDARG00000052747	zgc:158863	16	57121174	57132210	1	ENSG00000198746	GPATCH3	1	P	p36.11	27216979	27226962	-1										Y	Y			8.88739e-12	0	1.78734e-11	0	8.88739e-12	0	1.78734e-11	0	0	0	0.680191	0
15963	s	ENSDARG00000008052	nudc	19	30610950	30615328	1	ENSG00000090273	NUDC	1	P	p36.11	27226729	27273353	1	Y	Y								Y	Y			1.78085	0	1.78734e-11	0	1.78085	0	1.78734e-11	0	0	0	0.680191	0
13975	s	ENSDARG00000044685	nr0b2a	16	58399651	58404664	1	ENSG00000131910	NR0B2	1	P	p36.11	27237980	27240457	-1										Y	Y		2	8.88739e-12	0	1.78734e-11	0	8.88739e-12	0	2.73697	1.28396	0	0	0.680191	0
15962	s	ENSDARG00000004355	nr0b2b	19	30604663	30606958	-1	ENSG00000131910	NR0B2	1	P	p36.11	27237980	27240457	-1	Y	Y								Y	Y			1.78085	0	1.78734e-11	0	1.78085	0	1.78734e-11	0	0	0	0.680191	0
13976	s	ENSDARG00000079834	LOC797923	16	58415770	58431598	-1	ENSG00000175707	C1orf172	1	P	p36.11	27276053	27286897	-1										Y	Y		2	8.88739e-12	0	1.78734e-11	0	8.88739e-12	0	2.73697	1.28396	0	0	0.680191	0
15961	s	ENSDARG00000088588	si:ch73-124n6.2	19	30565295	30577688	1	ENSG00000175707	C1orf172	1	P	p36.11	27276053	27286897	-1	Y	Y								Y	Y			1.78085	0	1.78734e-11	0	1.78085	0	1.78734e-11	0	0	0	0.680191	0
13688	s	ENSDARG00000039943	fam46ba	16	36464082	36473792	1	ENSG00000158246	FAM46B	1	P	p36.11	27331511	27339333	-1										Y	Y			8.88739e-12	0	1.78734e-11	0	8.88739e-12	0	1.78734e-11	0	0	0	0.680191	0
13915	b	ENSDARG00000067784	SLC9A1	16	55128060	55161346	1	ENSG00000090020	SLC9A1	1	P	p36.11	27425306	27493472	-1										Y	Y			8.88739e-12	0	1.78734e-11	0	8.88739e-12	0	1.78734e-11	0	0	0	0.680191	0
13979	s	ENSDARG00000059760	zgc:194983	16	58473175	58495396	-1	ENSG00000142784	WDTC1	1	P	p36.11	27561007	27635110	1										Y	Y		2	8.88739e-12	0	1.78734e-11	0	8.88739e-12	0	2.73697	1.28396	0	0	0.680191	0
13978	s	ENSDARG00000069589	zgc:110759	16	58456010	58466653	-1	ENSG00000186501	TMEM222	1	P	p36.11	27648636	27662891	1										Y	Y		2	8.88739e-12	0	1.78734e-11	0	8.88739e-12	0	2.73697	1.28396	0	0	0.680191	0
15959	s	ENSDARG00000074503	tmem222	19	30445321	30487071	1	ENSG00000186501	TMEM222	1	P	p36.11	27648636	27662891	1	Y	Y								Y	Y			1.61417	0	1.78734e-11	0	1.61417	0	1.78734e-11	0	0	0	0.680191	0
16142	b	ENSDARG00000070094	si:dkey-228a15.3	19	44176519	44191305	-1	ENSG00000142765	SYTL1	1	P	p36.11	27668513	27680421	1	Y	Y								Y	Y			2.86524	0	1.78734e-11	0	2.86524	0	1.78734e-11	0	0	0	0.680191	0
16166	b	ENSDARG00000024209	zgc:56010	19	45040524	45059977	-1	ENSG00000158195	WASF2	1	P	p36.11	27730730	27816669	-1	Y	Y								Y	Y			2.28767	0	1.78734e-11	0	2.28767	0	1.78734e-11	0	0	0	0.577813	0
13202	b	ENSDARG00000044605	LOC569124	16	8846347	8860596	1	ENSG00000117758	STX12	1	P	p35.3	28099694	28150963	1										Y	Y			8.88739e-12	0	1.78734e-11	0	8.88739e-12	0	1.78734e-11	0	0	0	0.681886	0
15955	s	ENSDARG00000010290	stx12	19	30356247	30374283	-1	ENSG00000117758	STX12	1	P	p35.3	28099694	28150963	1	Y	Y								Y	Y			1.61417	0	1.78734e-11	0	1.61417	0	1.78734e-11	0	0	0	0.681886	0
13150	s	ENSDARG00000022430	zgc:63827	16	5457755	5475815	-1	ENSG00000117751	PPP1R8	1	P	p35.3	28157289	28178187	1										Y	Y			8.88739e-12	0	1.78734e-11	0	8.88739e-12	0	1.78734e-11	0	0	0	0.681886	0
15762	s	ENSDARG00000007186	ppp1r8	19	14954054	14964549	1	ENSG00000117751	PPP1R8	1	P	p35.3	28157289	28178187	1	Y	Y								Y	Y			0.927161	0	1.78734e-11	0	0.927161	0	1.78734e-11	0	0	0	0.681886	0
13158	s	ENSDARG00000058964	C1orf38	16	5670563	5683375	1	ENSG00000130775	C1orf38	1	P	p35.3	28199055	28213196	1										Y	Y			8.88739e-12	0	1.78734e-11	0	8.88739e-12	0	1.78734e-11	0	0	0	0.681886	0
13159	s	ENSDARG00000037188	rpa2	16	5691317	5714695	-1	ENSG00000117748	RPA2	1	P	p35.3	28218035	28241257	-1										Y	Y			8.88739e-12	0	1.78734e-11	0	8.88739e-12	0	1.78734e-11	0	0	0	0.681886	0
13157	s	ENSDARG00000010130	LOC564392	16	5655587	5666362	-1	ENSG00000130768	SMPDL3B	1	P	p35.3	28261504	28285668	1										Y	Y			8.88739e-12	0	1.78734e-11	0	8.88739e-12	0	1.78734e-11	0	0	0	0.681886	0
15888	s	ENSDARG00000078841	XKR8(4of4)	19	25422657	25443925	-1	ENSG00000158156	XKR8	1	P	p35.3	28285973	28294607	1	Y	Y								Y	Y			2.58692	0	1.78734e-11	0	2.58692	0	1.78734e-11	0	0	0	0.681886	0
15889	s	ENSDARG00000004498	XKR8(3of4)	19	25468476	25474242	-1	ENSG00000158156	XKR8	1	P	p35.3	28285973	28294607	1	Y	Y								Y	Y			2.58692	0	1.78734e-11	0	2.58692	0	1.78734e-11	0	0	0	0.681886	0
15890	s	ENSDARG00000076820	LOC100149957	19	25480187	25489435	-1	ENSG00000158156	XKR8	1	P	p35.3	28285973	28294607	1	Y	Y								Y	Y			2.58692	0	1.78734e-11	0	2.58692	0	1.78734e-11	0	0	0	0.681886	0
15891	s	ENSDARG00000039996	zgc:103514	19	25557721	25567359	-1	ENSG00000158156	XKR8	1	P	p35.3	28285973	28294607	1	Y	Y								Y	Y			2.58692	0	1.78734e-11	0	2.58692	0	1.78734e-11	0	0	0	0.681886	0
15887	s	ENSDARG00000036100	eya3	19	25377431	25401952	1	ENSG00000158161	EYA3	1	P	p35.3	28296855	28415207	-1	Y	Y								Y	Y			2.58692	0	1.78734e-11	0	2.58692	0	1.78734e-11	0	0	0	0.681886	0
14413	s	ENSDARG00000042370	LOC100002627	17	28030320	28031417	-1	ENSG00000169403	PTAFR	1	P	p35.3	28473677	28520384	-1	Y		Y	Y	Y					Y	Y			8.88739e-12	1.10539	3.41526	0	8.88739e-12	1.10539	3.41526	0	0	0	0.681886	0
15425	b	ENSDARG00000059373	dnajc8	19	50561	53510	1	ENSG00000126698	DNAJC8	1	P	p35.3	28527068	28559536	-1	Y	Y								Y	Y		1	0.926496	0	1.78734e-11	0	0.688949	0	0.696093	2.96435	0	0	0.681886	0
14345	s	ENSDARG00000044092	si:ch211-15d5.5	17	24441412	24442881	1	ENSG00000130770	ATPIF1	1	P	p35.3	28562620	28573417	1				Y	Y					Y	Y			8.88739e-12	0	4.03658	0	8.88739e-12	0	4.03658	0	0	0	0.681886	0
15423	b	ENSDARG00000067975	atpif1	19	37362	38888	1	ENSG00000130770	ATPIF1	1	P	p35.3	28562620	28573417	1	Y	Y								Y	Y		1	0.926496	0	1.78734e-11	0	0.688949	0	0.696093	2.96435	0	0	0.681886	0
16168	s	ENSDARG00000070012	sesn2	19	45226143	45242485	-1	ENSG00000130766	SESN2	1	P	p35.3	28586038	28609002	1	Y	Y								Y	Y			2.28767	0	1.78734e-11	0	2.28767	0	1.78734e-11	0	0	0	0.681886	0
13199	b	ENSDARG00000041237	med18	16	8595872	8598675	-1	ENSG00000130772	MED18	1	P	p35.3	28655513	28662476	1										Y	Y			8.88739e-12	0	1.78734e-11	0	8.88739e-12	0	1.78734e-11	0	0	0	0.681886	0
13692	s	ENSDARG00000032221	phactr4	16	36615379	36702455	-1	ENSG00000204138	PHACTR4	1	P	p35.3	28696114	28826881	1										Y	Y			8.88739e-12	0	1.78734e-11	0	8.88739e-12	0	1.78734e-11	0	0	0	0.681886	0
15755	s	ENSDARG00000015552	zgc:123224	19	14576542	14624679	-1	ENSG00000204138	PHACTR4	1	P	p35.3	28696114	28826881	1	Y	Y								Y	Y			0.927161	0	1.78734e-11	0	0.927161	0	1.78734e-11	0	0	0	0.681886	0
13691	s	ENSDARG00000037158	rcc1	16	36602962	36612351	-1	ENSG00000180198	RCC1	1	P	p35.3	28832496	28865607	1										Y	Y			8.88739e-12	0	1.78734e-11	0	8.88739e-12	0	1.78734e-11	0	0	0	0.681886	0
1331	b	ENSDARG00000056475	trnau1apl	2	23546710	23553511	1	ENSG00000180098	TRNAU1AP	1	P	p35.3	28879597	28905051	1				Y	Y					Y	Y			8.88739e-12	0	1.58271	0	8.88739e-12	0	1.58271	0	0	0	0.681886	0
15956	s	ENSDARG00000036015	trnau1ap	19	30374779	30384383	-1	ENSG00000180098	TRNAU1AP	1	P	p35.3	28879597	28905051	1	Y	Y								Y	Y			1.61417	0	1.78734e-11	0	1.61417	0	1.78734e-11	0	0	0	0.681886	0
13709	b	ENSDARG00000054085	taf12	16	39234950	39388045	-1	ENSG00000120656	TAF12	1	P	p35.3	28915835	28969597	-1										Y	Y			8.88739e-12	0	1.78734e-11	0	8.88739e-12	0	1.78734e-11	0	0	0	0.681886	0
15766	b	ENSDARG00000062060	si:ch211-245h7.5	19	15496497	15519691	1	ENSG00000162419	GMEB1	1	P	p35.3	28995244	29045865	1	Y	Y								Y	Y			0.927161	0	1.78734e-11	0	0.927161	0	1.78734e-11	0	0	0	0.681886	0
14408	b	ENSDARG00000014498	yth2	17	27266840	27278032	-1	ENSG00000198492	YTHDF2	1	P	p35.3	29063133	29096287	1				Y	Y					Y	Y			8.88739e-12	0.384521	3.62757	0	8.88739e-12	0.384521	3.62757	0	0	0	0.681886	0
13690	s	ENSDARG00000037159	oprd1b	16	36578184	36591609	1	ENSG00000116329	OPRD1	1	P	p35.3	29138654	29190208	1										Y	Y			8.88739e-12	0	1.78734e-11	0	8.88739e-12	0	1.78734e-11	0	0	0	0.681886	0
15754	s	ENSDARG00000041660	oprd1a	19	14353034	14383790	1	ENSG00000116329	OPRD1	1	P	p35.3	29138654	29190208	1	Y	Y								Y	Y			0.927161	0	1.78734e-11	0	0.927161	0	1.78734e-11	0	0	0	0.681886	0
13512	b	ENSDARG00000029019	epb41	16	28700399	28738953	1	ENSG00000159023	EPB41	1	P	p35.3	29213628	29446958	1										Y	Y			8.88739e-12	0	1.78734e-11	0	8.88739e-12	0	1.78734e-11	0	0	0	0.681886	0
15953	s	ENSDARG00000070585	si:ch211-173b8.1	19	30165748	30225681	-1	ENSG00000159023	EPB41	1	P	p35.3	29213628	29446958	1	Y	Y								Y	Y			1.61417	0	1.78734e-11	0	1.61417	0	1.78734e-11	0	0	0	0.681886	0
11376	b	ENSDARG00000029818	srsf5a	13	36932097	36936933	-1	ENSG00000116350	SRSF4	1	P	p35.3	29474255	29508499	-1	Y	Y								Y	Y			2.71909	0	1.78734e-11	0	2.71909	0	1.78734e-11	0	0	0	0.681886	0
15773	b	ENSDARG00000090077	srsf4	19	17154639	17164226	-1	ENSG00000116350	SRSF4	1	P	p35.3	29474255	29508499	-1	Y	Y								Y	Y			0.997664	0	1.78734e-11	0	0.997664	0	1.78734e-11	0	0	0	0.681886	0
13156	s	ENSDARG00000032326	mecr	16	5639814	5652399	1	ENSG00000116353	MECR	1	P	p35.3	29519385	29557454	-1										Y	Y			8.88739e-12	0	1.78734e-11	0	8.88739e-12	0	1.78734e-11	0	0	0	0.681886	0
16302	b	ENSDARG00000033587		20	2026453	2040972	1	ENSG00000116353	MECR	1	P	p35.3	29519385	29557454	-1	Y	Y								Y	Y		1	0.762973	0	1.78734e-11	0	0.498455	0	1.78734e-11	0	0	0	0.681886	0
13697	b	ENSDARG00000078090	PTPRU_DANRE	16	37622914	37750473	-1	ENSG00000060656	PTPRU	1	P	p35.3	29563028	29653325	1										Y	Y			8.88739e-12	0	1.78734e-11	0	8.88739e-12	0	1.78734e-11	0	0	0	0.681886	0
13698	b	ENSDARG00000059949	D3HU68_DANRE	16	37780706	37948692	1	ENSG00000060656	PTPRU	1	P	p35.3	29563028	29653325	1										Y	Y			8.88739e-12	0	1.78734e-11	0	8.88739e-12	0	1.78734e-11	0	0	0	0.681886	0
15767	b	ENSDARG00000092638	si:dkey-153p21.2	19	15881653	16008681	1	ENSG00000060656	PTPRU	1	P	p35.3	29563028	29653325	1	Y	Y								Y	Y			0.927161	0	1.78734e-11	0	0.927161	0	1.78734e-11	0	0	0	0.681886	0
16169	s	ENSDARG00000030215	matn1	19	45245320	45268900	-1	ENSG00000162510	MATN1	1	P	p35.2	31184124	31196434	-1	Y	Y								Y	Y			2.28767	0	1.78734e-11	0	2.28767	0	1.78734e-11	0	0	0	0.681886	0
16157	s	ENSDARG00000088962	SDC3	19	44700468	44782072	1	ENSG00000162512	SDC3	1	P	p35.2	31342313	31381608	-1	Y	Y								Y	Y			2.28767	0	1.78734e-11	0	2.28767	0	1.78734e-11	0	0	0	0.681886	0
16156	s	ENSDARG00000023145	si:ch211-285e16.1	19	44640552	44693855	1	ENSG00000134644	PUM1	1	P	p35.2	31404353	31538838	-1	Y	Y								Y	Y			2.28767	0	1.78734e-11	0	2.28767	0	1.78734e-11	0	0	0	0.681886	0
16155	s	ENSDARG00000006859	zgc:65908	19	44620667	44634278	1	ENSG00000084628	NKAIN1	1	P	p35.2	31652592	31712401	-1	Y	Y								Y	Y			2.28767	0	1.78734e-11	0	2.28767	0	1.78734e-11	0	0	0	0.681886	0
16154	s	ENSDARG00000023160	snrnp40	19	44607303	44619290	1	ENSG00000060688	SNRNP40	1	P	p35.2	31732417	31769629	-1	Y	Y								Y	Y			2.28767	0	1.78734e-11	0	2.28767	0	1.78734e-11	0	0	0	0.681886	0
16153	s	ENSDARG00000018936	zcchc17	19	44599863	44607251	-1	ENSG00000121766	ZCCHC17	1	P	p35.2	31769842	31837783	1	Y	Y								Y	Y			2.28767	0	1.78734e-11	0	2.28767	0	1.78734e-11	0	0	0	0.681886	0
16152	s	ENSDARG00000023290	fabp3	19	44558175	44596201	1	ENSG00000121769	FABP3	1	P	p35.2	31838472	31849697	-1	Y	Y								Y	Y			2.28767	0	1.78734e-11	0	2.28767	0	1.78734e-11	0	0	0	0.681886	0
15759	s	ENSDARG00000056532	serinc2	19	14840397	14852752	-1	ENSG00000168528	SERINC2	1	P	p35.2	31882412	31907525	1	Y	Y								Y	Y			0.927161	0	1.78734e-11	0	0.927161	0	1.78734e-11	0	0	0	0.681886	0
16129	b	ENSDARG00000061231	si:dkey-158b13.1	19	43304948	43365531	1	ENSG00000142910	TINAGL1	1	P	p35.2	32042086	32053287	1	Y	Y								Y	Y			2.52266	0	1.78734e-11	0	2.52266	0	1.78734e-11	0	0	0	0.681886	0
16081	s	ENSDARG00000023989	zgc:100787	19	38669388	38683108	1	ENSG00000162517	PEF1	1	P	p35.2	32095463	32110497	-1	Y	Y								Y	Y			1.86352	0	1.78734e-11	0	1.86352	0	1.78734e-11	0	0	0	0.681886	0
16091	s	ENSDARG00000009194	si:dkey-27a13.3	19	40022486	40173904	-1	ENSG00000084636	COL16A1	1	P	p35.2	32117848	32169920	-1	Y	Y								Y	Y			1.86352	0	1.78734e-11	0	1.86352	0	1.78734e-11	0	0	0	0.681886	0
16092	s	ENSDARG00000025667	si:ch211-149a22.1	19	40315448	40421547	-1	ENSG00000121753	BAI2	1	P	p35.2	32192718	32230494	-1	Y	Y								Y	Y			1.86352	0	1.78734e-11	0	1.86352	0	1.78734e-11	0	0	0	0.681886	0
16093	s	ENSDARG00000088161	BAI2(1of3)	19	40494453	40675829	-1	ENSG00000121753	BAI2	1	P	p35.2	32192718	32230494	-1	Y	Y								Y	Y			1.86352	0	1.78734e-11	0	1.86352	0	1.78734e-11	0	0	0	0.681886	0
14182	b	ENSDARG00000087443	zgc:91861	17	14535982	14546314	-1	ENSG00000184007	PTP4A2	1	P	p35.1	32372022	32410457	-1				Y	Y					Y	Y			8.88739e-12	0	4.04802	0	8.88739e-12	0	4.04802	0	0	0	0.681886	0
16075	s	ENSDARG00000035676	zgc:101724	19	37007182	37041096	-1	ENSG00000184007	PTP4A2	1	P	p35.1	32372022	32410457	-1	Y	Y								Y	Y			1.86352	0	1.78734e-11	0	1.86352	0	1.78734e-11	0	0	0	0.681886	0
11479	b	ENSDARG00000052856	khdrbs1a	13	45629554	45641972	-1	ENSG00000121774	KHDRBS1	1	P	p35.1	32479430	32526451	1	Y	Y								Y	Y			2.72282	0	1.78734e-11	0	2.72282	0	1.78734e-11	0	0	0	0.655308	0
15976	s	ENSDARG00000070475	khdrbs1b	19	31594074	31604457	-1	ENSG00000121774	KHDRBS1	1	P	p35.1	32479430	32526451	1	Y	Y								Y	Y			2.52181	0	1.78734e-11	0	2.52181	0	1.78734e-11	0	0	0	0.655308	0
11315	s	ENSDARG00000018956	tmem39b	13	33492259	33504912	1	ENSG00000121775	TMEM39B	1	P	p35.1	32537632	32568467	1	Y	Y								Y	Y			2.01502	0	1.78734e-11	0	2.01502	0	1.78734e-11	0	0	0	0.680191	0
15975	s	ENSDARG00000044980	LOC100149852	19	31107695	31132941	-1	ENSG00000025800	KPNA6	1	P	p35.1	32573639	32642169	1	Y	Y								Y	Y			2.52181	0	1.78734e-11	0	2.52181	0	1.78734e-11	0	0	0	0.680191	0
15973	s	ENSDARG00000077037	txlna	19	31081859	31098788	-1	ENSG00000084652	TXLNA	1	P	p35.1	32645287	32663886	1	Y	Y								Y	Y			2.52181	0	1.78734e-11	0	2.52181	0	1.78734e-11	0	0	0	0.680191	0
11316	s	ENSDARG00000011222	ccdc28b	13	33505697	33517256	1	ENSG00000160050	CCDC28B	1	P	p35.1	32665987	32670988	1	Y	Y								Y	Y			2.01502	0	1.78734e-11	0	2.01502	0	1.78734e-11	0	0	0	0.680191	0
11318	s	ENSDARG00000053744	dcdc2b	13	33527789	33538360	1	ENSG00000222046	DCDC2B	1	P	p35.1	32674695	32681797	1	Y	Y								Y	Y			2.01502	0	1.78734e-11	0	2.01502	0	1.78734e-11	0	0	0	0.680191	0
11319	s	ENSDARG00000078333	si:dkey-71p21.12	13	33538275	33541000	-1	ENSG00000160055	C1orf91	1	P	p35.1	32680073	32687960	-1	Y	Y								Y	Y			2.01502	0	1.78734e-11	0	2.01502	0	1.78734e-11	0	0	0	0.680191	0
15972	s	ENSDARG00000017445	eif3s2	19	31067898	31078274	-1	ENSG00000084623	EIF3I	1	P	p35.1	32687529	32697205	1	Y	Y								Y	Y			2.52181	0	1.78734e-11	0	2.52181	0	1.78734e-11	0	0	0	0.680191	0
14369	s	ENSDARG00000059282	lck	17	25134657	25224210	-1	ENSG00000182866	LCK	1	P	p35.1	32716840	32751766	1				Y	Y					Y	Y			8.88739e-12	0	3.87803	0	8.88739e-12	0	3.87803	0	0	0	0.680191	0
14371	s	ENSDARG00000076399		17	25191115	25202947	1	ENSG00000182866	LCK	1	P	p35.1	32716840	32751766	1				Y	Y					Y	Y			8.88739e-12	0	3.87803	0	8.88739e-12	0	3.87803	0	0	0	0.680191	0
15971	s	ENSDARG00000015427	hdac1	19	31054097	31064045	1	ENSG00000116478	HDAC1	1	P	p35.1	32757687	32799236	1	Y	Y								Y	Y			2.52181	0	1.78734e-11	0	2.52181	0	1.78734e-11	0	0	0	0.680191	0
11492	s	ENSDARG00000039034	marcksl1	13	46745086	46748279	1	ENSG00000175130	MARCKSL1	1	P	p35.1	32799433	32801980	-1	Y	Y								Y	Y			2.53929	0	1.78734e-11	0	2.53929	0	1.78734e-11	0	0	0	0.680191	0
15969	s	ENSDARG00000035715	zgc:85717	19	31043504	31046207	1	ENSG00000175130	MARCKSL1	1	P	p35.1	32799433	32801980	-1	Y	Y								Y	Y			2.52181	0	1.78734e-11	0	2.52181	0	1.78734e-11	0	0	0	0.680191	0
11491	s	ENSDARG00000052623	bsdc1	13	46547570	46567520	1	ENSG00000160058	BSDC1	1	P	p35.1	32830704	32860332	-1	Y	Y								Y	Y			2.53929	0	1.78734e-11	0	2.53929	0	1.78734e-11	0	0	0	0.680191	0
14360	s	ENSDARG00000059226	zgc:136874	17	24697528	24707160	-1	ENSG00000215897	ZBTB8B	1	P	p35.1	32930658	33002129	1				Y	Y					Y	Y			8.88739e-12	0	4.03658	0	8.88739e-12	0	4.03658	0	0	0	0.680191	0
16025	s	ENSDARG00000035889	zgc:110075	19	33881211	33894020	-1	ENSG00000215897	ZBTB8B	1	P	p35.1	32930658	33002129	1	Y	Y								Y	Y			2.52181	0	1.78734e-11	0	2.52181	0	1.78734e-11	0	0	0	0.680191	0
11477	b	ENSDARG00000016368	zbtb8os	13	45476684	45508547	1	ENSG00000176261	ZBTB8OS	1	P	p35.1	33065854	33116533	-1	Y	Y								Y	Y			2.72282	0	1.78734e-11	0	2.72282	0	1.78734e-11	0	0	0	0.680191	0
9474	b	ENSDARG00000015208	rbb4l	11	12802549	12826559	1	ENSG00000162521	RBBP4	1	P	p35.1	33116743	33146258	1	Y	Y								Y	Y			4.81725	0	1.78734e-11	0	4.81725	0	1.78734e-11	0	0	0	0.680191	0
15992	s	ENSDARG00000029058	rbb4	19	32243949	32252815	-1	ENSG00000162521	RBBP4	1	P	p35.1	33116743	33146258	1	Y	Y								Y	Y			2.52181	0	1.78734e-11	0	2.52181	0	1.78734e-11	0	0	0	0.680191	0
15991	s	ENSDARG00000035944	si:dkeyp-25a3.7	19	32236213	32243176	1	ENSG00000162520	SYNC	1	P	p35.1	33145507	33169197	-1	Y	Y								Y	Y			2.52181	0	1.78734e-11	0	2.52181	0	1.78734e-11	0	0	0	0.680191	0
11365	b	ENSDARG00000060340	si:dkey-157l19.2	13	36391869	36436181	-1	ENSG00000162522	KIAA1522	1	P	p35.1	33207486	33240571	1	Y	Y								Y	Y			2.71909	0	1.78734e-11	0	2.71909	0	1.78734e-11	0	0	0	0.680191	0
15990	s	ENSDARG00000061804	si:ch211-194e15.5	19	32141804	32208780	-1	ENSG00000162522	KIAA1522	1	P	p35.1	33207486	33240571	1	Y	Y								Y	Y			2.52181	0	1.78734e-11	0	2.52181	0	1.78734e-11	0	0	0	0.680191	0
15989	s	ENSDARG00000035913	yars	19	32130104	32140671	1	ENSG00000134684	YARS	1	P	p35.1	33240840	33283754	-1	Y	Y								Y	Y			2.52181	0	1.78734e-11	0	2.52181	0	1.78734e-11	0	0	0	0.680191	0
11489	s	ENSDARG00000069739	si:ch211-62a1.2	13	46353548	46378068	-1	ENSG00000160097	FNDC5	1	P	p35.1	33327869	33338083	-1	Y	Y								Y	Y			2.53929	0	1.78734e-11	0	2.53929	0	1.78734e-11	0	0	0	0.680191	0
15952	s	ENSDARG00000035895	si:dkey-264p5.1	19	29866241	29919864	-1	ENSG00000160097	FNDC5	1	P	p35.1	33327869	33338083	-1	Y	Y								Y	Y			2.96624	0	1.78734e-11	0	2.96624	0	1.78734e-11	0	0	0	0.680191	0
14368	s	ENSDARG00000059247	zgc:63942	17	25122669	25132192	1	ENSG00000121900	TMEM54	1	P	p35.1	33360195	33367039	-1				Y	Y					Y	Y			8.88739e-12	0	3.87803	0	8.88739e-12	0	3.87803	0	0	0	0.680191	0
16030	s	ENSDARG00000035875	tmem54	19	33979091	33994721	1	ENSG00000121900	TMEM54	1	P	p35.1	33360195	33367039	-1	Y	Y								Y	Y			2.52181	0	1.78734e-11	0	2.52181	0	1.78734e-11	0	0	0	0.680191	0
16072	s	ENSDARG00000060926	si:rp71-45k5.9	19	36922018	36949179	-1	ENSG00000116514	RNF19B	1	P	p35.1	33402046	33430286	-1	Y	Y								Y	Y			1.86352	0	1.78734e-11	0	1.86352	0	1.78734e-11	0	0	0	0.680191	0
16511	b	ENSDARG00000020284	si:ch211-278j3.3	20	19445598	19494495	-1	ENSG00000116514	RNF19B	1	P	p35.1	33402046	33430286	-1	Y	Y								Y	Y			3.73714	0.393689	1.78734e-11	0	3.73714	0.393689	1.78734e-11	0	0	0	0.680191	0
16073	s	ENSDARG00000005926	ak2	19	36967043	36977274	-1	ENSG00000004455	AK2	1	P	p35.1	33473585	33502593	-1	Y	Y								Y	Y			1.86352	0	1.78734e-11	0	1.86352	0	1.78734e-11	0	0	0	0.680191	0
9862	s	ENSDARG00000095536	TRIM62(1of2)	11	41704100	41720936	-1	ENSG00000116525	TRIM62	1	P	p35.1	33611003	33647671	-1	Y	Y								Y	Y			4.93601	0	1.78734e-11	0	4.93601	0	1.78734e-11	0	0	0	0.680191	0
9863	s	ENSDARG00000060901	zgc:158653	11	41807998	41895049	-1	ENSG00000116525	TRIM62	1	P	p35.1	33611003	33647671	-1	Y	Y								Y	Y			4.93601	0	1.78734e-11	0	4.93601	0	1.78734e-11	0	0	0	0.680191	0
9861	s	ENSDARG00000060900	zgc:153976	11	41651336	41680659	-1	ENSG00000160094	ZNF362	1	P	p35.1	33722146	33766320	1	Y	Y								Y	Y			4.93601	0	1.78734e-11	0	4.93601	0	1.78734e-11	0	0	0	0.680191	0
18880	b	ENSDARG00000062231	zgc:162623	23	21026932	21052777	-1	ENSG00000160094	ZNF362	1	P	p35.1	33722146	33766320	1	Y	Y								Y	Y			2.7314	0	1.78734e-11	0	2.7314	0	1.78734e-11	0	0	0	0.680191	0
5520	b	ENSDARG00000013224	zgc:56685	6	48095543	48139859	1	ENSG00000134686	PHC2	1	P	p35.1	33789224	33896653	-1										Y	Y			8.88739e-12	0	0.435005	0	8.88739e-12	0	0.435005	0	0	0	0.680191	0
18910	b	ENSDARG00000056695	phc2	23	22357626	22407597	-1	ENSG00000134686	PHC2	1	P	p35.1	33789224	33896653	-1	Y	Y								Y	Y			3.09525	0	1.78734e-11	0	3.09525	0	1.78734e-11	0	0	0	0.680191	0
16079	s	ENSDARG00000001559	si:ch211-46o5.1	19	37668521	38222830	-1	ENSG00000121904	CSMD2	1	P	p34.3	33979609	34631443	-1	Y	Y								Y	Y			1.86352	0	1.78734e-11	0	1.86352	0	1.78734e-11	0	0	0	0.680191	0
16082	s	ENSDARG00000070358	zgc:103571	19	38684597	38688349	1	ENSG00000163866	C1orf212	1	P	p34.3	35178338	35325417	-1	Y	Y								Y	Y			1.86352	0	1.78734e-11	0	1.86352	0	1.78734e-11	0	0	0	0.680191	0
14183	b	ENSDARG00000003925	cx28.6	17	14553004	14553838	1	ENSG00000189433	GJB4	1	P	p34.3	35225342	35229325	1				Y	Y					Y	Y			8.88739e-12	0	4.04802	0	8.88739e-12	0	4.04802	0	0	0	0.680191	0
14357	s	ENSDARG00000075854	cx34.4	17	24671558	24672593	1	ENSG00000189433	GJB4	1	P	p34.3	35225342	35229325	1				Y	Y					Y	Y			8.88739e-12	0	4.03658	0	8.88739e-12	0	4.03658	0	0	0	0.680191	0
16080	s	ENSDARG00000070362	cx30.9	19	38667444	38668787	1	ENSG00000189433	GJB4	1	P	p34.3	35225342	35229325	1	Y	Y								Y	Y			1.86352	0	1.78734e-11	0	1.86352	0	1.78734e-11	0	0	0	0.680191	0
14358	s	ENSDARG00000042866	cx35.4	17	24677133	24682075	1	ENSG00000188910	GJB3	1	P	p34.3	35246790	35251970	1				Y	Y					Y	Y			8.88739e-12	0	4.03658	0	8.88739e-12	0	4.03658	0	0	0	0.680191	0
16083	s	ENSDARG00000055459	si:ch211-250g4.1	19	39007507	39041414	1	ENSG00000116544	DLGAP3	1	P	p34.3	35331037	35395186	-1	Y	Y								Y	Y			1.86352	0	1.78734e-11	0	1.86352	0	1.78734e-11	0	0	0	0.680191	0
3524	b	ENSDARG00000079514		4	44246203	44248437	-1	ENSG00000197056	ZMYM1	1	P	p34.3	35525387	35581460	1										Y	Y		2	0	0	0	0	8.88739e-12	0	12.2641	0	0	0	0.680191	0
3874	b	ENSDARG00000068279	si:ch211-240b21.2	5	22475801	22479231	1	ENSG00000197056	ZMYM1	1	P	p34.3	35525387	35581460	1				Y	Y					Y	Y			8.88739e-12	0	3.97694	0	8.88739e-12	0	3.97694	0	0	0	0.680191	0
7532	b	ENSDARG00000076287		8	47280813	47283567	-1	ENSG00000197056	ZMYM1	1	P	p34.3	35525387	35581460	1				Y	Y					Y	Y			8.88739e-12	0	12.6694	0	8.88739e-12	0	12.6694	0	0	0	0.680191	0
16431	b	ENSDARG00000057305		20	12912094	12914043	1	ENSG00000197056	ZMYM1	1	P	p34.3	35525387	35581460	1	Y	Y								Y	Y		3	1.81749	0	1.78734e-11	0	1.70908	0	1.78734e-11	0.569288	0	0	0.680191	0
18276	b	ENSDARG00000078007		22	19786520	19788787	-1	ENSG00000197056	ZMYM1	1	P	p34.3	35525387	35581460	1	Y	Y								Y	Y			4.09181	0	1.78734e-11	0	4.09181	0	1.78734e-11	0	0	0	0.680191	0
16094	s	ENSDARG00000011564	sfpq	19	40986383	41015733	1	ENSG00000116560	SFPQ	1	P	p34.3	35641979	35658749	-1	Y	Y								Y	Y			2.11374	0	1.78734e-11	0	2.11374	0	1.78734e-11	0	0	0	0.680191	0
14184	b	ENSDARG00000057681		17	14572557	14615356	-1	ENSG00000146463	ZMYM4	1	P	p34.3	35734568	35887659	1				Y	Y					Y	Y			8.88739e-12	0	4.04802	0	8.88739e-12	0	4.04802	0	0	0	0.680191	0
16095	s	ENSDARG00000035823	si:ch211-173p18.1	19	41029879	41074277	1	ENSG00000146463	ZMYM4	1	P	p34.3	35734568	35887659	1	Y	Y								Y	Y			2.11374	0	1.78734e-11	0	2.11374	0	1.78734e-11	0	0	0	0.680191	0
16096	s	ENSDARG00000035821	si:ch211-173p18.3	19	41088703	41126889	1	ENSG00000146463	ZMYM4	1	P	p34.3	35734568	35887659	1	Y	Y								Y	Y			2.11374	0	1.78734e-11	0	2.11374	0	1.78734e-11	0	0	0	0.680191	0
16162	s	ENSDARG00000035660	si:ch211-193k19.1	19	44872518	44907540	-1	ENSG00000142687	KIAA0319L	1	P	p34.3	35899091	36023551	-1	Y	Y								Y	Y			2.28767	0	1.78734e-11	0	2.28767	0	1.78734e-11	0	0	0	0.680191	0
16245	s	ENSDARG00000079870	ncdn	19	50201989	50216041	1	ENSG00000020129	NCDN	1	P	p34.3	36023074	36032875	1	Y	Y								Y	Y			0.688949	0	1.78734e-11	0	0.688949	0	1.78734e-11	0	0	0	0.680191	0
16219	b	ENSDARG00000031511	psmb2	19	49312244	49329959	1	ENSG00000126067	PSMB2	1	P	p34.3	36042938	36107445	-1	Y	Y								Y	Y			1.04055	0	1.78734e-11	0	1.04055	0	1.78734e-11	0	0	0	0.680191	0
16241	s	ENSDARG00000090951	C1orf216	19	50154400	50155329	-1	ENSG00000142686	C1orf216	1	P	p34.3	36179476	36185073	-1	Y	Y								Y	Y			0.688949	0	1.78734e-11	0	0.688949	0	1.78734e-11	0	0	0	0.680191	0
16229	s	ENSDARG00000087655	CLSPN	19	49560266	49563702	1	ENSG00000092853	CLSPN	1	P	p34.3	36185819	36235568	-1	Y	Y								Y	Y			1.04055	0	1.78734e-11	0	1.04055	0	1.78734e-11	0	0	0	0.680191	0
16242	s	ENSDARG00000089321	LOC564151	19	50178202	50185676	-1	ENSG00000092853	CLSPN	1	P	p34.3	36185819	36235568	-1	Y	Y								Y	Y			0.688949	0	1.78734e-11	0	0.688949	0	1.78734e-11	0	0	0	0.680191	0
13904	b	ENSDARG00000059888	eif2c1	16	54559833	54596672	-1	ENSG00000092847	EIF2C1	1	P	p34.3	36335409	36389900	1										Y	Y			8.88739e-12	0	1.78734e-11	0	8.88739e-12	0	1.78734e-11	0	0	0	0.680191	0
13905	b	ENSDARG00000092644	LOC570775	16	54642350	54689222	-1	ENSG00000092847	EIF2C1	1	P	p34.3	36335409	36389900	1										Y	Y			8.88739e-12	0	1.78734e-11	0	8.88739e-12	0	1.78734e-11	0	0	0	0.680191	0
15704	b	ENSDARG00000063079	eif2c3	19	11283438	11307325	1	ENSG00000092847	EIF2C1	1	P	p34.3	36335409	36389900	1	Y	Y								Y	Y			0.87742	0	1.78734e-11	0	0.87742	0	1.78734e-11	0	0	0	0.680191	0
16228	s	ENSDARG00000086514	EIF2C4	19	49521881	49553686	-1	ENSG00000092847	EIF2C1	1	P	p34.3	36335409	36389900	1	Y	Y								Y	Y			1.04055	0	1.78734e-11	0	1.04055	0	1.78734e-11	0	0	0	0.680191	0
15702	b	ENSDARG00000028973	tekt2	19	11258215	11270411	-1	ENSG00000092850	TEKT2	1	P	p34.3	36549676	36553876	1	Y	Y								Y	Y			0.87742	0	1.78734e-11	0	0.87742	0	1.78734e-11	0	0	0	0.680191	0
14470	b	ENSDARG00000019338	zgc:92867	17	31670964	31678376	1	ENSG00000116863	ADPRHL2	1	P	p34.3	36554476	36559533	1	Y		Y	Y	Y					Y	Y			0.343518	3.35657	2.51335	0	0.343518	3.35657	2.51335	0	0	0	0.680191	0
16076	s	ENSDARG00000060893	si:ch211-197n10.4	19	37042052	37144567	-1	ENSG00000171812	COL8A2	1	P	p34.3	36560837	36590821	-1	Y	Y								Y	Y			1.86352	0	1.78734e-11	0	1.86352	0	1.78734e-11	0	0	0	0.680191	0
16077	s	ENSDARG00000045364	trappc3	19	37271262	37281761	-1	ENSG00000054116	TRAPPC3	1	P	p34.3	36602173	36615098	-1	Y	Y								Y	Y			1.86352	0	1.78734e-11	0	1.86352	0	1.78734e-11	0	0	0	0.680191	0
13717	s	ENSDARG00000060341	si:ch211-207m11.1	16	39665481	39727125	1	ENSG00000116871	MAP7D1	1	P	p34.3	36621180	36646450	1										Y	Y			8.88739e-12	0	1.78734e-11	0	8.88739e-12	0	1.78734e-11	0	0	0	0.680191	0
13722	s	ENSDARG00000060304	si:ch211-207m11.1	16	39984864	40095968	1	ENSG00000116871	MAP7D1	1	P	p34.3	36621180	36646450	1										Y	Y			8.88739e-12	0	1.78734e-11	0	8.88739e-12	0	1.78734e-11	0	0	0	0.680191	0
15541	s	ENSDARG00000062543	zgc:172238	19	4685728	4805608	-1	ENSG00000116871	MAP7D1	1	P	p34.3	36621180	36646450	1	Y	Y								Y	Y			0.815198	0	1.78734e-11	0	0.815198	0	1.78734e-11	0	0	0	0.680191	0
13718	s	ENSDARG00000044459	A7MBV4_DANRE	16	39808383	39824074	1	ENSG00000054118	THRAP3	1	P	p34.3	36690017	36770958	1										Y	Y			8.88739e-12	0	1.78734e-11	0	8.88739e-12	0	1.78734e-11	0	0	0	0.680191	0
13721	s	ENSDARG00000040095	LOC570454	16	39915905	39935631	-1	ENSG00000054118	THRAP3	1	P	p34.3	36690017	36770958	1										Y	Y			8.88739e-12	0	1.78734e-11	0	8.88739e-12	0	1.78734e-11	0	0	0	0.680191	0
15540	s	ENSDARG00000003513	zgc:85716	19	4660783	4674161	-1	ENSG00000054118	THRAP3	1	P	p34.3	36690017	36770958	1	Y	Y								Y	Y			0.815198	0	1.78734e-11	0	0.815198	0	1.78734e-11	0	0	0	0.680191	0
13720	s	ENSDARG00000041190	zgc:123285	16	39881005	39914131	-1	ENSG00000214193	C1orf113	1	P	p34.3	36771988	36790487	1										Y	Y			8.88739e-12	0	1.78734e-11	0	8.88739e-12	0	1.78734e-11	0	0	0	0.680191	0
13719	s	ENSDARG00000077555	zgc:162212	16	39843908	39876940	1	ENSG00000142694	FAM176B	1	P	p34.3	36787632	36789755	-1										Y	Y			8.88739e-12	0	1.78734e-11	0	8.88739e-12	0	1.78734e-11	0	0	0	0.680191	0
15539	s	ENSDARG00000067742	zgc:172191	19	4655561	4657754	1	ENSG00000142694	FAM176B	1	P	p34.3	36787632	36789755	-1	Y	Y								Y	Y			0.815198	0	1.78734e-11	0	0.815198	0	1.78734e-11	0	0	0	0.680191	0
13723	s	ENSDARG00000060318	stk40	16	40213166	40235718	-1	ENSG00000196182	STK40	1	P	p34.3	36805225	36851497	-1										Y	Y			8.88739e-12	0	1.78734e-11	0	8.88739e-12	0	1.78734e-11	0	0	0	0.680191	0
15506	s	ENSDARG00000094513	lsm10	19	2922583	2925282	1	ENSG00000181817	LSM10	1	P	p34.3	36856839	36863493	-1	Y	Y								Y	Y			0.815198	0	1.78734e-11	0	0.815198	0	1.78734e-11	0	0	0	0.680191	0
15505	s	ENSDARG00000074655	oscp1	19	2908407	2942695	1	ENSG00000116885	OSCP1	1	P	p34.3	36881428	36916052	-1	Y	Y								Y	Y			0.815198	0	1.78734e-11	0	0.815198	0	1.78734e-11	0	0	0	0.680191	0
13140	s	ENSDARG00000045959	csf3r	16	4049463	4072378	-1	ENSG00000119535	CSF3R	1	P	p34.3	36931644	36948879	-1										Y	Y			8.88739e-12	0	1.78734e-11	0	8.88739e-12	0	1.78734e-11	0	0	0	0.680191	0
13142	s	ENSDARG00000077715	GRIK3	16	4406180	4623336	-1	ENSG00000163873	GRIK3	1	P	p34.3	37261128	37499730	-1										Y	Y			8.88739e-12	0	1.78734e-11	0	8.88739e-12	0	1.78734e-11	0	0	0	0.680191	0
13144	s	ENSDARG00000005271	LOC798235	16	4968286	4985682	1	ENSG00000163874	ZC3H12A	1	P	p34.3	37940153	37949978	1										Y	Y			8.88739e-12	0	1.78734e-11	0	8.88739e-12	0	1.78734e-11	0	0	0	0.691498	0
15504	s	ENSDARG00000016062	si:dkey-206d17.12	19	2881892	2903306	-1	ENSG00000163874	ZC3H12A	1	P	p34.3	37940153	37949978	1	Y	Y								Y	Y			0.815198	0	1.78734e-11	0	0.815198	0	1.78734e-11	0	0	0	0.691498	0
15543	s	ENSDARG00000078418	zgc:100869	19	4820056	4828644	1	ENSG00000163875	MEAF6	1	P	p34.3	37958176	37980375	-1	Y	Y								Y	Y			0.815198	0	1.78734e-11	0	0.815198	0	1.78734e-11	0	0	0	0.691498	0
13678	s	ENSDARG00000086593	SNIP1(2of2)	16	36238292	36245045	1	ENSG00000163877	SNIP1	1	P	p34.3	38002142	38019903	-1										Y	Y			8.88739e-12	0	1.78734e-11	0	8.88739e-12	0	1.78734e-11	0	0	0	0.691498	0
13682	s	ENSDARG00000087528	snip1	16	36346976	36354111	1	ENSG00000163877	SNIP1	1	P	p34.3	38002142	38019903	-1										Y	Y			8.88739e-12	0	1.78734e-11	0	8.88739e-12	0	1.78734e-11	0	0	0	0.691498	0
13677	s	ENSDARG00000090484	NP_001103584.1	16	36233172	36237322	-1	ENSG00000163879	DNALI1	1	P	p34.3	38022520	38032458	1										Y	Y			8.88739e-12	0	1.78734e-11	0	8.88739e-12	0	1.78734e-11	0	0	0	0.691498	0
13681	s	ENSDARG00000069815	dnali1	16	36341930	36346263	-1	ENSG00000163879	DNALI1	1	P	p34.3	38022520	38032458	1										Y	Y			8.88739e-12	0	1.78734e-11	0	8.88739e-12	0	1.78734e-11	0	0	0	0.691498	0
13676	s	ENSDARG00000053225	gnl2	16	36207399	36342080	1	ENSG00000134697	GNL2	1	P	p34.3	38032417	38061536	-1										Y	Y			8.88739e-12	0	1.78734e-11	0	8.88739e-12	0	1.78734e-11	0	0	0	0.691498	0
13675	s	ENSDARG00000039957	rspo1	16	36087312	36131543	-1	ENSG00000169218	RSPO1	1	P	p34.3	38076951	38100595	-1										Y	Y			8.88739e-12	0	1.78734e-11	0	8.88739e-12	0	1.78734e-11	0	0	0	0.691498	0
16226	s	ENSDARG00000012113	c1orf109	19	49503983	49508194	1	ENSG00000116922	C1orf109	1	P	p34.3	38147242	38157914	-1	Y	Y								Y	Y			1.04055	0	1.78734e-11	0	1.04055	0	1.78734e-11	0	0	0	0.691498	0
16225	s	ENSDARG00000043137	cdca8	19	49493933	49503794	-1	ENSG00000134690	CDCA8	1	P	p34.3	38158090	38175391	1	Y	Y								Y	Y			1.04055	0	1.78734e-11	0	1.04055	0	1.78734e-11	0	0	0	0.691498	0
15769	b	ENSDARG00000056450	si:ch211-30b16.2	19	16692569	16707235	1	ENSG00000185090	MANEAL	1	P	p34.3	38259474	38266809	1	Y	Y								Y	Y			0.997664	0	1.78734e-11	0	0.997664	0	1.78734e-11	0	0	0	0.691498	0
13147	s	ENSDARG00000041428	zgc:162301	16	5171229	5179096	1	ENSG00000196449	YRDC	1	P	p34.3	38268616	38273857	-1										Y	Y			8.88739e-12	0	1.78734e-11	0	8.88739e-12	0	1.78734e-11	0	0	0	0.691498	0
13146	s	ENSDARG00000090180	mtf1	16	5124785	5155530	1	ENSG00000188786	MTF1	1	P	p34.3	38279851	38325292	-1										Y	Y			8.88739e-12	0	1.78734e-11	0	8.88739e-12	0	1.78734e-11	0	0	0	0.691498	0
13145	s	ENSDARG00000042111	LOC563543	16	5061753	5116640	1	ENSG00000204084	INPP5B	1	P	p34.3	38326369	38412729	-1										Y	Y			8.88739e-12	0	1.78734e-11	0	8.88739e-12	0	1.78734e-11	0	0	0	0.691498	0
15770	b	ENSDARG00000056447	sf3a3	19	16724548	16737186	-1	ENSG00000183431	SF3A3	1	P	p34.3	38422647	38456593	-1	Y	Y								Y	Y			0.997664	0	1.78734e-11	0	0.997664	0	1.78734e-11	0	0	0	0.680191	0
13674	s	ENSDARG00000034643	fhl3	16	35969551	36050492	1	ENSG00000183386	FHL3	1	P	p34.3	38462442	38471278	-1										Y	Y			8.88739e-12	0	1.78734e-11	0	8.88739e-12	0	1.78734e-11	0	0	0	0.680191	0
15547	s	ENSDARG00000059158	zgc:63514	19	4885107	4913988	-1	ENSG00000183386	FHL3	1	P	p34.3	38462442	38471278	-1	Y	Y								Y	Y			0.815198	0	1.78734e-11	0	0.815198	0	1.78734e-11	0	0	0	0.680191	0
13673	s	ENSDARG00000039958	utp11l	16	35959382	35964239	-1	ENSG00000183520	UTP11L	1	P	p34.3	38474930	38490496	1										Y	Y			8.88739e-12	0	1.78734e-11	0	8.88739e-12	0	1.78734e-11	0	0	0	0.691498	0
13672	s	ENSDARG00000009823	pou3f1	16	35906883	35909639	1	ENSG00000185668	POU3F1	1	P	p34.3	38509523	38512450	-1										Y	Y			8.88739e-12	0	1.78734e-11	0	8.88739e-12	0	1.78734e-11	0	0	0	0.691498	0
13670	s	ENSDARG00000069829	rragc	16	35477519	35492780	1	ENSG00000116954	RRAGC	1	P	p34.3	39303870	39325495	-1										Y	Y			8.88739e-12	0	1.78734e-11	0	8.88739e-12	0	1.78734e-11	0	0	0	0.691498	0
15548	s	ENSDARG00000059154	si:dkey-218f9.9	19	4922518	4932700	-1	ENSG00000116954	RRAGC	1	P	p34.3	39303870	39325495	-1	Y	Y								Y	Y			0.815198	0	1.78734e-11	0	0.815198	0	1.78734e-11	0	0	0	0.691498	0
14748	b	ENSDARG00000091001	zgc:136962	17	53950901	53952316	-1	ENSG00000214114	MYCBP	1	P	p34.3	39328636	39347289	-1				Y	Y					Y	Y		2	8.88739e-12	0	6.74369	0	8.88739e-12	0	18.8852	6.70429	0	0	0.691498	0
13669	s	ENSDARG00000069830	cx55.5	16	35471714	35473210	1	ENSG00000131233	GJA9	1	P	p34.3	39339358	39347289	-1										Y	Y			8.88739e-12	0	1.78734e-11	0	8.88739e-12	0	1.78734e-11	0	0	0	0.691498	0
14747	b	ENSDARG00000086453	cx52.9	17	53947383	53949561	1	ENSG00000131233	GJA9	1	P	p34.3	39339358	39347289	-1				Y	Y					Y	Y		2	8.88739e-12	0	6.74369	0	8.88739e-12	0	18.8852	6.70429	0	0	0.691498	0
13668	s	ENSDARG00000069833	rhbdl2	16	35456395	35466243	1	ENSG00000158315	RHBDL2	1	P	p34.3	39351479	39407456	-1										Y	Y			8.88739e-12	0	1.78734e-11	0	8.88739e-12	0	1.78734e-11	0	0	0	0.691498	0
13667	s	ENSDARG00000039969	akirin1	16	35434921	35454241	1	ENSG00000174574	AKIRIN1	1	P	p34.3	39456895	39484692	1										Y	Y			8.88739e-12	0	1.78734e-11	0	8.88739e-12	0	1.78734e-11	0	0	0	0.610466	0
16071	s	ENSDARG00000006290	ndufs5	19	36905556	36909916	-1	ENSG00000168653	NDUFS5	1	P	p34.3	39491990	39500308	1	Y	Y								Y	Y			1.86352	0	1.78734e-11	0	1.86352	0	1.78734e-11	0	0	0	0.610466	0
16070	s	ENSDARG00000028533	macf1	19	36588317	36888387	-1	ENSG00000127603	MACF1	1	P	p34.3	39546988	39952789	1	Y	Y								Y	Y			2.4409	0	1.78734e-11	0	2.4409	0	1.78734e-11	0	0	0	0.681886	0
14366	b	ENSDARG00000059259	pabpc4	17	25098072	25116214	-1	ENSG00000090621	PABPC4	1	P	p34.3	40026485	40042521	-1				Y	Y					Y	Y			8.88739e-12	0	3.87803	0	8.88739e-12	0	3.87803	0	0	0	0.691498	0
16027	s	ENSDARG00000055798	heyl	19	33929338	33936055	1	ENSG00000163909	HEYL	1	P	p34.2	40089825	40105617	-1	Y	Y								Y	Y			2.52181	0	1.78734e-11	0	2.52181	0	1.78734e-11	0	0	0	0.691498	0
11287	b	ENSDARG00000018153	nt5c1ba	13	32669771	32677534	1	ENSG00000116981	NT5C1A	1	P	p34.2	40124793	40137710	-1	Y	Y								Y	Y			2.01502	0	1.78734e-11	0	2.01502	0	1.78734e-11	0	0	0	0.691498	0
14599	b	ENSDARG00000070590	LOC799449	17	43582846	43603007	-1	ENSG00000116981	NT5C1A	1	P	p34.2	40124793	40137710	-1				Y	Y					Y	Y			8.88739e-12	0	6.31871	0	8.88739e-12	0	6.31871	0	0	0	0.691498	0
16033	b	ENSDARG00000035883	si:dkey-255n2.1	19	34146006	34180056	-1	ENSG00000116981	NT5C1A	1	P	p34.2	40124793	40137710	-1	Y	Y								Y	Y			2.52181	0	1.78734e-11	0	2.52181	0	1.78734e-11	0	0	0	0.691498	0
16408	b	ENSDARG00000033742	nt5c1bb	20	9455842	9478934	1	ENSG00000116981	NT5C1A	1	P	p34.2	40124793	40137710	-1	Y	Y								Y	Y			2.19552	0	1.78734e-11	0	2.19552	0	1.78734e-11	0	0	0	0.691498	0
14407	b	ENSDARG00000059270	ppie	17	27200200	27201236	-1	ENSG00000084072	PPIE	1	P	p34.2	40157854	40229586	1				Y	Y					Y	Y			8.88739e-12	0.238068	3.62757	0	8.88739e-12	0.238068	3.62757	0	0	0	0.691498	0
16069	s	ENSDARG00000035677	bmp8a	19	36567664	36584217	-1	ENSG00000116985	BMP8B	1	P	p34.2	40222854	40254533	-1	Y	Y								Y	Y			2.4409	0	1.78734e-11	0	2.4409	0	1.78734e-11	0	0	0	0.691498	0
15986	s	ENSDARG00000032876	si:ch211-194e15.1	19	31968165	32045480	-1	ENSG00000043514	TRIT1	1	P	p34.2	40306708	40349183	-1	Y	Y								Y	Y			2.52181	0	1.78734e-11	0	2.52181	0	1.78734e-11	0	0	0	0.691498	0
11361	b	ENSDARG00000006003	mycl1a	13	36305934	36309874	-1	ENSG00000116990	MYCL1	1	P	p34.2	40361098	40367928	-1	Y	Y								Y	Y			3.06041	0	1.78734e-11	0	3.06041	0	1.78734e-11	0	0	0	0.691498	0
15987	s	ENSDARG00000034956	mycl1b	19	32050911	32056559	-1	ENSG00000116990	MYCL1	1	P	p34.2	40361098	40367928	-1	Y	Y								Y	Y			2.52181	0	1.78734e-11	0	2.52181	0	1.78734e-11	0	0	0	0.691498	0
7589	b	ENSDARG00000075375	zgc:171501	8	51433975	51462102	-1	ENSG00000168389	MFSD2A	1	P	p34.2	40420802	40435638	1				Y	Y					Y	Y			8.88739e-12	0	13.1632	0	8.88739e-12	0	13.1632	0	0	0	0.691498	0
11362	b	ENSDARG00000030630	mfsd2aa	13	36327089	36355195	1	ENSG00000168389	MFSD2A	1	P	p34.2	40420802	40435638	1	Y	Y								Y	Y			3.06041	0	1.78734e-11	0	3.06041	0	1.78734e-11	0	0	0	0.691498	0
15988	s	ENSDARG00000035909	mfsd2ab	19	32113243	32129452	1	ENSG00000168389	MFSD2A	1	P	p34.2	40420802	40435638	1	Y	Y								Y	Y			2.52181	0	1.78734e-11	0	2.52181	0	1.78734e-11	0	0	0	0.691498	0
16951	b	ENSDARG00000030263	si:dkeyp-115a10.4	20	44715385	44761573	-1	ENSG00000168389	MFSD2A	1	P	p34.2	40420802	40435638	1	Y	Y								Y	Y			0.574909	0	1.78734e-11	0	0.574909	0	1.78734e-11	0	0	0	0.691498	0
18775	b	ENSDARG00000088762	si:ch211-224l10.4	23	16891553	16907879	-1	ENSG00000168389	MFSD2A	1	P	p34.2	40420802	40435638	1	Y	Y								Y	Y			3.40711	0	1.78734e-11	0	3.40711	0	1.78734e-11	0	0	0	0.691498	0
16161	s	ENSDARG00000016350	cap1	19	44846525	44867685	-1	ENSG00000131236	CAP1	1	P	p34.2	40505905	40538321	1	Y	Y								Y	Y			2.28767	0	1.78734e-11	0	2.28767	0	1.78734e-11	0	0	0	0.691498	0
16160	s	ENSDARG00000039980	ppt1	19	44826108	44842899	1	ENSG00000131238	PPT1	1	P	p34.2	40538379	40563375	-1	Y	Y								Y	Y			2.28767	0	1.78734e-11	0	2.28767	0	1.78734e-11	0	0	0	0.691498	0
14342	b	ENSDARG00000063553	rlf	17	24418334	24430474	1	ENSG00000117000	RLF	1	P	p34.2	40627045	40706593	1				Y	Y					Y	Y			8.88739e-12	0	4.03658	0	8.88739e-12	0	4.03658	0	0	0	0.691498	0
14344	b	ENSDARG00000044090	zmpste24	17	24432530	24441218	1	ENSG00000084073	ZMPSTE24	1	P	p34.2	40723779	40759856	1				Y	Y					Y	Y			8.88739e-12	0	4.03658	0	8.88739e-12	0	4.03658	0	0	0	0.691498	0
16090	s	ENSDARG00000024492	col9a2	19	39970956	40016451	1	ENSG00000049089	COL9A2	1	P	p34.2	40766159	40783488	-1	Y	Y								Y	Y			1.86352	0	1.78734e-11	0	1.86352	0	1.78734e-11	0	0	0	0.691498	0
16089	s	ENSDARG00000061446	si:dkeyp-89d7.2	19	39936152	39968472	-1	ENSG00000084070	SMAP2	1	P	p34.2	40810522	40888998	1	Y	Y								Y	Y			1.86352	0	1.78734e-11	0	1.86352	0	1.78734e-11	0	0	0	0.691498	0
12743	b	ENSDARG00000042727	zgc:123272	15	24438369	24447574	-1	ENSG00000164002	DEM1	1	P	p34.2	40974413	40982228	1				Y	Y					Y	Y			8.88739e-12	0	12.5128	0	8.88739e-12	0	12.5128	0	0	0	0.691498	0
15893	b	ENSDARG00000062305	si:ch211-239d6.1	19	25649205	25756820	-1	ENSG00000117016	RIMS3	1	P	p34.2	41086351	41131329	-1	Y	Y								Y	Y			2.58692	0	1.78734e-11	0	2.58692	0	1.78734e-11	0	0	0	0.691498	0
16131	b	ENSDARG00000070151	nfyc	19	43622684	43628653	1	ENSG00000066136	NFYC	1	P	p34.2	41157242	41237277	1	Y	Y								Y	Y			2.52266	0	1.78734e-11	0	2.52266	0	1.78734e-11	0	0	0	0.691498	0
16132	b	ENSDARG00000089490	KCNQ4(1of2)	19	43664167	43739582	1	ENSG00000117013	KCNQ4	1	P	p34.2	41249684	41306124	1	Y	Y								Y	Y			2.52266	0	1.78734e-11	0	2.52266	0	1.78734e-11	0	0	0	0.691498	0
13714	s	ENSDARG00000028514	cited3	16	39508173	39510493	1	ENSG00000179862	CITED4	1	P	p34.2	41326729	41328018	-1										Y	Y			8.88739e-12	0	1.78734e-11	0	8.88739e-12	0	1.78734e-11	0	0	0	0.691498	0
13710	b	ENSDARG00000087777	zgc:100914	16	39241848	39250161	-1	ENSG00000171793	CTPS	1	P	p34.2	41445007	41478235	1										Y	Y			8.88739e-12	0	1.78734e-11	0	8.88739e-12	0	1.78734e-11	0	0	0	0.691498	0
13712	s	ENSDARG00000054099	zgc:100914	16	39388642	39399944	-1	ENSG00000171793	CTPS	1	P	p34.2	41445007	41478235	1										Y	Y			8.88739e-12	0	1.78734e-11	0	8.88739e-12	0	1.78734e-11	0	0	0	0.691498	0
15765	b	ENSDARG00000030700	ctps	19	15448072	15460371	1	ENSG00000171793	CTPS	1	P	p34.2	41445007	41478235	1	Y	Y								Y	Y			0.927161	0	1.78734e-11	0	0.927161	0	1.78734e-11	0	0	0	0.691498	0
13715	s	ENSDARG00000069932	zgc:162582	16	39528909	39559403	-1	ENSG00000010803	SCMH1	1	P	p34.2	41492874	41707826	-1										Y	Y			8.88739e-12	0	1.78734e-11	0	8.88739e-12	0	1.78734e-11	0	0	0	0.691498	0
12431	b	ENSDARG00000088879		15	3393943	3394485	1	ENSG00000204060	FOXO6	1	P	p34.2	41827594	41849262	1				Y	Y					Y	Y			8.88739e-12	0	13.177	0	8.88739e-12	0	13.177	0	0	0	0.691498	0
13198	b	ENSDARG00000076660	LOC561541	16	8535048	8581824	-1	ENSG00000204060	FOXO6	1	P	p34.2	41827594	41849262	1										Y	Y			8.88739e-12	0	1.78734e-11	0	8.88739e-12	0	1.78734e-11	0	0	0	0.691498	0
13693	b	ENSDARG00000037154	si:dkey-18h14.3	16	36738743	36759371	-1	ENSG00000127124	HIVEP3	1	P	p34.2	41972036	42501596	-1										Y	Y			8.88739e-12	0	1.78734e-11	0	8.88739e-12	0	1.78734e-11	0	0	0	0.691498	0
15757	b	ENSDARG00000094082	si:dkey-190a9.1	19	14739936	14765568	-1	ENSG00000127124	HIVEP3	1	P	p34.2	41972036	42501596	-1	Y	Y								Y	Y			0.927161	0	1.78734e-11	0	0.927161	0	1.78734e-11	0	0	0	0.691498	0
15758	b	ENSDARG00000075928	si:ch211-232d9.5	19	14745116	14766987	-1	ENSG00000127124	HIVEP3	1	P	p34.2	41972036	42501596	-1	Y	Y								Y	Y			0.927161	0	1.78734e-11	0	0.927161	0	1.78734e-11	0	0	0	0.691498	0
9681	b	ENSDARG00000075774	LOC797147	11	27167503	27245282	-1	ENSG00000198815	FOXJ3	1	P	p34.2	42642210	42801548	-1	Y	Y								Y	Y			4.59677	0	1.78734e-11	0	4.59677	0	1.78734e-11	0	0	0	0.691498	0
13293	b	ENSDARG00000057680	si:dkey-38o19.8	16	14509915	14538450	-1	ENSG00000198815	FOXJ3	1	P	p34.2	42642210	42801548	-1										Y	Y			8.88739e-12	0	1.78734e-11	0	8.88739e-12	0	1.78734e-11	0	0	0	0.691498	0
7297	b	ENSDARG00000017055	zgc:92280	8	27755301	27771459	-1	ENSG00000066185	ZMYND12	1	P	p34.2	42896000	42921938	-1				Y	Y					Y	Y			8.88739e-12	0	10.4502	0	8.88739e-12	0	10.4502	0	0	0	0.691498	0
9682	b	ENSDARG00000061889	ppcs	11	27296994	27303108	1	ENSG00000127125	PPCS	1	P	p34.2	42921788	42948411	1	Y	Y								Y	Y			4.52714	0	1.78734e-11	0	4.52714	0	1.78734e-11	0	0	0	0.691498	0
18879	b	ENSDARG00000056961	CCDC30(1of2)	23	20995078	21020456	1	ENSG00000186409	CCDC30	1	P	p34.2	42929001	43120335	1	Y	Y								Y	Y			2.7314	0	1.78734e-11	0	2.7314	0	1.78734e-11	0	0	0	0.691498	0
7565	b	ENSDARG00000041530	ppih	8	49308843	49362538	-1	ENSG00000171960	PPIH	1	P	p34.2	43124048	43142429	1				Y	Y					Y	Y			8.88739e-12	0	13.0407	0	8.88739e-12	0	13.0407	0	0	0	0.691498	0
7564	b	ENSDARG00000004757	ybx1	8	49299968	49308225	-1	ENSG00000065978	YBX1	1	P	p34.2	43148098	43168020	1				Y	Y					Y	Y			8.88739e-12	0	13.0407	0	8.88739e-12	0	13.0407	0	0	0	0.691498	0
946	b	ENSDARG00000040045	cldn1	2	88773	91785	-1	ENSG00000164007	CLDN19	1	P	p34.2	43198764	43205925	-1				Y	Y					Y	Y		1	8.88739e-12	0	4.52824	0	8.88739e-12	0	16.1298	10.9759	0	0	0.691498	0
9849	s	ENSDARG00000044569	cldn19	11	40247433	40278242	-1	ENSG00000164007	CLDN19	1	P	p34.2	43198764	43205925	-1	Y	Y								Y	Y			4.93601	0	1.78734e-11	0	4.93601	0	1.78734e-11	0	0	0	0.691498	0
13051	b	ENSDARG00000038372	cldn15lb	15	44766187	44792877	1	ENSG00000164007	CLDN19	1	P	p34.2	43198764	43205925	-1				Y	Y					Y	Y		2	8.88739e-12	0	13.6677	0	8.88739e-12	0	16.9765	1.67718	0	0	0.691498	0
9850	s	ENSDARG00000071212	Q5BLC5_DANRE	11	40309263	40338835	-1	ENSG00000117385	LEPRE1	1	P	p34.2	43212045	43232755	-1	Y	Y								Y	Y			4.93601	0	1.78734e-11	0	4.93601	0	1.78734e-11	0	0	0	0.691498	0
9851	s	ENSDARG00000071211	zgc:112255	11	40340778	40345898	1	ENSG00000164008	C1orf50	1	P	p34.2	43232940	43264127	1	Y	Y								Y	Y			4.93601	0	1.78734e-11	0	4.93601	0	1.78734e-11	0	0	0	0.691498	0
5519	b	ENSDARG00000007412	slc2a1b	6	48009284	48023099	-1	ENSG00000117394	SLC2A1	1	P	p34.2	43391519	43424530	-1										Y	Y			8.88739e-12	0	0.435005	0	8.88739e-12	0	0.435005	0	0	0	0.610466	0
14658	b	ENSDARG00000001937	LOC100334818	17	48597218	48609160	1	ENSG00000117394	SLC2A1	1	P	p34.2	43391519	43424530	-1				Y	Y					Y	Y		2	8.88739e-12	0	6.74369	0	8.88739e-12	0	12.478	0.0736237	0	0	0.610466	0
15674	b	ENSDARG00000013295	slc2a3	19	10307750	10335066	-1	ENSG00000117394	SLC2A1	1	P	p34.2	43391519	43424530	-1	Y	Y								Y	Y			0.87742	0	1.78734e-11	0	0.87742	0	1.78734e-11	0	0	0	0.610466	0
18911	b	ENSDARG00000001437	slc2a1a	23	22494609	22506777	1	ENSG00000117394	SLC2A1	1	P	p34.2	43391519	43424530	-1	Y	Y								Y	Y			3.09525	0	1.78734e-11	0	3.09525	0	1.78734e-11	0	0	0	0.610466	0
5275	s	ENSDARG00000087144	LOC792834	6	33836655	33840003	-1	ENSG00000186973	FAM183A	1	P	p34.2	43610029	43622067	1										Y	Y			8.88739e-12	0	0.366452	0	8.88739e-12	0	0.366452	0	0	0	0.610466	0
1192	b	ENSDARG00000054980	ebna1bp2l	2	13526922	13550157	1	ENSG00000117395	EBNA1BP2	1	P	p34.2	43629855	43727589	-1				Y	Y					Y	Y		3	8.88739e-12	0	3.57087	0	8.88739e-12	0	5.72341	1.3958	0	0	0.610466	0
1190	b	ENSDARG00000058090	WDR65	2	13254384	13461565	1	ENSG00000243710	WDR65	1	P	p34.2	43637820	43720029	1				Y	Y					Y	Y		3	8.88739e-12	0	3.57087	0	8.88739e-12	0	5.72341	1.3958	0	0	0.610466	0
1058	s	ENSDARG00000075980	zgc:175148	2	5578811	5584297	-1	ENSG00000179178	TMEM125	1	P	p34.2	43735665	43739673	1				Y	Y					Y	Y			8.88739e-12	0	4.14974	0	8.88739e-12	0	4.14974	0	0	0	0.610466	0
5274	s	ENSDARG00000073768	LOC100005879	6	33780758	33781426	-1	ENSG00000179178	TMEM125	1	P	p34.2	43735665	43739673	1										Y	Y			8.88739e-12	0	0.366452	0	8.88739e-12	0	0.366452	0	0	0	0.610466	0
5272	s	ENSDARG00000004105	tie1	6	33680462	33706271	-1	ENSG00000066056	TIE1	1	P	p34.2	43766664	43788779	1										Y	Y			8.88739e-12	0	0.366452	0	8.88739e-12	0	0.366452	0	0	0	0.691498	0
5271	s	ENSDARG00000039222	mpll	6	33646925	33678526	-1	ENSG00000117400	MPL	1	P	p34.2	43803475	43818443	1										Y	Y			8.88739e-12	0	0.366452	0	8.88739e-12	0	0.366452	0	0	0	0.691498	0
1242	b	ENSDARG00000020192	cdc20	2	19218016	19234798	1	ENSG00000117399	CDC20	1	P	p34.2	43824626	43828874	1				Y	Y					Y	Y			8.88739e-12	0	1.47638	0	8.88739e-12	0	1.47638	0	0	0	0.691498	0
1243	b	ENSDARG00000002412	elovl1a	2	19237376	19288419	-1	ENSG00000066322	ELOVL1	1	P	p34.2	43829068	43833699	-1				Y	Y					Y	Y			8.88739e-12	0	1.47638	0	8.88739e-12	0	1.47638	0	0	0	0.691498	0
9488	b	ENSDARG00000058356	elovl1b	11	13280627	13337829	-1	ENSG00000066322	ELOVL1	1	P	p34.2	43829068	43833699	-1	Y	Y								Y	Y			4.81725	0	1.78734e-11	0	4.81725	0	1.78734e-11	0	0	0	0.691498	0
4835	s	ENSDARG00000008064	zgc:76877	6	2237708	2241630	1	ENSG00000159479	MED8	1	P	p34.2	43849588	43855483	-1										Y	Y		1	8.88739e-12	0	0.449518	0	8.88739e-12	0	0.956347	0	0	0	0.691498	0
4834	s	ENSDARG00000076578	C1orf84	6	2227955	2230523	-1	ENSG00000223526	C1orf84	1	P	p34.2	43855553	43878462	1										Y	Y		1	8.88739e-12	0	0.449518	0	8.88739e-12	0	0.956347	0	0	0	0.691498	0
4836	s	ENSDARG00000077753	KIAA0467	6	2262173	2418810	1	ENSG00000198198	KIAA0467	1	P	p34.2	43886428	43918321	1										Y	Y		1	8.88739e-12	0	0.449518	0	8.88739e-12	0	0.956347	0	0	0	0.691498	0
4837	s	ENSDARG00000030166	zgc:63850	6	2422955	2429154	-1	ENSG00000178922	HYI	1	P	p34.2	43916824	43919634	-1										Y	Y		1	8.88739e-12	0	0.449518	0	8.88739e-12	0	0.956347	0	0	0	0.691498	0
1233	s	ENSDARG00000005754	ptprfb	2	17349918	17599781	-1	ENSG00000142949	PTPRF	1	P	p34.2	43990858	44089343	1				Y	Y					Y	Y			8.88739e-12	0	2.75531	0	8.88739e-12	0	2.75531	0	0	0	0.691498	0
4838	s	ENSDARG00000076810	ptprfa	6	2810030	3081396	1	ENSG00000142949	PTPRF	1	P	p34.2	43990858	44089343	1										Y	Y		1	8.88739e-12	0	0.449518	0	8.88739e-12	0	0.758308	0	0	0	0.691498	0
1232	s	ENSDARG00000019103	si:ch211-262l3.1	2	17271981	17313945	-1	ENSG00000066135	KDM4A	1	P	p34.1	44115797	44171188	1				Y	Y					Y	Y			8.88739e-12	0	2.75531	0	8.88739e-12	0	2.75531	0	0	0	0.691498	0
4839	s	ENSDARG00000018782	KDM4A(2of2)	6	3089746	3125835	1	ENSG00000066135	KDM4A	1	P	p34.1	44115797	44171188	1										Y	Y		1	8.88739e-12	0	0.449518	0	8.88739e-12	0	0.758308	0	0	0	0.691498	0
1231	s	ENSDARG00000015252	st3gal3l	2	17085994	17214190	-1	ENSG00000126091	ST3GAL3	1	P	p34.1	44171495	44396831	1				Y	Y					Y	Y			8.88739e-12	0	2.75531	0	8.88739e-12	0	2.75531	0	0	0	0.691498	0
4840	s	ENSDARG00000015374	st3gal3	6	3141329	3212432	1	ENSG00000126091	ST3GAL3	1	P	p34.1	44171495	44396831	1										Y	Y		1	8.88739e-12	0	0.449518	0	8.88739e-12	0	0.758308	0	0	0	0.691498	0
1067	b	ENSDARG00000076996	LOC566321	2	5794512	5823951	-1	ENSG00000117408	IPO13	1	P	p34.1	44412611	44433694	1				Y	Y					Y	Y			8.88739e-12	0	3.93747	0	8.88739e-12	0	3.93747	0	0	0	0.705002	0
17007	b	ENSDARG00000060618	ipo13	20	48018156	48114594	-1	ENSG00000117408	IPO13	1	P	p34.1	44412611	44433694	1										Y	Y			0.0995226	0	1.78734e-11	0	0.0995226	0	1.78734e-11	0	0	0	0.705002	0
6381	b	ENSDARG00000078077	zgc:162269	7	44052034	44060421	1	ENSG00000132768	DPH2	1	P	p34.1	44435672	44439041	1										Y	Y			8.88739e-12	0	1.78734e-11	0	8.88739e-12	0	1.78734e-11	0	0	0	0.705002	0
1515	s	ENSDARG00000031681	atp6v0b	2	33399057	33405089	-1	ENSG00000117410	ATP6V0B	1	P	p34.1	44440159	44443967	1				Y	Y					Y	Y			8.88739e-12	0	1.5871	0	8.88739e-12	0	1.5871	0	0	0	0.705002	0
1514	s	ENSDARG00000077994	si:ch211-261p7.4	2	33194963	33394369	-1	ENSG00000117411	B4GALT2	1	P	p34.1	44444615	44456840	1				Y	Y					Y	Y			8.88739e-12	0	1.52594	0	8.88739e-12	0	1.52594	0	0	0	0.705002	0
1512	s	ENSDARG00000038793	ccdc24	2	33140286	33173149	-1	ENSG00000159214	CCDC24	1	P	p34.1	44457031	44462200	1				Y	Y					Y	Y			8.88739e-12	0	1.52594	0	8.88739e-12	0	1.52594	0	0	0	0.705002	0
1511	s	ENSDARG00000018534	slc6a9	2	33064484	33140673	1	ENSG00000196517	SLC6A9	1	P	p34.1	44457172	44497139	-1				Y	Y					Y	Y			8.88739e-12	0	1.52594	0	8.88739e-12	0	1.52594	0	0	0	0.705002	0
7072	s	ENSDARG00000042087	dmap1	8	18875502	18887136	-1	ENSG00000178028	DMAP1	1	P	p34.1	44679127	44686353	1				Y	Y					Y	Y			8.88739e-12	0	10.4264	0	8.88739e-12	0	10.4264	0	0	0	0.705002	0
1509	s	ENSDARG00000060929	zgc:153254	2	32770235	32934615	1	ENSG00000187147	RNF220	1	P	p34.1	44870866	45117396	1				Y	Y					Y	Y			8.88739e-12	0	1.52594	0	8.88739e-12	0	1.52594	0	0	0	0.705002	0
7071	s	ENSDARG00000075183	si:ch211-241d21.7	8	18764507	18835435	-1	ENSG00000187147	RNF220	1	P	p34.1	44870866	45117396	1				Y	Y					Y	Y			8.88739e-12	0	10.4264	0	8.88739e-12	0	10.4264	0	0	0	0.705002	0
1508	s	ENSDARG00000038789	zgc:92204	2	32564477	32568496	1	ENSG00000126106	TMEM53	1	P	p34.1	45100910	45140227	-1				Y	Y					Y	Y			8.88739e-12	0	1.52594	0	8.88739e-12	0	1.52594	0	0	0	0.705002	0
14894	b	ENSDARG00000058345	si:dkey-5i3.5	18	8366449	8374538	1	ENSG00000126106	TMEM53	1	P	p34.1	45100910	45140227	-1										Y	Y			8.88739e-12	0	1.78734e-11	0	8.88739e-12	0	1.78734e-11	0	0	0	0.705002	0
7069	s	ENSDARG00000029859	si:ch211-241d21.5	8	18733481	18748609	-1	ENSG00000198520	C1orf228	1	P	p34.1	45140364	45191263	1				Y	Y					Y	Y			8.88739e-12	0	10.4264	0	8.88739e-12	0	10.4264	0	0	0	0.705002	0
1517	s	ENSDARG00000076228	si:ch211-61f14.1	2	33644786	33668083	1	ENSG00000142945	KIF2C	1	P	p34.1	45205490	45233439	1				Y	Y					Y	Y			8.88739e-12	0	1.5871	0	8.88739e-12	0	1.5871	0	0	0	0.705002	0
1384	s	ENSDARG00000055996	rps8	2	26646616	26650038	1	ENSG00000142937	RPS8	1	P	p34.1	45240923	45244451	1				Y	Y					Y	Y			8.88739e-12	0	1.5566	0	8.88739e-12	0	1.5566	0	0	0	0.705002	0
7066	s	ENSDARG00000057368	zgc:112361	8	18712516	18719403	-1	ENSG00000142937	RPS8	1	P	p34.1	45240923	45244451	1				Y	Y					Y	Y			8.88739e-12	0	10.4264	0	8.88739e-12	0	10.4264	0	0	0	0.705002	0
1385	s	ENSDARG00000078455	si:ch211-106k21.4	2	26653135	26657227	-1	ENSG00000142959	BEST4	1	P	p34.1	45249257	45253377	-1				Y	Y					Y	Y			8.88739e-12	0	1.5566	0	8.88739e-12	0	1.5566	0	0	0	0.705002	0
1531	b	ENSDARG00000038754	plk3	2	35324470	35332623	1	ENSG00000173846	PLK3	1	P	p34.1	45265897	45271662	1				Y	Y					Y	Y			8.88739e-12	0	1.5871	0	8.88739e-12	0	1.5871	0	0	0	0.705002	0
1518	s	ENSDARG00000055026	ptch2	2	33685224	33711408	-1	ENSG00000117425	PTCH2	1	P	p34.1	45285516	45308735	-1				Y	Y					Y	Y			8.88739e-12	0	1.5871	0	8.88739e-12	0	1.5871	0	0	0	0.705002	0
1519	s	ENSDARG00000018106	eif2b3	2	33726830	33789927	-1	ENSG00000070785	EIF2B3	1	P	p34.1	45316450	45452282	-1				Y	Y					Y	Y			8.88739e-12	0	1.5871	0	8.88739e-12	0	1.5871	0	0	0	0.705002	0
1383	s	ENSDARG00000038905	hectd3	2	26627846	26643214	1	ENSG00000126107	HECTD3	1	P	p34.1	45468212	45477027	-1				Y	Y					Y	Y			8.88739e-12	0	1.5566	0	8.88739e-12	0	1.5566	0	0	0	0.705002	0
1404	s	ENSDARG00000006818	urod	2	27704338	27723973	-1	ENSG00000126088	UROD	1	P	p34.1	45477819	45481247	1				Y	Y					Y	Y			8.88739e-12	0	1.2944	0	8.88739e-12	0	1.2944	0	0	0	0.705002	0
1403	s	ENSDARG00000055900	si:ch73-38p6.1	2	27639236	27692112	1	ENSG00000162415	ZSWIM5	1	P	p34.1	45482071	45771881	-1				Y	Y					Y	Y			8.88739e-12	0	1.2944	0	8.88739e-12	0	1.2944	0	0	0	0.705002	0
10707	b	ENSDARG00000079720	zgc:171978	12	47947003	47982244	1	ENSG00000186603	HPDL	1	P	p34.1	45792545	45794347	1										Y	Y			8.88739e-12	0	1.78734e-11	0	8.88739e-12	0	1.78734e-11	0	0	0	0.705002	0
7068	s	ENSDARG00000074889	si:ch211-241d21.4	8	18723585	18731005	-1	ENSG00000132781	MUTYH	1	P	p34.1	45794835	45806142	-1				Y	Y					Y	Y			8.88739e-12	0	10.4264	0	8.88739e-12	0	10.4264	0	0	0	0.705002	0
1400	b	ENSDARG00000077544	si:dkey-40i22.3	2	27526657	27534104	-1	ENSG00000132773	TOE1	1	P	p34.1	45805342	45809647	1				Y	Y					Y	Y			8.88739e-12	0	1.2944	0	8.88739e-12	0	1.2944	0	0	0	0.705002	0
558	b	ENSDARG00000078251	si:ch211-113e8.3	1	40601010	40618639	-1	ENSG00000070759	TESK2	1	P	p34.1	45809555	45956840	-1										Y	Y			8.88739e-12	0	0.198305	0	8.88739e-12	0	0.198305	0	0	0	0.705002	0
1399	b	ENSDARG00000061450	zgc:158349	2	27478631	27527497	1	ENSG00000070759	TESK2	1	P	p34.1	45809555	45956840	-1				Y	Y					Y	Y			8.88739e-12	0	1.2944	0	8.88739e-12	0	1.2944	0	0	0	0.705002	0
4058	b	ENSDARG00000056245	NP_001083043.1	5	30164454	30191812	-1	ENSG00000070759	TESK2	1	P	p34.1	45809555	45956840	-1				Y	Y					Y	Y			8.88739e-12	0	3.97694	0	8.88739e-12	0	3.97694	0	0	0	0.705002	0
6041	b	ENSDARG00000079281	si:dkeyp-75h12.2	7	25695505	25738547	1	ENSG00000070759	TESK2	1	P	p34.1	45809555	45956840	-1										Y	Y			8.88739e-12	0	1.78734e-11	0	8.88739e-12	0	1.78734e-11	0	0	0	0.705002	0
17316	b	ENSDARG00000052923	zgc:113162	21	11590062	11634641	1	ENSG00000070759	TESK2	1	P	p34.1	45809555	45956840	-1										Y	Y			8.88739e-12	0	1.78734e-11	0	8.88739e-12	0	1.78734e-11	0	0	0	0.705002	0
16294	b	ENSDARG00000043877	si:zfos-47c12.1	20	1408983	1416322	1	ENSG00000132763	MMACHC	1	P	p34.1	45965725	45976739	1	Y	Y								Y	Y		1	0.762973	0	1.78734e-11	0	0.498455	0	1.78734e-11	0	0	0	0.705002	0
739	b	ENSDARG00000025350	prdx2	1	52215803	52223814	1	ENSG00000117450	PRDX1	1	P	p34.1	45976708	45988719	-1										Y	Y			8.88739e-12	0	0.769462	0	8.88739e-12	0	0.769462	0	0	0	0.705002	0
1065	b	ENSDARG00000058734	zgc:110343	2	5748881	5758079	-1	ENSG00000117450	PRDX1	1	P	p34.1	45976708	45988719	-1				Y	Y					Y	Y			8.88739e-12	0	3.93747	0	8.88739e-12	0	3.93747	0	0	0	0.705002	0
1086	b	ENSDARG00000004167	zgc:110366	2	6837105	6853273	1	ENSG00000117448	AKR1A1	1	P	p34.1	46016215	46035721	1				Y	Y					Y	Y			8.88739e-12	0	3.85801	0	8.88739e-12	0	3.85801	0	0	0	0.705002	0
4323	b	ENSDARG00000035257	akr1a1a	5	43139625	43150211	-1	ENSG00000117448	AKR1A1	1	P	p34.1	46016215	46035721	1				Y	Y					Y	Y			8.88739e-12	0	4.39891	0	8.88739e-12	0	4.39891	0	0	0	0.705002	0
5268	s	ENSDARG00000052030	akr1a1b	6	33616458	33623077	-1	ENSG00000117448	AKR1A1	1	P	p34.1	46016215	46035721	1										Y	Y			8.88739e-12	0	0.366452	0	8.88739e-12	0	0.366452	0	0	0	0.705002	0
6060	b	ENSDARG00000054934	zgc:101765	7	26293720	26296672	1	ENSG00000117448	AKR1A1	1	P	p34.1	46016215	46035721	1										Y	Y			8.88739e-12	0	1.78734e-11	0	8.88739e-12	0	1.78734e-11	0	0	0	0.705002	0
17593	b	ENSDARG00000044544	zgc:110782	21	26587157	26589717	-1	ENSG00000117448	AKR1A1	1	P	p34.1	46016215	46035721	1										Y	Y			8.88739e-12	0	1.78734e-11	0	8.88739e-12	0	1.78734e-11	0	0	0	0.705002	0
5267	s	ENSDARG00000039208	nasp	6	33608799	33614433	-1	ENSG00000132780	NASP	1	P	p34.1	46049518	46084566	1										Y	Y			8.88739e-12	0	0.366452	0	8.88739e-12	0	0.366452	0	0	0	0.705002	0
5266	s	ENSDARG00000090480	LOC100001132	6	33596046	33609470	1	ENSG00000159588	CCDC17	1	P	p34.1	46085716	46089731	-1										Y	Y			8.88739e-12	0	0.366452	0	8.88739e-12	0	0.366452	0	0	0	0.705002	0
5265	s	ENSDARG00000075569	wu:fc48e01	6	33583527	33595756	1	ENSG00000159592	GPBP1L1	1	P	p34.1	46092976	46153785	-1										Y	Y			8.88739e-12	0	0.366452	0	8.88739e-12	0	0.366452	0	0	0	0.705002	0
5264	s	ENSDARG00000076017	B3DHT6_DANRE	6	33572784	33576004	-1	ENSG00000159596	TMEM69	1	P	p34.1	46152886	46160115	1										Y	Y			8.88739e-12	0	0.366452	0	8.88739e-12	0	0.366452	0	0	0	0.705002	0
1009	b	ENSDARG00000075339	IPP(1of2)	2	3413431	3421555	1	ENSG00000197429	IPP	1	P	p34.1	46159996	46216322	-1				Y	Y					Y	Y			8.88739e-12	0	4.52824	0	8.88739e-12	0	4.52824	0	0	0	0.705002	0
1016	s	ENSDARG00000088271	zgc:171487	2	3580312	3589765	1	ENSG00000197429	IPP	1	P	p34.1	46159996	46216322	-1				Y	Y					Y	Y			8.88739e-12	0	4.8623	0	8.88739e-12	0	4.8623	0	0	0	0.705002	0
5263	s	ENSDARG00000074311	MAST2	6	33359180	33567518	-1	ENSG00000086015	MAST2	1	P	p34.1	46252659	46501896	1										Y	Y			8.88739e-12	0	0.366452	0	8.88739e-12	0	0.366452	0	0	0	0.705002	0
1015	s	ENSDARG00000071219	zgc:73230	2	3546016	3567452	1	ENSG00000117461	PIK3R3	1	P	p34.1	46505812	46642143	-1				Y	Y					Y	Y			8.88739e-12	0	4.52824	0	8.88739e-12	0	4.52824	0	0	0	0.705002	0
5262	s	ENSDARG00000034409	pik3r3	6	33234912	33256622	1	ENSG00000117461	PIK3R3	1	P	p34.1	46505812	46642143	-1										Y	Y			8.88739e-12	0	0.366452	0	8.88739e-12	0	0.366452	0	0	0	0.705002	0
871	b	ENSDARG00000013525	zgc:153650	1	58029343	58041628	1	ENSG00000117472	TSPAN1	1	P	p34.1	46640745	46651630	1										Y	Y		2	8.88739e-12	0	0.804904	0	8.88739e-12	0	1.60142	0	0	0	0.705002	0
2126	b	ENSDARG00000025757	zgc:64085	3	14215992	14243092	1	ENSG00000117472	TSPAN1	1	P	p34.1	46640745	46651630	1										Y	Y			8.88739e-12	0	1.78734e-11	0	8.88739e-12	0	1.78734e-11	0	0	0	0.705002	0
5261	s	ENSDARG00000052027	TSPAN1	6	32803275	32826690	-1	ENSG00000117472	TSPAN1	1	P	p34.1	46640745	46651630	1										Y	Y			8.88739e-12	0	0.366452	0	8.88739e-12	0	0.366452	0	0	0	0.705002	0
5260	s	ENSDARG00000052025	pomgnt1	6	32774484	32793411	1	ENSG00000085998	POMGNT1	1	P	p34.1	46654355	46685977	-1										Y	Y			8.88739e-12	0	0.366452	0	8.88739e-12	0	0.366452	0	0	0	0.705002	0
5232	b	ENSDARG00000044406	zgc:171930	6	30318149	30350925	-1	ENSG00000171357	C1orf190	1	P	p34.1	46669006	46686933	1										Y	Y			8.88739e-12	0	0.351395	0	8.88739e-12	0	0.351395	0	0	0	0.705002	0
4841	s	ENSDARG00000018623	rad54l	6	3280974	3298672	1	ENSG00000085999	RAD54L	1	P	p34.1	46713360	46744145	1										Y	Y		1	8.88739e-12	0	0.449518	0	8.88739e-12	0	0.758308	0	0	0	0.705002	0
4842	s	ENSDARG00000059128	uqcrh	6	3316388	3321853	-1	ENSG00000173660	UQCRH	1	P	p34.1	46769303	46782448	1										Y	Y		1	8.88739e-12	0	0.449518	0	8.88739e-12	0	0.758308	0	0	0	0.705002	0
1142	b	ENSDARG00000021324	nsun4	2	9949381	9958330	1	ENSG00000117481	NSUN4	1	P	p33	46805849	46830824	1				Y	Y					Y	Y			8.88739e-12	0	3.7764	0	8.88739e-12	0	3.7764	0	0	0	0.705002	0
4843	s	ENSDARG00000077764	NP_001103295.1	6	3324243	3352911	1	ENSG00000117480	FAAH	1	P	p33	46859937	46879520	1										Y	Y		1	8.88739e-12	0	0.449518	0	8.88739e-12	0	0.758308	0	0	0	0.705002	0
1143	b	ENSDARG00000009922	dmbx1a	2	9974227	9981384	-1	ENSG00000197587	DMBX1	1	P	p33	46972669	46979898	1				Y	Y					Y	Y			8.88739e-12	0	3.7764	0	8.88739e-12	0	3.7764	0	0	0	0.705002	0
4844	s	ENSDARG00000002510	dmbx1b	6	3371265	3381103	-1	ENSG00000197587	DMBX1	1	P	p33	46972669	46979898	1										Y	Y		1	8.88739e-12	0	0.449518	0	8.88739e-12	0	0.758308	0	0	0	0.705002	0
7118	b	ENSDARG00000021959	zgc:101100	8	21026340	21029797	1	ENSG00000197587	DMBX1	1	P	p33	46972669	46979898	1				Y	Y					Y	Y			8.88739e-12	0	10.4264	0	8.88739e-12	0	10.4264	0	0	0	0.705002	0
1244	b	ENSDARG00000095506	si:dkey-225f23.3	2	19323999	19332537	1	ENSG00000162456	KNCN	1	P	p33	47011316	47017199	-1				Y	Y					Y	Y			8.88739e-12	0	1.47638	0	8.88739e-12	0	1.47638	0	0	0	0.705002	0
9490	b	ENSDARG00000018411	mknk1	11	13362177	13375264	1	ENSG00000079277	MKNK1	1	P	p33	47023090	47082515	-1	Y	Y								Y	Y			4.81725	0	1.78734e-11	0	4.81725	0	1.78734e-11	0	0	0	0.705002	0
9489	b	ENSDARG00000043705	mobkl2c	11	13345506	13359995	1	ENSG00000142961	MOBKL2C	1	P	p33	47073387	47082563	-1	Y	Y								Y	Y			4.81725	0	1.78734e-11	0	4.81725	0	1.78734e-11	0	0	0	0.705002	0
18216	s	ENSDARG00000042799	si:dkey-171o17.2	22	17414739	17423832	1	ENSG00000123472	ATPAF1	1	P	p33	47098409	47139539	-1	Y	Y								Y	Y			4.09181	0	1.78734e-11	0	4.09181	0	1.78734e-11	0	0	0	0.705002	0
13154	b	ENSDARG00000004964	cyp4	16	5534736	5584736	-1	ENSG00000142973	CYP4B1	1	P	p33	47264670	47285085	1										Y	Y			8.88739e-12	0	1.78734e-11	0	8.88739e-12	0	1.78734e-11	0	0	0	0.705002	0
18210	b	ENSDARG00000017127	pdzk1ip1l	22	16777911	16788787	1	ENSG00000162366	PDZK1IP1	1	P	p33	47649265	47656716	-1	Y	Y								Y	Y			4.09181	0	1.78734e-11	0	4.09181	0	1.78734e-11	0	0	0	0.705002	0
18209	b	ENSDARG00000019930	tal1	22	16757547	16767302	1	ENSG00000162367	TAL1	1	P	p33	47681963	47697892	-1	Y	Y								Y	Y			4.09181	0	1.78734e-11	0	4.09181	0	1.78734e-11	0	0	0	0.705002	0
18186	b	ENSDARG00000024904	stil	22	16106165	16118685	1	ENSG00000123473	STIL	1	P	p33	47715811	47779819	-1	Y	Y								Y	Y			4.09181	0	1.78734e-11	0	4.09181	0	1.78734e-11	0	0	0	0.705002	0
1137	b	ENSDARG00000019924	cmpk	2	9852644	9865826	1	ENSG00000162368	CMPK1	1	P	p33	47799469	47844511	1				Y	Y					Y	Y			8.88739e-12	0	3.7764	0	8.88739e-12	0	3.7764	0	0	0	0.705002	0
7019	s	ENSDARG00000005518	slc5a9	8	15771515	15785883	1	ENSG00000117834	SLC5A9	1	P	p33	48688357	48714316	1				Y	Y					Y	Y			8.88739e-12	0	10.4264	0	8.88739e-12	0	10.4264	0	0	0	0.705002	0
7022	s	ENSDARG00000021115	spata6	8	15804375	15822479	-1	ENSG00000132122	SPATA6	1	P	p33	48761044	48937845	-1				Y	Y					Y	Y			8.88739e-12	0	10.4264	0	8.88739e-12	0	10.4264	0	0	0	0.689624	0
7023	s	ENSDARG00000068050	si:dkey-7o6.7	8	15828240	16510851	-1	ENSG00000186094	AGBL4	1	P	p33	48998527	50489585	-1				Y	Y					Y	Y			8.88739e-12	0	10.4264	0	8.88739e-12	0	10.4264	0	0	0	0.705002	0
7025	s	ENSDARG00000092194	zgc:112522	8	16342400	16510917	-1	ENSG00000186094	AGBL4	1	P	p33	48998527	50489585	-1				Y	Y					Y	Y			8.88739e-12	0	10.4264	0	8.88739e-12	0	10.4264	0	0	0	0.705002	0
7024	s	ENSDARG00000075624	si:dkeyp-21d8.1	8	16020966	16037550	-1	ENSG00000162373	BEND5	1	P	p33	49193195	49242641	-1				Y	Y					Y	Y			8.88739e-12	0	10.4264	0	8.88739e-12	0	10.4264	0	0	0	0.705002	0
7026	s	ENSDARG00000045639	elavl4	8	16523554	16632414	1	ENSG00000162374	ELAVL4	1	P	p33	50569582	50669458	1				Y	Y					Y	Y			8.88739e-12	0	10.4264	0	8.88739e-12	0	10.4264	0	0	0	0.705002	0
7027	s	ENSDARG00000039412	dmrta2	8	16776620	16778463	-1	ENSG00000142700	DMRTA2	1	P	p32.3	50883222	50889172	-1				Y	Y					Y	Y			8.88739e-12	0	10.4264	0	8.88739e-12	0	10.4264	0	0	0	0.681886	0
7028	s	ENSDARG00000022418	faf1	8	16794178	16925840	-1	ENSG00000185104	FAF1	1	P	p32.3	50905150	51425935	-1				Y	Y					Y	Y			8.88739e-12	0	10.4264	0	8.88739e-12	0	10.4264	0	0	0	0.705002	0
7029	s	ENSDARG00000057610	si:ch211-165l2.2	8	16927284	16931529	1	ENSG00000123080	CDKN2C	1	P	p32.3	51426417	51440305	1				Y	Y					Y	Y			8.88739e-12	0	10.4264	0	8.88739e-12	0	10.4264	0	0	0	1.57871	0.204923
746	b	ENSDARG00000010442	rnf11	1	52625090	52632239	1	ENSG00000123091	RNF11	1	P	p32.3	51701943	51739127	1										Y	Y			8.88739e-12	0	0.769462	0	8.88739e-12	0	0.769462	0	0	0	1.57871	0.204923
7030	s	ENSDARG00000040635	zgc:114095	8	16944122	16983853	-1	ENSG00000123091	RNF11	1	P	p32.3	51701943	51739127	1				Y	Y					Y	Y			8.88739e-12	0	10.4264	0	8.88739e-12	0	10.4264	0	0	0	1.57871	0.204923
2127	b	ENSDARG00000062757	zgc:158403	3	14246655	14292803	1	ENSG00000085831	TTC39A	1	P	p32.3	51752930	51810788	-1										Y	Y			8.88739e-12	0	1.78734e-11	0	8.88739e-12	0	1.78734e-11	0	0	0	1.52613	0.204923
7031	s	ENSDARG00000074126	si:ch211-77o19.1	8	16989758	17034527	-1	ENSG00000085831	TTC39A	1	P	p32.3	51752930	51810788	-1				Y	Y					Y	Y			8.88739e-12	0	10.4264	0	8.88739e-12	0	10.4264	0	0	0	1.52613	0.204923
7032	s	ENSDARG00000078216	si:ch73-22b20.2	8	17036170	17078641	-1	ENSG00000085832	EPS15	1	P	p32.3	51819935	51985000	-1				Y	Y					Y	Y			8.88739e-12	0	10.4264	0	8.88739e-12	0	10.4264	0	0	0	1.40096	0.204923
7035	b	ENSDARG00000069298	osbpl9	8	17135198	17193984	-1	ENSG00000117859	OSBPL9	1	P	p32.3	52042851	52254141	1				Y	Y					Y	Y			8.88739e-12	0	10.4264	0	8.88739e-12	0	10.4264	0	0	0	0.705002	0
1550	b	ENSDARG00000019596	si:dkey-193b15.9	2	36549076	36575333	1	ENSG00000078618	NRD1	1	P	p32.3	52254863	52344477	-1				Y	Y					Y	Y			8.88739e-12	0	1.75183	0	8.88739e-12	0	1.75183	0	0	0	0.705002	0
18218	s	ENSDARG00000062372	nrd1	22	17436375	17458056	1	ENSG00000078618	NRD1	1	P	p32.3	52254863	52344477	-1	Y	Y								Y	Y			4.09181	0	1.78734e-11	0	4.09181	0	1.78734e-11	0	0	0	0.705002	0
18217	s	ENSDARG00000042803	rab3b	22	17425724	17430823	1	ENSG00000169213	RAB3B	1	P	p32.3	52373628	52456436	-1	Y	Y								Y	Y			4.09181	0	1.78734e-11	0	4.09181	0	1.78734e-11	0	0	0	0.705002	0
1120	b	ENSDARG00000038980	zgc:110680	2	9361512	9368564	1	ENSG00000117862	TXNDC12	1	P	p32.3	52485803	52521843	-1				Y	Y					Y	Y			8.88739e-12	0	3.7764	0	8.88739e-12	0	3.7764	0	0	0	0.705002	0
15145	b	ENSDARG00000054301	zgc:153393	18	26716112	26725983	-1	ENSG00000198841	KTI12	1	P	p32.3	52497775	52499488	-1										Y	Y			0.149423	0	1.78734e-11	0	0.149423	0	1.78734e-11	0	0	0	0.705002	0
9481	s	ENSDARG00000089681	btf3l4	11	13081934	13113736	1	ENSG00000134717	BTF3L4	1	P	p32.3	52521797	52556388	1	Y	Y								Y	Y		3	4.81725	0	1.78734e-11	0	5.53614	0	1.78734e-11	0	0	0	0.705002	0
9485	s	ENSDARG00000070722	btf3l4	11	13161031	13168864	-1	ENSG00000134717	BTF3L4	1	P	p32.3	52521797	52556388	1	Y	Y								Y	Y			4.81725	0	1.78734e-11	0	4.81725	0	1.78734e-11	0	0	0	0.705002	0
1240	b	ENSDARG00000023701	zfyve9	2	19131620	19171555	1	ENSG00000157077	ZFYVE9	1	P	p32.3	52608046	52812358	1				Y	Y					Y	Y			8.88739e-12	0	1.47638	0	8.88739e-12	0	1.47638	0	0	0	0.705002	0
9483	s	ENSDARG00000062723		11	13120439	13140111	1	ENSG00000157077	ZFYVE9	1	P	p32.3	52608046	52812358	1	Y	Y								Y	Y		3	4.81725	0	1.78734e-11	0	5.53614	0	1.78734e-11	0	0	0	0.705002	0
9484	s	ENSDARG00000087295		11	13142365	13154780	-1	ENSG00000157077	ZFYVE9	1	P	p32.3	52608046	52812358	1	Y	Y								Y	Y		3	4.81725	0	1.78734e-11	0	5.53614	0	1.78734e-11	0	0	0	0.705002	0
1241	b	ENSDARG00000075120	si:ch211-57g18.1	2	19180207	19205166	-1	ENSG00000154222	CC2D1B	1	P	p32.3	52811395	52831865	-1				Y	Y					Y	Y			8.88739e-12	0	1.47638	0	8.88739e-12	0	1.47638	0	0	0	0.705002	0
5270	b	ENSDARG00000039217	orc1	6	33629385	33645524	1	ENSG00000085840	ORC1	1	P	p32.3	52838501	52870131	-1										Y	Y			8.88739e-12	0	0.366452	0	8.88739e-12	0	0.366452	0	0	0	0.705002	0
5269	b	ENSDARG00000039213	prpf38a	6	33624474	33629341	-1	ENSG00000134748	PRPF38A	1	P	p32.3	52870236	52883992	1										Y	Y			8.88739e-12	0	0.366452	0	8.88739e-12	0	0.366452	0	0	0	0.705002	0
4729	b	ENSDARG00000074645	ZCCHC6	5	72319405	72345969	-1	ENSG00000134744	ZCCHC11	1	P	p32.3	52873954	53019159	-1				Y	Y					Y	Y			8.88739e-12	0	6.76403	0	8.88739e-12	0	6.76403	0	0	0	0.705002	0
19251	b	ENSDARG00000070271	wu:fc06h08	23	43077999	43099972	-1	ENSG00000134744	ZCCHC11	1	P	p32.3	52873954	53019159	-1	Y	Y								Y	Y			1.46685	0	1.78734e-11	0	1.46685	0	1.78734e-11	0	0	0	0.705002	0
19250	b	ENSDARG00000091511	zgc:112293	23	43050109	43062605	1	ENSG00000116157	GPX7	1	P	p32.3	53068044	53074723	1	Y	Y								Y	Y			1.46685	0	1.78734e-11	0	1.46685	0	1.78734e-11	0	0	0	0.705002	0
16472	s	ENSDARG00000019355	si:ch211-11m18.2	20	16203664	16211761	-1	ENSG00000162377	C1orf163	1	P	p32.3	53152508	53164038	-1	Y	Y								Y	Y			2.78751	0	1.78734e-11	0	2.78751	0	1.78734e-11	0	0	0	0.705002	0
1014	s	ENSDARG00000045828	wu:fi26e04	2	3508171	3530580	-1	ENSG00000162378	ZYG11B	1	P	p32.3	53192131	53293014	1				Y	Y					Y	Y			8.88739e-12	0	4.52824	0	8.88739e-12	0	4.52824	0	0	0	0.705002	0
16473	s	ENSDARG00000007737	si:ch211-11m18.3	20	16214145	16242343	1	ENSG00000162378	ZYG11B	1	P	p32.3	53192131	53293014	1	Y	Y								Y	Y			2.78751	0	1.78734e-11	0	2.78751	0	1.78734e-11	0	0	0	0.705002	0
16474	s	ENSDARG00000016607	zgc:85763	20	16245544	16263709	-1	ENSG00000121310	ECHDC2	1	P	p32.3	53361895	53387446	-1	Y	Y								Y	Y			2.78751	0	1.78734e-11	0	2.78751	0	1.78734e-11	0	0	0	0.705002	0
1060	s	ENSDARG00000012194	scp2	2	5647589	5682147	-1	ENSG00000116171	SCP2	1	P	p32.3	53392901	53517375	1				Y	Y					Y	Y			8.88739e-12	0	4.14974	0	8.88739e-12	0	4.14974	0	0	0	0.705002	0
3337	b	ENSDARG00000088002	LOC100151437	4	15514306	15518163	-1	ENSG00000174348	PODN	1	P	p32.3	53527854	53551174	1	Y		Y							Y	Y			0.700636	0	0.318702	0	0.700636	0	0.318702	0	0	0	0.705002	0
19245	b	ENSDARG00000019025	podn	23	42270576	42310112	1	ENSG00000174348	PODN	1	P	p32.3	53527854	53551174	1	Y	Y								Y	Y			1.61954	0	1.78734e-11	0	1.61954	0	1.78734e-11	0	0	0	0.705002	0
1059	s	ENSDARG00000034940	slc1a7a	2	5590924	5641955	1	ENSG00000162383	SLC1A7	1	P	p32.3	53552855	53608289	-1				Y	Y					Y	Y			8.88739e-12	0	4.14974	0	8.88739e-12	0	4.14974	0	0	0	0.705002	0
1560	b	ENSDARG00000032465	slc1a8b	2	36831337	36843995	1	ENSG00000162383	SLC1A7	1	P	p32.3	53552855	53608289	-1				Y	Y					Y	Y			8.88739e-12	0	1.75183	0	8.88739e-12	0	1.75183	0	0	0	0.705002	0
9512	b	ENSDARG00000034628	slc1a8a	11	15212392	15233989	1	ENSG00000162383	SLC1A7	1	P	p32.3	53552855	53608289	-1	Y	Y								Y	Y			4.83406	0	1.78734e-11	0	4.83406	0	1.78734e-11	0	0	0	0.705002	0
19246	b	ENSDARG00000026248	si:ch73-116b16.2	23	42331076	42478634	-1	ENSG00000162383	SLC1A7	1	P	p32.3	53552855	53608289	-1	Y	Y								Y	Y			1.61954	0	1.78734e-11	0	1.61954	0	1.78734e-11	0	0	0	0.705002	0
7132	b	ENSDARG00000038618	cpt2	8	21675464	21835724	-1	ENSG00000157184	CPT2	1	P	p32.3	53662101	53679869	1				Y	Y					Y	Y			8.88739e-12	0	10.4264	0	8.88739e-12	0	10.4264	0	0	0	0.705002	0
1061	s	ENSDARG00000063341	si:ch211-284b7.3	2	5684429	5694211	-1	ENSG00000162384	C1orf123	1	P	p32.3	53679771	53686289	-1				Y	Y					Y	Y			8.88739e-12	0	3.93747	0	8.88739e-12	0	3.93747	0	0	0	0.705002	0
5294	b	ENSDARG00000070074	LOC557734	6	35013405	35311365	-1	ENSG00000157193	LRP8	1	P	p32.3	53711217	53793742	-1										Y	Y			8.88739e-12	0	0.366452	0	8.88739e-12	0	0.366452	0	0	0	0.705002	0
6990	b	ENSDARG00000075974	si:dkey-258f14.3	8	14170650	14258982	-1	ENSG00000157193	LRP8	1	P	p32.3	53711217	53793742	-1				Y	Y					Y	Y			8.88739e-12	0	11.3735	0	8.88739e-12	0	11.3735	0	0	0	0.705002	0
7065	s	ENSDARG00000027933	si:ch211-241d21.1	8	18563694	18711163	1	ENSG00000174332	GLIS1	1	P	p32.3	53971910	54199877	-1				Y	Y					Y	Y			8.88739e-12	0	10.4264	0	8.88739e-12	0	10.4264	0	0	0	0.687737	0
1387	s	ENSDARG00000021120	tmem48	2	26725023	26738798	-1	ENSG00000058804	TMEM48	1	P	p32.3	54231133	54304533	-1				Y	Y					Y	Y			8.88739e-12	0	1.5566	0	8.88739e-12	0	1.5566	0	0	0	0.681886	0
1388	s	ENSDARG00000014474	yipf1	2	26746971	26752488	-1	ENSG00000058799	YIPF1	1	P	p32.3	54317392	54355507	-1				Y	Y					Y	Y			8.88739e-12	0	1.5566	0	8.88739e-12	0	1.5566	0	0	0	0.681886	0
2603	b	ENSDARG00000021399	yipf2	3	34259642	34265760	-1	ENSG00000058799	YIPF1	1	P	p32.3	54317392	54355507	-1										Y	Y			8.88739e-12	0	1.78734e-11	0	8.88739e-12	0	1.78734e-11	0	0	0	0.681886	0
7064	s	ENSDARG00000042112	dio1	8	18558970	18561489	-1	ENSG00000211452	DIO1	1	P	p32.3	54356912	54376759	1				Y	Y					Y	Y			8.88739e-12	0	10.4264	0	8.88739e-12	0	10.4264	0	0	0	0.681886	0
4358	b	ENSDARG00000067777	zgc:158640	5	45425585	45426924	1	ENSG00000081870	HSPB11	1	P	p32.3	54387234	54411975	-1				Y	Y					Y	Y			8.88739e-12	0	3.94032	0	8.88739e-12	0	3.94032	0	0	0	0.691498	0
1389	s	ENSDARG00000030591	lrrc42	2	26752943	26759203	1	ENSG00000116212	LRRC42	1	P	p32.3	54411750	54433841	1				Y	Y					Y	Y			8.88739e-12	0	1.2944	0	8.88739e-12	0	1.2944	0	0	0	0.705002	0
1390	s	ENSDARG00000019033	si:dkey-181m9.10	2	26760744	26769072	-1	ENSG00000116209	TMEM59	1	P	p32.3	54497347	54519177	-1				Y	Y					Y	Y			8.88739e-12	0	1.2944	0	8.88739e-12	0	1.2944	0	0	0	0.705002	0
1158	s	ENSDARG00000062919	si:dkey-63k7.9	2	10669711	10671898	1	ENSG00000116205	C1orf83	1	P	p32.3	54519260	54578192	1				Y	Y					Y	Y			8.88739e-12	0	3.7764	0	8.88739e-12	0	3.7764	0	0	0	0.705002	0
1159	s	ENSDARG00000075866	si:dkey-63k7.8	2	10672650	10692383	-1	ENSG00000157211	CDCP2	1	P	p32.3	54598747	54638367	-1				Y	Y					Y	Y			8.88739e-12	0	3.7764	0	8.88739e-12	0	3.7764	0	0	0	0.705002	0
1160	s	ENSDARG00000062916	mrpl37	2	10705328	10723075	1	ENSG00000116221	MRPL37	1	P	p32.3	54649714	54686603	1				Y	Y					Y	Y			8.88739e-12	0	3.7764	0	8.88739e-12	0	3.7764	0	0	0	0.705002	0
1161	s	ENSDARG00000058237	ssbp3	2	10726557	10818544	-1	ENSG00000157216	SSBP3	1	P	p32.3	54692190	54879152	-1				Y	Y					Y	Y			8.88739e-12	0	3.7764	0	8.88739e-12	0	3.7764	0	0	0	0.705002	0
1635	b	ENSDARG00000056490	zgc:110158	2	41487546	41530151	1	ENSG00000157216	SSBP3	1	P	p32.3	54692190	54879152	-1				Y	Y					Y	Y			8.88739e-12	0	1.73566	0	8.88739e-12	0	1.73566	0	0	0	0.705002	0
1643	b	ENSDARG00000089305		2	41845658	41874524	-1	ENSG00000157216	SSBP3	1	P	p32.3	54692190	54879152	-1				Y	Y					Y	Y			8.88739e-12	0	1.73566	0	8.88739e-12	0	1.73566	0	0	0	0.705002	0
7063	s	ENSDARG00000030155	zgc:63791	8	18530378	18556039	1	ENSG00000157216	SSBP3	1	P	p32.3	54692190	54879152	-1				Y	Y					Y	Y			8.88739e-12	0	10.4264	0	8.88739e-12	0	10.4264	0	0	0	0.705002	0
18303	b	ENSDARG00000056483	ssbp4	22	21274805	21367189	-1	ENSG00000157216	SSBP3	1	P	p32.3	54692190	54879152	-1	Y	Y								Y	Y			4.09181	0	1.78734e-11	0	4.09181	0	1.78734e-11	0	0	0	0.705002	0
1162	s	ENSDARG00000058229	acot11	2	10820443	10857700	1	ENSG00000162390	ACOT11	1	P	p32.3	55007930	55104865	1				Y	Y					Y	Y			8.88739e-12	0	3.7764	0	8.88739e-12	0	3.7764	0	0	0	0.705002	0
7062	s	ENSDARG00000042122	zgc:123115	8	18513188	18530135	-1	ENSG00000162390	ACOT11	1	P	p32.3	55007930	55104865	1				Y	Y					Y	Y			8.88739e-12	0	10.4264	0	8.88739e-12	0	10.4264	0	0	0	0.705002	0
1163	s	ENSDARG00000058218	fam151a	2	10860360	10874219	-1	ENSG00000162391	FAM151A	1	P	p32.3	55074855	55089229	-1				Y	Y					Y	Y			8.88739e-12	0	3.7764	0	8.88739e-12	0	3.7764	0	0	0	0.705002	0
5234	s	ENSDARG00000044405	ttc4	6	30369165	30375807	-1	ENSG00000243725	TTC4	1	P	p32.3	55181495	55208330	1										Y	Y			8.88739e-12	0	0.351395	0	8.88739e-12	0	0.351395	0	0	0	0.705002	0
5235	s	ENSDARG00000044404	pars2	6	30376866	30381296	-1	ENSG00000162396	PARS2	1	P	p32.3	55222571	55230187	-1										Y	Y			8.88739e-12	0	0.351395	0	8.88739e-12	0	0.351395	0	0	0	0.705002	0
5233	s	ENSDARG00000077836	ttc22	6	30360290	30367874	1	ENSG00000006555	TTC22	1	P	p32.3	55245385	55266940	-1										Y	Y			8.88739e-12	0	0.351395	0	8.88739e-12	0	0.351395	0	0	0	0.705002	0
16389	s	ENSDARG00000013236	dhcr24	20	7323828	7351538	-1	ENSG00000116133	DHCR24	1	P	p32.3	55315306	55352891	-1	Y	Y								Y	Y			1.83878	0	1.78734e-11	0	1.83878	0	1.78734e-11	0	0	0	0.705002	0
16390	s	ENSDARG00000086265	si:dkeyp-51f12.4	20	7418607	7426498	1	ENSG00000162399	BSND	1	P	p32.3	55464606	55476556	1	Y	Y								Y	Y			1.83878	0	1.78734e-11	0	1.83878	0	1.78734e-11	0	0	0	0.705002	0
16393	s	ENSDARG00000074185	PCSK9	20	7573850	7608485	1	ENSG00000169174	PCSK9	1	P	p32.3	55505220	55530525	1	Y	Y								Y	Y			1.83878	0	1.78734e-11	0	1.83878	0	1.78734e-11	0	0	0	0.705002	0
16394	s	ENSDARG00000059925	si:ch211-257m21.2	20	7618345	7760792	-1	ENSG00000162402	USP24	1	P	p32.3	55532032	55681039	-1	Y	Y								Y	Y			1.83878	0	1.78734e-11	0	1.83878	0	1.78734e-11	0	0	0	0.705002	0
2818	b	ENSDARG00000069940	zgc:158309	3	48510548	48575616	1	ENSG00000162407	PPAP2B	1	P	p32.2	56960419	57110974	-1										Y	Y			8.88739e-12	0	1.78734e-11	0	8.88739e-12	0	1.78734e-11	0	0	0	0.691498	0
16396	s	ENSDARG00000059933	ppap2b	20	8143071	8201815	-1	ENSG00000162407	PPAP2B	1	P	p32.2	56960419	57110974	-1	Y	Y								Y	Y			1.10983	0	1.78734e-11	0	1.10983	0	1.78734e-11	0	0	0	0.691498	0
16397	s	ENSDARG00000060641	prkaa2	20	8206697	8244140	1	ENSG00000162409	PRKAA2	1	P	p32.2	57110995	57181008	1	Y	Y								Y	Y			1.10983	0	1.78734e-11	0	1.10983	0	1.78734e-11	0	0	0	0.691498	0
992	s	ENSDARG00000039516	c8a	2	2506994	2523112	1	ENSG00000157131	C8A	1	P	p32.2	57320479	57383894	1				Y	Y					Y	Y			8.88739e-12	0	4.52824	0	8.88739e-12	0	4.52824	0	0	0	0.691498	0
993	s	ENSDARG00000039517	c8b	2	2519776	2533931	-1	ENSG00000021852	C8B	1	P	p32.2	57394883	57431813	-1				Y	Y					Y	Y			8.88739e-12	0	4.52824	0	8.88739e-12	0	4.52824	0	0	0	0.691498	0
994	s	ENSDARG00000003290	dab1b	2	2542618	2589180	-1	ENSG00000173406	DAB1	1	P	p32.1	57460451	59012406	-1				Y	Y					Y	Y			8.88739e-12	0	4.52824	0	8.88739e-12	0	4.52824	0	0	0	0.705002	0
16399	s	ENSDARG00000059939	dab1a	20	8300685	8597049	-1	ENSG00000173406	DAB1	1	P	p32.1	57460451	59012406	-1	Y	Y								Y	Y			1.10983	0	1.78734e-11	0	1.10983	0	1.78734e-11	0	0	0	0.705002	0
16400	s	ENSDARG00000090503	si:ch73-215a11.1	20	9237232	9273061	-1	ENSG00000162600	OMA1	1	P	p32.1	58881056	59012474	-1	Y	Y								Y	Y			1.57671	0	1.78734e-11	0	1.57671	0	1.78734e-11	0	0	0	0.705002	0
16401	s	ENSDARG00000034693	mysm1	20	9274188	9301044	-1	ENSG00000162601	MYSM1	1	P	p32.1	59120411	59165764	-1	Y	Y								Y	Y			1.57671	0	1.78734e-11	0	1.57671	0	1.78734e-11	0	0	0	0.705002	0
3590	b	ENSDARG00000028415	zgc:153924	5	191705	193982	-1	ENSG00000177606	JUN	1	P	p32.1	59246465	59249785	-1				Y	Y					Y	Y		1	8.88739e-12	0	5.99492	0	8.88739e-12	0	12.3973	3.32043	0	0	0.705002	0
16468	b	ENSDARG00000043531	jun	20	15558572	15560457	1	ENSG00000177606	JUN	1	P	p32.1	59246465	59249785	-1	Y	Y								Y	Y			3.73984	0.222033	1.78734e-11	0	3.73984	0.222033	1.78734e-11	0	0	0	0.705002	0
950	b	ENSDARG00000038667	fggy	2	154495	157626	1	ENSG00000172456	FGGY	1	P	p32.1	59762467	60233347	1				Y	Y					Y	Y		1	8.88739e-12	0	4.52824	0	8.88739e-12	0	15.6464	10.9759	0	0	0.705002	0
16589	s	ENSDARG00000042946	hook1	20	25515813	25540078	1	ENSG00000134709	HOOK1	1	P	p32.1	60280458	60342050	1	Y	Y	Y							Y	Y			5.17285	1.4368	1.78734e-11	0	5.17285	1.4368	1.78734e-11	0	0	0	0.705002	0
2094	b	ENSDARG00000040424	si:ch211-8c17.8	3	12517900	12523015	-1	ENSG00000134716	CYP2J2	1	P	p32.1	60358980	60392462	-1										Y	Y			8.88739e-12	0	1.78734e-11	0	8.88739e-12	0	1.78734e-11	0	0	0	0.705002	0
16590	s	ENSDARG00000042953	cyp2j30	20	25545051	25552386	-1	ENSG00000134716	CYP2J2	1	P	p32.1	60358980	60392462	-1	Y	Y	Y							Y	Y			5.17285	1.4368	1.78734e-11	0	5.17285	1.4368	1.78734e-11	0	0	0	0.705002	0
16591	s	ENSDARG00000042956	cyp2j29	20	25555539	25563246	-1	ENSG00000134716	CYP2J2	1	P	p32.1	60358980	60392462	-1	Y	Y	Y							Y	Y			5.17285	1.4368	1.78734e-11	0	5.17285	1.4368	1.78734e-11	0	0	0	0.705002	0
16592	s	ENSDARG00000021172	cyp2j28	20	25564276	25571790	-1	ENSG00000134716	CYP2J2	1	P	p32.1	60358980	60392462	-1	Y	Y	Y							Y	Y			5.17285	1.4368	1.78734e-11	0	5.17285	1.4368	1.78734e-11	0	0	0	0.705002	0
16593	s	ENSDARG00000022650	cyp2j27	20	25578033	25581283	-1	ENSG00000134716	CYP2J2	1	P	p32.1	60358980	60392462	-1	Y	Y	Y							Y	Y			5.17285	1.4368	1.78734e-11	0	5.17285	1.4368	1.78734e-11	0	0	0	0.705002	0
16594	s	ENSDARG00000018485	cyp2j26	20	25581664	25588018	1	ENSG00000134716	CYP2J2	1	P	p32.1	60358980	60392462	-1	Y	Y	Y							Y	Y			5.17285	1.4368	1.78734e-11	0	5.17285	1.4368	1.78734e-11	0	0	0	0.705002	0
16595	s	ENSDARG00000042978	cyp2j25	20	25592712	25598048	1	ENSG00000134716	CYP2J2	1	P	p32.1	60358980	60392462	-1	Y	Y	Y							Y	Y			5.17285	1.4368	1.78734e-11	0	5.17285	1.4368	1.78734e-11	0	0	0	0.705002	0
16596	s	ENSDARG00000042980	cyp2j24	20	25598394	25602989	1	ENSG00000134716	CYP2J2	1	P	p32.1	60358980	60392462	-1	Y	Y	Y							Y	Y			5.17285	1.4368	1.78734e-11	0	5.17285	1.4368	1.78734e-11	0	0	0	0.705002	0
16597	s	ENSDARG00000042982	cyp2j23	20	25604998	25609609	1	ENSG00000134716	CYP2J2	1	P	p32.1	60358980	60392462	-1	Y	Y	Y							Y	Y			5.17285	1.4368	1.78734e-11	0	5.17285	1.4368	1.78734e-11	0	0	0	0.705002	0
16598	s	ENSDARG00000022631	cyp2j22	20	25611234	25614476	1	ENSG00000134716	CYP2J2	1	P	p32.1	60358980	60392462	-1	Y	Y	Y							Y	Y			5.17285	1.4368	1.78734e-11	0	5.17285	1.4368	1.78734e-11	0	0	0	0.705002	0
16599	s	ENSDARG00000042990	cyp2j21	20	25615842	25623214	1	ENSG00000134716	CYP2J2	1	P	p32.1	60358980	60392462	-1	Y	Y	Y							Y	Y			5.17285	1.4368	1.78734e-11	0	5.17285	1.4368	1.78734e-11	0	0	0	0.705002	0
16600	s	ENSDARG00000094057	cyp2j20	20	25627141	25645409	1	ENSG00000134716	CYP2J2	1	P	p32.1	60358980	60392462	-1	Y	Y	Y							Y	Y			5.17285	1.4368	1.78734e-11	0	5.17285	1.4368	1.78734e-11	0	0	0	0.705002	0
19247	b	ENSDARG00000013524	si:ch211-121b5.4	23	42649986	42663578	-1	ENSG00000134716	CYP2J2	1	P	p32.1	60358980	60392462	-1	Y	Y								Y	Y			1.46685	0	1.78734e-11	0	1.46685	0	1.78734e-11	0	0	0	0.705002	0
19248	b	ENSDARG00000091601	zgc:171947	23	42958180	42980313	-1	ENSG00000134716	CYP2J2	1	P	p32.1	60358980	60392462	-1	Y	Y								Y	Y			1.46685	0	1.78734e-11	0	1.46685	0	1.78734e-11	0	0	0	0.705002	0
19249	b	ENSDARG00000091156	zgc:171945	23	43010133	43024136	-1	ENSG00000134716	CYP2J2	1	P	p32.1	60358980	60392462	-1	Y	Y								Y	Y			1.46685	0	1.78734e-11	0	1.46685	0	1.78734e-11	0	0	0	0.705002	0
18214	s	ENSDARG00000062420	nfia	22	17057731	17274353	-1	ENSG00000162599	NFIA	1	P	p31.3	61330931	61928465	1	Y	Y								Y	Y			4.09181	0	1.78734e-11	0	4.09181	0	1.78734e-11	0	0	0	1.06501	0
18212	s	ENSDARG00000057042	tm2d1	22	16980982	16997491	1	ENSG00000162604	TM2D1	1	P	p31.3	62146717	62191095	-1	Y	Y								Y	Y			4.09181	0	1.78734e-11	0	4.09181	0	1.78734e-11	0	0	0	0.691498	0
18211	s	ENSDARG00000024964	inadl	22	16791095	16980945	-1	ENSG00000132849	INADL	1	P	p31.3	62208149	62629592	1	Y	Y								Y	Y			4.09181	0	1.78734e-11	0	4.09181	0	1.78734e-11	0	0	0	0.691498	0
3521	b	ENSDARG00000090166		4	40528793	40529725	-1	ENSG00000240563	L1TD1	1	P	p31.3	62660503	62678000	1										Y	Y		2	0	0	0	0	8.88739e-12	0	12.4992	0.412471	0	0	0.691498	0
5063	b	ENSDARG00000087317	L1TD1(3of5)	6	17888936	17890405	-1	ENSG00000240563	L1TD1	1	P	p31.3	62660503	62678000	1										Y	Y			8.88739e-12	0	0.0851098	0	8.88739e-12	0	0.0851098	0	0	0	0.691498	0
11836	b	ENSDARG00000036829		14	17321504	17322696	-1	ENSG00000240563	L1TD1	1	P	p31.3	62660503	62678000	1										Y	Y			8.88739e-12	0	1.78734e-11	0	8.88739e-12	0	1.78734e-11	0	0	0	0.691498	0
11917	b	ENSDARG00000088978	L1TD1(4of5)	14	24499393	24500862	1	ENSG00000240563	L1TD1	1	P	p31.3	62660503	62678000	1										Y	Y			8.88739e-12	0	1.78734e-11	0	8.88739e-12	0	1.78734e-11	0	0	0	0.691498	0
13370	b	ENSDARG00000088608		16	20027339	20028211	-1	ENSG00000240563	L1TD1	1	P	p31.3	62660503	62678000	1										Y	Y		3	8.88739e-12	0	1.78734e-11	0	8.88739e-12	0	0.611063	1.74894	0	0	0.691498	0
13774	b	ENSDARG00000077273	L1TD1(2of5)	16	44169344	44170813	1	ENSG00000240563	L1TD1	1	P	p31.3	62660503	62678000	1										Y	Y			8.88739e-12	0	1.78734e-11	0	8.88739e-12	0	1.78734e-11	0	0	0	0.691498	0
18213	s	ENSDARG00000086813	LOC100003398	22	17011902	17012906	-1	ENSG00000240563	L1TD1	1	P	p31.3	62660503	62678000	1	Y	Y								Y	Y			4.09181	0	1.78734e-11	0	4.09181	0	1.78734e-11	0	0	0	0.691498	0
5254	s	ENSDARG00000059473	LOC100334982	6	32173529	32198604	1	ENSG00000132854	KANK4	1	P	p31.3	62702651	62785085	-1										Y	Y			8.88739e-12	0	0.366452	0	8.88739e-12	0	0.366452	0	0	0	0.705002	0
5253	s	ENSDARG00000056414	usp1	6	32096841	32103841	-1	ENSG00000162607	USP1	1	P	p31.3	62901968	62917475	1										Y	Y			8.88739e-12	0	0.366452	0	8.88739e-12	0	0.366452	0	0	0	0.705002	0
2903	b	ENSDARG00000035706	DOCK6	3	56069051	56180134	-1	ENSG00000116641	DOCK7	1	P	p31.3	62920399	63153969	-1										Y	Y		3	8.88739e-12	0	1.78734e-11	0	8.88739e-12	0	1.73095	4.61595	0	0	0.705002	0
5251	s	ENSDARG00000078675	dock7	6	32018244	32096803	1	ENSG00000116641	DOCK7	1	P	p31.3	62920399	63153969	-1										Y	Y			8.88739e-12	0	0.366452	0	8.88739e-12	0	0.366452	0	0	0	0.705002	0
5252	s	ENSDARG00000044365	angptl3	6	32036367	32041323	-1	ENSG00000132855	ANGPTL3	1	P	p31.3	63063158	63071830	1										Y	Y			8.88739e-12	0	0.366452	0	8.88739e-12	0	0.366452	0	0	0	0.705002	0
5250	s	ENSDARG00000044373	atg4c	6	31992762	32007083	-1	ENSG00000125703	ATG4C	1	P	p31.3	63249806	63331184	1										Y	Y			8.88739e-12	0	0.366452	0	8.88739e-12	0	0.366452	0	0	0	0.705002	0
5249	s	ENSDARG00000021032	foxd3	6	31784202	31786000	-1	ENSG00000187140	FOXD3	1	P	p31.3	63788730	63790797	1				Y		Y'				Y	Y			8.88739e-12	0	0.906066	0	8.88739e-12	0	0.906066	0	0	0	0.705002	0
5248	s	ENSDARG00000017617	alg6	6	31757584	31779281	-1	ENSG00000088035	ALG6	1	P	p31.3	63833261	63904233	1				Y		Y'				Y	Y			8.88739e-12	0	0.906066	0	8.88739e-12	0	0.906066	0	0	0	0.705002	0
5247	s	ENSDARG00000020279	efcab7	6	31721401	31738153	-1	ENSG00000203965	EFCAB7	1	P	p31.3	63989043	64038364	1				Y		Y'				Y	Y			8.88739e-12	0	0.906066	0	8.88739e-12	0	0.906066	0	0	0	0.705002	0
5246	s	ENSDARG00000013561	pgm1	6	31702353	31717395	-1	ENSG00000079739	PGM1	1	P	p31.3	64058947	64125916	1				Y		Y'				Y	Y			8.88739e-12	0	0.906066	0	8.88739e-12	0	0.906066	0	0	0	1.65068	0.223704
5245	s	ENSDARG00000015176	ror1	6	31464352	31679966	-1	ENSG00000185483	ROR1	1	P	p31.3	64239693	64647181	1				Y		Y'				Y	Y			8.88739e-12	0	0.906066	0	8.88739e-12	0	0.906066	0	0	0	1.65068	0.223704
5244	s	ENSDARG00000061590	cachd1	6	31282929	31431879	-1	ENSG00000158966	CACHD1	1	P	p31.3	64936428	65158741	1				Y		Y'				Y	Y			8.88739e-12	0	0.906066	0	8.88739e-12	0	0.906066	0	0	0	1.65068	0.223704
5243	s	ENSDARG00000075034	raver2	6	31122962	31268482	-1	ENSG00000162437	RAVER2	1	P	p31.3	65210778	65298915	1				Y		Y'				Y	Y			8.88739e-12	0	0.906066	0	8.88739e-12	0	0.906066	0	0	0	1.65068	0.223704
5242	s	ENSDARG00000020625	jak1	6	31060241	31120674	1	ENSG00000162434	JAK1	1	P	p31.3	65298912	65432187	-1				Y		Y'				Y	Y			8.88739e-12	0	0.906066	0	8.88739e-12	0	0.906066	0	0	0	1.65068	0.223704
5241	s	ENSDARG00000006546	ak4	6	31044315	31056721	-1	ENSG00000162433	AK4	1	P	p31.3	65613232	65697819	1				Y		Y'				Y	Y			8.88739e-12	0	0.906066	0	8.88739e-12	0	0.906066	0	0	0	0.691498	0
5240	s	ENSDARG00000079891	dnajc6	6	30971733	31028301	-1	ENSG00000116675	DNAJC6	1	P	p31.3	65713902	65881552	1				Y		Y'				Y	Y			8.88739e-12	0	0.906066	0	8.88739e-12	0	0.906066	0	0	0	0.691498	0
1191	b	ENSDARG00000077463	LEPROT	2	13523455	13524358	-1	ENSG00000213625	LEPROT	1	P	p31.3	65886270	65901690	1				Y	Y					Y	Y		3	8.88739e-12	0	3.57087	0	8.88739e-12	0	5.72341	1.3958	0	0	0.691498	0
5239	s	ENSDARG00000070961	lepr	6	30878553	30925866	-1	ENSG00000116678	LEPR	1	P	p31.3	65886335	66107242	1										Y	Y			8.88739e-12	0	0.351395	0	8.88739e-12	0	0.351395	0	0	0	0.691498	0
1194	s	ENSDARG00000074233	pde4bb	2	13915648	14057782	-1	ENSG00000184588	PDE4B	1	P	p31.3	66258197	66840259	1				Y	Y					Y	Y		3	8.88739e-12	0	3.57087	0	8.88739e-12	0	5.72341	1.3958	0	0	0.691498	0
5238	s	ENSDARG00000032868	PDE4B(1of3)	6	30543718	30875026	-1	ENSG00000184588	PDE4B	1	P	p31.3	66258197	66840259	1										Y	Y			8.88739e-12	0	0.351395	0	8.88739e-12	0	0.351395	0	0	0	0.691498	0
1196	s	ENSDARG00000077269	SGIP1	2	14312207	14432336	-1	ENSG00000118473	SGIP1	1	P	p31.3	66999066	67213982	1				Y	Y					Y	Y		3	8.88739e-12	0	3.57087	0	8.88739e-12	0	7.3103	3.13075	0	0	0.705002	0
1195	s	ENSDARG00000039344	tctex1d1	2	14241524	14305449	-1	ENSG00000152760	TCTEX1D1	1	P	p31.3	67218142	67244470	1				Y	Y					Y	Y		3	8.88739e-12	0	3.57087	0	8.88739e-12	0	7.3103	3.13075	0	0	0.705002	0
5236	s	ENSDARG00000044400	wdr78	6	30381409	30393377	1	ENSG00000152763	WDR78	1	P	p31.3	67278568	67390570	-1										Y	Y			8.88739e-12	0	0.351395	0	8.88739e-12	0	0.351395	0	0	0	0.705002	0
1055	b	ENSDARG00000001447	mier1b	2	5453876	5478506	-1	ENSG00000198160	MIER1	1	P	p31.3	67390640	67454302	1				Y	Y					Y	Y			8.88739e-12	0	4.14974	0	8.88739e-12	0	4.14974	0	0	0	0.705002	0
5293	s	ENSDARG00000041072	mier1a	6	34986514	34999157	1	ENSG00000198160	MIER1	1	P	p31.3	67390640	67454302	1										Y	Y			8.88739e-12	0	0.366452	0	8.88739e-12	0	0.366452	0	0	0	0.705002	0
1054	b	ENSDARG00000027986	slc35d1b	2	5436277	5452716	1	ENSG00000116704	SLC35D1	1	P	p31.3	67465015	67519782	-1				Y	Y					Y	Y			8.88739e-12	0	4.36366	0	8.88739e-12	0	4.36366	0	0	0	0.705002	0
5292	s	ENSDARG00000011973	slc35d1a	6	34964321	34977635	1	ENSG00000116704	SLC35D1	1	P	p31.3	67465015	67519782	-1										Y	Y			8.88739e-12	0	0.366452	0	8.88739e-12	0	0.366452	0	0	0	0.705002	0
5287	s	ENSDARG00000093809	IL12RB2(1of2)	6	34831065	34848136	-1	ENSG00000081985	IL12RB2	1	P	p31.3	67773047	67862583	1										Y	Y			8.88739e-12	0	0.366452	0	8.88739e-12	0	0.366452	0	0	0	0.705002	0
5290	s	ENSDARG00000052157	il12rb2	6	34899221	34916314	-1	ENSG00000081985	IL12RB2	1	P	p31.3	67773047	67862583	1										Y	Y			8.88739e-12	0	0.366452	0	8.88739e-12	0	0.366452	0	0	0	0.705002	0
5291	s	ENSDARG00000052158	il23r	6	34930042	34954537	-1	ENSG00000081985	IL12RB2	1	P	p31.3	67773047	67862583	1										Y	Y			8.88739e-12	0	0.366452	0	8.88739e-12	0	0.366452	0	0	0	0.705002	0
1008	b	ENSDARG00000087421	wu:fc66f06	2	3397407	3409194	-1	ENSG00000142864	SERBP1	1	P	p31.3	67873493	67896098	-1				Y	Y					Y	Y			8.88739e-12	0	4.52824	0	8.88739e-12	0	4.52824	0	0	0	0.705002	0
5286	s	ENSDARG00000074580	NP_999879.1	6	34817957	34825058	1	ENSG00000142864	SERBP1	1	P	p31.3	67873493	67896098	-1										Y	Y			8.88739e-12	0	0.366452	0	8.88739e-12	0	0.366452	0	0	0	0.705002	0
5289	s	ENSDARG00000074242	serbp1	6	34886165	34893314	1	ENSG00000142864	SERBP1	1	P	p31.3	67873493	67896098	-1										Y	Y			8.88739e-12	0	0.366452	0	8.88739e-12	0	0.366452	0	0	0	0.705002	0
17427	b	ENSDARG00000025174	zgc:103482	21	19224733	19230561	1	ENSG00000142864	SERBP1	1	P	p31.3	67873493	67896098	-1										Y	Y			8.88739e-12	0	1.78734e-11	0	8.88739e-12	0	1.78734e-11	0	0	0	0.705002	0
1144	s	ENSDARG00000043581	gadd45aa	2	10071989	10075875	1	ENSG00000116717	GADD45A	1	P	p31.3	68150744	68154021	1				Y	Y					Y	Y			8.88739e-12	0	3.7764	0	8.88739e-12	0	3.7764	0	0	0	0.705002	0
5103	b	ENSDARG00000069991	gadd45ab	6	20078497	20082605	1	ENSG00000116717	GADD45A	1	P	p31.3	68150744	68154021	1										Y	Y			8.88739e-12	0	0.355978	0	8.88739e-12	0	0.355978	0	0	0	0.705002	0
1145	s	ENSDARG00000003375	gng12a	2	10078447	10130061	-1	ENSG00000172380	GNG12	1	P	p31.3	68167149	68299150	-1				Y	Y					Y	Y			8.88739e-12	0	3.7764	0	8.88739e-12	0	3.7764	0	0	0	0.705002	0
2106	b	ENSDARG00000062537	si:dkey-117i10.1	3	13243320	13248593	1	ENSG00000172380	GNG12	1	P	p31.3	68167149	68299150	-1										Y	Y			8.88739e-12	0	1.78734e-11	0	8.88739e-12	0	1.78734e-11	0	0	0	0.705002	0
1146	s	ENSDARG00000009534	wls	2	10133498	10178009	-1	ENSG00000116729	WLS	1	P	p31.3	68564156	68698803	-1				Y	Y					Y	Y			8.88739e-12	0	3.7764	0	8.88739e-12	0	3.7764	0	0	0	0.691498	0
990	b	ENSDARG00000007480	rpe65a	2	2448548	2463341	-1	ENSG00000116745	RPE65	1	P	p31.2	68894505	68915642	-1				Y	Y					Y	Y			8.88739e-12	0	4.52824	0	8.88739e-12	0	4.52824	0	0	0	0.691498	0
7037	s	ENSDARG00000094752	rpe65b	8	17207770	17217312	-1	ENSG00000116745	RPE65	1	P	p31.2	68894505	68915642	-1				Y	Y					Y	Y			8.88739e-12	0	10.4264	0	8.88739e-12	0	10.4264	0	0	0	0.691498	0
7038	s	ENSDARG00000054420	si:ch211-198n5.12	8	17208086	17231655	-1	ENSG00000116745	RPE65	1	P	p31.2	68894505	68915642	-1				Y	Y					Y	Y			8.88739e-12	0	10.4264	0	8.88739e-12	0	10.4264	0	0	0	0.691498	0
7039	s	ENSDARG00000018165	depdc1a	8	17232216	17244973	-1	ENSG00000024526	DEPDC1	1	P	p31.2	68939835	68962904	-1				Y	Y					Y	Y			8.88739e-12	0	10.4264	0	8.88739e-12	0	10.4264	0	0	0	0.691498	0
5227	b	ENSDARG00000079670	LRRC7	6	29838528	29924174	-1	ENSG00000033122	LRRC7	1	P	p31.1	70034081	70589167	1										Y	Y			8.88739e-12	0	0.351395	0	8.88739e-12	0	0.351395	0	0	0	0.705002	0
5226	b	ENSDARG00000017708	lrrc40	6	29827546	29836350	1	ENSG00000066557	LRRC40	1	P	p31.1	70610488	70671303	-1										Y	Y			8.88739e-12	0	0.351395	0	8.88739e-12	0	0.351395	0	0	0	0.705002	0
9948	b	ENSDARG00000004342	srsf11	11	46192700	46204642	1	ENSG00000116754	SRSF11	1	P	p31.1	70671365	70718735	1	Y	Y								Y	Y		2	4.93601	0	1.78734e-11	0	4.61587	0	1.78734e-11	0.283332	0	0	0.705002	0
9949	b	ENSDARG00000042444	ankrd13c	11	46207029	46225512	-1	ENSG00000118454	ANKRD13C	1	P	p31.1	70726271	70820417	-1	Y	Y								Y	Y		2	4.93601	0	1.78734e-11	0	4.61587	0	1.78734e-11	0.283332	0	0	0.705002	0
5310	s	ENSDARG00000032206	cthl	6	37338031	37351792	-1	ENSG00000116761	CTH	1	P	p31.1	70876955	70905253	1										Y	Y			8.88739e-12	0	0.30779	0	8.88739e-12	0	0.30779	0	0	0	0.705002	0
5311	s	ENSDARG00000074301	cth	6	37357906	37371189	-1	ENSG00000116761	CTH	1	P	p31.1	70876955	70905253	1										Y	Y			8.88739e-12	0	0.30779	0	8.88739e-12	0	0.30779	0	0	0	0.705002	0
5309	s	ENSDARG00000055781	LOC100000544	6	37257064	37259397	1	ENSG00000050628	PTGER3	1	P	p31.1	71318036	71513491	-1										Y	Y			8.88739e-12	0	0.30779	0	8.88739e-12	0	0.30779	0	0	0	0.705002	0
5308	s	ENSDARG00000044332	zranb2	6	37249689	37255835	1	ENSG00000132485	ZRANB2	1	P	p31.1	71528974	71546980	-1										Y	Y			8.88739e-12	0	0.30779	0	8.88739e-12	0	0.30779	0	0	0	0.705002	0
5307	s	ENSDARG00000021607	negr1	6	36891314	37116002	1	ENSG00000172260	NEGR1	1	P	p31.1	71868625	72748417	-1										Y	Y			8.88739e-12	0	0.3914	0	8.88739e-12	0	0.3914	0	0	0	0.705002	0
7061	s	ENSDARG00000078611	lrriq3	8	18506615	18508265	1	ENSG00000162620	LRRIQ3	1	P	p31.1	74491699	74663871	-1				Y	Y					Y	Y			8.88739e-12	0	10.4264	0	8.88739e-12	0	10.4264	0	0	0	0.705002	0
7059	s	ENSDARG00000086933	si:dkey-267j14.4	8	18477819	18499717	-1	ENSG00000116783	TNNI3K	1	P	p31.1	74663926	75010112	1				Y	Y					Y	Y			8.88739e-12	0	10.4264	0	8.88739e-12	0	10.4264	0	0	0	0.705002	0
7060	s	ENSDARG00000042139	zgc:110694	8	18502769	18506949	-1	ENSG00000116783	TNNI3K	1	P	p31.1	74663926	75010112	1				Y	Y					Y	Y			8.88739e-12	0	10.4264	0	8.88739e-12	0	10.4264	0	0	0	0.705002	0
7058	s	ENSDARG00000069262	zgc:158613	8	18452875	18466605	1	ENSG00000178965	C1orf173	1	P	p31.1	75033795	75139422	-1				Y	Y					Y	Y			8.88739e-12	0	10.4264	0	8.88739e-12	0	10.4264	0	0	0	0.705002	0
1164	s	ENSDARG00000016074	cryz	2	10895509	10910704	-1	ENSG00000116791	CRYZ	1	P	p31.1	75171170	75199092	-1				Y	Y					Y	Y			8.88739e-12	0	3.7764	0	8.88739e-12	0	3.7764	0	0	0	0.705002	0
1165	s	ENSDARG00000038222	tyw3	2	10910620	10917526	1	ENSG00000162623	TYW3	1	P	p31.1	75198840	75232362	1				Y	Y					Y	Y			8.88739e-12	0	3.7764	0	8.88739e-12	0	3.7764	0	0	0	0.705002	0
1166	s	ENSDARG00000002330	lhx8a	2	10997100	11001473	1	ENSG00000162624	LHX8	1	P	p31.1	75594119	75627218	1				Y	Y					Y	Y			8.88739e-12	0	3.7764	0	8.88739e-12	0	3.7764	0	0	0	0.705002	0
7057	s	ENSDARG00000042145	lhx8b	8	18439320	18446215	-1	ENSG00000162624	LHX8	1	P	p31.1	75594119	75627218	1				Y	Y					Y	Y			8.88739e-12	0	10.4264	0	8.88739e-12	0	10.4264	0	0	0	0.705002	0
1167	s	ENSDARG00000017398	slc44a5a	2	11008119	11259816	-1	ENSG00000137968	SLC44A5	1	P	p31.1	75667816	76076801	-1				Y	Y					Y	Y			8.88739e-12	0	3.70022	0	8.88739e-12	0	3.70022	0	0	0	0.691498	0
7056	s	ENSDARG00000057419	slc44a5b	8	18358511	18436355	1	ENSG00000137968	SLC44A5	1	P	p31.1	75667816	76076801	-1				Y	Y					Y	Y			8.88739e-12	0	10.4264	0	8.88739e-12	0	10.4264	0	0	0	0.691498	0
1382	b	ENSDARG00000038900	acadm	2	26618240	26624320	-1	ENSG00000117054	ACADM	1	P	p31.1	76190036	76253260	1				Y	Y					Y	Y			8.88739e-12	0	1.5566	0	8.88739e-12	0	1.5566	0	0	0	0.705002	0
1381	b	ENSDARG00000068587	rabggtb	2	26611284	26617263	-1	ENSG00000137955	RABGGTB	1	P	p31.1	76251882	76261100	1				Y	Y					Y	Y			8.88739e-12	0	1.5566	0	8.88739e-12	0	1.5566	0	0	0	0.705002	0
14609	b	ENSDARG00000075826	LOC559917	17	43938717	43966779	1	ENSG00000057468	MSH4	1	P	p31.1	76262567	76378923	1				Y	Y					Y	Y			8.88739e-12	0	6.31871	0	8.88739e-12	0	6.31871	0	0	0	0.705002	0
1116	s	ENSDARG00000058473	st6galnac3	2	9114487	9273767	-1	ENSG00000184005	ST6GALNAC3	1	P	p31.1	76540404	77100286	1				Y	Y					Y	Y			8.88739e-12	0	3.7764	0	8.88739e-12	0	3.7764	0	0	0	0.705002	0
1115	s	ENSDARG00000039220	si:dkey-70k13.1	2	8945288	9044160	-1	ENSG00000117069	ST6GALNAC5	1	P	p31.1	77333126	77531396	1				Y	Y					Y	Y			8.88739e-12	0	3.7764	0	8.88739e-12	0	3.7764	0	0	0	0.705002	0
7055	s	ENSDARG00000057433	st6galnac5	8	18319780	18341659	-1	ENSG00000117069	ST6GALNAC5	1	P	p31.1	77333126	77531396	1				Y	Y					Y	Y			8.88739e-12	0	10.4264	0	8.88739e-12	0	10.4264	0	0	0	0.705002	0
1114	s	ENSDARG00000024479	pigk	2	8846226	8922838	1	ENSG00000142892	PIGK	1	P	p31.1	77554675	77685115	-1				Y	Y					Y	Y			8.88739e-12	0	3.7764	0	8.88739e-12	0	3.7764	0	0	0	0.705002	0
1113	s	ENSDARG00000012555	ak5	2	8630181	8844296	-1	ENSG00000154027	AK5	1	P	p31.1	77747662	78025654	1				Y	Y					Y	Y			8.88739e-12	0	3.90367	0	8.88739e-12	0	3.90367	0	0	0	0.705002	0
4632	b	ENSDARG00000017739	ak5l	5	67445678	67471295	-1	ENSG00000154027	AK5	1	P	p31.1	77747662	78025654	1				Y	Y					Y	Y			8.88739e-12	0	6.76403	0	8.88739e-12	0	6.76403	0	0	0	0.705002	0
1112	s	ENSDARG00000077581	si:ch211-284g18.3	2	8563505	8625237	1	ENSG00000036549	ZZZ3	1	P	p31.1	78028101	78149104	-1				Y	Y					Y	Y			8.88739e-12	0	4.02675	0	8.88739e-12	0	4.02675	0	0	0	0.705002	0
1111	s	ENSDARG00000016163	usp33	2	8501496	8561837	1	ENSG00000077254	USP33	1	P	p31.1	78161672	78225537	-1				Y	Y					Y	Y			8.88739e-12	0	4.02675	0	8.88739e-12	0	4.02675	0	0	0	0.705002	0
1110	s	ENSDARG00000020596	fam73a	2	8447449	8473100	-1	ENSG00000180488	FAM73A	1	P	p31.1	78245309	78344106	1				Y	Y					Y	Y			8.88739e-12	0	4.02675	0	8.88739e-12	0	4.02675	0	0	0	0.705002	0
7076	b	ENSDARG00000057317	nexn	8	19036976	19057283	-1	ENSG00000162614	NEXN	1	P	p31.1	78354198	78409580	1				Y	Y					Y	Y			8.88739e-12	0	10.4264	0	8.88739e-12	0	10.4264	0	0	0	0.705002	0
1109	s	ENSDARG00000029248	fubp1	2	8433634	8447445	1	ENSG00000162613	FUBP1	1	P	p31.1	78409740	78444794	-1				Y	Y					Y	Y			8.88739e-12	0	4.02675	0	8.88739e-12	0	4.02675	0	0	0	0.705002	0
1122	b	ENSDARG00000038978	zgc:91922	2	9415509	9424697	-1	ENSG00000162616	DNAJB4	1	P	p31.1	78444859	78483648	1				Y	Y					Y	Y			8.88739e-12	0	3.7764	0	8.88739e-12	0	3.7764	0	0	0	0.705002	0
2852	b	ENSDARG00000078602	NP_001159763.1	3	53166628	53177685	1	ENSG00000122420	PTGFR	1	P	p31.1	78769568	79005434	1										Y	Y			8.88739e-12	0	1.78734e-11	0	8.88739e-12	0	1.78734e-11	0	0	0	0.705002	0
4938	b	ENSDARG00000078605	NP_001159802.1	6	9396666	9400608	1	ENSG00000122420	PTGFR	1	P	p31.1	78769568	79005434	1										Y	Y			8.88739e-12	0	0.23465	0	8.88739e-12	0	0.23465	0	0	0	0.705002	0
9482	b	ENSDARG00000074016	PTGFR(1of2)	11	13090424	13097423	1	ENSG00000122420	PTGFR	1	P	p31.1	78769568	79005434	1	Y	Y								Y	Y		3	4.81725	0	1.78734e-11	0	5.53614	0	1.78734e-11	0	0	0	0.705002	0
9486	b	ENSDARG00000026238	NP_001172000.1	11	13172026	13177890	-1	ENSG00000122420	PTGFR	1	P	p31.1	78769568	79005434	1	Y	Y								Y	Y			4.81725	0	1.78734e-11	0	4.81725	0	1.78734e-11	0	0	0	0.705002	0
103	s	ENSDARG00000075791	si:dkey-79f11.5	1	6914084	6920405	1	ENSG00000137959	IFI44L	1	P	p31.1	79085607	79108484	1										Y	Y			8.88739e-12	0	0.438651	0	8.88739e-12	0	0.438651	0	0	0	0.705002	0
104	s	ENSDARG00000095673	si:dkey-79f11.8	1	6963510	6967670	1	ENSG00000137959	IFI44L	1	P	p31.1	79085607	79108484	1										Y	Y			8.88739e-12	0	0.438651	0	8.88739e-12	0	0.438651	0	0	0	0.705002	0
105	b	ENSDARG00000093857	si:dkey-79f11.10	1	6983833	6989556	1	ENSG00000137959	IFI44L	1	P	p31.1	79085607	79108484	1										Y	Y			8.88739e-12	0	0.438651	0	8.88739e-12	0	0.438651	0	0	0	0.705002	0
108	s	ENSDARG00000007602	si:dkey-79f11.4	1	7031127	7038714	-1	ENSG00000137959	IFI44L	1	P	p31.1	79085607	79108484	1										Y	Y			8.88739e-12	0	0.438651	0	8.88739e-12	0	0.438651	0	0	0	0.705002	0
157	b	ENSDARG00000015678	si:dkeyp-75b4.9	1	9061384	9066911	-1	ENSG00000137959	IFI44L	1	P	p31.1	79085607	79108484	1										Y	Y			8.88739e-12	0	0.326035	0	8.88739e-12	0	0.326035	0	0	0	0.705002	0
8568	b	ENSDARG00000010729	A5PLF0_DANRE	10	4452092	4455744	1	ENSG00000137959	IFI44L	1	P	p31.1	79085607	79108484	1	Y	Y								Y	Y			8.22306	0	1.78734e-11	0	8.22306	0	1.78734e-11	0	0	0	0.705002	0
14287	b	ENSDARG00000056501	LOC799658	17	21656915	21659880	-1	ENSG00000137959	IFI44L	1	P	p31.1	79085607	79108484	1				Y	Y					Y	Y			8.88739e-12	0	4.27802	0	8.88739e-12	0	4.27802	0	0	0	0.705002	0
1553	b	ENSDARG00000092883	si:dkey-193b15.5	2	36627969	36635114	-1	ENSG00000137965	IFI44	1	P	p31.1	79115481	79129763	1				Y	Y					Y	Y			8.88739e-12	0	1.75183	0	8.88739e-12	0	1.75183	0	0	0	0.705002	0
1554	b	ENSDARG00000060322	zgc:153654	2	36634957	36639542	-1	ENSG00000137965	IFI44	1	P	p31.1	79115481	79129763	1				Y	Y					Y	Y			8.88739e-12	0	1.75183	0	8.88739e-12	0	1.75183	0	0	0	0.705002	0
18226	s	ENSDARG00000071361	si:ch211-197g15.10	22	17679210	17683689	-1	ENSG00000137965	IFI44	1	P	p31.1	79115481	79129763	1	Y	Y								Y	Y			4.09181	0	1.78734e-11	0	4.09181	0	1.78734e-11	0	0	0	0.705002	0
18227	s	ENSDARG00000002293	si:ch211-197g15.9	22	17684958	17687629	-1	ENSG00000137965	IFI44	1	P	p31.1	79115481	79129763	1	Y	Y								Y	Y			4.09181	0	1.78734e-11	0	4.09181	0	1.78734e-11	0	0	0	0.705002	0
18228	s	ENSDARG00000094984	si:ch211-197g15.8	22	17691678	17695459	-1	ENSG00000137965	IFI44	1	P	p31.1	79115481	79129763	1	Y	Y								Y	Y			4.09181	0	1.78734e-11	0	4.09181	0	1.78734e-11	0	0	0	0.705002	0
18229	s	ENSDARG00000071355	si:ch211-197g15.7	22	17700374	17706369	-1	ENSG00000137965	IFI44	1	P	p31.1	79115481	79129763	1	Y	Y								Y	Y			4.09181	0	1.78734e-11	0	4.09181	0	1.78734e-11	0	0	0	0.705002	0
18230	s	ENSDARG00000094747	si:ch211-197g15.6	22	17708938	17713127	-1	ENSG00000137965	IFI44	1	P	p31.1	79115481	79129763	1	Y	Y								Y	Y			4.09181	0	1.78734e-11	0	4.09181	0	1.78734e-11	0	0	0	0.705002	0
18231	s	ENSDARG00000009673	si:ch211-197g15.5	22	17717257	17723591	-1	ENSG00000137965	IFI44	1	P	p31.1	79115481	79129763	1	Y	Y								Y	Y			4.09181	0	1.78734e-11	0	4.09181	0	1.78734e-11	0	0	0	0.705002	0
9406	s	ENSDARG00000013653	zgc:63629	11	7529272	7556372	-1	ENSG00000162618	ELTD1	1	P	p31.1	79355449	79472495	-1	Y	Y								Y	Y			4.34452	0	1.78734e-11	0	4.34452	0	1.78734e-11	0	0	0	0.705002	0
973	s	ENSDARG00000075899	LOC100329415	2	1522259	1622366	-1	ENSG00000117114	LPHN2	1	P	p31.1	81771845	82458107	1				Y	Y					Y	Y			8.88739e-12	0	4.52824	0	8.88739e-12	0	4.52824	0	0	0	0.705002	0
974	s	ENSDARG00000087965	LPHN2(4of4)	2	1626935	1688776	1	ENSG00000117114	LPHN2	1	P	p31.1	81771845	82458107	1				Y	Y					Y	Y			8.88739e-12	0	4.52824	0	8.88739e-12	0	4.52824	0	0	0	0.705002	0
977	s	ENSDARG00000074366	LPHN2(2of4)	2	1727339	1743445	-1	ENSG00000117114	LPHN2	1	P	p31.1	81771845	82458107	1				Y	Y					Y	Y			8.88739e-12	0	4.52824	0	8.88739e-12	0	4.52824	0	0	0	0.705002	0
9407	s	ENSDARG00000069356	LPHN2(1of4)	11	7774197	7881577	1	ENSG00000117114	LPHN2	1	P	p31.1	81771845	82458107	1	Y	Y								Y	Y			4.34452	0	1.78734e-11	0	4.34452	0	1.78734e-11	0	0	0	0.705002	0
9408	s	ENSDARG00000062973	ttll7	11	8127302	8272281	-1	ENSG00000137941	TTLL7	1	P	p31.1	84330711	84464833	-1	Y	Y								Y	Y			4.5169	0	1.78734e-11	0	4.5169	0	1.78734e-11	0	0	0	0.705002	0
972	s	ENSDARG00000087866	NP_001030148.1	2	1411670	1439425	-1	ENSG00000142875	PRKACB	1	P	p31.1	84543745	84704181	1				Y	Y					Y	Y			8.88739e-12	0	4.52824	0	8.88739e-12	0	4.52824	0	0	0	0.705002	0
995	b	ENSDARG00000059125	prkacbb	2	2617661	2642068	-1	ENSG00000142875	PRKACB	1	P	p31.1	84543745	84704181	1				Y	Y					Y	Y			8.88739e-12	0	4.52824	0	8.88739e-12	0	4.52824	0	0	0	0.705002	0
9409	s	ENSDARG00000001782	prkacba	11	8275835	8296952	1	ENSG00000142875	PRKACB	1	P	p31.1	84543745	84704181	1	Y	Y								Y	Y			4.6525	0	1.78734e-11	0	4.6525	0	1.78734e-11	0	0	0	0.705002	0
9410	s	ENSDARG00000062977	samd13	11	8298930	8303553	1	ENSG00000203943	SAMD13	1	P	p31.1	84764049	84855640	1	Y	Y								Y	Y			4.6525	0	1.78734e-11	0	4.6525	0	1.78734e-11	0	0	0	0.705002	0
9411	s	ENSDARG00000077918	LOC562996	11	8317114	8325007	1	ENSG00000137976	DNASE2B	1	P	p31.1	84864215	84880701	1	Y	Y								Y	Y			4.6525	0	1.78734e-11	0	4.6525	0	1.78734e-11	0	0	0	0.705002	0
9523	b	ENSDARG00000005738	rpf1	11	16479323	16500469	-1	ENSG00000117133	RPF1	1	P	p22.3	84944942	84963473	1	Y	Y								Y	Y			4.51253	0	1.78734e-11	0	4.51253	0	1.78734e-11	0	0	0	0.705002	0
1069	b	ENSDARG00000039830	gng5	2	5885534	5891553	1	ENSG00000174021	GNG5	1	P	p22.3	84964008	84972248	-1				Y	Y					Y	Y			8.88739e-12	0	3.93747	0	8.88739e-12	0	3.93747	0	0	0	0.705002	0
9522	b	ENSDARG00000094327	SPATA1	11	16469258	16477683	-1	ENSG00000122432	SPATA1	1	P	p22.3	84971974	85031877	1	Y	Y								Y	Y			4.51253	0	1.78734e-11	0	4.51253	0	1.78734e-11	0	0	0	0.705002	0
828	b	ENSDARG00000089765	LOC556026	1	55789911	55801379	-1	ENSG00000117155	SSX2IP	1	P	p22.3	85109390	85156486	-1										Y	Y			8.88739e-12	0	0.712656	0	8.88739e-12	0	0.712656	0	0	0	0.705002	0
980	s	ENSDARG00000039521	ssx2ip	2	1792049	1810559	1	ENSG00000117155	SSX2IP	1	P	p22.3	85109390	85156486	-1				Y	Y					Y	Y			8.88739e-12	0	4.52824	0	8.88739e-12	0	4.52824	0	0	0	0.705002	0
18366	b	ENSDARG00000061602	si:rp71-23d18.7	22	25187773	25197115	1	ENSG00000117155	SSX2IP	1	P	p22.3	85109390	85156486	-1	Y	Y								Y	Y			4.09181	0	1.78734e-11	0	4.09181	0	1.78734e-11	0	0	0	0.705002	0
19296	s	ENSDARG00000088049	LOC100333131	23	44996474	45021498	1	ENSG00000162643	WDR63	1	P	p22.3	85464830	85598821	1	Y	Y								Y	Y		2	1.46685	0	1.78734e-11	0	0.758755	0	1.78734e-11	0.0736237	0	0	0.705002	0
979	s	ENSDARG00000078363		2	1760876	1787181	1	ENSG00000055732	MCOLN3	1	P	p22.3	85483765	85514182	-1				Y	Y					Y	Y			8.88739e-12	0	4.52824	0	8.88739e-12	0	4.52824	0	0	0	0.705002	0
19295	s	ENSDARG00000043034		23	44968865	44980038	-1	ENSG00000055732	MCOLN3	1	P	p22.3	85483765	85514182	-1	Y	Y								Y	Y		2	1.46685	0	1.78734e-11	0	0.758755	0	1.78734e-11	0.0736237	0	0	0.705002	0
10746	b	ENSDARG00000077440	SYDE1	12	49873400	49914803	1	ENSG00000097096	SYDE2	1	P	p22.3	85622556	85666729	-1										Y	Y		2	8.88739e-12	0	1.78734e-11	0	8.88739e-12	0	0.0811107	0	0	0	0.705002	0
19297	s	ENSDARG00000078537	SYDE2	23	45031991	45049394	-1	ENSG00000097096	SYDE2	1	P	p22.3	85622556	85666729	-1	Y	Y								Y	Y		2	1.46685	0	1.78734e-11	0	0.758755	0	1.78734e-11	0.0736237	0	0	0.705002	0
978	s	ENSDARG00000077130	LOC100334750	2	1747679	1756376	1	ENSG00000142867	BCL10	1	P	p22.3	85731464	85743771	-1				Y	Y					Y	Y			8.88739e-12	0	4.52824	0	8.88739e-12	0	4.52824	0	0	0	0.705002	0
15782	b	ENSDARG00000057841	ddah2	19	18379765	18390108	1	ENSG00000153904	DDAH1	1	P	p22.3	85784168	86043933	-1	Y	Y								Y	Y			1.91052	0	1.78734e-11	0	1.91052	0	1.78734e-11	0	0	0	0.705002	0
2014	s	ENSDARG00000027360	si:ch211-106h11.3	3	6092949	6132936	1	ENSG00000142871	CYR61	1	P	p22.3	86046444	86049645	1										Y	Y			8.88739e-12	0	1.78734e-11	0	8.88739e-12	0	1.78734e-11	0	0	0	0.705002	0
4172	b	ENSDARG00000035422	cyr61l1	5	34532219	34538047	1	ENSG00000142871	CYR61	1	P	p22.3	86046444	86049645	1				Y	Y					Y	Y			8.88739e-12	0	3.70022	0	8.88739e-12	0	3.70022	0	0	0	0.705002	0
7659	s	ENSDARG00000006823	cyr61l2	8	55060573	55072275	-1	ENSG00000142871	CYR61	1	P	p22.3	86046444	86049645	1				Y	Y					Y	Y			8.88739e-12	0	14.1538	0	8.88739e-12	0	14.1538	0	0	0	0.705002	0
7660	s	ENSDARG00000093315	NP_001074456.1	8	55060573	55072272	-1	ENSG00000142871	CYR61	1	P	p22.3	86046444	86049645	1				Y	Y					Y	Y			8.88739e-12	0	14.1538	0	8.88739e-12	0	14.1538	0	0	0	0.705002	0
19311	b	ENSDARG00000023062	cyr61	23	45832493	45838875	1	ENSG00000142871	CYR61	1	P	p22.3	86046444	86049645	1	Y	Y								Y	Y		2	1.46685	0	1.78734e-11	0	0.758755	0	1.78734e-11	0.0736237	0	0	0.705002	0
4075	b	ENSDARG00000092567	si:dkey-61l1.4	5	30837782	30877379	-1	ENSG00000171502	COL24A1	1	P	p22.3	86194916	86622626	-1				Y	Y					Y	Y			8.88739e-12	0	3.97694	0	8.88739e-12	0	3.97694	0	0	0	0.705002	0
4643	b	ENSDARG00000028236	si:ch211-233f10.5	5	67690154	67819841	-1	ENSG00000171502	COL24A1	1	P	p22.3	86194916	86622626	-1				Y	Y					Y	Y			8.88739e-12	0	6.76403	0	8.88739e-12	0	6.76403	0	0	0	0.705002	0
7012	b	ENSDARG00000002295	si:dkey-21p1.3	8	15372422	15400643	1	ENSG00000171502	COL24A1	1	P	p22.3	86194916	86622626	-1				Y	Y					Y	Y			8.88739e-12	0	10.4264	0	8.88739e-12	0	10.4264	0	0	0	0.705002	0
12556	s	ENSDARG00000086498		15	14174249	14179134	1	ENSG00000137975	CLCA2	1	P	p22.3	86889769	86922241	1				Y	Y					Y	Y			8.88739e-12	0	13.0445	0	8.88739e-12	0	13.0445	0	0	0	0.705002	0
12552	s	ENSDARG00000087565	CLCA1	15	14024896	14027779	-1	ENSG00000016602	CLCA4	1	P	p22.3	87012759	87046437	1				Y	Y					Y	Y			8.88739e-12	0	12.8444	0	8.88739e-12	0	12.8444	0	0	0	0.705002	0
12555	s	ENSDARG00000016290	clca1	15	14142651	14152739	1	ENSG00000016602	CLCA4	1	P	p22.3	87012759	87046437	1				Y	Y					Y	Y			8.88739e-12	0	12.8444	0	8.88739e-12	0	12.8444	0	0	0	0.705002	0
1213	s	ENSDARG00000010956	sh3glb1	2	15994629	16014779	1	ENSG00000097033	SH3GLB1	1	P	p22.3	87170259	87213867	1				Y	Y					Y	Y			8.88739e-12	0	2.75531	0	8.88739e-12	0	2.75531	0	0	0	0.705002	0
19725	b	ENSDARG00000045294	zgc:110259	24	29305847	29320410	1	ENSG00000097033	SH3GLB1	1	P	p22.3	87170259	87213867	1				Y	Y					Y	Y			8.88739e-12	0	1.39845	0	8.88739e-12	0	1.39845	0	0	0	0.705002	0
1318	s	ENSDARG00000074940	sep15	2	23182115	23192145	1	ENSG00000183291	RP4-604K5.1	1	P	p22.3	87246147	87380107	-1				Y	Y					Y	Y			8.88739e-12	0	1.39845	0	8.88739e-12	0	1.39845	0	0	0	0.691498	0
1317	s	ENSDARG00000062078	hs2st1a	2	23149705	23181558	-1	ENSG00000153936	HS2ST1	1	P	p22.3	87380331	87634887	1				Y	Y					Y	Y			8.88739e-12	0	1.39845	0	8.88739e-12	0	1.39845	0	0	0	0.688806	0
5168	b	ENSDARG00000062008	LOC100151174	6	25798721	25815149	-1	ENSG00000153936	HS2ST1	1	P	p22.3	87380331	87634887	1										Y	Y			8.88739e-12	0	0.161349	0	8.88739e-12	0	0.161349	0	0	0	0.688806	0
1316	s	ENSDARG00000015849	zgc:56628	2	23132627	23136270	-1	ENSG00000143013	LMO4	1	P	p22.3	87794151	87812788	1				Y	Y					Y	Y			8.88739e-12	0	1.39845	0	8.88739e-12	0	1.39845	0	0	0	0.688806	0
4173	b	ENSDARG00000013853	lmo4a	5	34542567	34564153	1	ENSG00000143013	LMO4	1	P	p22.3	87794151	87812788	1				Y	Y					Y	Y			8.88739e-12	0	3.70022	0	8.88739e-12	0	3.70022	0	0	0	0.688806	0
5167	b	ENSDARG00000054749	lmo4b	6	25668493	25687604	-1	ENSG00000143013	LMO4	1	P	p22.3	87794151	87812788	1										Y	Y			8.88739e-12	0	0.161349	0	8.88739e-12	0	0.161349	0	0	0	0.688806	0
7657	s	ENSDARG00000052657	si:dkey-90l8.3	8	55043847	55054130	-1	ENSG00000143013	LMO4	1	P	p22.3	87794151	87812788	1				Y	Y					Y	Y			8.88739e-12	0	14.1538	0	8.88739e-12	0	14.1538	0	0	0	0.688806	0
7658	s	ENSDARG00000093434	si:dkey-90l8.3	8	55043934	55054130	-1	ENSG00000143013	LMO4	1	P	p22.3	87794151	87812788	1				Y	Y					Y	Y			8.88739e-12	0	14.1538	0	8.88739e-12	0	14.1538	0	0	0	0.688806	0
637	b	ENSDARG00000060184	si:ch211-214c7.6	1	46226243	46306861	1	ENSG00000065243	PKN2	1	P	p22.2	89149905	89301938	1										Y	Y			8.88739e-12	0	0.516657	0	8.88739e-12	0	0.516657	0	0	0	0.684471	0
1315	s	ENSDARG00000006705	pkn2	2	23068424	23128679	-1	ENSG00000065243	PKN2	1	P	p22.2	89149905	89301938	1				Y	Y					Y	Y			8.88739e-12	0	1.39845	0	8.88739e-12	0	1.39845	0	0	0	0.684471	0
2017	s	ENSDARG00000062748	zgc:162290	3	6340747	6391294	-1	ENSG00000065243	PKN2	1	P	p22.2	89149905	89301938	1										Y	Y			8.88739e-12	0	1.78734e-11	0	8.88739e-12	0	1.78734e-11	0	0	0	0.684471	0
4134	b	ENSDARG00000079585	pkn3	5	33468091	33494960	-1	ENSG00000065243	PKN2	1	P	p22.2	89149905	89301938	1				Y	Y					Y	Y			8.88739e-12	0	3.70022	0	8.88739e-12	0	3.70022	0	0	0	0.684471	0
1314	s	ENSDARG00000019489	gtf2b	2	23053276	23065450	1	ENSG00000137947	GTF2B	1	P	p22.2	89318615	89357627	-1				Y	Y					Y	Y			8.88739e-12	0	1.39845	0	8.88739e-12	0	1.39845	0	0	0	0.684471	0
5118	s	ENSDARG00000093893	LOC571201	6	21428404	21440811	1	ENSG00000137944	CCBL2	1	P	p22.2	89401456	89458636	-1										Y	Y			8.88739e-12	0	0.115491	0	8.88739e-12	0	0.115491	0	0	0	0.684471	0
5119	s	ENSDARG00000013423	ccbl2	6	21473797	21478510	1	ENSG00000137944	CCBL2	1	P	p22.2	89401456	89458636	-1										Y	Y			8.88739e-12	0	0.23465	0	8.88739e-12	0	0.23465	0	0	0	0.684471	0
14740	b	ENSDARG00000005627		17	53870945	53875449	1	ENSG00000117226	GBP3	1	P	p22.2	89472360	89488549	-1				Y	Y					Y	Y		2	8.88739e-12	0	6.74369	0	8.88739e-12	0	18.8852	6.70429	0	0	0.684471	0
1649	b	ENSDARG00000038669	gbp2	2	42106335	42118400	1	ENSG00000117228	GBP1	1	P	p22.2	89517987	89531043	-1				Y	Y					Y	Y			8.88739e-12	0	1.73566	0	8.88739e-12	0	1.73566	0	0	0	0.684471	0
1650	b	ENSDARG00000038668	gbp1	2	42122033	42136425	-1	ENSG00000117228	GBP1	1	P	p22.2	89517987	89531043	-1				Y	Y					Y	Y			8.88739e-12	0	1.73566	0	8.88739e-12	0	1.73566	0	0	0	0.684471	0
1687	b	ENSDARG00000003244	gbp3	2	43955869	43980375	1	ENSG00000117228	GBP1	1	P	p22.2	89517987	89531043	-1				Y	Y					Y	Y			8.88739e-12	0	1.52069	0	8.88739e-12	0	1.52069	0	0	0	0.684471	0
3516	b	ENSDARG00000074988	si:ch211-209n20.1	4	36789215	36802447	1	ENSG00000117228	GBP1	1	P	p22.2	89517987	89531043	-1										Y	Y		2	0	0	0	0	8.88739e-12	0	10.3729	0	0	0	0.684471	0
3578	b	ENSDARG00000068857	si:dkey-61p9.3	4	61420050	61424604	1	ENSG00000117228	GBP1	1	P	p22.2	89517987	89531043	-1										Y	Y		2	0	0	0	0	8.88739e-12	0	11.4224	0	0	0	0.684471	0
14739	b	ENSDARG00000034063		17	53861669	53868596	-1	ENSG00000117228	GBP1	1	P	p22.2	89517987	89531043	-1				Y	Y					Y	Y		2	8.88739e-12	0	6.74369	0	8.88739e-12	0	18.8852	6.70429	0	0	0.684471	0
2057	b	ENSDARG00000067663	LOC100334716	3	9299992	9309364	1	ENSG00000162645	GBP2	1	P	p22.2	89571815	89616139	-1										Y	Y		3	8.88739e-12	0	1.78734e-11	0	8.88739e-12	0	0.467224	2.70726	0	0	0.684471	0
5117	s	ENSDARG00000059718	lrrc8c	6	21400489	21408219	-1	ENSG00000171488	LRRC8C	1	P	p22.2	90098631	90398809	1										Y	Y			8.88739e-12	0	0.115491	0	8.88739e-12	0	0.115491	0	0	0	0.691498	0
1313	s	ENSDARG00000062113	im:7140212	2	23046115	23050291	-1	ENSG00000171492	LRRC8D	1	P	p22.2	90286573	90402170	1				Y	Y					Y	Y			8.88739e-12	0	1.39845	0	8.88739e-12	0	1.39845	0	0	0	0.705002	0
2015	s	ENSDARG00000017720	si:ch211-106h11.1	3	6165408	6181759	-1	ENSG00000171492	LRRC8D	1	P	p22.2	90286573	90402170	1										Y	Y			8.88739e-12	0	1.78734e-11	0	8.88739e-12	0	1.78734e-11	0	0	0	0.705002	0
5116	s	ENSDARG00000044146	lrrc8db	6	21383889	21393511	-1	ENSG00000171492	LRRC8D	1	P	p22.2	90286573	90402170	1										Y	Y			8.88739e-12	0	0.115491	0	8.88739e-12	0	0.115491	0	0	0	0.705002	0
5115	s	ENSDARG00000030737	znf326	6	21370289	21378274	-1	ENSG00000162664	ZNF326	1	P	p22.2	90457722	90494097	1										Y	Y			8.88739e-12	0	0.115491	0	8.88739e-12	0	0.115491	0	0	0	0.705002	0
5114	s	ENSDARG00000070129	barhl2	6	21030149	21033978	1	ENSG00000143032	BARHL2	1	P	p22.2	91177159	91182794	-1										Y	Y			8.88739e-12	0	0.115491	0	8.88739e-12	0	0.115491	0	0	0	0.705002	0
1312	s	ENSDARG00000068920	znf644	2	23014596	23039201	1	ENSG00000122482	ZNF644	1	P	p22.2	91380859	91487829	-1				Y	Y					Y	Y			8.88739e-12	0	1.39845	0	8.88739e-12	0	1.39845	0	0	0	0.705002	0
5113	s	ENSDARG00000052254	LOC100332594	6	20874073	20910433	1	ENSG00000122482	ZNF644	1	P	p22.2	91380859	91487829	-1										Y	Y			8.88739e-12	0	0.115491	0	8.88739e-12	0	0.115491	0	0	0	0.705002	0
1311	s	ENSDARG00000068922	hfm1	2	22984098	23009022	-1	ENSG00000162669	HFM1	1	P	p22.2	91726323	91870426	-1				Y	Y					Y	Y			8.88739e-12	0	1.39845	0	8.88739e-12	0	1.39845	0	0	0	0.705002	0
1157	s	ENSDARG00000023584	cdc7	2	10655336	10669070	-1	ENSG00000097046	CDC7	1	P	p22.2	91966404	91991321	1				Y	Y					Y	Y			8.88739e-12	0	3.7764	0	8.88739e-12	0	3.7764	0	0	0	0.705002	0
2016	s	ENSDARG00000088795	ENG	3	6273243	6307324	-1	ENSG00000069702	TGFBR3	1	P	p22.1	92145902	92371892	-1										Y	Y			8.88739e-12	0	1.78734e-11	0	8.88739e-12	0	1.78734e-11	0	0	0	0.705002	0
5112	s	ENSDARG00000078670	TGFBR3	6	20632844	20810939	1	ENSG00000069702	TGFBR3	1	P	p22.1	92145902	92371892	-1										Y	Y			8.88739e-12	0	0.115491	0	8.88739e-12	0	0.115491	0	0	0	0.705002	0
5111	s	ENSDARG00000020076	wu:fi25h02	6	20578126	20605168	-1	ENSG00000137948	BRDT	1	P	p22.1	92414928	92479983	1										Y	Y			8.88739e-12	0	0.115491	0	8.88739e-12	0	0.115491	0	0	0	0.705002	0
2863	b	ENSDARG00000078364	LOC570571	3	53735609	53752321	-1	ENSG00000172031	EPHX4	1	P	p22.1	92495539	92529093	1										Y	Y			8.88739e-12	0	1.78734e-11	0	8.88739e-12	0	1.78734e-11	0	0	0	0.705002	0
5110	s	ENSDARG00000061162	LOC100331939	6	20542346	20570709	-1	ENSG00000172031	EPHX4	1	P	p22.1	92495539	92529093	1										Y	Y			8.88739e-12	0	0.115491	0	8.88739e-12	0	0.115491	0	0	0	0.705002	0
5109	s	ENSDARG00000075907	LOC100332462	6	20364750	20414703	-1	ENSG00000069712	KIAA1107	1	P	p22.1	92632542	92650280	1										Y	Y			8.88739e-12	0	0.355978	0	8.88739e-12	0	0.355978	0	0	0	0.705002	0
5203	s	ENSDARG00000075814	gb:ex154042	6	28681904	28684370	1	ENSG00000203910	C1orf146	1	P	p22.1	92683497	92711370	1										Y	Y			8.88739e-12	0	0.351395	0	8.88739e-12	0	0.351395	0	0	0	0.705002	0
1156	s	ENSDARG00000058267	glmna	2	10612459	10649203	1	ENSG00000174842	GLMN	1	P	p22.1	92711959	92764544	-1				Y	Y					Y	Y			8.88739e-12	0	3.7764	0	8.88739e-12	0	3.7764	0	0	0	0.705002	0
5204	s	ENSDARG00000010958	glmnb	6	28684309	28694552	-1	ENSG00000174842	GLMN	1	P	p22.1	92711959	92764544	-1										Y	Y			8.88739e-12	0	0.351395	0	8.88739e-12	0	0.351395	0	0	0	0.705002	0
1155	s	ENSDARG00000038397	rpap2	2	10582838	10612358	-1	ENSG00000122484	RPAP2	1	P	p22.1	92764522	92853730	1				Y	Y					Y	Y			8.88739e-12	0	3.7764	0	8.88739e-12	0	3.7764	0	0	0	0.705002	0
1154	s	ENSDARG00000020746	gfi1.1	2	10558049	10576945	1	ENSG00000162676	GFI1	1	P	p22.1	92940319	92952433	-1				Y	Y					Y	Y			8.88739e-12	0	3.7764	0	8.88739e-12	0	3.7764	0	0	0	0.705002	0
5205	s	ENSDARG00000044457	gfi1.2	6	28717858	28721289	-1	ENSG00000162676	GFI1	1	P	p22.1	92940319	92952433	-1										Y	Y			8.88739e-12	0	0.351395	0	8.88739e-12	0	0.351395	0	0	0	0.705002	0
1153	s	ENSDARG00000077666		2	10501363	10526503	1	ENSG00000067208	EVI5	1	P	p22.1	92974253	93257961	-1				Y	Y					Y	Y			8.88739e-12	0	3.7764	0	8.88739e-12	0	3.7764	0	0	0	0.705002	0
5206	s	ENSDARG00000070839	evi5	6	28725707	28800269	-1	ENSG00000067208	EVI5	1	P	p22.1	92974253	93257961	-1										Y	Y			8.88739e-12	0	0.351395	0	8.88739e-12	0	0.351395	0	0	0	0.705002	0
1152	s	ENSDARG00000020197	rpl5a	2	10478587	10494926	-1	ENSG00000122406	RPL5	1	P	p22.1	93297597	93307481	1				Y	Y					Y	Y			8.88739e-12	0	3.7764	0	8.88739e-12	0	3.7764	0	0	0	0.705002	0
5207	s	ENSDARG00000015862	rpl5b	6	28800390	28811189	1	ENSG00000122406	RPL5	1	P	p22.1	93297597	93307481	1										Y	Y			8.88739e-12	0	0.351395	0	8.88739e-12	0	0.351395	0	0	0	0.705002	0
1151	s	ENSDARG00000062955	fam69a	2	10433352	10478528	1	ENSG00000154511	FAM69A	1	P	p22.1	93307724	93427079	-1				Y	Y					Y	Y			8.88739e-12	0	3.7764	0	8.88739e-12	0	3.7764	0	0	0	0.705002	0
5208	s	ENSDARG00000061362	LOC797682	6	28816810	28857227	-1	ENSG00000154511	FAM69A	1	P	p22.1	93307724	93427079	-1										Y	Y			8.88739e-12	0	0.351395	0	8.88739e-12	0	0.351395	0	0	0	0.705002	0
1150	s	ENSDARG00000005590	mtf2	2	10398979	10423736	-1	ENSG00000143033	MTF2	1	P	p22.1	93544795	93604638	1				Y	Y					Y	Y			8.88739e-12	0	3.7764	0	8.88739e-12	0	3.7764	0	0	0	0.705002	0
16453	b	ENSDARG00000008765	tmed5	20	14704079	14720732	1	ENSG00000117500	TMED5	1	P	p22.1	93615299	93646285	-1	Y	Y								Y	Y			2.19223	0	1.78734e-11	0	2.19223	0	1.78734e-11	0	0	0	0.705002	0
1148	s	ENSDARG00000078822	si:dkeyp-1a11.3	2	10259668	10355322	-1	ENSG00000122483	CCDC18	1	P	p22.1	93645476	93744287	1				Y	Y					Y	Y			8.88739e-12	0	3.7764	0	8.88739e-12	0	3.7764	0	0	0	0.705002	0
1149	s	ENSDARG00000093077	si:ch211-132a5.3	2	10259795	10272567	-1	ENSG00000122483	CCDC18	1	P	p22.1	93645476	93744287	1				Y	Y					Y	Y			8.88739e-12	0	3.7764	0	8.88739e-12	0	3.7764	0	0	0	0.705002	0
5104	s	ENSDARG00000059752	dr1	6	20198870	20261782	-1	ENSG00000117505	DR1	1	P	p22.1	93811445	93828149	1										Y	Y			8.88739e-12	0	0.355978	0	8.88739e-12	0	0.355978	0	0	0	0.705002	0
7015	s	ENSDARG00000020131	fnbp1l	8	15503957	15597524	1	ENSG00000137942	FNBP1L	1	P	p22.1	93913658	94020218	1				Y	Y					Y	Y			8.88739e-12	0	10.4264	0	8.88739e-12	0	10.4264	0	0	0	0.705002	0
915	b	ENSDARG00000086539	SH2D3A	1	59799090	59812722	-1	ENSG00000137936	BCAR3	1	P	p22.1	94027347	94312706	-1										Y	Y		2	8.88739e-12	0	0.804904	0	8.88739e-12	0	16.7572	13.236	0	0	0.705002	0
7016	s	ENSDARG00000016981	bcar3	8	15600633	15746930	-1	ENSG00000137936	BCAR3	1	P	p22.1	94027347	94312706	-1				Y	Y					Y	Y			8.88739e-12	0	10.4264	0	8.88739e-12	0	10.4264	0	0	0	0.705002	0
7021	s	ENSDARG00000057648	dnttip2	8	15794825	15803260	1	ENSG00000067334	DNTTIP2	1	P	p22.1	94333373	94345474	-1				Y	Y					Y	Y			8.88739e-12	0	10.4264	0	8.88739e-12	0	10.4264	0	0	0	0.705002	0
7020	s	ENSDARG00000018953	gclm	8	15786374	15794203	1	ENSG00000023909	GCLM	1	P	p22.1	94350761	94374966	-1				Y	Y					Y	Y			8.88739e-12	0	10.4264	0	8.88739e-12	0	10.4264	0	0	0	0.705002	0
1206	s	ENSDARG00000062661	si:ch211-195i6.4	2	15030259	15115218	1	ENSG00000198691	ABCA4	1	P	p22.1	94458393	94586688	-1				Y	Y					Y	Y			8.88739e-12	0	2.75531	0	8.88739e-12	0	2.75531	0	0	0	0.705002	0
19729	s	ENSDARG00000057169	abca4a	24	29483563	29567859	1	ENSG00000198691	ABCA4	1	P	p22.1	94458393	94586688	-1				Y	Y					Y	Y			8.88739e-12	0	1.39845	0	8.88739e-12	0	1.39845	0	0	0	0.705002	0
1205	s	ENSDARG00000017748	arhgap29b	2	14949001	15018503	1	ENSG00000137962	ARHGAP29	1	P	p21.3	94637307	94703189	-1				Y	Y					Y	Y			8.88739e-12	0	2.75531	0	8.88739e-12	0	2.75531	0	0	0	0.705002	0
19728	s	ENSDARG00000026329	ARHGAP29(1of2)	24	29370931	29480215	1	ENSG00000137962	ARHGAP29	1	P	p21.3	94637307	94703189	-1				Y	Y					Y	Y			8.88739e-12	0	1.39845	0	8.88739e-12	0	1.39845	0	0	0	0.705002	0
1204	s	ENSDARG00000002947	abcd3b	2	14930111	14946095	-1	ENSG00000117528	ABCD3	1	P	p21.3	94883933	94984222	1				Y	Y					Y	Y			8.88739e-12	0	2.75531	0	8.88739e-12	0	2.75531	0	0	0	0.705002	0
19749	s	ENSDARG00000015167	abcd3a	24	31212728	31234175	1	ENSG00000117528	ABCD3	1	P	p21.3	94883933	94984222	1				Y	Y					Y	Y			8.88739e-12	0	1.26941	0	8.88739e-12	0	1.26941	0	0	0	0.705002	0
1203	s	ENSDARG00000005673	f3b	2	14921325	14927551	1	ENSG00000117525	F3	1	P	p21.3	94994781	95007356	-1				Y	Y					Y	Y			8.88739e-12	0	2.75531	0	8.88739e-12	0	2.75531	0	0	0	0.705002	0
19751	s	ENSDARG00000021013	f3a	24	31254109	31267455	-1	ENSG00000117525	F3	1	P	p21.3	94994781	95007356	-1				Y	Y					Y	Y			8.88739e-12	0	1.26941	0	8.88739e-12	0	1.26941	0	0	0	0.705002	0
751	b	ENSDARG00000017193	cnn1a	1	52709821	52717915	-1	ENSG00000117519	CNN3	1	P	p21.3	95362507	95392834	-1										Y	Y			8.88739e-12	0	0.769462	0	8.88739e-12	0	0.769462	0	0	0	0.705002	0
1202	s	ENSDARG00000029856	cnn3b	2	14868993	14895878	1	ENSG00000117519	CNN3	1	P	p21.3	95362507	95392834	-1				Y	Y					Y	Y			8.88739e-12	0	2.75531	0	8.88739e-12	0	2.75531	0	0	0	0.705002	0
19753	s	ENSDARG00000008359	cnn3a	24	31349968	31374453	1	ENSG00000117519	CNN3	1	P	p21.3	95362507	95392834	-1				Y	Y					Y	Y			8.88739e-12	0	1.26941	0	8.88739e-12	0	1.26941	0	0	0	0.705002	0
19752	s	ENSDARG00000039671	alg14	24	31321583	31343620	1	ENSG00000172339	ALG14	1	P	p21.3	95448297	95538501	-1				Y	Y					Y	Y			8.88739e-12	0	1.26941	0	8.88739e-12	0	1.26941	0	0	0	0.705002	0
1201	s	ENSDARG00000057743	si:dkey-10f21.4	2	14855673	14862429	-1	ENSG00000152078	TMEM56	1	P	p21.3	95582894	95663163	1				Y	Y					Y	Y			8.88739e-12	0	2.75531	0	8.88739e-12	0	2.75531	0	0	0	0.705002	0
2116	b	ENSDARG00000043595	tmem56b	3	13652099	13716414	-1	ENSG00000152078	TMEM56	1	P	p21.3	95582894	95663163	1										Y	Y			8.88739e-12	0	1.78734e-11	0	8.88739e-12	0	1.78734e-11	0	0	0	0.705002	0
19754	s	ENSDARG00000056960	tmem56a	24	31404525	31446347	1	ENSG00000152078	TMEM56	1	P	p21.3	95582894	95663163	1				Y	Y					Y	Y			8.88739e-12	0	1.26941	0	8.88739e-12	0	1.26941	0	0	0	0.705002	0
1235	b	ENSDARG00000015901	si:ch211-160l17.2	2	18274456	18292829	-1	ENSG00000117569	PTBP2	1	P	p21.3	97187221	97280349	1				Y	Y					Y	Y			8.88739e-12	0	2.75531	0	8.88739e-12	0	2.75531	0	0	0	0.705002	0
19756	s	ENSDARG00000015230	zgc:113074	24	31678855	31705272	1	ENSG00000117569	PTBP2	1	P	p21.3	97187221	97280349	1				Y	Y					Y	Y			8.88739e-12	0	1.26941	0	8.88739e-12	0	1.26941	0	0	0	0.705002	0
1234	b	ENSDARG00000010267	dpyd	2	17988789	18244676	1	ENSG00000188641	DPYD	1	P	p21.3	97543299	98386605	-1				Y	Y					Y	Y			8.88739e-12	0	2.75531	0	8.88739e-12	0	2.75531	0	0	0	0.705002	0
19757	s	ENSDARG00000086853	DPYD(4of5)	24	31750589	31817138	1	ENSG00000188641	DPYD	1	P	p21.3	97543299	98386605	-1				Y	Y					Y	Y			8.88739e-12	0	1.26941	0	8.88739e-12	0	1.26941	0	0	0	0.705002	0
19758	s	ENSDARG00000089675	DPYD(2of5)	24	31881188	32089479	-1	ENSG00000188641	DPYD	1	P	p21.3	97543299	98386605	-1				Y	Y					Y	Y			8.88739e-12	0	1.23659	0	8.88739e-12	0	1.23659	0	0	0	0.705002	0
19759	s	ENSDARG00000086464	DPYD(3of5)	24	32346482	32355962	1	ENSG00000188641	DPYD	1	P	p21.3	97543299	98386605	-1				Y	Y					Y	Y		3	8.88739e-12	0	1.36054	0	0.37347	1.66053	1.39845	0	0	0	0.705002	0
19760	s	ENSDARG00000071482	zgc:153505	24	32359596	32430425	-1	ENSG00000188641	DPYD	1	P	p21.3	97543299	98386605	-1				Y	Y					Y	Y		3	8.88739e-12	0	1.36054	0	8.88739e-12	0.418088	1.39845	0	0	0	0.705002	0
19761	s	ENSDARG00000003391	zgc:92458	24	32591406	32640593	1	ENSG00000162627	SNX7	1	P	p21.3	99127257	99226056	1				Y	Y					Y	Y			8.88739e-12	0	1.51973	0	8.88739e-12	0	1.51973	0	0	0	0.705002	0
1236	s	ENSDARG00000057209	si:dkey-108c13.2	2	18777292	18837198	-1	ENSG00000117598	AL161744.1	1	P	p21.3	99355806	99470588	-1				Y	Y					Y	Y		3	8.88739e-12	0	2.11584	0	8.88739e-12	0	3.49499	0	0	0	0.705002	0
2117	b	ENSDARG00000007578	zgc:63577	3	13731944	13741119	-1	ENSG00000117598	AL161744.1	1	P	p21.3	99355806	99470588	-1										Y	Y			8.88739e-12	0	1.78734e-11	0	8.88739e-12	0	1.78734e-11	0	0	0	0.705002	0
4902	b	ENSDARG00000044600	LOC571463	6	7710334	7760265	-1	ENSG00000117598	AL161744.1	1	P	p21.3	99355806	99470588	-1										Y	Y			8.88739e-12	0	0.36035	0	8.88739e-12	0	0.36035	0	0	0	0.705002	0
19743	s	ENSDARG00000023373	zgc:165526	24	30982352	31078913	1	ENSG00000117598	AL161744.1	1	P	p21.3	99355806	99470588	-1				Y	Y					Y	Y			8.88739e-12	0	1.26941	0	8.88739e-12	0	1.26941	0	0	0	0.705002	0
1237	s	ENSDARG00000079671	si:dkey-108c13.1	2	18845341	18884569	1	ENSG00000117600	RP4-788L13.1	1	P	p21.2	99729509	99775146	1				Y	Y					Y	Y		3	8.88739e-12	0	2.11584	0	8.88739e-12	0	3.49499	0	0	0	0.705002	0
19742	s	ENSDARG00000078755	si:ch211-254e10.2	24	30938826	30977112	-1	ENSG00000117600	RP4-788L13.1	1	P	p21.2	99729509	99775146	1				Y	Y					Y	Y			8.88739e-12	0	1.26941	0	8.88739e-12	0	1.26941	0	0	0	0.705002	0
1238	s	ENSDARG00000001913	si:ch211-153l6.5	2	18919836	18933712	1	ENSG00000099260	PALMD	1	P	p21.2	100111499	100160097	1				Y	Y					Y	Y		3	8.88739e-12	0	2.11584	0	0.404845	2.61836	48.8027	48.768	0	0	0.705002	0
19741	s	ENSDARG00000034321	palmd	24	30846554	30882365	-1	ENSG00000099260	PALMD	1	P	p21.2	100111499	100160097	1				Y	Y					Y	Y			8.88739e-12	0	1.39845	0	8.88739e-12	0	1.39845	0	0	0	0.705002	0
1239	s	ENSDARG00000076183	si:ch211-153l6.2	2	18957774	18983437	-1	ENSG00000156869	FRRS1	1	P	p21.2	100174259	100232187	-1				Y	Y					Y	Y		3	8.88739e-12	0	2.11584	0	0.0933769	1.78679	48.8027	48.768	0	0	0.705002	0
1248	b	ENSDARG00000069022	LOC555347	2	20213893	20239553	-1	ENSG00000156869	FRRS1	1	P	p21.2	100174259	100232187	-1				Y	Y					Y	Y			8.88739e-12	0	1.39845	0	8.88739e-12	0	1.39845	0	0	0	0.705002	0
19738	s	ENSDARG00000061481		24	30741886	30760340	-1	ENSG00000156869	FRRS1	1	P	p21.2	100174259	100232187	-1				Y	Y					Y	Y			8.88739e-12	0	1.39845	0	8.88739e-12	0	1.39845	0	0	0	0.705002	0
19740	s	ENSDARG00000077605	FRRS1(3of3)	24	30798434	30816396	1	ENSG00000156869	FRRS1	1	P	p21.2	100174259	100232187	-1				Y	Y					Y	Y			8.88739e-12	0	1.39845	0	8.88739e-12	0	1.39845	0	0	0	0.705002	0
1249	b	ENSDARG00000012709	agl	2	20242651	20295817	1	ENSG00000162688	AGL	1	P	p21.2	100315640	100389579	1				Y	Y					Y	Y			8.88739e-12	0	1.39845	0	8.88739e-12	0	1.39845	0	0	0	0.705002	0
19736	s	ENSDARG00000016491	im:7145503	24	30562841	30599248	1	ENSG00000162688	AGL	1	P	p21.2	100315640	100389579	1				Y	Y					Y	Y			8.88739e-12	0	1.39845	0	8.88739e-12	0	1.39845	0	0	0	0.705002	0
19739	s	ENSDARG00000071488	AGL(3of3)	24	30768535	30790498	-1	ENSG00000162688	AGL	1	P	p21.2	100315640	100389579	1				Y	Y					Y	Y			8.88739e-12	0	1.39845	0	8.88739e-12	0	1.39845	0	0	0	0.705002	0
1135	b	ENSDARG00000020981	si:ch211-112d19.3	2	9779386	9829157	1	ENSG00000117620	SLC35A3	1	P	p21.2	100435345	100492535	1				Y	Y					Y	Y			8.88739e-12	0	3.7764	0	8.88739e-12	0	3.7764	0	0	0	0.705002	0
7100	b	ENSDARG00000013222	si:ch211-228b23.2	8	20159749	20176380	1	ENSG00000117620	SLC35A3	1	P	p21.2	100435345	100492535	1				Y	Y					Y	Y			8.88739e-12	0	10.4264	0	8.88739e-12	0	10.4264	0	0	0	0.705002	0
1580	b	ENSDARG00000013117	hiat1a	2	37376911	37405474	-1	ENSG00000156875	HIAT1	1	P	p21.2	100503653	100548933	1				Y	Y					Y	Y			8.88739e-12	0	1.75183	0	8.88739e-12	0	1.75183	0	0	0	0.705002	0
6783	b	ENSDARG00000030129		8	666427	689726	-1	ENSG00000156875	HIAT1	1	P	p21.2	100503653	100548933	1				Y	Y					Y	Y			8.88739e-12	0	12.9533	0	8.88739e-12	0	12.9533	0	0	0	0.705002	0
8530	b	ENSDARG00000010023	LOC557306	10	2526194	2553189	-1	ENSG00000156875	HIAT1	1	P	p21.2	100503653	100548933	1	Y	Y								Y	Y			7.81682	0	1.78734e-11	0	7.81682	0	1.78734e-11	0	0	0	0.705002	0
18100	b	ENSDARG00000043055	hiat1b	22	10823863	10845398	1	ENSG00000156875	HIAT1	1	P	p21.2	100503653	100548933	1	Y	Y								Y	Y			3.97271	0	1.78734e-11	0	3.97271	0	1.78734e-11	0	0	0	0.705002	0
18101	b	ENSDARG00000058346	sass6	22	10846059	10862621	-1	ENSG00000156876	SASS6	1	P	p21.2	100549119	100598511	-1	Y	Y								Y	Y			3.97271	0	1.78734e-11	0	3.97271	0	1.78734e-11	0	0	0	0.705002	0
18199	s	ENSDARG00000042701	ccdc76	22	16525383	16533256	-1	ENSG00000122435	CCDC76	1	P	p21.2	100598706	100616053	1	Y	Y								Y	Y			4.09181	0	1.78734e-11	0	4.09181	0	1.78734e-11	0	0	0	0.705002	0
18198	s	ENSDARG00000071465	lrrc39	22	16522107	16525819	1	ENSG00000122477	LRRC39	1	P	p21.2	100614409	100643771	-1	Y	Y								Y	Y			4.09181	0	1.78734e-11	0	4.09181	0	1.78734e-11	0	0	0	0.705002	0
18197	s	ENSDARG00000040109	dbt	22	16508272	16519604	1	ENSG00000137992	DBT	1	P	p21.2	100659736	100715390	-1	Y	Y								Y	Y			4.09181	0	1.78734e-11	0	4.09181	0	1.78734e-11	0	0	0	0.705002	0
18196	s	ENSDARG00000002215	rtcd1	22	16497258	16506141	-1	ENSG00000137996	RTCD1	1	P	p21.2	100731763	100758325	1	Y	Y								Y	Y			4.09181	0	1.78734e-11	0	4.09181	0	1.78734e-11	0	0	0	0.705002	0
1083	s	ENSDARG00000013858	cdc14aa	2	6780044	6810356	1	ENSG00000079335	CDC14A	1	P	p21.2	100817290	100985833	1				Y	Y					Y	Y			8.88739e-12	0	3.85801	0	8.88739e-12	0	3.85801	0	0	0	0.705002	0
6801	b	ENSDARG00000021483	cdc14b	8	1290802	1335851	-1	ENSG00000079335	CDC14A	1	P	p21.2	100817290	100985833	1				Y	Y					Y	Y			8.88739e-12	0	12.9533	0	8.88739e-12	0	12.9533	0	0	0	0.705002	0
18195	s	ENSDARG00000057016	cdc14ab	22	16408891	16485179	-1	ENSG00000079335	CDC14A	1	P	p21.2	100817290	100985833	1	Y	Y								Y	Y			4.09181	0	1.78734e-11	0	4.09181	0	1.78734e-11	0	0	0	0.705002	0
18194	s	ENSDARG00000043122	wu:fj63d09	22	16400531	16401409	-1	ENSG00000181656	GPR88	1	P	p21.2	101003693	101007574	1	Y	Y								Y	Y			4.09181	0	1.78734e-11	0	4.09181	0	1.78734e-11	0	0	0	0.705002	0
1084	s	ENSDARG00000078201	si:dkey-60b12.4	2	6811661	6818734	1	ENSG00000162692	VCAM1	1	P	p21.2	101185305	101204601	1				Y	Y					Y	Y			8.88739e-12	0	3.85801	0	8.88739e-12	0	3.85801	0	0	0	0.705002	0
2884	b	ENSDARG00000076144	si:ch211-74m13.3	3	55595741	55666202	1	ENSG00000162692	VCAM1	1	P	p21.2	101185305	101204601	1										Y	Y			8.88739e-12	0	1.78734e-11	0	8.88739e-12	0	1.78734e-11	0	0	0	0.705002	0
18193	s	ENSDARG00000062479	vcam1	22	16386593	16395068	-1	ENSG00000162692	VCAM1	1	P	p21.2	101185305	101204601	1	Y	Y								Y	Y			4.09181	0	1.78734e-11	0	4.09181	0	1.78734e-11	0	0	0	0.705002	0
1085	s	ENSDARG00000063191	si:dkey-60b12.3	2	6828061	6836515	-1	ENSG00000162694	EXTL2	1	P	p21.2	101337943	101361554	-1				Y	Y					Y	Y			8.88739e-12	0	3.85801	0	8.88739e-12	0	3.85801	0	0	0	0.705002	0
18192	s	ENSDARG00000019998	slc30a7	22	16338200	16369810	-1	ENSG00000162695	SLC30A7	1	P	p21.2	101361632	101447309	1	Y	Y								Y	Y			4.09181	0	1.78734e-11	0	4.09181	0	1.78734e-11	0	0	0	0.705002	0
18191	s	ENSDARG00000011931	dph5	22	16243897	16336514	1	ENSG00000117543	DPH5	1	P	p21.2	101455179	101491644	-1	Y	Y								Y	Y			4.09181	0	1.78734e-11	0	4.09181	0	1.78734e-11	0	0	0	0.705002	0
2240	b	ENSDARG00000040526	zgc:92296	3	19186846	19190333	-1	ENSG00000170989	S1PR1	1	P	p21.2	101702444	101707074	1										Y	Y			8.88739e-12	0	1.78734e-11	0	8.88739e-12	0	1.78734e-11	0	0	0	0.705002	0
18190	s	ENSDARG00000042690	s1pr1	22	16184655	16188403	-1	ENSG00000170989	S1PR1	1	P	p21.2	101702444	101707074	1	Y	Y								Y	Y			4.09181	0	1.78734e-11	0	4.09181	0	1.78734e-11	0	0	0	0.705002	0
1208	s	ENSDARG00000039174	olfm3b	2	15164217	15169961	-1	ENSG00000118733	OLFM3	1	P	p21.1	102268130	102462790	-1				Y	Y					Y	Y			8.88739e-12	0	2.75531	0	8.88739e-12	0	2.75531	0	0	0	0.705002	0
19731	s	ENSDARG00000071493	olfm3a	24	29608837	29633701	-1	ENSG00000118733	OLFM3	1	P	p21.1	102268130	102462790	-1				Y	Y					Y	Y			8.88739e-12	0	1.39845	0	8.88739e-12	0	1.39845	0	0	0	0.705002	0
936	b	ENSDARG00000028524	NP_001177687.1	1	60230505	60263234	-1	ENSG00000060718	COL11A1	1	P	p21.1	103342023	103574052	-1										Y	Y		2	8.88739e-12	0	0.804904	0	8.88739e-12	0	28.7911	25.1043	0	0	0.705002	0
1209	s	ENSDARG00000009014	col11a1b	2	15210524	15383469	-1	ENSG00000060718	COL11A1	1	P	p21.1	103342023	103574052	-1				Y	Y					Y	Y			8.88739e-12	0	2.75531	0	8.88739e-12	0	2.75531	0	0	0	0.705002	0
2874	b	ENSDARG00000017360	NP_001177685.1	3	54697355	54769855	1	ENSG00000060718	COL11A1	1	P	p21.1	103342023	103574052	-1										Y	Y			8.88739e-12	0	1.78734e-11	0	8.88739e-12	0	1.78734e-11	0	0	0	0.705002	0
19732	s	ENSDARG00000026165	col11a1a	24	29687372	29815776	-1	ENSG00000060718	COL11A1	1	P	p21.1	103342023	103574052	-1				Y	Y					Y	Y			8.88739e-12	0	1.39845	0	8.88739e-12	0	1.39845	0	0	0	0.705002	0
19733	s	ENSDARG00000011247	rnpc3	24	29857725	29889548	1	ENSG00000185946	RNPC3	1	P	p21.1	104068313	104097854	1				Y	Y					Y	Y			8.88739e-12	0	1.39845	0	8.88739e-12	0	1.39845	0	0	0	0.705002	0
1210	s	ENSDARG00000013856	amy2a	2	15433338	15447555	1	ENSG00000243480	AMY2A	1	P	p21.1	104113597	104168402	1				Y	Y					Y	Y			8.88739e-12	0	2.75531	0	8.88739e-12	0	2.75531	0	0	0	0.705002	0
14588	b	ENSDARG00000009443	zgc:92137	17	42998722	43003011	1	ENSG00000243480	AMY2A	1	P	p21.1	104113597	104168402	1				Y	Y					Y	Y			8.88739e-12	0	6.80366	0	8.88739e-12	0	6.80366	0	0	0	0.705002	0
14608	b	ENSDARG00000030357	zgc:66313	17	43910265	43933554	1	ENSG00000243480	AMY2A	1	P	p21.1	104113597	104168402	1				Y	Y					Y	Y			8.88739e-12	0	6.31871	0	8.88739e-12	0	6.31871	0	0	0	0.705002	0
19734	s	ENSDARG00000069706	prmt6	24	30278846	30280240	1	ENSG00000198890	PRMT6	1	P	p13.3	107599301	107601916	1				Y	Y					Y	Y			8.88739e-12	0	1.39845	0	8.88739e-12	0	1.39845	0	0	0	0.705002	0
1211	s	ENSDARG00000073713	wu:fk86g11	2	15610727	15720770	1	ENSG00000162631	NTNG1	1	P	p13.3	107682629	108026080	1				Y	Y					Y	Y			8.88739e-12	0	2.75531	0	8.88739e-12	0	2.75531	0	0	0	0.705002	0
19735	s	ENSDARG00000014973	si:ch211-223f21.1	24	30376363	30452032	1	ENSG00000162631	NTNG1	1	P	p13.3	107682629	108026080	1				Y	Y					Y	Y			8.88739e-12	0	1.39845	0	8.88739e-12	0	1.39845	0	0	0	0.705002	0
1212	s	ENSDARG00000075962	si:ch211-255p13.2	2	15813972	15979786	-1	ENSG00000134215	VAV3	1	P	p13.3	108113782	108507766	-1				Y	Y					Y	Y			8.88739e-12	0	2.75531	0	8.88739e-12	0	2.75531	0	0	0	0.705002	0
19737	s	ENSDARG00000057107		24	30605240	30712580	-1	ENSG00000134215	VAV3	1	P	p13.3	108113782	108507766	-1				Y	Y					Y	Y			8.88739e-12	0	1.39845	0	8.88739e-12	0	1.39845	0	0	0	0.705002	0
16785	b	ENSDARG00000008568	zgc:92470	20	34679027	34694844	-1	ENSG00000085491	SLC25A24	1	P	p13.3	108677442	108742898	-1	Y	Y								Y	Y			0.856588	0	1.78734e-11	0	0.856588	0	1.78734e-11	0	0	0	0.705002	0
1727	s	ENSDARG00000053104	fam102ba	2	45720833	45746468	-1	ENSG00000162636	FAM102B	1	P	p13.3	109102711	109187522	1				Y	Y					Y	Y			8.88739e-12	0	1.46061	0	8.88739e-12	0	1.46061	0	0	0	0.705002	0
16756	b	ENSDARG00000002333	fam102bb	20	33777645	33814611	-1	ENSG00000162636	FAM102B	1	P	p13.3	109102711	109187522	1	Y	Y								Y	Y			2.40332	0.172469	1.78734e-11	0	2.40332	0.172469	1.78734e-11	0	0	0	0.705002	0
16755	b	ENSDARG00000018871	zgc:110175	20	33768673	33773682	1	ENSG00000162639	C1orf59	1	P	p13.3	109190912	109217815	-1	Y	Y								Y	Y			2.40332	0.172469	1.78734e-11	0	2.40332	0.172469	1.78734e-11	0	0	0	0.705002	0
1726	s	ENSDARG00000053101	prpf38b	2	45710634	45719285	-1	ENSG00000134186	PRPF38B	1	P	p13.3	109234945	109244425	1				Y	Y					Y	Y			8.88739e-12	0	1.46061	0	8.88739e-12	0	1.46061	0	0	0	0.705002	0
1722	s	ENSDARG00000077096	fndc7	2	45604230	45623042	1	ENSG00000143107	FNDC7	1	P	p13.3	109255279	109285365	1				Y	Y					Y	Y			8.88739e-12	0	1.46061	0	8.88739e-12	0	1.46061	0	0	0	0.705002	0
1723	s	ENSDARG00000092552	si:dkeyp-51f11.7	2	45649123	45653991	1	ENSG00000143107	FNDC7	1	P	p13.3	109255279	109285365	1				Y	Y					Y	Y			8.88739e-12	0	1.46061	0	8.88739e-12	0	1.46061	0	0	0	0.705002	0
1724	s	ENSDARG00000092469	si:dkeyp-51f11.8	2	45675289	45682103	1	ENSG00000143107	FNDC7	1	P	p13.3	109255279	109285365	1				Y	Y					Y	Y			8.88739e-12	0	1.46061	0	8.88739e-12	0	1.46061	0	0	0	0.705002	0
1725	s	ENSDARG00000092813	si:dkeyp-51f11.10	2	45698462	45707715	1	ENSG00000143107	FNDC7	1	P	p13.3	109255279	109285365	1				Y	Y					Y	Y			8.88739e-12	0	1.46061	0	8.88739e-12	0	1.46061	0	0	0	0.705002	0
18587	s	ENSDARG00000075676	si:ch1073-154c4.1	23	1597098	1654271	-1	ENSG00000143107	FNDC7	1	P	p13.3	109255279	109285365	1	Y	Y								Y	Y			0.977549	0	1.78734e-11	0	0.977549	0	1.78734e-11	0	0	0	0.705002	0
18588	s	ENSDARG00000087524	FNDC7(1of7)	23	1667639	1673592	-1	ENSG00000143107	FNDC7	1	P	p13.3	109255279	109285365	1	Y	Y								Y	Y			0.977549	0	1.78734e-11	0	0.977549	0	1.78734e-11	0	0	0	0.705002	0
18589	s	ENSDARG00000091008	FNDC7(7of7)	23	1673734	1681471	-1	ENSG00000143107	FNDC7	1	P	p13.3	109255279	109285365	1	Y	Y								Y	Y			0.977549	0	1.78734e-11	0	0.977549	0	1.78734e-11	0	0	0	0.705002	0
18590	s	ENSDARG00000008142	stxbp3	23	1684715	1721387	1	ENSG00000116266	STXBP3	1	P	p13.3	109289296	109352148	1	Y	Y								Y	Y			0.977549	0	1.78734e-11	0	0.977549	0	1.78734e-11	0	0	0	0.705002	0
1721	s	ENSDARG00000017311	gpsm2	2	45546372	45566044	-1	ENSG00000121957	GPSM2	1	P	p13.3	109417972	109473044	1				Y	Y					Y	Y			8.88739e-12	0	1.46061	0	8.88739e-12	0	1.46061	0	0	0	0.705002	0
1720	b	ENSDARG00000078136	wdr47	2	45437773	45478472	1	ENSG00000085433	WDR47	1	P	p13.3	109512836	109584850	-1				Y	Y					Y	Y			8.88739e-12	0	1.46061	0	8.88739e-12	0	1.46061	0	0	0	0.705002	0
18871	b	ENSDARG00000070834	taf13	23	20717389	20718291	-1	ENSG00000197780	TAF13	1	P	p13.3	109605121	109618624	-1	Y	Y								Y	Y			2.7314	0	1.78734e-11	0	2.7314	0	1.78734e-11	0	0	0	0.705002	0
9305	b	ENSDARG00000059400	zgc:101127	11	2678996	2684168	1	ENSG00000215717	TMEM167B	1	P	p13.3	109630883	109639556	1	Y	Y								Y	Y			4.58179	0	1.78734e-11	0	4.58179	0	1.78734e-11	0	0	0	0.705002	0
7214	b	ENSDARG00000034457	si:ch211-163l21.7	8	24633971	24636576	-1	ENSG00000179902	C1orf194	1	P	p13.3	109648573	109656479	-1				Y	Y					Y	Y			8.88739e-12	0	10.4854	0	8.88739e-12	0	10.4854	0	0	0	0.705002	0
7215	b	ENSDARG00000042899	si:ch211-163l21.8	8	24641924	24662629	1	ENSG00000116299	KIAA1324	1	P	p13.3	109656301	109749401	1				Y	Y					Y	Y			8.88739e-12	0	10.4854	0	8.88739e-12	0	10.4854	0	0	0	0.705002	0
19123	b	ENSDARG00000008237	sars	23	34342072	34355173	1	ENSG00000031698	SARS	1	P	p13.3	109756540	109780791	1	Y	Y								Y	Y			1.78635	0	1.78734e-11	0	1.78635	0	1.78734e-11	0	0	0	0.705002	0
17918	b	ENSDARG00000088231	CELSR2	22	11787	24372	-1	ENSG00000143126	CELSR2	1	P	p13.3	109792641	109818377	1	Y	Y								Y	Y		1	2.77201	0	1.78734e-11	0	1.93296	0	3.64788	7.02666	0	0	0.705002	0
17943	b	ENSDARG00000019726	celsr2l	22	413883	440832	1	ENSG00000143126	CELSR2	1	P	p13.3	109792641	109818377	1	Y	Y								Y	Y		1	2.77201	0	1.78734e-11	0	2.67904	0	0.91338	3.44425	0	0	0.705002	0
3414	b	ENSDARG00000056145	si:dkey-159a18.1	4	19045736	19059574	-1	ENSG00000134243	SORT1	1	P	p13.3	109852192	109940573	-1	Y		Y							Y	Y			1.34125	0.118303	0.280294	0	1.34125	0.118303	0.280294	0	0	0	0.705002	0
7239	s	ENSDARG00000056252	sort1b	8	25894656	25927809	-1	ENSG00000134243	SORT1	1	P	p13.3	109852192	109940573	-1				Y	Y					Y	Y			8.88739e-12	0	10.3272	0	8.88739e-12	0	10.3272	0	0	0	0.705002	0
9804	s	ENSDARG00000029402	sort1a	11	37123786	37181817	-1	ENSG00000134243	SORT1	1	P	p13.3	109852192	109940573	-1	Y	Y								Y	Y			4.7091	0	1.78734e-11	0	4.7091	0	1.78734e-11	0	0	0	0.705002	0
9805	s	ENSDARG00000003526	psma5	11	37183786	37191782	-1	ENSG00000143106	PSMA5	1	P	p13.3	109944470	109969049	-1	Y	Y								Y	Y			4.7091	0	1.78734e-11	0	4.7091	0	1.78734e-11	0	0	0	0.705002	0
7241	s	ENSDARG00000000690	sypl2b	8	25932413	25943401	1	ENSG00000143028	SYPL2	1	P	p13.3	110009224	110024759	1				Y	Y					Y	Y			8.88739e-12	0	10.3272	0	8.88739e-12	0	10.3272	0	0	0	0.705002	0
9807	s	ENSDARG00000055307	sypl2a	11	37196137	37216862	1	ENSG00000143028	SYPL2	1	P	p13.3	110009224	110024759	1	Y	Y								Y	Y			4.7091	0	1.78734e-11	0	4.7091	0	1.78734e-11	0	0	0	0.705002	0
7242	s	ENSDARG00000056268	atxn7l2b	8	25944350	25959625	1	ENSG00000162650	ATXN7L2	1	P	p13.3	110026101	110035426	1				Y	Y					Y	Y			8.88739e-12	0	10.3272	0	8.88739e-12	0	10.3272	0	0	0	0.705002	0
9808	s	ENSDARG00000055300	atxn7l2a	11	37220082	37248655	1	ENSG00000162650	ATXN7L2	1	P	p13.3	110026101	110035426	1	Y	Y								Y	Y			4.7091	0	1.78734e-11	0	4.7091	0	1.78734e-11	0	0	0	0.705002	0
9809	s	ENSDARG00000055295	cyb561d1	11	37250246	37256489	1	ENSG00000174151	CYB561D1	1	P	p13.3	110036674	110045554	1	Y	Y								Y	Y			4.7091	0	1.78734e-11	0	4.7091	0	1.78734e-11	0	0	0	0.705002	0
7243	s	ENSDARG00000079620	amigo1	8	25969961	25973174	-1	ENSG00000181754	AMIGO1	1	P	p13.3	110046797	110052360	-1				Y	Y					Y	Y			8.88739e-12	0	10.3272	0	8.88739e-12	0	10.3272	0	0	0	0.705002	0
18840	b	ENSDARG00000079569	LOC566707	23	19758677	19760059	1	ENSG00000181754	AMIGO1	1	P	p13.3	110046797	110052360	-1	Y	Y								Y	Y			2.53846	0	1.78734e-11	0	2.53846	0	1.78734e-11	0	0	0	0.705002	0
5443	b	ENSDARG00000003900	LOC561988	6	41963435	41964712	-1	ENSG00000156097	GPR61	1	P	p13.3	110082494	110091028	1										Y	Y			8.88739e-12	0	0.343021	0	8.88739e-12	0	0.343021	0	0	0	0.705002	0
7245	s	ENSDARG00000055570	gpr61	8	26026260	26030738	1	ENSG00000156097	GPR61	1	P	p13.3	110082494	110091028	1				Y	Y					Y	Y			8.88739e-12	0	10.3272	0	8.88739e-12	0	10.3272	0	0	0	0.705002	0
9801	s	ENSDARG00000012496	LOC100002249	11	37077218	37078764	1	ENSG00000156097	GPR61	1	P	p13.3	110082494	110091028	1	Y	Y								Y	Y			4.7091	0	1.78734e-11	0	4.7091	0	1.78734e-11	0	0	0	0.705002	0
7246	s	ENSDARG00000042529	NP_571944.1	8	26078533	26088619	-1	ENSG00000134183	GNAT2	1	P	p13.3	110145889	110155679	-1				Y	Y					Y	Y			8.88739e-12	0	10.3272	0	8.88739e-12	0	10.3272	0	0	0	0.705002	0
7247	s	ENSDARG00000029952	ampd2	8	26100188	26144559	1	ENSG00000116337	AMPD2	1	P	p13.3	110158726	110174673	1				Y	Y					Y	Y			8.88739e-12	0	10.3272	0	8.88739e-12	0	10.3272	0	0	0	0.705002	0
17990	b	ENSDARG00000088554	si:ch211-103a14.2	22	2373493	2417919	-1	ENSG00000116337	AMPD2	1	P	p13.3	110158726	110174673	1	Y	Y								Y	Y			2.82452	0	1.78734e-11	0	2.82452	0	1.78734e-11	0	0	0	0.705002	0
7248	s	ENSDARG00000042533	gstm	8	26148103	26150871	1	ENSG00000134202	GSTM3	1	P	p13.3	110276554	110283660	-1				Y	Y					Y	Y			8.88739e-12	0	10.3272	0	8.88739e-12	0	10.3272	0	0	0	0.705002	0
7249	s	ENSDARG00000029473	zgc:173994	8	26152012	26154745	1	ENSG00000134202	GSTM3	1	P	p13.3	110276554	110283660	-1				Y	Y					Y	Y			8.88739e-12	0	10.3272	0	8.88739e-12	0	10.3272	0	0	0	0.705002	0
7250	s	ENSDARG00000088116	gstm3	8	26155115	26159957	1	ENSG00000134202	GSTM3	1	P	p13.3	110276554	110283660	-1				Y	Y					Y	Y			8.88739e-12	0	10.3272	0	8.88739e-12	0	10.3272	0	0	0	0.705002	0
7251	s	ENSDARG00000005704	eps8l3	8	26160946	26182910	-1	ENSG00000198758	EPS8L3	1	P	p13.3	110292702	110306649	-1				Y	Y					Y	Y			8.88739e-12	0	10.3272	0	8.88739e-12	0	10.3272	0	0	0	0.705002	0
17989	b	ENSDARG00000077296	si:ch211-103a14.4	22	2357120	2373659	1	ENSG00000198758	EPS8L3	1	P	p13.3	110292702	110306649	-1	Y	Y								Y	Y			2.82452	0	1.78734e-11	0	2.82452	0	1.78734e-11	0	0	0	0.705002	0
7434	b	ENSDARG00000068263	csf1b	8	38280721	38314568	1	ENSG00000184371	CSF1	1	P	p13.3	110452864	110473614	1				Y	Y					Y	Y			8.88739e-12	0	12.3639	0	8.88739e-12	0	12.3639	0	0	0	0.705002	0
9610	b	ENSDARG00000075343	csf1a	11	24199633	24231565	1	ENSG00000184371	CSF1	1	P	p13.3	110452864	110473614	1	Y	Y								Y	Y			4.59677	0	1.78734e-11	0	4.59677	0	1.78734e-11	0	0	0	0.705002	0
7236	s	ENSDARG00000056331	ahcyl1	8	25824833	25864100	-1	ENSG00000168710	AHCYL1	1	P	p13.3	110527308	110566357	1				Y	Y					Y	Y			8.88739e-12	0	10.3272	0	8.88739e-12	0	10.3272	0	0	0	0.705002	0
3113	b	ENSDARG00000059003	LOC556392	4	4846233	4891932	-1	ENSG00000143093	FAM40A	1	P	p13.3	110574199	110617263	1										Y	Y			8.88739e-12	0	0.735796	0	8.88739e-12	0	0.735796	0	0	0	0.691498	0
18063	b	ENSDARG00000074084	FA40A_DANRE	22	9462737	9648217	1	ENSG00000143093	FAM40A	1	P	p13.3	110574199	110617263	1	Y	Y								Y	Y		3	3.9339	0	1.78734e-11	0	7.409	1.37472	1.78734e-11	1.11331	0	0	0.691498	0
18064	b	ENSDARG00000075460	fam40a	22	9469506	9648217	1	ENSG00000143093	FAM40A	1	P	p13.3	110574199	110617263	1	Y	Y								Y	Y		3	3.9339	0	1.78734e-11	0	7.409	1.37472	1.78734e-11	1.11331	0	0	0.691498	0
7231	s	ENSDARG00000091086	LOC566955	8	25649690	25660880	-1	ENSG00000156150	ALX3	1	P	p13.3	110602616	110613234	-1				Y	Y					Y	Y			8.88739e-12	0	10.3272	0	8.88739e-12	0	10.3272	0	0	0	0.691498	0
7232	s	ENSDARG00000068787	slc6a17	8	25714207	25743935	1	ENSG00000197106	SLC6A17	1	P	p13.3	110693108	110744824	1				Y	Y					Y	Y			8.88739e-12	0	10.3272	0	8.88739e-12	0	10.3272	0	0	0	0.705002	0
19890	b	ENSDARG00000037422	zgc:162925	24	40126163	40158383	-1	ENSG00000197106	SLC6A17	1	P	p13.3	110693108	110744824	1				Y	Y					Y	Y			8.88739e-12	0	2.47503	0	8.88739e-12	0	2.47503	0	0	0	0.705002	0
7233	s	ENSDARG00000061288	kcnc4	8	25779021	25818251	-1	ENSG00000116396	KCNC4	1	P	p13.3	110753965	110825722	1				Y	Y					Y	Y			8.88739e-12	0	10.3272	0	8.88739e-12	0	10.3272	0	0	0	0.705002	0
7230	s	ENSDARG00000073847	rbm15	8	25641454	25644018	-1	ENSG00000162775	RBM15	1	P	p13.3	110881128	110889299	1				Y	Y					Y	Y			8.88739e-12	0	10.3272	0	8.88739e-12	0	10.3272	0	0	0	0.705002	0
7229	s	ENSDARG00000042807	slc16a4	8	25600808	25632338	1	ENSG00000168679	SLC16A4	1	P	p13.3	110905470	110933704	-1				Y	Y					Y	Y			8.88739e-12	0	10.3272	0	8.88739e-12	0	10.3272	0	0	0	0.705002	0
7228	s	ENSDARG00000090194	LOC100333504	8	25593118	25596551	1	ENSG00000134248	HBXIP	1	P	p13.3	110943871	110950564	-1				Y	Y					Y	Y			8.88739e-12	0	10.3272	0	8.88739e-12	0	10.3272	0	0	0	0.705002	0
5475	b	ENSDARG00000091616	prok2	6	43850116	43854113	-1	ENSG00000143125	PROK1	1	P	p13.3	110993822	110999976	1										Y	Y			8.88739e-12	0	0.438651	0	8.88739e-12	0	0.438651	0	0	0	0.705002	0
7227	s	ENSDARG00000073948	prok1	8	25567678	25583128	-1	ENSG00000143125	PROK1	1	P	p13.3	110993822	110999976	1				Y	Y					Y	Y			8.88739e-12	0	10.3272	0	8.88739e-12	0	10.3272	0	0	0	0.705002	0
5542	s	ENSDARG00000059935	LOC567521	6	49408463	49410169	1	ENSG00000143105	KCNA10	1	P	p13.3	111059839	111061797	-1										Y	Y			8.88739e-12	0	0.36035	0	8.88739e-12	0	0.36035	0	0	0	0.705002	0
18650	s	ENSDARG00000076854	LOC100329515	23	5188668	5190107	1	ENSG00000143105	KCNA10	1	P	p13.3	111059839	111061797	-1	Y	Y								Y	Y			1.54586	0	1.78734e-11	0	1.54586	0	1.78734e-11	0	0	0	0.705002	0
5540	s	ENSDARG00000079491	LOC100150068	6	49307801	49309252	1	ENSG00000177301	KCNA2	1	P	p13.3	111136202	111174096	-1										Y	Y			8.88739e-12	0	0.36035	0	8.88739e-12	0	0.36035	0	0	0	0.705002	0
5541	s	ENSDARG00000002241	KCNA2(2of2)	6	49358025	49359589	1	ENSG00000177301	KCNA2	1	P	p13.3	111136202	111174096	-1										Y	Y			8.88739e-12	0	0.36035	0	8.88739e-12	0	0.36035	0	0	0	0.705002	0
18647	s	ENSDARG00000063282	LOC100330283	23	5077480	5078928	1	ENSG00000177301	KCNA2	1	P	p13.3	111136202	111174096	-1	Y	Y								Y	Y			1.54586	0	1.78734e-11	0	1.54586	0	1.78734e-11	0	0	0	0.705002	0
18648	s	ENSDARG00000091458	zgc:174907	23	5104951	5129936	1	ENSG00000177301	KCNA2	1	P	p13.3	111136202	111174096	-1	Y	Y								Y	Y			1.54586	0	1.78734e-11	0	1.54586	0	1.78734e-11	0	0	0	0.705002	0
4029	b	ENSDARG00000068233	zgc:64051	5	28514129	28523870	-1	ENSG00000143119	CD53	1	P	p13.3	111415722	111442558	1				Y	Y					Y	Y			8.88739e-12	0	3.97694	0	8.88739e-12	0	3.97694	0	0	0	0.705002	0
7162	b	ENSDARG00000069696	si:ch211-261n11.5	8	23106789	23115640	-1	ENSG00000121931	C1orf103	1	P	p13.3	111489807	111506701	-1				Y	Y					Y	Y			8.88739e-12	0	11.2493	0	8.88739e-12	0	11.2493	0	0	0	0.705002	0
7173	b	ENSDARG00000090130	si:ch211-261n11.6	8	23352727	23360943	-1	ENSG00000121931	C1orf103	1	P	p13.3	111489807	111506701	-1				Y	Y					Y	Y			8.88739e-12	0	10.3103	0	8.88739e-12	0	10.3103	0	0	0	0.705002	0
6975	s	ENSDARG00000043569	si:dkey-208b23.2	8	13492914	13506088	1	ENSG00000156171	DRAM2	1	P	p13.3	111659955	111682825	-1				Y	Y					Y	Y			8.88739e-12	0	10.6048	0	8.88739e-12	0	10.6048	0	0	0	0.705002	0
17964	s	ENSDARG00000044241	dram2	22	837059	846386	-1	ENSG00000156171	DRAM2	1	P	p13.3	111659955	111682825	-1	Y	Y								Y	Y			2.86662	0	1.78734e-11	0	2.86662	0	1.78734e-11	0	0	0	0.705002	0
6974	s	ENSDARG00000058716	si:dkey-208b23.1	8	13471886	13488526	1	ENSG00000134255	CEPT1	1	P	p13.3	111682249	111727724	1				Y	Y					Y	Y			8.88739e-12	0	10.6048	0	8.88739e-12	0	10.6048	0	0	0	0.705002	0
17965	s	ENSDARG00000021177	cept1	22	848129	861915	-1	ENSG00000134255	CEPT1	1	P	p13.3	111682249	111727724	1	Y	Y								Y	Y			2.86662	0	1.78734e-11	0	2.86662	0	1.78734e-11	0	0	0	0.705002	0
6976	s	ENSDARG00000058666	zgc:153628	8	13506323	13546248	-1	ENSG00000162777	DENND2D	1	P	p13.3	111729796	111747157	-1				Y	Y					Y	Y			8.88739e-12	0	10.6048	0	8.88739e-12	0	10.6048	0	0	0	0.705002	0
17963	s	ENSDARG00000030250	dennd2d	22	815918	838318	1	ENSG00000162777	DENND2D	1	P	p13.3	111729796	111747157	-1	Y	Y								Y	Y			2.86662	0	1.78734e-11	0	2.86662	0	1.78734e-11	0	0	0	0.705002	0
9620	b	ENSDARG00000075745	OVGP1(4of4)	11	25025737	25029795	-1	ENSG00000134216	CHIA	1	P	p13.2	111833484	111863188	1	Y	Y								Y	Y			4.59677	0	1.78734e-11	0	4.59677	0	1.78734e-11	0	0	0	0.705002	0
9621	b	ENSDARG00000009612	zgc:55406	11	25040784	25043717	1	ENSG00000134216	CHIA	1	P	p13.2	111833484	111863188	1	Y	Y								Y	Y			4.59677	0	1.78734e-11	0	4.59677	0	1.78734e-11	0	0	0	0.705002	0
18807	b	ENSDARG00000008541	zgc:63792	23	18096997	18118841	1	ENSG00000134216	CHIA	1	P	p13.2	111833484	111863188	1	Y	Y								Y	Y			2.95083	0	1.78734e-11	0	2.95083	0	1.78734e-11	0	0	0	0.705002	0
18808	b	ENSDARG00000093193	zgc:65788	23	18110325	18164381	1	ENSG00000134216	CHIA	1	P	p13.2	111833484	111863188	1	Y	Y								Y	Y			2.95083	0	1.78734e-11	0	2.95083	0	1.78734e-11	0	0	0	0.705002	0
7252	s	ENSDARG00000011553	atp5f1	8	26182436	26191652	-1	ENSG00000116459	ATP5F1	1	P	p13.2	111991486	112005395	1				Y	Y					Y	Y			8.88739e-12	0	10.3272	0	8.88739e-12	0	10.3272	0	0	0	0.705002	0
5627	b	ENSDARG00000044061	LOC562364	6	54453411	54459571	1	ENSG00000121933	ADORA3	1	P	p13.2	112025970	112106597	-1										Y	Y		2	8.88739e-12	0	0.597762	0	8.88739e-12	0	0.928909	0	0	0	0.705002	0
7309	s	ENSDARG00000073900	C1orf183	8	29112460	29120296	1	ENSG00000197852	C1orf183	1	P	p13.2	112223252	112298446	-1				Y	Y					Y	Y			8.88739e-12	0	10.4502	0	8.88739e-12	0	10.4502	0	0	0	0.705002	0
7308	s	ENSDARG00000061204	ddx20	8	29096169	29112722	-1	ENSG00000064703	DDX20	1	P	p13.2	112297867	112310638	1				Y	Y					Y	Y			8.88739e-12	0	10.4502	0	8.88739e-12	0	10.4502	0	0	0	0.705002	0
7307	s	ENSDARG00000056101	kcnd3	8	28919006	29089412	1	ENSG00000171385	KCND3	1	P	p13.2	112313284	112531777	-1				Y	Y					Y	Y			8.88739e-12	0	10.4502	0	8.88739e-12	0	10.4502	0	0	0	0.705002	0
5521	s	ENSDARG00000053179	CTTNBP2NL(2of2)	6	48178817	48182557	1	ENSG00000143079	CTTNBP2NL	1	P	p13.2	112938803	113003786	1										Y	Y			8.88739e-12	0	0.435005	0	8.88739e-12	0	0.435005	0	0	0	0.705002	0
7306	s	ENSDARG00000056091	cttnbp2nl	8	28675955	28711408	-1	ENSG00000143079	CTTNBP2NL	1	P	p13.2	112938803	113003786	1				Y	Y					Y	Y			8.88739e-12	0	10.4502	0	8.88739e-12	0	10.4502	0	0	0	0.705002	0
5522	s	ENSDARG00000005050	wnt2ba	6	48194038	48212274	1	ENSG00000134245	WNT2B	1	P	p13.2	113009163	113065288	1										Y	Y			8.88739e-12	0	0.435005	0	8.88739e-12	0	0.435005	0	0	0	0.705002	0
7304	s	ENSDARG00000032234	wnt2bb	8	28596493	28621728	1	ENSG00000134245	WNT2B	1	P	p13.2	113009163	113065288	1				Y	Y					Y	Y			8.88739e-12	0	10.4502	0	8.88739e-12	0	10.4502	0	0	0	0.705002	0
5524	s	ENSDARG00000032603	st7l	6	48230714	48258151	-1	ENSG00000007341	ST7L	1	P	p13.2	113066140	113163447	-1										Y	Y			8.88739e-12	0	0.435005	0	8.88739e-12	0	0.435005	0	0	0	0.705002	0
5525	s	ENSDARG00000034240	capza1a	6	48263842	48287992	-1	ENSG00000116489	CAPZA1	1	P	p13.2	113161795	113214241	1										Y	Y			8.88739e-12	0	0.435005	0	8.88739e-12	0	0.435005	0	0	0	0.705002	0
7305	s	ENSDARG00000056090	capza1b	8	28660917	28669785	1	ENSG00000116489	CAPZA1	1	P	p13.2	113161795	113214241	1				Y	Y					Y	Y			8.88739e-12	0	10.4502	0	8.88739e-12	0	10.4502	0	0	0	0.705002	0
5526	s	ENSDARG00000015829	mov10a	6	48288979	48316738	1	ENSG00000155363	MOV10	1	P	p13.2	113215763	113243368	1										Y	Y			8.88739e-12	0	0.435005	0	8.88739e-12	0	0.435005	0	0	0	0.705002	0
7302	s	ENSDARG00000056065	mov10b.2	8	28483635	28509708	-1	ENSG00000155363	MOV10	1	P	p13.2	113215763	113243368	1				Y	Y					Y	Y			8.88739e-12	0	10.4502	0	8.88739e-12	0	10.4502	0	0	0	0.705002	0
7303	s	ENSDARG00000061177	mov10b.1	8	28512187	28540038	-1	ENSG00000155363	MOV10	1	P	p13.2	113215763	113243368	1				Y	Y					Y	Y			8.88739e-12	0	10.4502	0	8.88739e-12	0	10.4502	0	0	0	0.705002	0
5527	s	ENSDARG00000021309	rhoae	6	48323192	48358433	-1	ENSG00000155366	RHOC	1	P	p13.2	113243728	113250056	-1										Y	Y			8.88739e-12	0	0.435005	0	8.88739e-12	0	0.435005	0	0	0	0.705002	0
7301	s	ENSDARG00000018328	rhoad	8	28408257	28477272	1	ENSG00000155366	RHOC	1	P	p13.2	113243728	113250056	-1				Y	Y					Y	Y			8.88739e-12	0	10.4502	0	8.88739e-12	0	10.4502	0	0	0	0.705002	0
5529	s	ENSDARG00000074690	PPM1J	6	48367149	48413889	-1	ENSG00000155367	PPM1J	1	P	p13.2	113245236	113258099	-1										Y	Y			8.88739e-12	0	0.435005	0	8.88739e-12	0	0.435005	0	0	0	0.705002	0
5531	s	ENSDARG00000079446	si:dkey-238f9.1	6	48559112	48630198	1	ENSG00000184599	FAM19A3	1	P	p13.2	113263041	113269857	1										Y	Y			8.88739e-12	0	0.36035	0	8.88739e-12	0	0.36035	0	0	0	0.705002	0
5532	s	ENSDARG00000016963	SLC16A1(2of2)	6	48969474	48989635	1	ENSG00000155380	SLC16A1	1	P	p13.2	113454469	113499635	-1										Y	Y			8.88739e-12	0	0.36035	0	8.88739e-12	0	0.36035	0	0	0	0.705002	0
7298	b	ENSDARG00000068572	slc16a1	8	27776556	27814722	-1	ENSG00000155380	SLC16A1	1	P	p13.2	113454469	113499635	-1				Y	Y					Y	Y			8.88739e-12	0	10.4502	0	8.88739e-12	0	10.4502	0	0	0	0.705002	0
5515	b	ENSDARG00000078561	si:dkey-42o15.2	6	47750344	47781133	-1	ENSG00000198799	LRIG2	1	P	p13.2	113615831	113669822	1										Y	Y			8.88739e-12	0	0.435005	0	8.88739e-12	0	0.435005	0	0	0	0.705002	0
5514	b	ENSDARG00000025974	si:ch211-1l10.1	6	47473462	47736794	-1	ENSG00000081026	MAGI3	1	P	p13.2	113933371	114228545	1										Y	Y			8.88739e-12	0	0.374257	0	8.88739e-12	0	0.374257	0	0	0	0.705002	0
7178	b	ENSDARG00000025108	si:ch211-157c18.2	8	23611286	23679939	-1	ENSG00000081026	MAGI3	1	P	p13.2	113933371	114228545	1				Y	Y					Y	Y			8.88739e-12	0	10.4854	0	8.88739e-12	0	10.4854	0	0	0	0.705002	0
7427	b	ENSDARG00000077633	si:ch211-66g24.1	8	37778940	37912576	1	ENSG00000081026	MAGI3	1	P	p13.2	113933371	114228545	1				Y	Y					Y	Y			8.88739e-12	0	12.5068	0	8.88739e-12	0	12.5068	0	0	0	0.705002	0
18982	b	ENSDARG00000076916	si:ch211-139k15.1	23	26471081	26729259	-1	ENSG00000081026	MAGI3	1	P	p13.2	113933371	114228545	1	Y	Y								Y	Y			2.42863	0	1.78734e-11	0	2.42863	0	1.78734e-11	0	0	0	0.705002	0
9553	b	ENSDARG00000057708	zgc:175264	11	19222649	19239343	-1	ENSG00000116793	PHTF1	1	P	p13.2	114239453	114302111	-1	Y	Y								Y	Y			4.52714	0	1.78734e-11	0	4.52714	0	1.78734e-11	0	0	0	0.705002	0
18554	b	ENSDARG00000013726	ap4b1l	23	370634	386135	1	ENSG00000134262	AP4B1	1	P	p13.2	114437370	114447823	-1	Y	Y								Y	Y			0.821961	0	1.78734e-11	0	0.821961	0	1.78734e-11	0	0	0	0.705002	0
7222	b	ENSDARG00000068833	zgc:154089	8	24961402	24966518	-1	ENSG00000118655	DCLRE1B	1	P	p13.2	114447763	114456708	1				Y	Y					Y	Y			8.88739e-12	0	10.1742	0	8.88739e-12	0	10.1742	0	0	0	0.705002	0
19172	b	ENSDARG00000063594	si:dkey-229p15.2	23	36912215	36953693	-1	ENSG00000163349	HIPK1	1	P	p13.2	114471814	114520426	1	Y	Y								Y	Y			1.78635	0	1.78734e-11	0	1.78635	0	1.78734e-11	0	0	0	0.705002	0
9633	b	ENSDARG00000062171	olfml3b	11	25605246	25614851	-1	ENSG00000116774	OLFML3	1	P	p13.2	114522063	114524876	1	Y	Y								Y	Y			4.59677	0	1.78734e-11	0	4.59677	0	1.78734e-11	0	0	0	0.705002	0
18949	b	ENSDARG00000061852	olfml3a	23	25076544	25084925	1	ENSG00000116774	OLFML3	1	P	p13.2	114522063	114524876	1	Y	Y								Y	Y			2.73261	0	1.78734e-11	0	2.73261	0	1.78734e-11	0	0	0	0.705002	0
9632	b	ENSDARG00000031463	LOC562928	11	25576570	25596344	1	ENSG00000134207	SYT6	1	P	p13.2	114631914	114696541	-1	Y	Y								Y	Y			4.59677	0	1.78734e-11	0	4.59677	0	1.78734e-11	0	0	0	0.705002	0
18950	b	ENSDARG00000076730	syt6a	23	25090440	25143364	-1	ENSG00000134207	SYT6	1	P	p13.2	114631914	114696541	-1	Y	Y								Y	Y			2.73261	0	1.78734e-11	0	2.73261	0	1.78734e-11	0	0	0	0.705002	0
6952	s	ENSDARG00000016181	trim33	8	11702090	11750361	1	ENSG00000197323	TRIM33	1	P	p13.2	114935399	115053781	-1				Y	Y					Y	Y			8.88739e-12	0	10.6048	0	8.88739e-12	0	10.6048	0	0	0	0.705002	0
13554	b	ENSDARG00000086126	wu:fi13h06	16	30992396	31018528	1	ENSG00000197323	TRIM33	1	P	p13.2	114935399	115053781	-1										Y	Y			8.88739e-12	0	1.78734e-11	0	8.88739e-12	0	1.78734e-11	0	0	0	0.705002	0
6951	s	ENSDARG00000043631	bcas2	8	11690012	11698066	1	ENSG00000116752	BCAS2	1	P	p13.2	115110178	115124260	-1				Y	Y					Y	Y			8.88739e-12	0	10.6048	0	8.88739e-12	0	10.6048	0	0	0	0.705002	0
6950	s	ENSDARG00000073738	si:dkeyp-46c9.6	8	11639750	11688121	1	ENSG00000175984	DENND2C	1	P	p13.2	115125469	115213043	-1				Y	Y					Y	Y			8.88739e-12	0	10.6048	0	8.88739e-12	0	10.6048	0	0	0	0.705002	0
6949	s	ENSDARG00000033832	ampd1	8	11594771	11626258	1	ENSG00000116748	AMPD1	1	P	p13.2	115215719	115238239	-1				Y	Y					Y	Y			8.88739e-12	0	10.6048	0	8.88739e-12	0	10.6048	0	0	0	0.705002	0
6948	s	ENSDARG00000038225	nras	8	11575134	11592075	1	ENSG00000213281	NRAS	1	P	p13.2	115247090	115259515	-1				Y	Y					Y	Y			8.88739e-12	0	10.6048	0	8.88739e-12	0	10.6048	0	0	0	0.705002	0
7165	b	ENSDARG00000074758	si:ch211-261n11.2	8	23129314	23150130	-1	ENSG00000009307	CSDE1	1	P	p13.2	115259534	115301297	-1				Y	Y					Y	Y			8.88739e-12	0	11.2493	0	8.88739e-12	0	11.2493	0	0	0	0.705002	0
7175	s	ENSDARG00000062157	CSDE1(2of2)	8	23374602	23385843	-1	ENSG00000009307	CSDE1	1	P	p13.2	115259534	115301297	-1				Y	Y					Y	Y			8.88739e-12	0	10.3103	0	8.88739e-12	0	10.3103	0	0	0	0.705002	0
10856	b	ENSDARG00000089355	LOC100330611	13	3989920	4021287	-1	ENSG00000009307	CSDE1	1	P	p13.2	115259534	115301297	-1										Y	Y			8.88739e-12	0	1.78734e-11	0	8.88739e-12	0	1.78734e-11	0	0	0	0.705002	0
19212	b	ENSDARG00000060981	si:dkey-3p8.4	23	39902806	39914394	-1	ENSG00000052723	SIKE1	1	P	p13.2	115312100	115323306	-1	Y	Y								Y	Y			1.6884	0	1.78734e-11	0	1.6884	0	1.78734e-11	0	0	0	0.705002	0
19217	b	ENSDARG00000094635	si:ch211-286f9.3	23	40052651	40068303	-1	ENSG00000052723	SIKE1	1	P	p13.2	115312100	115323306	-1	Y	Y								Y	Y			1.6884	0	1.78734e-11	0	1.6884	0	1.78734e-11	0	0	0	0.705002	0
5533	s	ENSDARG00000003904	sycp1	6	48993376	49001697	1	ENSG00000198765	SYCP1	1	P	p13.2	115397424	115537991	1										Y	Y			8.88739e-12	0	0.36035	0	8.88739e-12	0	0.36035	0	0	0	0.705002	0
5535	s	ENSDARG00000033726	tshb	6	49021741	49025896	1	ENSG00000134200	TSHB	1	P	p13.2	115572415	115576941	1										Y	Y			8.88739e-12	0	0.36035	0	8.88739e-12	0	0.36035	0	0	0	0.705002	0
5538	s	ENSDARG00000003754	zgc:110586	6	49047648	49099807	-1	ENSG00000134198	TSPAN2	1	P	p13.2	115590632	115632121	-1										Y	Y			8.88739e-12	0	0.36035	0	8.88739e-12	0	0.36035	0	0	0	0.705002	0
5539	s	ENSDARG00000014050	ngf	6	49110020	49156427	-1	ENSG00000134259	NGF	1	P	p13.2	115828539	115880857	-1										Y	Y			8.88739e-12	0	0.36035	0	8.88739e-12	0	0.36035	0	0	0	0.705002	0
18646	b	ENSDARG00000058961	ntf7	23	4985158	5031333	-1	ENSG00000134259	NGF	1	P	p13.2	115828539	115880857	-1	Y	Y								Y	Y			1.54586	0	1.78734e-11	0	1.54586	0	1.78734e-11	0	0	0	0.705002	0
8199	s	ENSDARG00000004305	vangl1	9	34042592	34088748	1	ENSG00000173218	VANGL1	1	P	p13.1	116184574	116240845	1	Y	Y								Y	Y			0.941213	0	1.78734e-11	0	0.941213	0	1.78734e-11	0	0	0	0.705002	0
8200	s	ENSDARG00000008982	casq2	9	34130597	34140545	-1	ENSG00000118729	CASQ2	1	P	p13.1	116242628	116311426	-1	Y	Y								Y	Y			0.941213	0	1.78734e-11	0	0.941213	0	1.78734e-11	0	0	0	0.705002	0
8198	s	ENSDARG00000025495	nhlh2	9	34011610	34014968	1	ENSG00000177551	NHLH2	1	P	p13.1	116378998	116386538	-1	Y	Y								Y	Y			0.941213	0	1.78734e-11	0	0.941213	0	1.78734e-11	0	0	0	0.705002	0
14243	b	ENSDARG00000055445	zgc:165580	17	19329310	19341357	1	ENSG00000163393	SLC22A15	1	P	p13.1	116519119	116612675	1				Y	Y					Y	Y			8.88739e-12	0	4.27802	0	8.88739e-12	0	4.27802	0	0	0	0.705002	0
8253	b	ENSDARG00000076013	si:ch211-246m4.3	9	36929853	36938371	1	ENSG00000173212	C1orf161	1	P	p13.1	116654376	116677861	1	Y	Y								Y	Y			0.605832	0	1.78734e-11	0	0.605832	0	1.78734e-11	0	0	0	0.705002	0
48	s	ENSDARG00000001870	atp1a1a.4	1	1446561	1462945	1	ENSG00000163399	ATP1A1	1	P	p13.1	116915290	116952883	1										Y	Y			8.88739e-12	0	0.403563	0	8.88739e-12	0	0.403563	0	0	0	0.705002	0
49	s	ENSDARG00000002791	atp1a1	1	1468926	1550157	1	ENSG00000163399	ATP1A1	1	P	p13.1	116915290	116952883	1										Y	Y			8.88739e-12	0	0.403563	0	8.88739e-12	0	0.403563	0	0	0	0.705002	0
50	s	ENSDARG00000007739	atp1a1a.2	1	1546143	1553618	1	ENSG00000163399	ATP1A1	1	P	p13.1	116915290	116952883	1										Y	Y			8.88739e-12	0	0.403563	0	8.88739e-12	0	0.403563	0	0	0	0.705002	0
51	s	ENSDARG00000039131	atp1a1a.3	1	1562080	1572446	1	ENSG00000163399	ATP1A1	1	P	p13.1	116915290	116952883	1										Y	Y			8.88739e-12	0	0.457933	0	8.88739e-12	0	0.457933	0	0	0	0.705002	0
52	s	ENSDARG00000040252	atp1a1a.5	1	1594950	1606890	1	ENSG00000163399	ATP1A1	1	P	p13.1	116915290	116952883	1										Y	Y			8.88739e-12	0	0.457933	0	8.88739e-12	0	0.457933	0	0	0	0.705002	0
8254	b	ENSDARG00000019856	atp1a1b	9	36954480	36975127	1	ENSG00000163399	ATP1A1	1	P	p13.1	116915290	116952883	1	Y	Y								Y	Y			0.605832	0	1.78734e-11	0	0.605832	0	1.78734e-11	0	0	0	0.705002	0
7701	s	ENSDARG00000076224	si:dkey-11f4.16	9	14046	25392	1	ENSG00000116815	CD58	1	P	p13.1	117057157	117113661	-1										Y	Y		1	0.303399	0	1.78734e-11	0	8.88739e-12	0	0.661144	2.02482	0	0	0.705002	0
7703	s	ENSDARG00000093308	si:dkey-11f4.14	9	40692	43947	1	ENSG00000116815	CD58	1	P	p13.1	117057157	117113661	-1										Y	Y		1	0.303399	0	1.78734e-11	0	8.88739e-12	0	0.661144	2.02482	0	0	0.705002	0
7702	s	ENSDARG00000014323	zgc:91849	9	27602	39587	1	ENSG00000143061	IGSF3	1	P	p13.1	117117031	117210375	-1										Y	Y		1	0.303399	0	1.78734e-11	0	8.88739e-12	0	0.661144	2.02482	0	0	0.691498	0
7727	b	ENSDARG00000086721		9	520131	534160	1	ENSG00000143061	IGSF3	1	P	p13.1	117117031	117210375	-1										Y	Y		1	0.303399	0	1.78734e-11	0	0.227168	0	1.78734e-11	0.706797	0	0	0.691498	0
7975	s	ENSDARG00000077002	si:ch211-247j6.1	9	21109901	21406322	-1	ENSG00000143061	IGSF3	1	P	p13.1	117117031	117210375	-1	Y	Y								Y	Y			0.535933	0	1.78734e-11	0	0.535933	0	1.78734e-11	0	0	0	0.691498	0
7700	s	ENSDARG00000091109	si:dkey-11f4.20	9	3510	10659	-1	ENSG00000116824	CD2	1	P	p13.1	117297007	117311850	1										Y	Y		1	0.303399	0	1.78734e-11	0	8.88739e-12	0	0.661144	2.02482	0	0	0.705002	0
53	s	ENSDARG00000075505	PTGFRN(2of2)	1	1704762	1756978	1	ENSG00000134247	PTGFRN	1	P	p13.1	117452679	117532980	1										Y	Y			8.88739e-12	0	0.319318	0	8.88739e-12	0	0.319318	0	0	0	0.705002	0
7726	b	ENSDARG00000078172	PTGFRN(1of2)	9	494581	512906	1	ENSG00000134247	PTGFRN	1	P	p13.1	117452679	117532980	1										Y	Y		1	0.303399	0	1.78734e-11	0	0.227168	0	1.78734e-11	0.706797	0	0	0.705002	0
7866	b	ENSDARG00000086795	TTF2	9	10152164	10174730	1	ENSG00000116830	TTF2	1	P	p13.1	117602925	117645492	1	Y		Y'							Y	Y			0.884308	0	1.78734e-11	0	0.884308	0	1.78734e-11	0	0	0	0.705002	0
7978	s	ENSDARG00000076781	si:dkey-174k18.7	9	21559817	21572211	1	ENSG00000134253	TRIM45	1	P	p13.1	117653682	117665209	-1	Y	Y								Y	Y			0.535933	0	1.78734e-11	0	0.535933	0	1.78734e-11	0	0	0	0.705002	0
7977	s	ENSDARG00000078643	si:dkey-174k18.6	9	21553214	21557003	1	ENSG00000134258	VTCN1	1	P	p13.1	117686209	117753556	-1	Y	Y								Y	Y			0.535933	0	1.78734e-11	0	0.535933	0	1.78734e-11	0	0	0	0.705002	0
11320	b	ENSDARG00000069199	zgc:172120	13	33566057	33585793	-1	ENSG00000134258	VTCN1	1	P	p13.1	117686209	117753556	-1	Y	Y								Y	Y			2.01502	0	1.78734e-11	0	2.01502	0	1.78734e-11	0	0	0	0.705002	0
11478	b	ENSDARG00000074235	LOC797620	13	45513424	45616805	-1	ENSG00000134258	VTCN1	1	P	p13.1	117686209	117753556	-1	Y	Y								Y	Y			2.72282	0	1.78734e-11	0	2.72282	0	1.78734e-11	0	0	0	0.705002	0
18433	b	ENSDARG00000077466		22	33377574	33381811	-1	ENSG00000134258	VTCN1	1	P	p13.1	117686209	117753556	-1	Y	Y								Y	Y			2.80888	0	1.78734e-11	0	2.80888	0	1.78734e-11	0	0	0	0.705002	0
7979	s	ENSDARG00000041728	si:dkey-174k18.8	9	21587525	21798675	1	ENSG00000198162	MAN1A2	1	P	p12	117910071	118071494	1	Y	Y								Y	Y			0.535933	0	1.78734e-11	0	0.535933	0	1.78734e-11	0	0	0	0.705002	0
7980	s	ENSDARG00000010437	fam46c	9	21814158	21819950	1	ENSG00000183508	FAM46C	1	P	p12	118148556	118170994	1	Y	Y								Y	Y			0.535933	0	1.78734e-11	0	0.535933	0	1.78734e-11	0	0	0	0.705002	0
11765	b	ENSDARG00000062830	si:dkeyp-86f7.6	14	9516006	9527323	-1	ENSG00000183508	FAM46C	1	P	p12	118148556	118170994	1										Y	Y			8.88739e-12	0	1.78734e-11	0	8.88739e-12	0	1.78734e-11	0	0	0	0.705002	0
7981	s	ENSDARG00000021569	gdap2	9	21839679	21886812	-1	ENSG00000196505	GDAP2	1	P	p12	118412037	118472253	-1	Y	Y								Y	Y			0.535933	0	1.78734e-11	0	0.535933	0	1.78734e-11	0	0	0	0.705002	0
7982	s	ENSDARG00000011079	wdr3	9	21887239	21905910	1	ENSG00000065183	WDR3	1	P	p12	118472347	118503049	1	Y	Y								Y	Y			0.535933	0	1.78734e-11	0	0.535933	0	1.78734e-11	0	0	0	0.705002	0
6977	b	ENSDARG00000058280	si:dkey-208b23.5	8	13553172	13581281	-1	ENSG00000155761	SPAG17	1	P	p12	118496484	118727846	-1				Y	Y					Y	Y			8.88739e-12	0	10.6048	0	8.88739e-12	0	10.6048	0	0	0	0.705002	0
7983	s	ENSDARG00000002582	tbx15	9	22068233	22101316	-1	ENSG00000092607	TBX15	1	P	p12	119425666	119532179	-1	Y	Y								Y	Y			0.535933	0	1.78734e-11	0	0.535933	0	1.78734e-11	0	0	0	0.691498	0
7984	s	ENSDARG00000011801	wars2	9	22105704	22131758	-1	ENSG00000116874	WARS2	1	P	p12	119573839	119683294	-1	Y	Y								Y	Y			0.535933	0	1.78734e-11	0	0.535933	0	1.78734e-11	0	0	0	0.691498	0
7985	s	ENSDARG00000027992	hao2	9	22180207	22197962	1	ENSG00000116882	HAO2	1	P	p12	119911399	119936753	1	Y	Y								Y	Y			0.535933	0	1.78734e-11	0	0.535933	0	1.78734e-11	0	0	0	0.705002	0
7987	s	ENSDARG00000069926	si:rp71-68n21.10	9	22227790	22233809	1	ENSG00000203857	HSD3B1	1	P	p12	120049821	120057677	1	Y	Y								Y	Y			0.535933	0	1.78734e-11	0	0.535933	0	1.78734e-11	0	0	0	0.705002	0
16288	b	ENSDARG00000019747	hsd3b1	20	1295835	1300255	1	ENSG00000203857	HSD3B1	1	P	p12	120049821	120057677	1	Y	Y								Y	Y		1	0.762973	0	1.78734e-11	0	0.498455	0	1.78734e-11	0	0	0	0.705002	0
8374	b	ENSDARG00000001873	phgdh	9	49173471	49201751	-1	ENSG00000092621	PHGDH	1	P	p12	120202421	120286838	1										Y	Y			0.207705	0	1.78734e-11	0	0.207705	0	1.78734e-11	0	0	0	0.705002	0
2872	b	ENSDARG00000052139	notch3	3	54165565	54197194	-1	ENSG00000134250	NOTCH2	1	P	p11.2	120454176	120612274	-1										Y	Y			8.88739e-12	0	1.78734e-11	0	8.88739e-12	0	1.78734e-11	0	0	0	0.681886	0
7098	b	ENSDARG00000092960	notch2	8	20087003	20157810	1	ENSG00000134250	NOTCH2	1	P	p11.2	120454176	120612274	-1				Y	Y					Y	Y			8.88739e-12	0	10.4264	0	8.88739e-12	0	10.4264	0	0	0	0.681886	0
7099	b	ENSDARG00000043130	NP_001108566.1	8	20087258	20157809	1	ENSG00000134250	NOTCH2	1	P	p11.2	120454176	120612274	-1				Y	Y					Y	Y			8.88739e-12	0	10.4264	0	8.88739e-12	0	10.4264	0	0	0	0.681886	0
11412	b	ENSDARG00000079519	si:ch211-69e5.1	13	38305655	38437169	-1	ENSG00000134250	NOTCH2	1	P	p11.2	120454176	120612274	-1	Y	Y								Y	Y			3.4804	0	1.78734e-11	0	3.4804	0	1.78734e-11	0	0	0	0.681886	0
12927	b	ENSDARG00000087596		15	34262315	34282354	1	ENSG00000178104	PDE4DIP	1	Q	q21.1	144836157	145076186	-1				Y	Y									8.88739e-12	0	13.3781	0	8.88739e-12	0	13.3781	0	0	0	2.71892e-13	0
16784	b	ENSDARG00000054723	si:ch211-242b18.1	20	34567973	34667300	1	ENSG00000178104	PDE4DIP	1	Q	q21.1	144836157	145076186	-1	Y	Y												0.856588	0	1.78734e-11	0	0.856588	0	1.78734e-11	0	0	0	2.71892e-13	0
17202	b	ENSDARG00000024219	zgc:55582	21	4865968	4953606	-1	ENSG00000178104	PDE4DIP	1	Q	q21.1	144836157	145076186	-1														8.88739e-12	0	1.78734e-11	0	8.88739e-12	0	1.78734e-11	0	0	0	2.71892e-13	0
13809	s	ENSDARG00000070000	txnipb	16	45707109	45710445	-1	ENSG00000117289	TXNIP	1	Q	q21.1	145438469	145442635	1														8.88739e-12	0	1.78734e-11	0	8.88739e-12	0	1.78734e-11	0	0	0	2.71892e-13	0
15882	b	ENSDARG00000036107	txnipa	19	24974068	24977991	1	ENSG00000117289	TXNIP	1	Q	q21.1	145438469	145442635	1	Y	Y												1.91052	0	1.78734e-11	0	1.91052	0	1.78734e-11	0	0	0	2.71892e-13	0
13808	s	ENSDARG00000013734	polr3gl	16	45667787	45681447	1	ENSG00000121851	POLR3GL	1	Q	q21.1	145456236	145470387	-1														8.88739e-12	0	1.78734e-11	0	8.88739e-12	0	1.78734e-11	0	0	0	2.71892e-13	0
15883	b	ENSDARG00000012044	zgc:101594	19	25031678	25041600	-1	ENSG00000121851	POLR3GL	1	Q	q21.1	145456236	145470387	-1	Y	Y												1.91052	0	1.78734e-11	0	1.91052	0	1.78734e-11	0	0	0	2.71892e-13	0
13807	s	ENSDARG00000076719	ANKRD34A	16	45637241	45638788	-1	ENSG00000181039	ANKRD34A	1	Q	q21.1	145470508	145475646	1														8.88739e-12	0	1.78734e-11	0	8.88739e-12	0	1.78734e-11	0	0	0	2.71892e-13	0
15625	b	ENSDARG00000063244	lix1l	19	8149621	8163357	-1	ENSG00000152022	LIX1L	1	Q	q21.1	145477085	145501669	1	Y	Y												0.87742	0	1.78734e-11	0	0.87742	0	1.78734e-11	0	0	0	2.71892e-13	0
13855	b	ENSDARG00000016516	rbm8a	16	48986238	48994140	1	ENSG00000131795	RBM8A	1	Q	q21.1	145507598	145511444	1														8.88739e-12	0	1.78734e-11	0	8.88739e-12	0	1.78734e-11	0	0	0	2.71892e-13	0
15128	b	ENSDARG00000038116	gnrhr4	18	25174866	25184697	-1	ENSG00000211451	GNRHR2	1	Q	q21.1	145509752	145516076	-1														0.0444285	0	1.78734e-11	0	0.0444285	0	1.78734e-11	0	0	0	2.71892e-13	0
15876	b	ENSDARG00000069147	pex11b	19	24553888	24560762	1	ENSG00000131779	PEX11B	1	Q	q21.1	145516252	145523730	1	Y	Y												1.91052	0	1.78734e-11	0	1.91052	0	1.78734e-11	0	0	0	2.71892e-13	0
13324	s	ENSDARG00000002507	itga10	16	16045949	16118555	-1	ENSG00000143127	ITGA10	1	Q	q21.1	145524891	145543868	1														8.88739e-12	0	1.78734e-11	0	8.88739e-12	0	1.78734e-11	0	0	0	2.71892e-13	0
13812	s	ENSDARG00000008014	nudt17	16	45838880	45849553	-1	ENSG00000186364	NUDT17	1	Q	q21.1	145586115	145590461	-1														8.88739e-12	0	1.78734e-11	0	8.88739e-12	0	1.78734e-11	0	0	0	2.71892e-13	0
13323	s	ENSDARG00000057562	polr3c	16	16014515	16045585	1	ENSG00000186141	POLR3C	1	Q	q21.1	145592605	145611025	-1														8.88739e-12	0	1.78734e-11	0	8.88739e-12	0	1.78734e-11	0	0	0	2.71892e-13	0
13322	s	ENSDARG00000062450	zgc:158455	16	15996394	16013880	-1	ENSG00000121848	RNF115	1	Q	q21.1	145611036	145690661	1														8.88739e-12	0	1.78734e-11	0	8.88739e-12	0	1.78734e-11	0	0	0	2.71892e-13	0
15660	b	ENSDARG00000062900	si:ch211-81a5.1	19	9626871	9642357	1	ENSG00000121848	RNF115	1	Q	q21.1	145611036	145690661	1	Y	Y												0.87742	0	1.78734e-11	0	0.87742	0	1.78734e-11	0	0	0	2.71892e-13	0
4110	b	ENSDARG00000055656	pdzd3b	5	32319821	32336629	1	ENSG00000174827	PDZK1	1	Q	q21.1	145726918	145764074	1				Y	Y									8.88739e-12	0	3.68859	0	8.88739e-12	0	3.68859	0	0	0	2.71892e-13	0
7815	b	ENSDARG00000022261	pdzk1	9	5902775	5932794	1	ENSG00000174827	PDZK1	1	Q	q21.1	145726918	145764074	1	Y		Y'											0.841823	0	1.78734e-11	0	0.841823	0	1.78734e-11	0	0	0	2.71892e-13	0
1912	b	ENSDARG00000067817	PRKAB2	2	59619446	59623198	1	ENSG00000131791	PRKAB2	1	Q	q21.1	146626685	146644129	-1				Y	Y								2	8.88739e-12	0	3.79987	0	8.88739e-12	0	7.38103	3.0752	0.0932383	0	2.71892e-13	0
16463	s	ENSDARG00000043518	si:dkey-239i20.2	20	15090312	15096721	-1	ENSG00000131781	FMO5	1	Q	q21.1	146646930	146714700	-1	Y	Y												2.19223	0	1.78734e-11	0	2.19223	0	1.78734e-11	0	0.0932383	0	2.71892e-13	0
16464	s	ENSDARG00000016357	fmo5	20	15099468	15110570	-1	ENSG00000131781	FMO5	1	Q	q21.1	146646930	146714700	-1	Y	Y												2.19223	0	1.78734e-11	0	2.19223	0	1.78734e-11	0	0.0932383	0	2.71892e-13	0
16465	s	ENSDARG00000043514	si:dkey-239i20.4	20	15120813	15138010	-1	ENSG00000131781	FMO5	1	Q	q21.1	146646930	146714700	-1	Y	Y												2.19223	0	1.78734e-11	0	2.19223	0	1.78734e-11	0	0.0932383	0	2.71892e-13	0
5305	b	ENSDARG00000015471	chd1l	6	36792721	36826108	1	ENSG00000131778	CHD1L	1	Q	q21.1	146714291	146767443	1														8.88739e-12	0	0.3914	0	8.88739e-12	0	0.3914	0	0.0932383	0	2.71892e-13	0
669	s	ENSDARG00000036687	si:ch73-15j19.1	1	47828751	47907556	1	ENSG00000116128	BCL9	1	Q	q21.2	147013182	147098017	1														8.88739e-12	0	0.388234	0	8.88739e-12	0	0.388234	0	0.0932383	0	2.71892e-13	0
8154	s	ENSDARG00000040064	acp6	9	31512076	31523721	1	ENSG00000162836	ACP6	1	Q	q21.2	147119170	147142618	-1	Y	Y												0.714185	0	1.78734e-11	0	0.714185	0	1.78734e-11	0	0.0932383	0	2.71892e-13	0
670	s	ENSDARG00000069450	cx41.8	1	47911844	47928560	-1	ENSG00000143140	GJA5	1	Q	q21.2	147228332	147245484	-1														8.88739e-12	0	0.509439	0	8.88739e-12	0	0.509439	0	0.0932383	0	2.71892e-13	0
8153	s	ENSDARG00000040065	cx45.6	9	31496595	31510619	1	ENSG00000143140	GJA5	1	Q	q21.2	147228332	147245484	-1	Y	Y												0.714185	0	1.78734e-11	0	0.714185	0	1.78734e-11	0	0.0932383	0	2.71892e-13	0
671	s	ENSDARG00000015076	cx44.1	1	47943139	47945954	1	ENSG00000121634	GJA8	1	Q	q21.2	147374936	147381393	1														8.88739e-12	0	0.509439	0	8.88739e-12	0	0.509439	0	0.0932383	0	2.71892e-13	0
8152	s	ENSDARG00000069451	cx50.5	9	31463496	31466086	-1	ENSG00000121634	GJA8	1	Q	q21.2	147374936	147381393	1	Y	Y												0.714185	0	1.78734e-11	0	0.714185	0	1.78734e-11	0	0.0932383	0	2.71892e-13	0
7816	b	ENSDARG00000077983	gpr89b	9	5937007	5957412	-1	ENSG00000188092	GPR89B	1	Q	q21.2	147400506	147465755	1	Y		Y'											0.841823	0	1.78734e-11	0	0.841823	0	1.78734e-11	0	0.0932383	0	2.71892e-13	0
6745	s	ENSDARG00000091770	zgc:173552	7	76819046	76819456	1	ENSG00000203852	HIST2H3A	1	Q	q21.2	149824181	149825836	1													2	8.88739e-12	0	1.78734e-11	0	8.88739e-12	0	1.23659	0	0.19936	0.00595401	2.71892e-13	0
6748	s	ENSDARG00000078294	zgc:173552	7	76825974	76826384	1	ENSG00000203852	HIST2H3A	1	Q	q21.2	149824181	149825836	1													2	8.88739e-12	0	1.78734e-11	0	8.88739e-12	0	1.23659	0	0.19936	0.00595401	2.71892e-13	0
6753	s	ENSDARG00000086709	zgc:173552	7	76846357	76846767	-1	ENSG00000203852	HIST2H3A	1	Q	q21.2	149824181	149825836	1													2	8.88739e-12	0	1.78734e-11	0	8.88739e-12	0	1.23659	0	0.19936	0.00595401	2.71892e-13	0
6758	s	ENSDARG00000091525	zgc:173552	7	76855097	76855507	-1	ENSG00000203852	HIST2H3A	1	Q	q21.2	149824181	149825836	1													2	8.88739e-12	0	1.78734e-11	0	8.88739e-12	0	6.61294	4.99433	0.19936	0.00595401	2.71892e-13	0
20567	b	ENSDARG00000094154	zgc:158629	25	36112430	36112929	1	ENSG00000203852	HIST2H3A	1	Q	q21.2	149824181	149825836	1	Y	Y												21.2842	0	1.78734e-11	0	21.2842	0	1.78734e-11	0	0.19936	0.00595401	2.71892e-13	0
20569	b	ENSDARG00000068941	zgc:113983	25	36123127	36124427	1	ENSG00000203852	HIST2H3A	1	Q	q21.2	149824181	149825836	1	Y	Y												21.2842	0	1.78734e-11	0	21.2842	0	1.78734e-11	0	0.19936	0.00595401	2.71892e-13	0
20577	b	ENSDARG00000077587	hist2h3ca1	25	36211445	36212266	-1	ENSG00000203852	HIST2H3A	1	Q	q21.2	149824181	149825836	1	Y	Y												21.2842	0	1.78734e-11	0	21.2842	0	1.78734e-11	0	0.19936	0.00595401	2.71892e-13	0
20610	b	ENSDARG00000095340	hist2h3ca1	25	37349094	37349504	1	ENSG00000203852	HIST2H3A	1	Q	q21.2	149824181	149825836	1	Y	Y												20.9887	0	1.78734e-11	0	20.9887	0	1.78734e-11	0	0.19936	0.00595401	2.71892e-13	0
20612	b	ENSDARG00000051737	zgc:173552	25	37366258	37366668	1	ENSG00000203852	HIST2H3A	1	Q	q21.2	149824181	149825836	1	Y	Y												20.9887	0	1.78734e-11	0	20.9887	0	1.78734e-11	0	0.19936	0.00595401	2.71892e-13	0
20614	s	ENSDARG00000070282	zgc:173552	25	37379510	37379920	1	ENSG00000203852	HIST2H3A	1	Q	q21.2	149824181	149825836	1	Y	Y												20.9887	0	1.78734e-11	0	20.9887	0	1.78734e-11	0	0.19936	0.00595401	2.71892e-13	0
20616	s	ENSDARG00000070287	zgc:173552	25	37386209	37386619	1	ENSG00000203852	HIST2H3A	1	Q	q21.2	149824181	149825836	1	Y	Y												20.9887	0	1.78734e-11	0	20.9887	0	1.78734e-11	0	0.19936	0.00595401	2.71892e-13	0
6750	s	ENSDARG00000075366	wu:fe38f03	7	76827543	76827854	1	ENSG00000182217	HIST2H4B	1	Q	q21.2	149825607	149832714	-1													2	8.88739e-12	0	1.78734e-11	0	8.88739e-12	0	1.23659	0	0.19936	0.00595401	2.71892e-13	0
6757	s	ENSDARG00000088420	zgc:165555	7	76853314	76853625	-1	ENSG00000182217	HIST2H4B	1	Q	q21.2	149825607	149832714	-1													2	8.88739e-12	0	1.78734e-11	0	8.88739e-12	0	6.61294	4.99433	0.19936	0.00595401	2.71892e-13	0
5753	s	ENSDARG00000078724	wu:fe11b02	7	6750367	6750955	1	ENSG00000184678	HIST2H2BE	1	Q	q21.2	149856010	149858232	-1														8.88739e-12	0	1.78734e-11	0	8.88739e-12	0	1.78734e-11	0	0.19936	0.00595401	2.71892e-13	0
5755	s	ENSDARG00000075216	zgc:171759	7	6754502	6755146	1	ENSG00000184678	HIST2H2BE	1	Q	q21.2	149856010	149858232	-1														8.88739e-12	0	1.78734e-11	0	8.88739e-12	0	1.78734e-11	0	0.19936	0.00595401	2.71892e-13	0
5757	b	ENSDARG00000079909	zgc:171759	7	6799314	6800093	1	ENSG00000184678	HIST2H2BE	1	Q	q21.2	149856010	149858232	-1														8.88739e-12	0	1.78734e-11	0	8.88739e-12	0	1.78734e-11	0	0.19936	0.00595401	2.71892e-13	0
5760	b	ENSDARG00000095115	zgc:171759	7	6821749	6822388	1	ENSG00000184678	HIST2H2BE	1	Q	q21.2	149856010	149858232	-1														8.88739e-12	0	1.78734e-11	0	8.88739e-12	0	1.78734e-11	0	0.19936	0.00595401	2.71892e-13	0
5765	b	ENSDARG00000087694	wu:fe11b02	7	7232773	7233539	1	ENSG00000184678	HIST2H2BE	1	Q	q21.2	149856010	149858232	-1														8.88739e-12	0	1.78734e-11	0	8.88739e-12	0	1.78734e-11	0	0.19936	0.00595401	2.71892e-13	0
5767	b	ENSDARG00000088259	wu:fe11b02	7	7240069	7240994	1	ENSG00000184678	HIST2H2BE	1	Q	q21.2	149856010	149858232	-1														8.88739e-12	0	1.78734e-11	0	8.88739e-12	0	1.78734e-11	0	0.19936	0.00595401	2.71892e-13	0
6746	s	ENSDARG00000089405	zgc:112234	7	76820147	76820521	1	ENSG00000184678	HIST2H2BE	1	Q	q21.2	149856010	149858232	-1													2	8.88739e-12	0	1.78734e-11	0	8.88739e-12	0	1.23659	0	0.19936	0.00595401	2.71892e-13	0
6751	s	ENSDARG00000075482	zgc:114046	7	76828836	76830255	1	ENSG00000184678	HIST2H2BE	1	Q	q21.2	149856010	149858232	-1													2	8.88739e-12	0	1.78734e-11	0	8.88739e-12	0	1.23659	0	0.19936	0.00595401	2.71892e-13	0
6755	s	ENSDARG00000086751	zgc:112234	7	76851937	76852311	-1	ENSG00000184678	HIST2H2BE	1	Q	q21.2	149856010	149858232	-1													2	8.88739e-12	0	1.78734e-11	0	8.88739e-12	0	6.61294	4.99433	0.19936	0.00595401	2.71892e-13	0
6759	s	ENSDARG00000091066	zgc:112234	7	76859940	76860314	1	ENSG00000184678	HIST2H2BE	1	Q	q21.2	149856010	149858232	-1													2	8.88739e-12	0	1.78734e-11	0	8.88739e-12	0	6.61294	4.99433	0.19936	0.00595401	2.71892e-13	0
8961	b	ENSDARG00000068996	hist2h2l	10	30723402	30724224	-1	ENSG00000184678	HIST2H2BE	1	Q	q21.2	149856010	149858232	-1	Y	Y												8.99336	0	1.78734e-11	0	8.99336	0	1.78734e-11	0	0.19936	0.00595401	2.71892e-13	0
20573	b	ENSDARG00000051778	zgc:194989	25	36167071	36167557	-1	ENSG00000184678	HIST2H2BE	1	Q	q21.2	149856010	149858232	-1	Y	Y												21.2842	0	1.78734e-11	0	21.2842	0	1.78734e-11	0	0.19936	0.00595401	2.71892e-13	0
20575	b	ENSDARG00000093195	LOC563569	25	36193392	36193839	1	ENSG00000184678	HIST2H2BE	1	Q	q21.2	149856010	149858232	-1	Y	Y												21.2842	0	1.78734e-11	0	21.2842	0	1.78734e-11	0	0.19936	0.00595401	2.71892e-13	0
20615	s	ENSDARG00000039547	zgc:171759	25	37383761	37384792	1	ENSG00000184678	HIST2H2BE	1	Q	q21.2	149856010	149858232	-1	Y	Y												20.9887	0	1.78734e-11	0	20.9887	0	1.78734e-11	0	0.19936	0.00595401	2.71892e-13	0
20617	s	ENSDARG00000070289	zgc:171759	25	37397885	37398332	-1	ENSG00000184678	HIST2H2BE	1	Q	q21.2	149856010	149858232	-1	Y	Y												20.9887	0	1.78734e-11	0	20.9887	0	1.78734e-11	0	0.19936	0.00595401	2.71892e-13	0
13859	s	ENSDARG00000039915	zgc:101119	16	49270196	49273918	1	ENSG00000178096	BOLA1	1	Q	q21.2	149858486	149872351	1														8.88739e-12	0	1.78734e-11	0	8.88739e-12	0	1.78734e-11	0	0.150443	0	2.71892e-13	0
8962	b	ENSDARG00000068995	zgc:101846	10	30724444	30725341	1	ENSG00000184270	HIST2H2AB	1	Q	q21.2	149859019	149859466	-1	Y	Y												8.99336	0	1.78734e-11	0	8.99336	0	1.78734e-11	0	0.19936	0.00595401	2.71892e-13	0
13858	s	ENSDARG00000059945	LOC568033	16	49213053	49260428	1	ENSG00000159164	SV2A	1	Q	q21.2	149874870	149889434	-1														8.88739e-12	0	1.78734e-11	0	8.88739e-12	0	1.78734e-11	0	0.079212	0	2.71892e-13	0
15616	s	ENSDARG00000018574	sf3b4	19	8046904	8053390	1	ENSG00000143368	SF3B4	1	Q	q21.2	149895209	149900236	-1	Y	Y												0.87742	0	1.78734e-11	0	0.87742	0	1.78734e-11	0	0.079212	0	2.71892e-13	0
13857	s	ENSDARG00000069755	MTMR11	16	49065324	49152177	1	ENSG00000014914	MTMR11	1	Q	q21.2	149900543	149910252	-1														8.88739e-12	0	1.78734e-11	0	8.88739e-12	0	1.78734e-11	0	0.079212	0	2.71892e-13	0
13856	s	ENSDARG00000017220	otud7b	16	48995025	49054579	1	ENSG00000163113	OTUD7B	1	Q	q21.2	149912231	149982625	-1														8.88739e-12	0	1.78734e-11	0	8.88739e-12	0	1.78734e-11	0	0.13071	0	2.71892e-13	0
16137	s	ENSDARG00000061180	vps45	19	43918048	43937457	-1	ENSG00000136631	VPS45	1	Q	q21.2	150039342	150117505	1	Y	Y												2.52266	0	1.78734e-11	0	2.52266	0	1.78734e-11	0	0.160311	0	2.71892e-13	0
13726	s	ENSDARG00000077499	plekho1b	16	40680518	40733120	-1	ENSG00000023902	PLEKHO1	1	Q	q21.2	150121373	150132260	1														8.88739e-12	0	1.78734e-11	0	8.88739e-12	0	1.78734e-11	0	0.160311	0	2.71892e-13	0
16136	s	ENSDARG00000061191	plekho1a	19	43888048	43912151	-1	ENSG00000023902	PLEKHO1	1	Q	q21.2	150121373	150132260	1	Y	Y												2.52266	0	1.78734e-11	0	2.52266	0	1.78734e-11	0	0.160311	0	2.71892e-13	0
16135	s	ENSDARG00000054804	anp32e	19	43849184	43862576	1	ENSG00000143401	ANP32E	1	Q	q21.2	150190717	150208504	-1	Y	Y												2.52266	0	1.78734e-11	0	2.52266	0	1.78734e-11	0	0.160311	0	2.71892e-13	0
13228	s	ENSDARG00000061697	ca14	16	10867502	10885570	-1	ENSG00000118298	CA14	1	Q	q21.2	150230169	150237478	1														8.88739e-12	0	1.78734e-11	0	8.88739e-12	0	1.78734e-11	0	0.160311	0	2.71892e-13	0
6144	b	ENSDARG00000005612	aph1b	7	30513432	30523444	1	ENSG00000117362	APH1A	1	Q	q21.2	150237799	150241980	-1														8.88739e-12	0	1.78734e-11	0	8.88739e-12	0	1.78734e-11	0	0.160311	0	2.71892e-13	0
8637	b	ENSDARG00000052668	zgc:114200	10	8303843	8386382	1	ENSG00000117362	APH1A	1	Q	q21.2	150237799	150241980	-1	Y	Y												8.22944	0	1.78734e-11	0	8.22944	0	1.78734e-11	0	0.160311	0	2.71892e-13	0
15656	s	ENSDARG00000058094	si:ch211-284a13.1	19	9550970	9562604	-1	ENSG00000159208	C1orf51	1	Q	q21.2	150254953	150259505	1	Y	Y												0.87742	0	1.78734e-11	0	0.87742	0	1.78734e-11	0	0.160311	0	2.71892e-13	0
20435	b	ENSDARG00000088171	LOC571902	25	27525748	27537420	-1	ENSG00000159208	C1orf51	1	Q	q21.2	150254953	150259505	1	Y	Y	Y										3	38.4422	8.46499	1.78734e-11	0	12.1538	0	0.383404	2.82918	0.160311	0	2.71892e-13	0
15657	s	ENSDARG00000070985	zgc:163126	19	9581170	9585408	-1	ENSG00000187145	MRPS21	1	Q	q21.2	150266289	150281414	1	Y	Y												0.87742	0	1.78734e-11	0	0.87742	0	1.78734e-11	0	0.160311	0	2.71892e-13	0
13227	s	ENSDARG00000086425	prpf3	16	10761127	10780980	-1	ENSG00000117360	PRPF3	1	Q	q21.2	150293925	150325703	1														8.88739e-12	0	1.78734e-11	0	8.88739e-12	0	1.78734e-11	0	0.160311	0	2.71892e-13	0
13229	s	ENSDARG00000058430	NP_991311.1	16	10974184	10995156	1	ENSG00000117360	PRPF3	1	Q	q21.2	150293925	150325703	1														8.88739e-12	0	1.78734e-11	0	8.88739e-12	0	1.78734e-11	0	0.160311	0	2.71892e-13	0
13103	s	ENSDARG00000074676	LOC556426	16	1225187	1237821	-1	ENSG00000163125	RPRD2	1	Q	q21.3	150335567	150449042	1														8.88739e-12	0	1.78734e-11	0	8.88739e-12	0	1.78734e-11	0	0.160311	0	2.71892e-13	0
15655	s	ENSDARG00000058089	rprd2	19	9516488	9549111	-1	ENSG00000163125	RPRD2	1	Q	q21.3	150335567	150449042	1	Y	Y												0.87742	0	1.78734e-11	0	0.87742	0	1.78734e-11	0	0.160311	0	2.71892e-13	0
13105	s	ENSDARG00000075385		16	1249544	1263364	1	ENSG00000143374	TARS2	1	Q	q21.3	150459890	150480078	1														8.88739e-12	0	1.78734e-11	0	8.88739e-12	0	1.78734e-11	0	0.160311	0	2.71892e-13	0
13238	s	ENSDARG00000086742	LOC100332249	16	11308123	11319401	1	ENSG00000143369	ECM1	1	Q	q21.3	150480538	150486265	1														8.88739e-12	0	1.78734e-11	0	8.88739e-12	0	1.78734e-11	0	0.160311	0	2.71892e-13	0
15719	s	ENSDARG00000091469	ECM1(1of2)	19	11893596	11896364	1	ENSG00000143369	ECM1	1	Q	q21.3	150480538	150486265	1	Y	Y												0.87742	0	1.78734e-11	0	0.87742	0	1.78734e-11	0	0.160311	0	2.71892e-13	0
13107	s	ENSDARG00000063407	ADAMTSL4	16	1278202	1349481	1	ENSG00000143382	ADAMTSL4	1	Q	q21.3	150521884	150533413	1														8.88739e-12	0	1.78734e-11	0	8.88739e-12	0	1.78734e-11	0	0.160311	0	2.71892e-13	0
13582	s	ENSDARG00000008363	mcl1b	16	31846419	31848255	1	ENSG00000143384	MCL1	1	Q	q21.3	150547032	150552066	-1														8.88739e-12	0	1.78734e-11	0	8.88739e-12	0	1.78734e-11	0	0.160311	0	2.71892e-13	0
15249	b	ENSDARG00000026766	bcl2l10	18	37544009	37556294	1	ENSG00000143384	MCL1	1	Q	q21.3	150547032	150552066	-1	Y		Y											0.908252	0.222033	1.78734e-11	0	0.908252	0.222033	1.78734e-11	0	0.160311	0	2.71892e-13	0
15439	s	ENSDARG00000009779	mcl1a	19	358614	363093	1	ENSG00000143384	MCL1	1	Q	q21.3	150547032	150552066	-1	Y	Y											1	0.926496	0	1.78734e-11	0	0.749401	0	0.23265	2.49301	0.160311	0	2.71892e-13	0
13581	s	ENSDARG00000061644	ensab	16	31818986	31843352	1	ENSG00000143420	ENSA	1	Q	q21.3	150573327	150602088	-1														8.88739e-12	0	1.78734e-11	0	8.88739e-12	0	1.78734e-11	0	0.160311	0	2.71892e-13	0
15438	s	ENSDARG00000036944	ensaa	19	351993	353987	1	ENSG00000143420	ENSA	1	Q	q21.3	150573327	150602088	-1	Y	Y											1	0.926496	0	1.78734e-11	0	0.749401	0	0.23265	2.49301	0.160311	0	2.71892e-13	0
15437	s	ENSDARG00000036943	golph3l	19	342239	350209	-1	ENSG00000143457	GOLPH3L	1	Q	q21.3	150618701	150669672	-1	Y	Y											1	0.926496	0	1.78734e-11	0	0.749401	0	0.23265	2.49301	0.160311	0	2.71892e-13	0
1064	b	ENSDARG00000037056	zte38	2	5734448	5746425	-1	ENSG00000143452	HORMAD1	1	Q	q21.3	150670536	150693364	-1				Y	Y									8.88739e-12	0	3.93747	0	8.88739e-12	0	3.93747	0	0.160311	0	2.71892e-13	0
13580	s	ENSDARG00000040254	hormad1	16	31811320	31817594	-1	ENSG00000143452	HORMAD1	1	Q	q21.3	150670536	150693364	-1														8.88739e-12	0	1.78734e-11	0	8.88739e-12	0	1.78734e-11	0	0.160311	0	2.71892e-13	0
13576	s	ENSDARG00000040251	ctsk	16	31753285	31762834	1	ENSG00000163131	CTSS	1	Q	q21.3	150702551	150738433	-1														8.88739e-12	0	1.78734e-11	0	8.88739e-12	0	1.78734e-11	0	0.160311	0	2.71892e-13	0
13577	s	ENSDARG00000074656	ctssb.1	16	31769424	31773723	1	ENSG00000163131	CTSS	1	Q	q21.3	150702551	150738433	-1														8.88739e-12	0	1.78734e-11	0	8.88739e-12	0	1.78734e-11	0	0.160311	0	2.71892e-13	0
13578	s	ENSDARG00000013771	ctssb.2	16	31774787	31780263	1	ENSG00000163131	CTSS	1	Q	q21.3	150702551	150738433	-1														8.88739e-12	0	1.78734e-11	0	8.88739e-12	0	1.78734e-11	0	0.160311	0	2.71892e-13	0
13153	b	ENSDARG00000021855	arnt	16	5510608	5554436	-1	ENSG00000143437	ARNT	1	Q	q21.3	150782181	150849244	-1														8.88739e-12	0	1.78734e-11	0	8.88739e-12	0	1.78734e-11	0	0.160311	0	2.71892e-13	0
13418	b	ENSDARG00000061724	setdb1b	16	24081469	24108280	-1	ENSG00000143379	SETDB1	1	Q	q21.3	150898739	150937213	1														8.88739e-12	0.00366687	1.78734e-11	0	8.88739e-12	0.00366687	1.78734e-11	0	0.160311	0	2.71892e-13	0
15663	b	ENSDARG00000041243	setdb1a	19	9734086	9766928	1	ENSG00000143379	SETDB1	1	Q	q21.3	150898739	150937213	1	Y	Y												0.87742	0	1.78734e-11	0	0.87742	0	1.78734e-11	0	0.160311	0	2.71892e-13	0
1864	b	ENSDARG00000018619	LOC100330155	2	56569739	56598459	-1	ENSG00000143418	LASS2	1	Q	q21.3	150933059	150947479	-1				Y	Y									8.88739e-12	0	3.24183	0	8.88739e-12	0	3.24183	0	0.160311	0	2.71892e-13	0
5815	b	ENSDARG00000078541	LOC100332380	7	10744380	10783500	1	ENSG00000143418	LASS2	1	Q	q21.3	150933059	150947479	-1														8.88739e-12	0	1.78734e-11	0	8.88739e-12	0	1.78734e-11	0	0.160311	0	2.71892e-13	0
13109	s	ENSDARG00000058992	LOC565295	16	1410909	1425912	1	ENSG00000143418	LASS2	1	Q	q21.3	150933059	150947479	-1														8.88739e-12	0	1.78734e-11	0	8.88739e-12	0	1.78734e-11	0	0.160311	0	2.71892e-13	0
14860	b	ENSDARG00000036337	zgc:171494	18	6772525	6789193	1	ENSG00000143418	LASS2	1	Q	q21.3	150933059	150947479	-1														8.88739e-12	0	1.78734e-11	0	8.88739e-12	0	1.78734e-11	0	0.160311	0	2.71892e-13	0
15653	s	ENSDARG00000013704	lass2	19	9394453	9435492	-1	ENSG00000143418	LASS2	1	Q	q21.3	150933059	150947479	-1	Y	Y												0.87742	0	1.78734e-11	0	0.87742	0	1.78734e-11	0	0.160311	0	2.71892e-13	0
18006	b	ENSDARG00000031387	trh1	22	4284475	4309918	1	ENSG00000143418	LASS2	1	Q	q21.3	150933059	150947479	-1	Y	Y												3.82514	0	1.78734e-11	0	3.82514	0	1.78734e-11	0	0.160311	0	2.71892e-13	0
15620	s	ENSDARG00000004866	fam63a	19	8076532	8101133	1	ENSG00000143409	FAM63A	1	Q	q21.3	150965682	150980225	-1	Y	Y												0.87742	0	1.78734e-11	0	0.87742	0	1.78734e-11	0	0.160311	0	2.71892e-13	0
13733	s	ENSDARG00000076246	prune	16	40905195	40932053	1	ENSG00000143363	PRUNE	1	Q	q21.3	150980896	151008189	1														8.88739e-12	0	1.78734e-11	0	8.88739e-12	0	1.78734e-11	0	0.160311	0	2.71892e-13	0
13735	s	ENSDARG00000060435	bnipl	16	40942507	40964812	1	ENSG00000163141	BNIPL	1	Q	q21.3	151009034	151020076	1														8.88739e-12	0	1.78734e-11	0	8.88739e-12	0	1.78734e-11	0	0.160311	0	2.71892e-13	0
13736	s	ENSDARG00000023724	cdc42se1	16	40975045	40999144	-1	ENSG00000197622	CDC42SE1	1	Q	q21.3	151023447	151032249	-1														8.88739e-12	0	1.78734e-11	0	8.88739e-12	0	1.78734e-11	0	0.160311	0	2.71892e-13	0
15619	s	ENSDARG00000071026	mllt11	19	8068189	8073199	-1	ENSG00000213190	MLLT11	1	Q	q21.3	151030234	151040970	1	Y	Y												0.87742	0	1.78734e-11	0	0.87742	0	1.78734e-11	0	0.160311	0	2.71892e-13	0
13737	s	ENSDARG00000054344	gabpb2b	16	41002951	41015779	1	ENSG00000143458	GABPB2	1	Q	q21.3	151043054	151098018	1														8.88739e-12	0	1.78734e-11	0	8.88739e-12	0	1.78734e-11	0	0.160311	0	2.71892e-13	0
15618	s	ENSDARG00000007943	gabpb2a	19	8055248	8063048	-1	ENSG00000143458	GABPB2	1	Q	q21.3	151043054	151098018	1	Y	Y												0.87742	0	1.78734e-11	0	0.87742	0	1.78734e-11	0	0.160311	0	2.71892e-13	0
13587	s	ENSDARG00000046148	tnfaip8l2b	16	31944579	31959869	-1	ENSG00000163154	TNFAIP8L2	1	Q	q21.3	151129105	151132225	1														8.88739e-12	0	1.78734e-11	0	8.88739e-12	0	1.78734e-11	0	0.160311	0	2.71892e-13	0
15441	s	ENSDARG00000075592	tnfaip8l2a	19	383673	389612	-1	ENSG00000163154	TNFAIP8L2	1	Q	q21.3	151129105	151132225	1	Y	Y											1	0.926496	0	1.78734e-11	0	0.749401	0	0.23265	2.49301	0.160311	0	2.71892e-13	0
13586	s	ENSDARG00000054789	lysmd1	16	31936722	31942803	1	ENSG00000163155	LYSMD1	1	Q	q21.3	151132224	151138424	-1														8.88739e-12	0	1.78734e-11	0	8.88739e-12	0	1.78734e-11	0	0.160311	0	2.71892e-13	0
13585	s	ENSDARG00000003027	scnm1	16	31931571	31936226	-1	ENSG00000163156	SCNM1	1	Q	q21.3	151138498	151142773	1														8.88739e-12	0	1.78734e-11	0	8.88739e-12	0	1.78734e-11	0	0.160311	0	2.71892e-13	0
13584	s	ENSDARG00000020890	tmod4	16	31896712	31930207	1	ENSG00000163157	TMOD4	1	Q	q21.3	151142462	151148547	-1														8.88739e-12	0	1.78734e-11	0	8.88739e-12	0	1.78734e-11	0	0.160311	0	2.71892e-13	0
13583	s	ENSDARG00000088567	si:ch211-203d17.1	16	31887585	31893752	1	ENSG00000163159	VPS72	1	Q	q21.3	151142463	151167797	-1														8.88739e-12	0	1.78734e-11	0	8.88739e-12	0	1.78734e-11	0	0.160311	0	2.71892e-13	0
15440	s	ENSDARG00000063718	vps72	19	376087	381430	1	ENSG00000163159	VPS72	1	Q	q21.3	151142463	151167797	-1	Y	Y											1	0.926496	0	1.78734e-11	0	0.749401	0	0.23265	2.49301	0.160311	0	2.71892e-13	0
13239	s	ENSDARG00000024642	zgc:158838	16	11320145	11352618	1	ENSG00000143398	PIP5K1A	1	Q	q21.3	151170425	151222012	1														8.88739e-12	0	1.78734e-11	0	8.88739e-12	0	1.78734e-11	0	0.160311	0	2.71892e-13	0
15720	s	ENSDARG00000002614	pip5k1a	19	11898214	11921644	1	ENSG00000143398	PIP5K1A	1	Q	q21.3	151170425	151222012	1	Y	Y												0.87742	0	1.78734e-11	0	0.87742	0	1.78734e-11	0	0.160311	0	2.71892e-13	0
13240	s	ENSDARG00000023279	psmd4b	16	11356309	11371976	1	ENSG00000159352	PSMD4	1	Q	q21.3	151227179	151239955	1														8.88739e-12	0	1.78734e-11	0	8.88739e-12	0	1.78734e-11	0	0.160311	0	2.71892e-13	0
15721	s	ENSDARG00000036715	psmd4a	19	11932636	11942505	1	ENSG00000159352	PSMD4	1	Q	q21.3	151227179	151239955	1	Y	Y												0.87742	0	1.78734e-11	0	0.87742	0	1.78734e-11	0	0.160311	0	2.71892e-13	0
13419	b	ENSDARG00000077615	si:dkey-71b5.10	16	24111674	24131058	1	ENSG00000143373	ZNF687	1	Q	q21.3	151254094	151264381	1														8.88739e-12	0.00366687	1.78734e-11	0	8.88739e-12	0.00366687	1.78734e-11	0	0.160311	0	2.71892e-13	0
15638	b	ENSDARG00000019299	si:dkey-204a24.9	19	8443084	8454975	-1	ENSG00000143373	ZNF687	1	Q	q21.3	151254094	151264381	1	Y	Y												0.87742	0	1.78734e-11	0	0.87742	0	1.78734e-11	0	0.160311	0	2.71892e-13	0
13731	s	ENSDARG00000040111	pi4kb	16	40824926	40864928	1	ENSG00000143393	PI4KB	1	Q	q21.3	151264273	151300191	-1														8.88739e-12	0	1.78734e-11	0	8.88739e-12	0	1.78734e-11	0	0.0524669	0	2.71892e-13	0
15621	s	ENSDARG00000063258	rfx5	19	8104467	8116200	-1	ENSG00000143390	RFX5	1	Q	q21.3	151313116	151319833	-1	Y	Y												0.87742	0	1.78734e-11	0	0.87742	0	1.78734e-11	0	0	0	2.71892e-13	0
13730	s	ENSDARG00000024717	selenbp1	16	40803414	40822467	1	ENSG00000143416	SELENBP1	1	Q	q21.3	151336778	151345209	-1														8.88739e-12	0	1.78734e-11	0	8.88739e-12	0	1.78734e-11	0	0	0	2.71892e-13	0
16140	s	ENSDARG00000054696	psmb4	19	43977683	43983252	-1	ENSG00000159377	PSMB4	1	Q	q21.3	151372010	151374420	1	Y	Y												2.86524	0	1.78734e-11	0	2.86524	0	1.78734e-11	0	0	0	2.71892e-13	0
13728	s	ENSDARG00000093784	si:dkey-23o4.5	16	40784280	40787158	1	ENSG00000143442	POGZ	1	Q	q21.3	151375200	151431941	-1														8.88739e-12	0	1.78734e-11	0	8.88739e-12	0	1.78734e-11	0	0	0	2.71892e-13	0
13729	s	ENSDARG00000076542	pogzb	16	40785038	40801811	1	ENSG00000143442	POGZ	1	Q	q21.3	151375200	151431941	-1														8.88739e-12	0	1.78734e-11	0	8.88739e-12	0	1.78734e-11	0	0	0	2.71892e-13	0
16139	s	ENSDARG00000054778	pogza	19	43953386	43976762	1	ENSG00000143442	POGZ	1	Q	q21.3	151375200	151431941	-1	Y	Y												2.86524	0	1.78734e-11	0	2.86524	0	1.78734e-11	0	0	0	2.71892e-13	0
13427	b	ENSDARG00000055607	si:dkey-238m4.2	16	24702483	24739485	-1	ENSG00000143375	CGN	1	Q	q21.3	151482986	151511168	1														8.88739e-12	0.0682354	1.78734e-11	0	8.88739e-12	0.0682354	1.78734e-11	0	0	0	2.71892e-13	0
15631	b	ENSDARG00000058690	si:dkey-204a24.2	19	8259477	8302616	1	ENSG00000143375	CGN	1	Q	q21.3	151482986	151511168	1	Y	Y												0.87742	0	1.78734e-11	0	0.87742	0	1.78734e-11	0	0	0	2.71892e-13	0
13426	b	ENSDARG00000061242	zgc:153955	16	24543994	24565999	-1	ENSG00000143367	TUFT1	1	Q	q21.3	151512781	151556059	1														8.88739e-12	0.00366687	1.78734e-11	0	8.88739e-12	0.00366687	1.78734e-11	0	0	0	2.71892e-13	0
15634	b	ENSDARG00000071010	si:dkey-204a24.6	19	8339985	8372724	1	ENSG00000143367	TUFT1	1	Q	q21.3	151512781	151556059	1	Y	Y												0.87742	0	1.78734e-11	0	0.87742	0	1.78734e-11	0	0	0	2.71892e-13	0
13443	b	ENSDARG00000016977	snx27	16	25734893	25763667	1	ENSG00000143376	SNX27	1	Q	q21.3	151584541	151671567	1														8.88739e-12	0	1.78734e-11	0	8.88739e-12	0	1.78734e-11	0	0	0	2.71892e-13	0
15650	s	ENSDARG00000033804	si:dkeyp-39e9.2	19	9235375	9270104	1	ENSG00000143376	SNX27	1	Q	q21.3	151584541	151671567	1	Y	Y												0.87742	0	1.78734e-11	0	0.87742	0	1.78734e-11	0	0	0	2.71892e-13	0
13108	s	ENSDARG00000006983		16	1357323	1386111	1	ENSG00000159409	CELF3	1	Q	q21.3	151674830	151689290	-1														8.88739e-12	0	1.78734e-11	0	8.88739e-12	0	1.78734e-11	0	0	0	2.71892e-13	0
15654	s	ENSDARG00000034668	celf3	19	9439193	9503211	-1	ENSG00000159409	CELF3	1	Q	q21.3	151674830	151689290	-1	Y	Y												0.87742	0	1.78734e-11	0	0.87742	0	1.78734e-11	0	0	0	2.71892e-13	0
17305	b	ENSDARG00000070045	celf4	21	10503887	10543720	-1	ENSG00000159409	CELF3	1	Q	q21.3	151674830	151689290	-1														8.88739e-12	0	1.78734e-11	0	8.88739e-12	0	1.78734e-11	0	0	0	2.71892e-13	0
15624	b	ENSDARG00000063249	mrpl9	19	8140840	8147943	-1	ENSG00000143436	MRPL9	1	Q	q21.3	151732119	151736040	-1	Y	Y												0.87742	0	1.78734e-11	0	0.87742	0	1.78734e-11	0	0	0	2.71892e-13	0
10574	b	ENSDARG00000053474	zgc:113056	12	35056326	35077290	-1	ENSG00000182134	TDRKH	1	Q	q21.3	151742583	151763892	-1														8.88739e-12	0	1.78734e-11	0	8.88739e-12	0	1.78734e-11	0	0	0	2.71892e-13	0
13368	b	ENSDARG00000061621	zgc:158847	16	19826911	19861468	1	ENSG00000159445	THEM4	1	Q	q21.3	151846060	151882284	-1													3	8.88739e-12	0	1.78734e-11	0	8.88739e-12	0	0.192671	0.810596	0.0822549	0	2.71892e-13	0
15627	b	ENSDARG00000093628	s100a11	19	8190299	8193011	1	ENSG00000163191	S100A11	1	Q	q21.3	152004982	152020383	-1	Y	Y												0.87742	0	1.78734e-11	0	0.87742	0	1.78734e-11	0	0.201143	0	2.71892e-13	0
13441	s	ENSDARG00000009978	icn	16	25670482	25671845	1	ENSG00000196154	S100A4	1	Q	q21.3	153516089	153522612	-1														8.88739e-12	0	1.78734e-11	0	8.88739e-12	0	1.78734e-11	0	0.337599	0.00266875	2.71892e-13	0
13442	s	ENSDARG00000055514	icn2	16	25726344	25730386	1	ENSG00000196154	S100A4	1	Q	q21.3	153516089	153522612	-1														8.88739e-12	0	1.78734e-11	0	8.88739e-12	0	1.78734e-11	0	0.337599	0.00266875	2.71892e-13	0
15878	b	ENSDARG00000070702	s100v2	19	24749218	24753488	-1	ENSG00000189334	S100A14	1	Q	q21.3	153586731	153589462	-1	Y	Y												1.91052	0	1.78734e-11	0	1.91052	0	1.78734e-11	0	0.337599	0.00266875	2.71892e-13	0
13431	s	ENSDARG00000089441	si:ch211-105c13.3	16	24875505	24893486	-1	ENSG00000189171	S100A13	1	Q	q21.3	153591263	153606873	-1														8.88739e-12	0.0682354	1.78734e-11	0	8.88739e-12	0.0682354	1.78734e-11	0	0.337599	0.00266875	2.71892e-13	0
13553	s	ENSDARG00000070427	s100v1	16	30982765	30988242	1	ENSG00000189171	S100A13	1	Q	q21.3	153591263	153606873	-1														8.88739e-12	0	1.78734e-11	0	8.88739e-12	0	1.78734e-11	0	0.337599	0.00266875	2.71892e-13	0
13430	s	ENSDARG00000055589	s100t	16	24862112	24863680	-1	ENSG00000160678	S100A1	1	Q	q21.3	153600402	153604513	1														8.88739e-12	0.0682354	1.78734e-11	0	8.88739e-12	0.0682354	1.78734e-11	0	0.337599	0.00266875	2.71892e-13	0
13440	s	ENSDARG00000025254	s100a10b	16	25636602	25640200	1	ENSG00000160678	S100A1	1	Q	q21.3	153600402	153604513	1														8.88739e-12	0.0682354	1.78734e-11	0	8.88739e-12	0.0682354	1.78734e-11	0	0.337599	0.00266875	2.71892e-13	0
13572	s	ENSDARG00000015543	s100a1	16	31646070	31646442	-1	ENSG00000160678	S100A1	1	Q	q21.3	153600402	153604513	1														8.88739e-12	0	1.78734e-11	0	8.88739e-12	0	1.78734e-11	0	0.337599	0.00266875	2.71892e-13	0
15628	s	ENSDARG00000071014	s100u	19	8197677	8213598	1	ENSG00000160678	S100A1	1	Q	q21.3	153600402	153604513	1	Y	Y												0.87742	0	1.78734e-11	0	0.87742	0	1.78734e-11	0	0.337599	0.00266875	2.71892e-13	0
15629	s	ENSDARG00000036773	s100s	19	8218460	8231822	1	ENSG00000160678	S100A1	1	Q	q21.3	153600402	153604513	1	Y	Y												0.87742	0	1.78734e-11	0	0.87742	0	1.78734e-11	0	0.337599	0.00266875	2.71892e-13	0
15649	s	ENSDARG00000037425	s100a10a	19	9229419	9230809	1	ENSG00000160678	S100A1	1	Q	q21.3	153600402	153604513	1	Y	Y												0.87742	0	1.78734e-11	0	0.87742	0	1.78734e-11	0	0.337599	0.00266875	2.71892e-13	0
13558	s	ENSDARG00000070430	zgc:153909	16	31109317	31115241	1	ENSG00000160679	C1orf77	1	Q	q21.3	153606525	153618782	1														8.88739e-12	0	1.78734e-11	0	8.88739e-12	0	1.78734e-11	0	0.337599	0.00266875	2.71892e-13	0
15871	b	ENSDARG00000057234	zgc:55292	19	24383331	24403801	-1	ENSG00000160679	C1orf77	1	Q	q21.3	153606525	153618782	1	Y	Y												1.91052	0	1.78734e-11	0	1.91052	0	1.78734e-11	0	0.337599	0.00266875	2.71892e-13	0
15872	b	ENSDARG00000062382	snapin	19	24404761	24408160	1	ENSG00000143553	SNAPIN	1	Q	q21.3	153631130	153634306	1	Y	Y												1.91052	0	1.78734e-11	0	1.91052	0	1.78734e-11	0	0.337599	0.00266875	2.71892e-13	0
16084	b	ENSDARG00000014591	ilf2	19	39050549	39057468	-1	ENSG00000143621	ILF2	1	Q	q21.3	153634512	153643524	-1	Y	Y												1.86352	0	1.78734e-11	0	1.86352	0	1.78734e-11	0	0.337599	0.00266875	2.71892e-13	0
585	b	ENSDARG00000060264	si:dkey-37g12.1	1	42269691	42303114	1	ENSG00000169418	NPR1	1	Q	q21.3	153651113	153666468	1														8.88739e-12	0	0.359335	0	8.88739e-12	0	0.359335	0	0.337599	0.00266875	2.71892e-13	0
10534	b	ENSDARG00000076776	LOC100333350	12	33147978	33163215	1	ENSG00000169418	NPR1	1	Q	q21.3	153651113	153666468	1														8.88739e-12	0	1.78734e-11	0	8.88739e-12	0	1.78734e-11	0	0.337599	0.00266875	2.71892e-13	0
13559	s	ENSDARG00000018750	NPR1(2of2)	16	31136560	31219562	1	ENSG00000169418	NPR1	1	Q	q21.3	153651113	153666468	1														8.88739e-12	0	1.78734e-11	0	8.88739e-12	0	1.78734e-11	0	0.337599	0.00266875	2.71892e-13	0
15907	b	ENSDARG00000031751	npr1a	19	26910399	27112978	1	ENSG00000169418	NPR1	1	Q	q21.3	153651113	153666468	1	Y	Y												2.58692	0	1.78734e-11	0	2.58692	0	1.78734e-11	0	0.337599	0.00266875	2.71892e-13	0
15908	b	ENSDARG00000016811	INT3_DANRE	19	27125761	27159524	1	ENSG00000143624	INTS3	1	Q	q21.3	153700543	153746555	1	Y	Y												2.58692	0	1.78734e-11	0	2.58692	0	1.78734e-11	0	0.337599	0.00266875	2.71892e-13	0
16128	b	ENSDARG00000005834	si:dkeyp-66g8.1	19	43237477	43259366	1	ENSG00000143614	GATAD2B	1	Q	q21.3	153777201	153895451	-1	Y	Y												2.52266	0	1.78734e-11	0	2.52266	0	1.78734e-11	0	0.264999	0	2.71892e-13	0
13969	b	ENSDARG00000059784	A0PJS2_DANRE	16	58232595	58269703	-1	ENSG00000198837	DENND4B	1	Q	q21.3	153901977	153919172	-1													2	8.88739e-12	0	1.78734e-11	0	8.88739e-12	0	5.45804	3.6128	0.264999	0	2.71892e-13	0
13909	b	ENSDARG00000089103	CRTC2(1of2)	16	54798596	54800953	-1	ENSG00000160741	CRTC2	1	Q	q21.3	153920145	153931101	-1														8.88739e-12	0	1.78734e-11	0	8.88739e-12	0	1.78734e-11	0	0.264999	0	2.71892e-13	0
16126	b	ENSDARG00000074910	wu:fb99g09	19	42493005	42510835	1	ENSG00000160741	CRTC2	1	Q	q21.3	153920145	153931101	-1	Y	Y												1.86352	0	1.78734e-11	0	1.86352	0	1.78734e-11	0	0.264999	0	2.71892e-13	0
5859	b	ENSDARG00000058257	slc39a1	7	14770692	14780759	-1	ENSG00000143570	SLC39A1	1	Q	q21.3	153931575	153940188	-1														8.88739e-12	0.200105	1.78734e-11	0	8.88739e-12	0.200105	1.78734e-11	0	0.264999	0	2.71892e-13	0
13911	b	ENSDARG00000016145	slc39a3	16	54805838	54807761	-1	ENSG00000143570	SLC39A1	1	Q	q21.3	153931575	153940188	-1														8.88739e-12	0	1.78734e-11	0	8.88739e-12	0	1.78734e-11	0	0.264999	0	2.71892e-13	0
13957	s	ENSDARG00000088355	wu:fb26f10	16	57947016	57951171	-1	ENSG00000143578	CREB3L4	1	Q	q21.3	153940010	153946839	1													2	8.88739e-12	0	1.78734e-11	0	8.88739e-12	0	5.45804	3.6128	0.264999	0	2.71892e-13	0
16133	b	ENSDARG00000070150	si:ch211-191i18.1	19	43748161	43756946	1	ENSG00000143543	JTB	1	Q	q21.3	153946745	153950164	-1	Y	Y												2.52266	0	1.78734e-11	0	2.52266	0	1.78734e-11	0	0.264999	0	2.71892e-13	0
13447	s	ENSDARG00000034771	rab13	16	26035905	26048904	1	ENSG00000143545	RAB13	1	Q	q21.3	153954127	153958834	-1														8.88739e-12	0	1.78734e-11	0	8.88739e-12	0	1.78734e-11	0	0.264999	0	2.71892e-13	0
13446	s	ENSDARG00000055475	zgc:73262	16	26027909	26039777	-1	ENSG00000177954	RPS27	1	Q	q21.3	153963235	153964626	1														8.88739e-12	0	1.78734e-11	0	8.88739e-12	0	1.78734e-11	0	0.264999	0	2.71892e-13	0
15652	s	ENSDARG00000023298	zgc:109888	19	9365796	9371107	-1	ENSG00000177954	RPS27	1	Q	q21.3	153963235	153964626	1	Y	Y												0.87742	0	1.78734e-11	0	0.87742	0	1.78734e-11	0	0.264999	0	2.71892e-13	0
15710	b	ENSDARG00000005162	tpm3	19	11478788	11521523	-1	ENSG00000143549	TPM3	1	Q	q21.3	154127784	154167124	-1	Y	Y												0.87742	0	1.78734e-11	0	0.87742	0	1.78734e-11	0	0.264999	0	2.71892e-13	0
13425	s	ENSDARG00000055613	zgc:123238	16	24525807	24541513	1	ENSG00000143612	C1orf43	1	Q	q21.3	154179196	154193104	-1														8.88739e-12	0.00366687	1.78734e-11	0	8.88739e-12	0.00366687	1.78734e-11	0	0.264999	0	2.71892e-13	0
15635	s	ENSDARG00000063219	ubap2l	19	8381890	8420488	1	ENSG00000143569	UBAP2L	1	Q	q21.3	154192655	154243986	1	Y	Y												0.87742	0	1.78734e-11	0	0.87742	0	1.78734e-11	0	0.264999	0	2.71892e-13	0
15636	s	ENSDARG00000036764	hax1	19	8421641	8427668	1	ENSG00000143575	HAX1	1	Q	q21.3	154244987	154248351	1	Y	Y												0.87742	0	1.78734e-11	0	0.87742	0	1.78734e-11	0	0.199317	0	2.71892e-13	0
13423	s	ENSDARG00000007086	aqp10a	16	24469071	24474559	-1	ENSG00000143595	AQP10	1	Q	q21.3	154293566	154297801	1														8.88739e-12	0.00366687	1.78734e-11	0	8.88739e-12	0.00366687	1.78734e-11	0	0.199317	0	2.71892e-13	0
15637	s	ENSDARG00000058678	aqp10b	19	8432564	8439422	1	ENSG00000143595	AQP10	1	Q	q21.3	154293566	154297801	1	Y	Y												0.87742	0	1.78734e-11	0	0.87742	0	1.78734e-11	0	0.199317	0	2.71892e-13	0
3838	b	ENSDARG00000062040	si:ch211-250o15.1	5	21044734	21079577	1	ENSG00000143515	ATP8B2	1	Q	q21.3	154298029	154323783	1				Y	Y									8.88739e-12	0	4.05015	0	8.88739e-12	0	4.05015	0	0.199317	0	2.71892e-13	0
8752	b	ENSDARG00000079235	A1A5T0_DANRE	10	17087656	17119607	-1	ENSG00000143515	ATP8B2	1	Q	q21.3	154298029	154323783	1	Y	Y												13.1926	0.537848	1.78734e-11	0	13.1926	0.537848	1.78734e-11	0	0.199317	0	2.71892e-13	0
13422	s	ENSDARG00000079259	atp8b2	16	24372058	24459862	-1	ENSG00000143515	ATP8B2	1	Q	q21.3	154298029	154323783	1														8.88739e-12	0.00366687	1.78734e-11	0	8.88739e-12	0.00366687	1.78734e-11	0	0.199317	0	2.71892e-13	0
20528	b	ENSDARG00000079453	LOC559291	25	33384052	33427846	-1	ENSG00000143515	ATP8B2	1	Q	q21.3	154298029	154323783	1	Y	Y												22.4087	0	1.78734e-11	0	22.4087	0	1.78734e-11	0	0.199317	0	2.71892e-13	0
13421	s	ENSDARG00000070398	il6r	16	24353226	24369547	-1	ENSG00000160712	IL6R	1	Q	q21.3	154377669	154441926	1														8.88739e-12	0.00366687	1.78734e-11	0	8.88739e-12	0.00366687	1.78734e-11	0	0.199317	0	2.71892e-13	0
13428	s	ENSDARG00000087956	she	16	24768027	24786977	1	ENSG00000169291	SHE	1	Q	q21.3	154442248	154474589	-1														8.88739e-12	0.0682354	1.78734e-11	0	8.88739e-12	0.0682354	1.78734e-11	0	0.199317	0	2.71892e-13	0
324	b	ENSDARG00000008674	chrnb2a	1	21321053	21367770	-1	ENSG00000160716	CHRNB2	1	Q	q21.3	154540257	154552502	1														8.88739e-12	0	0.39215	0	8.88739e-12	0	0.39215	0	0.199317	0	2.71892e-13	0
12218	b	ENSDARG00000021392	LOC569662	14	43024314	43048797	1	ENSG00000160716	CHRNB2	1	Q	q21.3	154540257	154552502	1														8.88739e-12	0	1.78734e-11	0	8.88739e-12	0	1.78734e-11	0	0.199317	0	2.71892e-13	0
13429	s	ENSDARG00000017790	chrnb2b	16	24798914	24857791	1	ENSG00000160716	CHRNB2	1	Q	q21.3	154540257	154552502	1														8.88739e-12	0.0682354	1.78734e-11	0	8.88739e-12	0.0682354	1.78734e-11	0	0.199317	0	2.71892e-13	0
15404	b	ENSDARG00000019983	LOC568566	18	49561904	49569165	1	ENSG00000160716	CHRNB2	1	Q	q21.3	154540257	154552502	1													2	8.88739e-12	0	1.78734e-11	0	8.88739e-12	0	21.5075	27.7099	0.199317	0	2.71892e-13	0
13444	s	ENSDARG00000012389	adar	16	25770876	25797007	1	ENSG00000160710	ADAR	1	Q	q21.3	154554538	154600475	-1														8.88739e-12	0	1.78734e-11	0	8.88739e-12	0	1.78734e-11	0	0.199317	0	2.71892e-13	0
13445	s	ENSDARG00000019753	si:dkey-45h18.1	16	25838201	25958945	1	ENSG00000143603	KCNN3	1	Q	q21.3	154679902	154842756	-1														8.88739e-12	0	1.78734e-11	0	8.88739e-12	0	1.78734e-11	0	0	0	2.71892e-13	0
13466	b	ENSDARG00000074643	KCNN4(2of2)	16	27033045	27034754	-1	ENSG00000143603	KCNN3	1	Q	q21.3	154679902	154842756	-1														8.88739e-12	0	1.78734e-11	0	8.88739e-12	0	1.78734e-11	0	0	0	2.71892e-13	0
13193	b	ENSDARG00000070798	zgc:162701	16	8150798	8157691	-1	ENSG00000163344	PMVK	1	Q	q21.3	154897210	154909467	-1														8.88739e-12	0	1.78734e-11	0	8.88739e-12	0	1.78734e-11	0	0	0	2.71892e-13	0
15626	s	ENSDARG00000071015	pbxip1a	19	8172390	8193009	1	ENSG00000163346	PBXIP1	1	Q	q21.3	154916552	154928609	-1	Y	Y												0.87742	0	1.78734e-11	0	0.87742	0	1.78734e-11	0	0	0	2.71892e-13	0
15630	s	ENSDARG00000036772	pygo2	19	8249635	8255598	1	ENSG00000163348	PYGO2	1	Q	q21.3	154929502	154936329	-1	Y	Y												0.87742	0	1.78734e-11	0	0.87742	0	1.78734e-11	0	0	0	2.71892e-13	0
13433	b	ENSDARG00000075437	si:dkey-246i14.4	16	24962304	25043642	-1	ENSG00000160691	SHC1	1	Q	q21.3	154934774	154946959	-1														8.88739e-12	0.0682354	1.78734e-11	0	8.88739e-12	0.0682354	1.78734e-11	0	0	0	2.71892e-13	0
15639	s	ENSDARG00000007971	zgc:101026	19	8457561	8460768	1	ENSG00000173207	CKS1B	1	Q	q21.3	154947129	154951725	1	Y	Y												0.87742	0	1.78734e-11	0	0.87742	0	1.78734e-11	0	0	0	2.71892e-13	0
18311	b	ENSDARG00000071410	cks2	22	21635106	21636634	-1	ENSG00000173207	CKS1B	1	Q	q21.3	154947129	154951725	1	Y	Y												4.21166	0	1.78734e-11	0	4.21166	0	1.78734e-11	0	0	0	2.71892e-13	0
13434	b	ENSDARG00000070390	flad1	16	25045016	25059486	1	ENSG00000160688	FLAD1	1	Q	q21.3	154955814	154965587	1														8.88739e-12	0.0682354	1.78734e-11	0	8.88739e-12	0.0682354	1.78734e-11	0	0	0	2.71892e-13	0
13972	b	ENSDARG00000021891	zgc:63489	16	58329300	58334946	-1	ENSG00000160685	ZBTB7B	1	Q	q21.3	154975133	154990998	1													2	8.88739e-12	0	1.78734e-11	0	8.88739e-12	0	4.27802	2.28585	0	0	2.71892e-13	0
13551	s	ENSDARG00000056077	dcst1	16	30939916	30955500	-1	ENSG00000163357	DCST1	1	Q	q22	155006300	155023406	1														8.88739e-12	0	1.78734e-11	0	8.88739e-12	0	1.78734e-11	0	0	0	2.71892e-13	0
13552	s	ENSDARG00000088693	dcst2	16	30955966	30981999	1	ENSG00000163357	DCST1	1	Q	q22	155006300	155023406	1														8.88739e-12	0	1.78734e-11	0	8.88739e-12	0	1.78734e-11	0	0	0	2.71892e-13	0
13435	s	ENSDARG00000032485	efna3b	16	25327638	25429176	1	ENSG00000143590	EFNA3	1	Q	q22	155036300	155060014	1														8.88739e-12	0.0682354	1.78734e-11	0	8.88739e-12	0.0682354	1.78734e-11	0	0	0	2.71892e-13	0
15645	s	ENSDARG00000014675	efna3a	19	8767345	8962075	1	ENSG00000143590	EFNA3	1	Q	q22	155036300	155060014	1	Y	Y												0.87742	0	1.78734e-11	0	0.87742	0	1.78734e-11	0	0	0	2.71892e-13	0
13436	s	ENSDARG00000018787	efna1b	16	25521948	25537442	1	ENSG00000169242	EFNA1	1	Q	q22	155099936	155107333	1														8.88739e-12	0.0682354	1.78734e-11	0	8.88739e-12	0.0682354	1.78734e-11	0	0	0	2.71892e-13	0
15646	s	ENSDARG00000030326	efna1a	19	9104338	9124857	1	ENSG00000169242	EFNA1	1	Q	q22	155099936	155107333	1	Y	Y												0.87742	0	1.78734e-11	0	0.87742	0	1.78734e-11	0	0	0	2.71892e-13	0
13437	s	ENSDARG00000015158	rag1ap1	16	25543152	25554171	1	ENSG00000169241	RAG1AP1	1	Q	q22	155107820	155111329	1														8.88739e-12	0.0682354	1.78734e-11	0	8.88739e-12	0.0682354	1.78734e-11	0	0	0	2.71892e-13	0
15647	s	ENSDARG00000058650	dpm3	19	9156525	9159010	-1	ENSG00000179085	DPM3	1	Q	q22	155112367	155113071	-1	Y	Y												0.87742	0	1.78734e-11	0	0.87742	0	1.78734e-11	0	0	0	2.71892e-13	0
13439	s	ENSDARG00000070386	zgc:153260	16	25622657	25627912	1	ENSG00000163463	KRTCAP2	1	Q	q22	155141884	155159747	-1														8.88739e-12	0.0682354	1.78734e-11	0	8.88739e-12	0.0682354	1.78734e-11	0	0	0	2.71892e-13	0
13438	s	ENSDARG00000012367	LOC569905	16	25592834	25618517	-1	ENSG00000163462	TRIM46	1	Q	q22	155146346	155157447	1														8.88739e-12	0.0682354	1.78734e-11	0	8.88739e-12	0.0682354	1.78734e-11	0	0	0	2.71892e-13	0
15648	s	ENSDARG00000058649	si:dkeyp-39e9.3	19	9205454	9222919	-1	ENSG00000163462	TRIM46	1	Q	q22	155146346	155157447	1	Y	Y												0.87742	0	1.78734e-11	0	0.87742	0	1.78734e-11	0	0	0	2.71892e-13	0
13810	b	ENSDARG00000077641	thbs3a	16	45738290	45771384	-1	ENSG00000169231	THBS3	1	Q	q22	155165379	155178842	-1														8.88739e-12	0	1.78734e-11	0	8.88739e-12	0	1.78734e-11	0	0	0	2.71892e-13	0
15880	s	ENSDARG00000012060	thbs3b	19	24905332	24929086	-1	ENSG00000169231	THBS3	1	Q	q22	155165379	155178842	-1	Y	Y												1.91052	0	1.78734e-11	0	1.91052	0	1.78734e-11	0	0	0	2.71892e-13	0
13811	b	ENSDARG00000025500	mtx1a	16	45776203	45803232	-1	ENSG00000173171	MTX1	1	Q	q22	155178490	155183614	1														8.88739e-12	0	1.78734e-11	0	8.88739e-12	0	1.78734e-11	0	0	0	2.71892e-13	0
15881	s	ENSDARG00000036109	mtx1b	19	24934249	24970423	-1	ENSG00000173171	MTX1	1	Q	q22	155178490	155183614	1	Y	Y												1.91052	0	1.78734e-11	0	1.91052	0	1.78734e-11	0	0	0	2.71892e-13	0
13321	b	ENSDARG00000076058	si:dkey-19n13.4	16	15981569	15994187	1	ENSG00000177628	GBA	1	Q	q22	155204243	155214488	-1														8.88739e-12	0	1.78734e-11	0	8.88739e-12	0	1.78734e-11	0	0	0	2.71892e-13	0
15659	s	ENSDARG00000016765	zgc:103488	19	9607852	9624018	1	ENSG00000116521	SCAMP3	1	Q	q22	155225770	155232221	-1	Y	Y												0.87742	0	1.78734e-11	0	0.87742	0	1.78734e-11	0	0	0	2.71892e-13	0
13956	s	ENSDARG00000059870	zgc:153684	16	57920590	57944762	-1	ENSG00000176444	CLK2	1	Q	q22	155232659	155248282	-1													2	8.88739e-12	0	1.78734e-11	0	8.88739e-12	0	5.45804	3.6128	0	0	2.71892e-13	0
15664	s	ENSDARG00000062954	si:ch211-81a5.7	19	9772550	9791761	1	ENSG00000176444	CLK2	1	Q	q22	155232659	155248282	-1	Y	Y												0.87742	0	1.78734e-11	0	0.87742	0	1.78734e-11	0	0	0	2.71892e-13	0
13954	s	ENSDARG00000042010	PKLR	16	57894941	57900013	-1	ENSG00000143627	PKLR	1	Q	q22	155259086	155271225	-1													2	8.88739e-12	0	1.78734e-11	0	8.88739e-12	0	5.45804	3.6128	0	0	2.71892e-13	0
13318	s	ENSDARG00000040890	fdps	16	15758339	15788119	1	ENSG00000160752	FDPS	1	Q	q22	155278539	155290457	1														8.88739e-12	0	1.78734e-11	0	8.88739e-12	0	1.78734e-11	0	0	0	2.71892e-13	0
13319	s	ENSDARG00000078125	si:dkey-85k15.9	16	15791468	15824231	1	ENSG00000160753	RUSC1	1	Q	q22	155290687	155300905	1														8.88739e-12	0	1.78734e-11	0	8.88739e-12	0	1.78734e-11	0	0	0	2.71892e-13	0
15661	s	ENSDARG00000070981	ash1l	19	9665698	9709318	1	ENSG00000116539	ASH1L	1	Q	q22	155305059	155532484	-1	Y	Y												0.87742	0	1.78734e-11	0	0.87742	0	1.78734e-11	0	0	0	2.71892e-13	0
15456	s	ENSDARG00000024381	msto1	19	754912	769720	-1	ENSG00000125459	MSTO1	1	Q	q22	155579996	155584758	1	Y	Y											1	0.926496	0	1.78734e-11	0	0.840294	0	1.78734e-11	1.04088	0	0	2.71892e-13	0
13320	b	ENSDARG00000078500	dap3	16	15966389	15980605	1	ENSG00000132676	DAP3	1	Q	q22	155657751	155708803	1														8.88739e-12	0	1.78734e-11	0	8.88739e-12	0	1.78734e-11	0	0	0	2.71892e-13	0
13560	s	ENSDARG00000005867	udu	16	31222897	31257577	1	ENSG00000116580	GON4L	1	Q	q22	155719508	155829191	-1														8.88739e-12	0	1.78734e-11	0	8.88739e-12	0	1.78734e-11	0	0	0	2.71892e-13	0
15909	b	ENSDARG00000056847	si:dkey-27c15.3	19	27167479	27209034	1	ENSG00000116580	GON4L	1	Q	q22	155719508	155829191	-1	Y	Y												2.58692	0	1.78734e-11	0	2.58692	0	1.78734e-11	0	0	0	2.71892e-13	0
13556	s	ENSDARG00000056105	syt11b	16	31070502	31084170	-1	ENSG00000132718	SYT11	1	Q	q22	155829300	155854990	1														8.88739e-12	0	1.78734e-11	0	8.88739e-12	0	1.78734e-11	0	0	0	2.71892e-13	0
15874	s	ENSDARG00000057913	syt11a	19	24468131	24520375	1	ENSG00000132718	SYT11	1	Q	q22	155829300	155854990	1	Y	Y												1.91052	0	1.78734e-11	0	1.91052	0	1.78734e-11	0	0	0	2.71892e-13	0
15875	s	ENSDARG00000069150	rit1	19	24525495	24552368	1	ENSG00000143622	RIT1	1	Q	q22	155867599	155881195	-1	Y	Y												1.91052	0	1.78734e-11	0	1.91052	0	1.78734e-11	0	0	0	2.71892e-13	0
13971	b	ENSDARG00000035023	kiaa0907	16	58309747	58324684	-1	ENSG00000132680	KIAA0907	1	Q	q22	155882834	155904191	-1													2	8.88739e-12	0	1.78734e-11	0	8.88739e-12	0	4.27802	2.28585	0	0	2.71892e-13	0
13192	b	ENSDARG00000075819	wu:fj11d04	16	8078408	8149879	1	ENSG00000116584	ARHGEF2	1	Q	q22	155916645	155966129	-1														8.88739e-12	0	1.78734e-11	0	8.88739e-12	0	1.78734e-11	0	0	0	2.71892e-13	0
15711	b	ENSDARG00000040380	arhgef1	19	11529767	11630602	-1	ENSG00000116584	ARHGEF2	1	Q	q22	155916645	155966129	-1	Y	Y												0.87742	0	1.78734e-11	0	0.87742	0	1.78734e-11	0	0	0	2.71892e-13	0
15714	b	ENSDARG00000005230	ssr2	19	11721338	11728895	-1	ENSG00000163479	SSR2	1	Q	q22	155978839	155990750	-1	Y	Y												0.87742	0	1.78734e-11	0	0.87742	0	1.78734e-11	0	0	0	2.71892e-13	0
13863	b	ENSDARG00000052975	ubin	16	49717892	49732988	-1	ENSG00000160803	UBQLN4	1	Q	q22	156005092	156023585	-1														8.88739e-12	0	1.78734e-11	0	8.88739e-12	0	1.78734e-11	0	0	0	2.71892e-13	0
13862	b	ENSDARG00000039872	zgc:100811	16	49707856	49714207	-1	ENSG00000116586	ROBLD3	1	Q	q22	156024543	156028301	1														8.88739e-12	0	1.78734e-11	0	8.88739e-12	0	1.78734e-11	0	0	0	2.71892e-13	0
15615	s	ENSDARG00000058800	rab25	19	8037511	8043250	-1	ENSG00000132698	RAB25	1	Q	q22	156030951	156040295	1	Y	Y												0.87742	0	1.78734e-11	0	0.87742	0	1.78734e-11	0	0	0	2.71892e-13	0
13866	b	ENSDARG00000076638	LOC100332760	16	49927969	49933497	-1	ENSG00000254726	MEX3A	1	Q	q22	156046280	156051789	-1														8.88739e-12	0	1.78734e-11	0	8.88739e-12	0	1.78734e-11	0	0	0	2.71892e-13	0
13595	s	ENSDARG00000013415	lmna	16	32824415	32867877	-1	ENSG00000160789	LMNA	1	Q	q22	156052364	156109880	1														8.88739e-12	0	1.78734e-11	0	8.88739e-12	0	1.78734e-11	0	0	0	2.71892e-13	0
19323	b	ENSDARG00000007751	lmnl3	23	46169148	46181445	-1	ENSG00000160789	LMNA	1	Q	q22	156052364	156109880	1	Y	Y											2	1.46685	0	1.78734e-11	0	0.758755	0	1.78734e-11	0.0736237	0	0	2.71892e-13	0
15879	s	ENSDARG00000062352	si:dkey-78d16.2	19	24839762	24877832	1	ENSG00000196189	SEMA4A	1	Q	q22	156117157	156147543	1	Y	Y												1.91052	0	1.78734e-11	0	1.91052	0	1.78734e-11	0	0	0	2.71892e-13	0
6430	b	ENSDARG00000035905	slc25a44b	7	49754830	49761775	1	ENSG00000160785	SLC25A44	1	Q	q22	156163730	156182587	1														8.88739e-12	0	1.78734e-11	0	8.88739e-12	0	1.78734e-11	0	0	0	2.71892e-13	0
20117	b	ENSDARG00000045927	slc25a44a	25	6619165	6628362	1	ENSG00000160785	SLC25A44	1	Q	q22	156163730	156182587	1	Y	Y												20.1608	0	1.78734e-11	0	20.1608	0	1.78734e-11	0	0	0	2.71892e-13	0
11901	b	ENSDARG00000077822	im:6898523	14	23112510	23116586	-1	ENSG00000160783	PMF1	1	Q	q22	156182773	156213123	1														8.88739e-12	0	1.78734e-11	0	8.88739e-12	0	1.78734e-11	0	0	0	2.71892e-13	0
13853	s	ENSDARG00000041483	paqr6	16	48820172	48848780	1	ENSG00000160781	PAQR6	1	Q	q22	156213206	156217881	-1														8.88739e-12	0	1.78734e-11	0	8.88739e-12	0	1.78734e-11	0	0	0	2.71892e-13	0
13852	s	ENSDARG00000041481	smg5	16	48757476	48798276	1	ENSG00000198952	SMG5	1	Q	q22	156219015	156252616	-1														8.88739e-12	0	1.78734e-11	0	8.88739e-12	0	1.78734e-11	0	0	0	2.71892e-13	0
13589	s	ENSDARG00000076861	A8WGD0_DANRE	16	32670139	32678928	1	ENSG00000163472	TMEM79	1	Q	q22	156252726	156262976	1														8.88739e-12	0	1.78734e-11	0	8.88739e-12	0	1.78734e-11	0	0	0	2.71892e-13	0
15457	s	ENSDARG00000071250	si:dkey-263h23.4	19	770242	775540	1	ENSG00000163472	TMEM79	1	Q	q22	156252726	156262976	1	Y	Y											1	0.926496	0	1.78734e-11	0	0.840294	0	1.78734e-11	1.04088	0	0	2.71892e-13	0
15458	s	ENSDARG00000059354	zgc:92308	19	777293	786969	-1	ENSG00000198715	C1orf85	1	Q	q22	156259880	156265463	-1	Y	Y											1	0.926496	0	1.78734e-11	0	0.840294	0	1.78734e-11	1.04088	0	0	2.71892e-13	0
13590	s	ENSDARG00000016173	cct3	16	32712336	32724833	-1	ENSG00000163468	CCT3	1	Q	q22	156278752	156337664	-1														8.88739e-12	0	1.78734e-11	0	8.88739e-12	0	1.78734e-11	0	0	0	2.71892e-13	0
13565	s	ENSDARG00000009018	rhbg	16	31494659	31505326	-1	ENSG00000132677	RHBG	1	Q	q22	156339003	156355011	1														8.88739e-12	0	1.78734e-11	0	8.88739e-12	0	1.78734e-11	0	0	0	2.71892e-13	0
13563	s	ENSDARG00000040237	mef2d	16	31301062	31422705	-1	ENSG00000116604	MEF2D	1	Q	q22	156433519	156470620	-1														8.88739e-12	0	1.78734e-11	0	8.88739e-12	0	1.78734e-11	0	0	0	2.71892e-13	0
13983	b	ENSDARG00000089999	IQGAP3	16	58627752	58671282	1	ENSG00000183856	IQGAP3	1	Q	q23.1	156495197	156542396	-1													2	8.88739e-12	0	1.78734e-11	0	8.88739e-12	0	2.73697	1.28396	0	0	2.71892e-13	0
15614	s	ENSDARG00000058806	apoa1bp	19	8030811	8035181	1	ENSG00000163382	APOA1BP	1	Q	q23.1	156561040	156564091	1	Y	Y												0.87742	0	1.78734e-11	0	0.87742	0	1.78734e-11	0	0	0	2.71892e-13	0
13561	s	ENSDARG00000091931	A3KNR9_DANRE	16	31253480	31258953	1	ENSG00000160818	GPATCH4	1	Q	q23.1	156564279	156571288	-1														8.88739e-12	0	1.78734e-11	0	8.88739e-12	0	1.78734e-11	0	0	0	2.71892e-13	0
13566	s	ENSDARG00000003903	hapln2	16	31532183	31537529	1	ENSG00000132702	HAPLN2	1	Q	q23.1	156589086	156595517	1														8.88739e-12	0	1.78734e-11	0	8.88739e-12	0	1.78734e-11	0	0	0	2.71892e-13	0
13567	s	ENSDARG00000016736	bcan	16	31539795	31581156	-1	ENSG00000132692	BCAN	1	Q	q23.1	156611182	156629324	1														8.88739e-12	0	1.78734e-11	0	8.88739e-12	0	1.78734e-11	0	0	0	2.71892e-13	0
13562	s	ENSDARG00000088805	nes	16	31272001	31282459	1	ENSG00000132688	NES	1	Q	q23.1	156638555	156647189	-1														8.88739e-12	0	1.78734e-11	0	8.88739e-12	0	1.78734e-11	0	0	0	2.71892e-13	0
13325	b	ENSDARG00000073978	NP_878279.1	16	16150286	16161711	-1	ENSG00000143320	CRABP2	1	Q	q23.1	156669398	156675608	-1													3	8.88739e-12	0	1.78734e-11	0	8.88739e-12	0	4.7305	7.29073	0	0	2.71892e-13	0
13326	b	ENSDARG00000040923	crabp2a	16	16678481	16692124	-1	ENSG00000143320	CRABP2	1	Q	q23.1	156669398	156675608	-1													3	8.88739e-12	0	1.78734e-11	0	8.88739e-12	0	1.09521	2.85297	0	0	2.71892e-13	0
15658	s	ENSDARG00000030449	crabp2b	19	9595671	9599649	1	ENSG00000143320	CRABP2	1	Q	q23.1	156669398	156675608	-1	Y	Y												0.87742	0	1.78734e-11	0	0.87742	0	1.78734e-11	0	0	0	2.71892e-13	0
13568	s	ENSDARG00000077968	isg20l2	16	31590778	31636265	-1	ENSG00000143319	ISG20L2	1	Q	q23.1	156691683	156698591	-1														8.88739e-12	0	1.78734e-11	0	8.88739e-12	0	1.78734e-11	0	0	0	2.71892e-13	0
13570	s	ENSDARG00000093139	isg20l2	16	31631150	31636277	-1	ENSG00000143319	ISG20L2	1	Q	q23.1	156691683	156698591	-1														8.88739e-12	0	1.78734e-11	0	8.88739e-12	0	1.78734e-11	0	0	0	2.71892e-13	0
13569	s	ENSDARG00000031001	zgc:110579	16	31596412	31645221	1	ENSG00000143303	C1orf66	1	Q	q23.1	156698234	156706752	1														8.88739e-12	0	1.78734e-11	0	8.88739e-12	0	1.78734e-11	0	0	0	2.71892e-13	0
13571	s	ENSDARG00000089033	zgc:110579	16	31637142	31644447	1	ENSG00000143303	C1orf66	1	Q	q23.1	156698234	156706752	1														8.88739e-12	0	1.78734e-11	0	8.88739e-12	0	1.78734e-11	0	0	0	2.71892e-13	0
15622	b	ENSDARG00000019222	mrpl24	19	8118349	8128670	1	ENSG00000143314	MRPL24	1	Q	q23.1	156707095	156711382	-1	Y	Y												0.87742	0	1.78734e-11	0	0.87742	0	1.78734e-11	0	0	0	2.71892e-13	0
15623	s	ENSDARG00000063252	si:ch211-210h11.8	19	8129865	8135692	1	ENSG00000143294	PRCC	1	Q	q23.1	156720402	156770607	1	Y	Y												0.87742	0	1.78734e-11	0	0.87742	0	1.78734e-11	0	0	0	2.71892e-13	0
13854	s	ENSDARG00000004586	ntrk1	16	48861089	48918945	-1	ENSG00000198400	NTRK1	1	Q	q23.1	156785432	156851642	1														8.88739e-12	0	1.78734e-11	0	8.88739e-12	0	1.78734e-11	0	0	0	2.71892e-13	0
13593	s	ENSDARG00000060753	si:dkey-181c1.8	16	32782166	32822531	1	ENSG00000187800	PEAR1	1	Q	q23.1	156863490	156886226	1														8.88739e-12	0	1.78734e-11	0	8.88739e-12	0	1.78734e-11	0	0	0	2.71892e-13	0
15662	s	ENSDARG00000036412	si:ch211-81a5.5	19	9714209	9729617	1	ENSG00000160838	C1orf92	1	Q	q23.1	156890442	156902886	1	Y	Y												0.87742	0	1.78734e-11	0	0.87742	0	1.78734e-11	0	0	0	2.71892e-13	0
5750	b	ENSDARG00000052482	arhgef11	7	6227373	6331608	-1	ENSG00000132694	ARHGEF11	1	Q	q23.1	156904632	157015162	-1														8.88739e-12	0	1.78734e-11	0	8.88739e-12	0	1.78734e-11	0	0	0	2.71892e-13	0
2091	b	ENSDARG00000071050	si:ch211-8c17.4	3	12415959	12437490	-1	ENSG00000143297	FCRL5	1	Q	q23.1	157483167	157522310	-1														8.88739e-12	0	1.78734e-11	0	8.88739e-12	0	1.78734e-11	0	0	0	2.71892e-13	0
2962	b	ENSDARG00000060263	A0JMH1_DANRE	3	60189701	60223739	1	ENSG00000143297	FCRL5	1	Q	q23.1	157483167	157522310	-1														8.88739e-12	0	1.78734e-11	0	8.88739e-12	0	1.78734e-11	0	0	0	2.71892e-13	0
5096	b	ENSDARG00000086918		6	19728805	19767617	-1	ENSG00000143297	FCRL5	1	Q	q23.1	157483167	157522310	-1														8.88739e-12	0	0.299377	0	8.88739e-12	0	0.299377	0	0	0	2.71892e-13	0
5756	b	ENSDARG00000029838	LOC100006263	7	6779126	6783641	1	ENSG00000143297	FCRL5	1	Q	q23.1	157483167	157522310	-1														8.88739e-12	0	1.78734e-11	0	8.88739e-12	0	1.78734e-11	0	0	0	2.71892e-13	0
5764	b	ENSDARG00000058564		7	7202269	7209235	-1	ENSG00000143297	FCRL5	1	Q	q23.1	157483167	157522310	-1														8.88739e-12	0	1.78734e-11	0	8.88739e-12	0	1.78734e-11	0	0	0	2.71892e-13	0
18666	b	ENSDARG00000088811		23	6212872	6227983	1	ENSG00000143297	FCRL5	1	Q	q23.1	157483167	157522310	-1	Y	Y												1.29672	0	1.78734e-11	0	1.29672	0	1.78734e-11	0	0	0	2.71892e-13	0
5752	b	ENSDARG00000095133	si:ch211-165f21.2	7	6433398	6434998	-1	ENSG00000132704	FCRL2	1	Q	q23.1	157715521	157746922	-1														8.88739e-12	0	1.78734e-11	0	8.88739e-12	0	1.78734e-11	0	0	0	2.71892e-13	0
1688	s	ENSDARG00000056998	kirrelb	2	44023127	44100277	-1	ENSG00000183853	KIRREL	1	Q	q23.1	157963063	158070052	1				Y	Y									8.88739e-12	0	1.52069	0	8.88739e-12	0	1.52069	0	0	0	2.71892e-13	0
5925	b	ENSDARG00000001634	kirrela	7	20281571	20358028	-1	ENSG00000183853	KIRREL	1	Q	q23.1	157963063	158070052	1														8.88739e-12	0	1.78734e-11	0	8.88739e-12	0	1.78734e-11	0	0	0	2.71892e-13	0
20183	b	ENSDARG00000051713		25	11371003	11372257	1	ENSG00000158481	CD1C	1	Q	q23.1	158259563	158264564	1	Y	Y	Y											47.6598	9.1639	1.78734e-11	0	47.6598	9.1639	1.78734e-11	0	0	0	2.71892e-13	0
1689	s	ENSDARG00000057013	NP_001038711.1	2	44105656	44244819	-1	ENSG00000162706	CADM3	1	Q	q23.2	159141399	159173103	1				Y	Y									8.88739e-12	0	1.52069	0	8.88739e-12	0	1.52069	0	0	0	2.71892e-13	0
19869	s	ENSDARG00000071454	si:ch211-234p6.14	24	39576237	39582275	-1	ENSG00000132693	CRP	1	Q	q23.2	159682079	159684379	-1				Y	Y									8.88739e-12	0	2.21219	0	8.88739e-12	0	2.21219	0	0	0	2.71892e-13	0
19870	s	ENSDARG00000056462	si:ch211-234p6.13	24	39585485	39588797	-1	ENSG00000132693	CRP	1	Q	q23.2	159682079	159684379	-1				Y	Y									8.88739e-12	0	2.21219	0	8.88739e-12	0	2.21219	0	0	0	2.71892e-13	0
19871	s	ENSDARG00000042613	si:ch211-234p6.12	24	39591921	39600319	-1	ENSG00000132693	CRP	1	Q	q23.2	159682079	159684379	-1				Y	Y									8.88739e-12	0	2.21219	0	8.88739e-12	0	2.21219	0	0	0	2.71892e-13	0
19872	s	ENSDARG00000056498	si:ch211-234p6.10	24	39612813	39615888	-1	ENSG00000132693	CRP	1	Q	q23.2	159682079	159684379	-1				Y	Y									8.88739e-12	0	2.21219	0	8.88739e-12	0	2.21219	0	0	0	2.71892e-13	0
19873	s	ENSDARG00000071457	si:ch211-234p6.8	24	39633618	39634395	-1	ENSG00000132693	CRP	1	Q	q23.2	159682079	159684379	-1				Y	Y									8.88739e-12	0	2.21219	0	8.88739e-12	0	2.21219	0	0	0	2.71892e-13	0
19874	s	ENSDARG00000071456	si:ch211-234p6.7	24	39640521	39695017	-1	ENSG00000132693	CRP	1	Q	q23.2	159682079	159684379	-1				Y	Y									8.88739e-12	0	2.21219	0	8.88739e-12	0	2.21219	0	0	0	2.71892e-13	0
14066	b	ENSDARG00000089245	zgc:92902	17	6040393	6046442	1	ENSG00000158716	DUSP23	1	Q	q23.2	159750722	159752333	1				Y	Y									8.88739e-12	0	4.94035	0	8.88739e-12	0	4.94035	0	0	0	2.71892e-13	0
16926	b	ENSDARG00000009844	si:dkeyp-95d10.1	20	43145228	43150174	1	ENSG00000158716	DUSP23	1	Q	q23.2	159750722	159752333	1	Y	Y												0.574909	0	1.78734e-11	0	0.574909	0	1.78734e-11	0	0	0	2.71892e-13	0
15205	b	ENSDARG00000068103	zgc:158569	18	33517711	33539934	1	ENSG00000213085	CCDC19	1	Q	q23.2	159842152	159869955	-1	Y		Y											0.638056	0.211981	1.78734e-11	0	0.638056	0.211981	1.78734e-11	0	0	0	2.71892e-13	0
4249	b	ENSDARG00000033466	tagln2	5	38687786	38695613	1	ENSG00000158710	TAGLN2	1	Q	q23.2	159887897	159895522	-1				Y	Y									8.88739e-12	0	4.04802	0	8.88739e-12	0	4.04802	0	0	0	2.71892e-13	0
6873	b	ENSDARG00000010408	si:dkey-49h9.6	8	5062506	5153300	-1	ENSG00000085552	IGSF9	1	Q	q23.2	159896829	159915394	-1				Y	Y									8.88739e-12	0	11.2799	0	8.88739e-12	0	11.2799	0	0	0	2.71892e-13	0
8775	b	ENSDARG00000075864	si:ch211-136o4.1	10	19057208	19122836	1	ENSG00000085552	IGSF9	1	Q	q23.2	159896829	159915394	-1	Y	Y												11.3137	0	1.78734e-11	0	11.3137	0	1.78734e-11	0	0	0	2.71892e-13	0
1757	s	ENSDARG00000089211		2	49119527	49186410	1	ENSG00000162723	SLAMF9	1	Q	q23.2	159921282	159924044	-1				Y	Y									8.88739e-12	0	1.52594	0	8.88739e-12	0	1.52594	0	0	0	2.71892e-13	0
1770	b	ENSDARG00000077309		2	50201281	50203389	1	ENSG00000162723	SLAMF9	1	Q	q23.2	159921282	159924044	-1				Y	Y									8.88739e-12	0	2.09	0	8.88739e-12	0	2.09	0	0	0	2.71892e-13	0
19969	b	ENSDARG00000024277	zgc:64177	24	43874533	43880984	-1	ENSG00000143315	PIGM	1	Q	q23.2	159997462	160001783	-1				Y	Y								2	8.88739e-12	0	2.74101	0	8.88739e-12	0	6.29075	1.72251	0	0	2.71892e-13	0
1898	s	ENSDARG00000014697	KCNJ10(2of2)	2	58822161	58829594	-1	ENSG00000177807	KCNJ10	1	Q	q23.2	160007257	160040038	-1				Y	Y									8.88739e-12	0	3.79987	0	8.88739e-12	0	3.79987	0	0	0	2.71892e-13	0
5775	b	ENSDARG00000090815	KCNJ10(1of2)	7	7388888	7416377	-1	ENSG00000177807	KCNJ10	1	Q	q23.2	160007257	160040038	-1														8.88739e-12	0	1.78734e-11	0	8.88739e-12	0	1.78734e-11	0	0	0	2.71892e-13	0
1760	b	ENSDARG00000061636	si:dkey-42d18.2	2	49512969	49528843	-1	ENSG00000162728	KCNJ9	1	Q	q23.2	160051360	160060353	1				Y	Y									8.88739e-12	0	1.6337	0	8.88739e-12	0	1.6337	0	0	0	2.71892e-13	0
5678	b	ENSDARG00000038467	zgc:77222	6	58601618	58636205	1	ENSG00000162729	IGSF8	1	Q	q23.2	160061130	160068733	-1													2	8.88739e-12	0	0.597762	0	8.88739e-12	0	4.17602	1.66918	0	0	2.71892e-13	0
1691	s	ENSDARG00000010472	atp1a2a	2	44264576	44317038	-1	ENSG00000018625	ATP1A2	1	Q	q23.2	160085549	160113381	1				Y	Y									8.88739e-12	0	1.46061	0	8.88739e-12	0	1.46061	0	0	0	2.71892e-13	0
1598	b	ENSDARG00000038716	zgc:100957	2	37742615	37756145	1	ENSG00000143318	CASQ1	1	Q	q23.2	160160346	160171676	1				Y	Y									8.88739e-12	0	1.75183	0	8.88739e-12	0	1.75183	0	0	0	2.71892e-13	0
6742	b	ENSDARG00000018105	zgc:154027	7	76719974	76754747	-1	ENSG00000143318	CASQ1	1	Q	q23.2	160160346	160171676	1													2	8.88739e-12	0	1.78734e-11	0	8.88739e-12	0	1.23659	0	0	0	2.71892e-13	0
6743	b	ENSDARG00000079771	LOC557745	7	76781759	76783743	1	ENSG00000162734	PEA15	1	Q	q23.2	160175127	160185166	1													2	8.88739e-12	0	1.78734e-11	0	8.88739e-12	0	1.23659	0	0	0	2.71892e-13	0
1595	b	ENSDARG00000000324	si:dkey-75g22.6	2	37704438	37725422	1	ENSG00000132716	DCAF8	1	Q	q23.2	160185505	160232321	-1				Y	Y									8.88739e-12	0	1.75183	0	8.88739e-12	0	1.75183	0	0	0	2.71892e-13	0
1562	b	ENSDARG00000004891	pex19	2	36855114	36867405	1	ENSG00000162735	PEX19	1	Q	q23.2	160187254	160256138	-1				Y	Y									8.88739e-12	0	1.75183	0	8.88739e-12	0	1.75183	0	0	0	2.71892e-13	0
1564	b	ENSDARG00000004173	copa	2	36897647	36926913	1	ENSG00000122218	COPA	1	Q	q23.2	160259063	160313190	-1				Y	Y									8.88739e-12	0	1.75183	0	8.88739e-12	0	1.75183	0	0	0	2.71892e-13	0
1901	s	ENSDARG00000087000	NCSTN(1of2)	2	58908628	58919029	1	ENSG00000162736	NCSTN	1	Q	q23.2	160313054	160328742	1				Y	Y									8.88739e-12	0	3.79987	0	8.88739e-12	0	3.79987	0	0	0	2.71892e-13	0
5749	s	ENSDARG00000027397	vangl2	7	6171587	6218979	-1	ENSG00000162738	VANGL2	1	Q	q23.2	160370376	160398468	1														8.88739e-12	0	1.78734e-11	0	8.88739e-12	0	1.78734e-11	0	0	0	2.71892e-13	0
5748	s	ENSDARG00000090396	LOC100331505	7	6149308	6160757	-1	ENSG00000066294	CD84	1	Q	q23.3	160510888	160549294	-1														8.88739e-12	0	1.78734e-11	0	8.88739e-12	0	1.78734e-11	0	0	0	2.71892e-13	0
19257	b	ENSDARG00000090837		23	43661450	43663735	1	ENSG00000066294	CD84	1	Q	q23.3	160510888	160549294	-1	Y	Y												1.46685	0	1.78734e-11	0	1.46685	0	1.78734e-11	0	0	0	2.71892e-13	0
18067	b	ENSDARG00000071576	si:dkey-102c8.3	22	10200991	10202852	1	ENSG00000117091	CD48	1	Q	q23.3	160648536	160681641	-1	Y	Y												3.97271	0	1.78734e-11	0	3.97271	0	1.78734e-11	0	0	0	2.71892e-13	0
1753	b	ENSDARG00000087818		2	48574935	48582050	-1	ENSG00000122223	CD244	1	Q	q23.3	160799950	160832692	-1				Y	Y									8.88739e-12	0	1.36592	0	8.88739e-12	0	1.36592	0	0	0	2.71892e-13	0
1754	s	ENSDARG00000089146	LOC100333077	2	48983386	48993667	1	ENSG00000122223	CD244	1	Q	q23.3	160799950	160832692	-1				Y	Y								3	8.88739e-12	0	1.52331	0	8.88739e-12	0.0385799	3.32333	0.561631	0	0	2.71892e-13	0
1755	s	ENSDARG00000091129		2	49009151	49012479	1	ENSG00000122223	CD244	1	Q	q23.3	160799950	160832692	-1				Y	Y								3	8.88739e-12	0	1.52331	0	8.88739e-12	0.0385799	3.32333	0.561631	0	0	2.71892e-13	0
1756	s	ENSDARG00000077575		2	49095879	49097256	1	ENSG00000122223	CD244	1	Q	q23.3	160799950	160832692	-1				Y	Y									8.88739e-12	0	1.52594	0	8.88739e-12	0	1.52594	0	0	0	2.71892e-13	0
5747	s	ENSDARG00000086113		7	6080091	6122011	1	ENSG00000122223	CD244	1	Q	q23.3	160799950	160832692	-1														8.88739e-12	0	1.78734e-11	0	8.88739e-12	0	1.78734e-11	0	0	0	2.71892e-13	0
18032	b	ENSDARG00000059047	LOC100000613	22	5516554	5525896	1	ENSG00000122223	CD244	1	Q	q23.3	160799950	160832692	-1	Y	Y												4.08614	0	1.78734e-11	0	4.08614	0	1.78734e-11	0	0	0	2.71892e-13	0
18042	b	ENSDARG00000076358		22	5775230	5780203	1	ENSG00000122223	CD244	1	Q	q23.3	160799950	160832692	-1	Y	Y												3.88546	0	1.78734e-11	0	3.88546	0	1.78734e-11	0	0	0	2.71892e-13	0
18045	b	ENSDARG00000071651	LOC100003530	22	6244975	6247241	1	ENSG00000122223	CD244	1	Q	q23.3	160799950	160832692	-1	Y	Y												3.88546	0	1.78734e-11	0	3.88546	0	1.78734e-11	0	0	0	2.71892e-13	0
18046	b	ENSDARG00000094494	LOC100003927	22	6406251	6409384	1	ENSG00000122223	CD244	1	Q	q23.3	160799950	160832692	-1	Y	Y												3.28694	0	1.78734e-11	0	3.28694	0	1.78734e-11	0	0	0	2.71892e-13	0
18047	b	ENSDARG00000087512		22	6428572	6444572	1	ENSG00000122223	CD244	1	Q	q23.3	160799950	160832692	-1	Y	Y												3.28694	0	1.78734e-11	0	3.28694	0	1.78734e-11	0	0	0	2.71892e-13	0
6153	b	ENSDARG00000053649		7	30839382	30842644	1	ENSG00000179914	ITLN1	1	Q	q23.3	160846329	160854960	-1														8.88739e-12	0	1.78734e-11	0	8.88739e-12	0	1.78734e-11	0	0	0	2.71892e-13	0
6154	b	ENSDARG00000053630	itln4	7	30849458	30851937	1	ENSG00000179914	ITLN1	1	Q	q23.3	160846329	160854960	-1														8.88739e-12	0	1.78734e-11	0	8.88739e-12	0	1.78734e-11	0	0	0	2.71892e-13	0
6226	s	ENSDARG00000054054	zgc:153219	7	34465149	34469417	1	ENSG00000179914	ITLN1	1	Q	q23.3	160846329	160854960	-1														8.88739e-12	0.103022	1.78734e-11	0	8.88739e-12	0.103022	1.78734e-11	0	0	0	2.71892e-13	0
6227	s	ENSDARG00000093796	itln2	7	34472368	34477285	1	ENSG00000179914	ITLN1	1	Q	q23.3	160846329	160854960	-1														8.88739e-12	0.103022	1.78734e-11	0	8.88739e-12	0.103022	1.78734e-11	0	0	0	2.71892e-13	0
6228	s	ENSDARG00000036084	itln2	7	34480038	34482816	1	ENSG00000179914	ITLN1	1	Q	q23.3	160846329	160854960	-1														8.88739e-12	0.103022	1.78734e-11	0	8.88739e-12	0.103022	1.78734e-11	0	0	0	2.71892e-13	0
6229	s	ENSDARG00000036085	LOC565124	7	34487233	34488622	1	ENSG00000179914	ITLN1	1	Q	q23.3	160846329	160854960	-1														8.88739e-12	0.103022	1.78734e-11	0	8.88739e-12	0.103022	1.78734e-11	0	0	0	2.71892e-13	0
6230	s	ENSDARG00000095082	LOC564958	7	34506795	34509817	1	ENSG00000179914	ITLN1	1	Q	q23.3	160846329	160854960	-1														8.88739e-12	0.103022	1.78734e-11	0	8.88739e-12	0.103022	1.78734e-11	0	0	0	2.71892e-13	0
11811	b	ENSDARG00000003523	itln3	14	14032974	14041248	1	ENSG00000179914	ITLN1	1	Q	q23.3	160846329	160854960	-1														8.88739e-12	0	1.78734e-11	0	8.88739e-12	0	1.78734e-11	0	0	0	2.71892e-13	0
4090	s	ENSDARG00000068114	si:ch211-89p1.1	5	31458756	31464336	1	ENSG00000158769	F11R	1	Q	q23.3	160965001	161008752	-1				Y	Y									8.88739e-12	0	3.97694	0	8.88739e-12	0	3.97694	0	0	0	2.71892e-13	0
4091	s	ENSDARG00000017320	f11r	5	31469685	31487262	1	ENSG00000158769	F11R	1	Q	q23.3	160965001	161008752	-1				Y	Y									8.88739e-12	0	3.97694	0	8.88739e-12	0	3.97694	0	0	0	2.71892e-13	0
11997	b	ENSDARG00000071567	B8A5G0_DANRE	14	30639027	30643319	1	ENSG00000215845	TSTD1	1	Q	q23.3	161007421	161008780	-1														8.88739e-12	0	1.78734e-11	0	8.88739e-12	0	1.78734e-11	0	0	0	2.71892e-13	0
13658	b	ENSDARG00000087048	si:dkey-165n16.1	16	35043693	35049235	1	ENSG00000215845	TSTD1	1	Q	q23.3	161007421	161008780	-1														8.88739e-12	0	1.78734e-11	0	8.88739e-12	0	1.78734e-11	0	0	0	2.71892e-13	0
19582	b	ENSDARG00000089919	si:ch211-161h7.8	24	21568668	21572831	1	ENSG00000215845	TSTD1	1	Q	q23.3	161007421	161008780	-1				Y	Y									8.88739e-12	0	1.23659	0	8.88739e-12	0	1.23659	0	0	0	2.71892e-13	0
4089	s	ENSDARG00000014463	usf1l	5	31441870	31456338	1	ENSG00000158773	USF1	1	Q	q23.3	161009041	161015767	-1				Y	Y									8.88739e-12	0	3.97694	0	8.88739e-12	0	3.97694	0	0	0	2.71892e-13	0
12671	b	ENSDARG00000041689	usf1	15	20214200	20222834	1	ENSG00000158773	USF1	1	Q	q23.3	161009041	161015767	-1				Y	Y									8.88739e-12	0	13.3455	0	8.88739e-12	0	13.3455	0	0	0	2.71892e-13	0
1891	s	ENSDARG00000074619	ARHGAP30(2of2)	2	58222375	58233774	1	ENSG00000186517	ARHGAP30	1	Q	q23.3	161016736	161039760	-1				Y	Y									8.88739e-12	0	3.24183	0	8.88739e-12	0	3.24183	0	0	0	2.71892e-13	0
1893	b	ENSDARG00000088344	arhgap30	2	58361519	58399320	-1	ENSG00000186517	ARHGAP30	1	Q	q23.3	161016736	161039760	-1				Y	Y									8.88739e-12	0	3.79987	0	8.88739e-12	0	3.79987	0	0	0	2.71892e-13	0
1897	s	ENSDARG00000079744	ARHGAP30(1of2)	2	58791605	58794724	-1	ENSG00000186517	ARHGAP30	1	Q	q23.3	161016736	161039760	-1				Y	Y									8.88739e-12	0	3.79987	0	8.88739e-12	0	3.79987	0	0	0	2.71892e-13	0
1890	s	ENSDARG00000075406		2	58153475	58191051	1	ENSG00000143217	PVRL4	1	Q	q23.3	161040785	161059389	-1				Y	Y									8.88739e-12	0	3.24183	0	8.88739e-12	0	3.24183	0	0	0	2.71892e-13	0
5920	b	ENSDARG00000077419	LOC560512	7	19871792	19914608	-1	ENSG00000143217	PVRL4	1	Q	q23.3	161040785	161059389	-1														8.88739e-12	0	1.78734e-11	0	8.88739e-12	0	1.78734e-11	0	0	0	2.71892e-13	0
5792	b	ENSDARG00000025391	pfdn2	7	8305446	8321806	-1	ENSG00000143256	PFDN2	1	Q	q23.3	161070346	161087901	-1														8.88739e-12	0	1.78734e-11	0	8.88739e-12	0	1.78734e-11	0	0	0	2.71892e-13	0
5793	b	ENSDARG00000070116	nit1	7	8323082	8335536	1	ENSG00000158793	NIT1	1	Q	q23.3	161087876	161102202	1														8.88739e-12	0	1.78734e-11	0	8.88739e-12	0	1.78734e-11	0	0	0	2.71892e-13	0
6997	b	ENSDARG00000029783	zgc:92202	8	14579555	14597485	-1	ENSG00000158796	DEDD	1	Q	q23.3	161090764	161102478	-1				Y	Y									8.88739e-12	0	10.4264	0	8.88739e-12	0	10.4264	0	0	0	2.71892e-13	0
4511	b	ENSDARG00000022340	ufc1	5	59064725	59067961	1	ENSG00000143222	UFC1	1	Q	q23.3	161122566	161128646	1				Y	Y									8.88739e-12	0	5.60355	0	8.88739e-12	0	5.60355	0	0	0	2.71892e-13	0
18878	b	ENSDARG00000094280	LOC563546	23	20977805	20989850	1	ENSG00000143258	USP21	1	Q	q23.3	161129240	161135513	1	Y	Y												2.7314	0	1.78734e-11	0	2.7314	0	1.78734e-11	0	0	0	2.71892e-13	0
13799	b	ENSDARG00000025200	ppox	16	45055583	45077446	-1	ENSG00000143224	PPOX	1	Q	q23.3	161136200	161147803	1														8.88739e-12	0	1.78734e-11	0	8.88739e-12	0	1.78734e-11	0	0	0	2.71892e-13	0
13784	b	ENSDARG00000018853	si:dkey-199f5.8	16	44509825	44556881	-1	ENSG00000158850	B4GALT3	1	Q	q23.3	161141100	161147314	-1														8.88739e-12	0	1.78734e-11	0	8.88739e-12	0	1.78734e-11	0	0	0	2.71892e-13	0
18859	b	ENSDARG00000062329	LOC561756	23	20273782	20291012	-1	ENSG00000158850	B4GALT3	1	Q	q23.3	161141100	161147314	-1	Y	Y												2.7314	0	1.78734e-11	0	2.7314	0	1.78734e-11	0	0	0	2.71892e-13	0
5924	b	ENSDARG00000007526	ndufs2	7	20254852	20279641	-1	ENSG00000158864	NDUFS2	1	Q	q23.3	161166894	161184185	1														8.88739e-12	0	1.78734e-11	0	8.88739e-12	0	1.78734e-11	0	0	0	2.71892e-13	0
1692	s	ENSDARG00000038609	mpz	2	44320983	44344410	-1	ENSG00000158887	MPZ	1	Q	q23.3	161274525	161279762	-1				Y	Y									8.88739e-12	0	1.46061	0	8.88739e-12	0	1.46061	0	0	0	2.71892e-13	0
1690	s	ENSDARG00000038608	sdhc	2	44254153	44261341	-1	ENSG00000143252	SDHC	1	Q	q23.3	161284047	161332984	1				Y	Y									8.88739e-12	0	1.46061	0	8.88739e-12	0	1.46061	0	0	0	2.71892e-13	0
18858	b	ENSDARG00000070868	zgc:152916	23	20265670	20270363	1	ENSG00000188931	C1orf192	1	Q	q23.3	161334521	161337664	-1	Y	Y												2.7314	0	1.78734e-11	0	2.7314	0	1.78734e-11	0	0	0	2.71892e-13	0
1252	s	ENSDARG00000076330	zgc:114069	2	20430282	20436382	-1	ENSG00000081721	DUSP12	1	Q	q23.3	161719548	161727028	1				Y	Y									8.88739e-12	0	1.39845	0	8.88739e-12	0	1.39845	0	0	0	2.71892e-13	0
16758	s	ENSDARG00000012656	si:ch211-199m3.9	20	33834042	33889412	-1	ENSG00000118217	ATF6	1	Q	q23.3	161736084	161933860	1	Y	Y												2.40332	0.172469	1.78734e-11	0	2.40332	0.172469	1.78734e-11	0	0	0	2.71892e-13	0
1251	s	ENSDARG00000021480	si:ch211-267e7.7	2	20374342	20384758	1	ENSG00000162745	OLFML2B	1	Q	q23.3	161952982	161993644	-1				Y	Y									8.88739e-12	0	1.39845	0	8.88739e-12	0	1.39845	0	0	0	2.71892e-13	0
16757	s	ENSDARG00000005716	si:ch211-199m3.8	20	33816764	33831116	1	ENSG00000162745	OLFML2B	1	Q	q23.3	161952982	161993644	-1	Y	Y												2.40332	0.172469	1.78734e-11	0	2.40332	0.172469	1.78734e-11	0	0	0	2.71892e-13	0
1080	b	ENSDARG00000058701		2	6631445	6657350	1	ENSG00000198929	NOS1AP	1	Q	q23.3	162039564	162353321	1				Y	Y									8.88739e-12	0	3.85801	0	8.88739e-12	0	3.85801	0	0	0	2.71892e-13	0
4191	b	ENSDARG00000022085	si:dkey-34e4.1	5	35176397	35224627	-1	ENSG00000198929	NOS1AP	1	Q	q23.3	162039564	162353321	1				Y	Y									8.88739e-12	0	3.70022	0	8.88739e-12	0	3.70022	0	0	0	2.71892e-13	0
5281	s	ENSDARG00000078725	nos1apa	6	34437209	34646972	1	ENSG00000198929	NOS1AP	1	Q	q23.3	162039564	162353321	1														8.88739e-12	0	0.366452	0	8.88739e-12	0	0.366452	0	0	0	2.71892e-13	0
16058	b	ENSDARG00000093432	si:ch211-9n13.3	19	35822864	35827533	1	ENSG00000171722	C1orf111	1	Q	q23.3	162343515	162346660	-1	Y	Y												2.4409	0	1.78734e-11	0	2.4409	0	1.78734e-11	0	0	0	2.71892e-13	0
19673	b	ENSDARG00000091835	SH2D1B	24	25799547	25812016	1	ENSG00000198574	SH2D1B	1	Q	q23.3	162365056	162381928	-1				Y	Y									8.88739e-12	0	1.39845	0	8.88739e-12	0	1.39845	0	0	0	2.71892e-13	0
5282	s	ENSDARG00000059575	uhmk1	6	34685403	34694030	-1	ENSG00000152332	UHMK1	1	Q	q23.3	162467633	162499400	1														8.88739e-12	0	0.366452	0	8.88739e-12	0	0.366452	0	0	0	2.71892e-13	0
5283	s	ENSDARG00000052170	uap1	6	34694725	34710676	1	ENSG00000117143	UAP1	1	Q	q23.3	162531321	162569627	1														8.88739e-12	0	0.366452	0	8.88739e-12	0	0.366452	0	0	0	2.71892e-13	0
1081	b	ENSDARG00000058695	ddr2b	2	6670192	6701105	1	ENSG00000162733	DDR2	1	Q	q23.3	162601163	162750237	1				Y	Y									8.88739e-12	0	3.85801	0	8.88739e-12	0	3.85801	0	0	0	2.71892e-13	0
3733	b	ENSDARG00000004722		5	10372533	10536446	-1	ENSG00000162733	DDR2	1	Q	q23.3	162601163	162750237	1				Y	Y									8.88739e-12	0	5.83967	0	8.88739e-12	0	5.83967	0	0	0	2.71892e-13	0
5284	s	ENSDARG00000051913	ddr2a	6	34744074	34783067	1	ENSG00000162733	DDR2	1	Q	q23.3	162601163	162750237	1														8.88739e-12	0	0.366452	0	8.88739e-12	0	0.366452	0	0	0	2.71892e-13	0
5285	s	ENSDARG00000091751	NP_001070796.1	6	34798452	34812659	1	ENSG00000132196	HSD17B7	1	Q	q23.3	162760492	162782607	1														8.88739e-12	0	0.366452	0	8.88739e-12	0	0.366452	0	0	0	2.71892e-13	0
5288	s	ENSDARG00000088140	hsd17b7	6	34866637	34881560	1	ENSG00000132196	HSD17B7	1	Q	q23.3	162760492	162782607	1														8.88739e-12	0	0.366452	0	8.88739e-12	0	0.366452	0	0	0	2.71892e-13	0
5280	s	ENSDARG00000070047	rgs4	6	34379926	34384645	-1	ENSG00000117152	RGS4	1	Q	q23.3	163038565	163046592	1														8.88739e-12	0	0.366452	0	8.88739e-12	0	0.366452	0	0	0	2.71892e-13	0
814	b	ENSDARG00000028276	LOC562017	1	55542027	55546724	1	ENSG00000143248	RGS5	1	Q	q23.3	163080911	163187426	-1														8.88739e-12	0	0.769462	0	8.88739e-12	0	0.769462	0	0	0	2.71892e-13	0
5278	s	ENSDARG00000040177	rgs16	6	34300760	34303440	1	ENSG00000143248	RGS5	1	Q	q23.3	163080911	163187426	-1														8.88739e-12	0	0.366452	0	8.88739e-12	0	0.366452	0	0	0	2.71892e-13	0
5279	s	ENSDARG00000002644	rgs5a	6	34307464	34359503	1	ENSG00000143248	RGS5	1	Q	q23.3	163080911	163187426	-1														8.88739e-12	0	0.366452	0	8.88739e-12	0	0.366452	0	0	0	2.71892e-13	0
18344	b	ENSDARG00000088912	LOC100151245	22	23510913	23520645	1	ENSG00000143248	RGS5	1	Q	q23.3	163080911	163187426	-1	Y	Y												4.20276	0	1.78734e-11	0	4.20276	0	1.78734e-11	0	0	0	2.71892e-13	0
9244	b	ENSDARG00000034624	nuf2	11	416541	425283	-1	ENSG00000143228	NUF2	1	Q	q23.3	163236366	163325554	1	Y	Y												4.12535	0	1.78734e-11	0	4.12535	0	1.78734e-11	0	0	0	2.71892e-13	0
1246	s	ENSDARG00000086991	Q7ZW49_DANRE	2	19615653	19618709	-1	ENSG00000185630	PBX1	1	Q	q23.3	164524821	164821067	1				Y	Y									8.88739e-12	0	1.47638	0	8.88739e-12	0	1.47638	0	0	0	2.71892e-13	0
1247	s	ENSDARG00000089610	pbx1a	2	19717559	19749261	1	ENSG00000185630	PBX1	1	Q	q23.3	164524821	164821067	1				Y	Y									8.88739e-12	0	1.47638	0	8.88739e-12	0	1.47638	0	0	0	2.71892e-13	0
2861	b	ENSDARG00000052150	pbx4	3	53638912	53714493	1	ENSG00000185630	PBX1	1	Q	q23.3	164524821	164821067	1														8.88739e-12	0	1.78734e-11	0	8.88739e-12	0	1.78734e-11	0	0	0	2.71892e-13	0
4833	b	ENSDARG00000089550	zgc:158824	6	2064421	2193122	1	ENSG00000185630	PBX1	1	Q	q23.3	164524821	164821067	1													1	8.88739e-12	0	0.449518	0	8.88739e-12	0	0.956347	0	0	0	2.71892e-13	0
2857	b	ENSDARG00000077915		3	53506261	53521409	1	ENSG00000162761	LMX1A	1	Q	q23.3	165171104	165325952	-1														8.88739e-12	0	1.78734e-11	0	8.88739e-12	0	1.78734e-11	0	0	0	2.71892e-13	0
16760	s	ENSDARG00000020354	si:ch211-260g14.3	20	33946947	33964868	1	ENSG00000162761	LMX1A	1	Q	q23.3	165171104	165325952	-1	Y	Y												2.40332	0.172469	1.78734e-11	0	2.40332	0.172469	1.78734e-11	0	0	0	2.71892e-13	0
1013	b	ENSDARG00000094255	LRRC52(2of2)	2	3497699	3505613	1	ENSG00000162763	LRRC52	1	Q	q24.1	165513244	165533198	1				Y	Y									8.88739e-12	0	4.52824	0	8.88739e-12	0	4.52824	0	0	0	2.71892e-13	0
16475	b	ENSDARG00000090698	LOC793684	20	16373722	16444364	-1	ENSG00000162763	LRRC52	1	Q	q24.1	165513244	165533198	1	Y	Y												2.78751	0	1.78734e-11	0	2.78751	0	1.78734e-11	0	0	0	2.71892e-13	0
11484	b	ENSDARG00000033364	zgc:158387	13	46096369	46102191	1	ENSG00000143198	MGST3	1	Q	q24.1	165600098	165631033	1	Y	Y												2.53929	0	1.78734e-11	0	2.53929	0	1.78734e-11	0	0	0	2.71892e-13	0
17022	b	ENSDARG00000024143	zgc:56518	20	49279846	49295820	1	ENSG00000143198	MGST3	1	Q	q24.1	165600098	165631033	1														0.145978	0	1.78734e-11	0	0.145978	0	1.78734e-11	0	0	0	2.71892e-13	0
1063	b	ENSDARG00000037061	aldh9a1b	2	5709761	5734452	1	ENSG00000143149	ALDH9A1	1	Q	q24.1	165631453	165668100	-1				Y	Y									8.88739e-12	0	3.93747	0	8.88739e-12	0	3.93747	0	0	0	2.71892e-13	0
7127	s	ENSDARG00000055331	si:ch211-216k22.8	8	21620379	21629979	-1	ENSG00000143149	ALDH9A1	1	Q	q24.1	165631453	165668100	-1				Y	Y									8.88739e-12	0	10.4264	0	8.88739e-12	0	10.4264	0	0	0	2.71892e-13	0
7128	s	ENSDARG00000069100	aldh9a1a	8	21633143	21641540	-1	ENSG00000143149	ALDH9A1	1	Q	q24.1	165631453	165668100	-1				Y	Y									8.88739e-12	0	10.4264	0	8.88739e-12	0	10.4264	0	0	0	2.71892e-13	0
7129	s	ENSDARG00000069099	tmco1	8	21642525	21648264	-1	ENSG00000143183	TMCO1	1	Q	q24.1	165696032	165738417	-1				Y	Y									8.88739e-12	0	10.4264	0	8.88739e-12	0	10.4264	0	0	0	2.71892e-13	0
1062	b	ENSDARG00000022213	uck2b	2	5694306	5707806	-1	ENSG00000143179	UCK2	1	Q	q24.1	165796768	165880855	1				Y	Y									8.88739e-12	0	3.93747	0	8.88739e-12	0	3.93747	0	0	0	2.71892e-13	0
7130	s	ENSDARG00000006074	uck2a	8	21652356	21671137	1	ENSG00000143179	UCK2	1	Q	q24.1	165796768	165880855	1				Y	Y									8.88739e-12	0	10.4264	0	8.88739e-12	0	10.4264	0	0	0	2.71892e-13	0
1136	b	ENSDARG00000063018	LOC100004809	2	9845472	9850467	-1	ENSG00000188859	FAM78B	1	Q	q24.1	166026674	166136206	-1				Y	Y									8.88739e-12	0	3.7764	0	8.88739e-12	0	3.7764	0	0	0	2.71892e-13	0
7101	b	ENSDARG00000062889	si:ch211-228b23.3	8	20180324	20187638	-1	ENSG00000188859	FAM78B	1	Q	q24.1	166026674	166136206	-1				Y	Y									8.88739e-12	0	10.4264	0	8.88739e-12	0	10.4264	0	0	0	2.71892e-13	0
3522	b	ENSDARG00000090587		4	41118054	41119174	-1	ENSG00000143157	POGK	1	Q	q24.1	166808684	166825581	1													2	0	0	0	0	8.88739e-12	0	11.3228	0	0	0	2.71892e-13	0
3533	b	ENSDARG00000090358		4	51804597	51805675	-1	ENSG00000143157	POGK	1	Q	q24.1	166808684	166825581	1													2	0	0	0	0	8.88739e-12	0	11.7735	0	0	0	2.71892e-13	0
3538	b	ENSDARG00000086690		4	53592856	53593976	1	ENSG00000143157	POGK	1	Q	q24.1	166808684	166825581	1													2	0	0	0	0	8.88739e-12	0	11.4501	0	0	0	2.71892e-13	0
949	b	ENSDARG00000088857	TADA1	2	115939	151915	1	ENSG00000152382	TADA1	1	Q	q24.1	166825747	166845564	-1				Y	Y								1	8.88739e-12	0	4.52824	0	8.88739e-12	0	16.1298	10.9759	0	0	2.71892e-13	0
8225	s	ENSDARG00000040910	ildr1	9	35231908	35240370	-1	ENSG00000143195	ILDR2	1	Q	q24.1	166887996	166944719	-1	Y	Y												0.901604	0	1.78734e-11	0	0.901604	0	1.78734e-11	0	0	0	2.71892e-13	0
8226	s	ENSDARG00000014180	ildr2	9	35245805	35272011	-1	ENSG00000143195	ILDR2	1	Q	q24.1	166887996	166944719	-1	Y	Y												0.901604	0	1.78734e-11	0	0.901604	0	1.78734e-11	0	0	0	2.71892e-13	0
31	b	ENSDARG00000040543	sc:d0144	1	544505	550272	1	ENSG00000143167	GPA33	1	Q	q24.1	167022073	167059868	-1													1	8.88739e-12	0	0.347596	0	8.88739e-12	0	7.01197	3.5212	0	0	2.71892e-13	0
8227	s	ENSDARG00000040898	gpa33	9	35273981	35284354	-1	ENSG00000143167	GPA33	1	Q	q24.1	167022073	167059868	-1	Y	Y												0.901604	0	1.78734e-11	0	0.901604	0	1.78734e-11	0	0	0	2.71892e-13	0
39	b	ENSDARG00000076927	A9JR97_DANRE	1	619434	626454	1	ENSG00000198842	DUSP27	1	Q	q24.1	167063282	167098402	1													1	8.88739e-12	0	0.347596	0	8.88739e-12	0	7.01197	3.5212	0	0	2.71892e-13	0
8228	s	ENSDARG00000007996	pou2f1b	9	35290637	35323921	1	ENSG00000143190	POU2F1	1	Q	q24.1	167190120	167396582	1	Y	Y												0.901604	0	1.78734e-11	0	0.901604	0	1.78734e-11	0	0	0	2.71892e-13	0
8229	s	ENSDARG00000077240	cd247l	9	35328199	35340150	-1	ENSG00000198821	CD247	1	Q	q24.2	167399877	167487847	-1	Y	Y												0.901604	0	1.78734e-11	0	0.901604	0	1.78734e-11	0	0	0	2.71892e-13	0
42	b	ENSDARG00000063345	zgc:158288	1	776251	780068	1	ENSG00000143162	CREG1	1	Q	q24.2	167498914	167523004	-1													1	8.88739e-12	0	0.347596	0	8.88739e-12	0	2.63658	0.369502	0	0	2.71892e-13	0
12421	b	ENSDARG00000074913	zgc:153184	15	2964511	3054686	-1	ENSG00000198771	RCSD1	1	Q	q24.2	167599330	167675486	1				Y	Y									8.88739e-12	0	13.5539	0	8.88739e-12	0	13.5539	0	0	0	2.71892e-13	0
17499	b	ENSDARG00000059774	dub	21	22032969	22066596	-1	ENSG00000198771	RCSD1	1	Q	q24.2	167599330	167675486	1														8.88739e-12	0	1.78734e-11	0	8.88739e-12	0	1.78734e-11	0	0	0	2.71892e-13	0
8497	b	ENSDARG00000059048	zgc:110608	10	278983	293595	1	ENSG00000197965	MPZL1	1	Q	q24.2	167690429	167761156	1	Y	Y											1	6.897	0	1.78734e-11	0.0390303	5.58527	0	0.953273	3.665	0	0	2.71892e-13	0
175	b	ENSDARG00000037679	zgc:103678	1	9860145	9875371	1	ENSG00000143158	BRP44	1	Q	q24.2	167885967	167906278	-1														8.88739e-12	0	0.372402	0	8.88739e-12	0	0.372402	0	0	0	2.71892e-13	0
8221	s	ENSDARG00000024478	brp44	9	35193301	35198776	1	ENSG00000143158	BRP44	1	Q	q24.2	167885967	167906278	-1	Y	Y												0.901604	0	1.78734e-11	0	0.901604	0	1.78734e-11	0	0	0	2.71892e-13	0
8220	s	ENSDARG00000078311	dcaf6	9	35137368	35190669	-1	ENSG00000143164	DCAF6	1	Q	q24.2	167905021	168045081	1	Y	Y												0.901604	0	1.78734e-11	0	0.901604	0	1.78734e-11	0	0	0	2.71892e-13	0
4884	b	ENSDARG00000058903	LOC100332121	6	7043553	7052601	1	ENSG00000143147	GPR161	1	Q	q24.2	168053997	168122090	-1														8.88739e-12	0	0.36035	0	8.88739e-12	0	0.36035	0	0	0	2.71892e-13	0
8219	s	ENSDARG00000055659	gpr161	9	35120018	35133680	1	ENSG00000143147	GPR161	1	Q	q24.2	168053997	168122090	-1	Y	Y												0.901604	0	1.78734e-11	0	0.901604	0	1.78734e-11	0	0	0	2.71892e-13	0
8484	b	ENSDARG00000032353	tiprl	10	95633	102228	1	ENSG00000143155	TIPRL	1	Q	q24.2	168148171	168171346	1	Y	Y											1	6.897	0	1.78734e-11	0.0390303	5.42775	0	1.29787	4.19301	0	0	2.71892e-13	0
4921	b	ENSDARG00000071159	zgc:112392	6	8598116	8607444	-1	ENSG00000213064	SFT2D2	1	Q	q24.2	168195176	168212378	1														8.88739e-12	0	0.23465	0	8.88739e-12	0	0.23465	0	0	0	2.71892e-13	0
5304	b	ENSDARG00000070746	zgc:110788	6	36788142	36792403	1	ENSG00000213064	SFT2D2	1	Q	q24.2	168195176	168212378	1														8.88739e-12	0	0.3914	0	8.88739e-12	0	0.3914	0	0	0	2.71892e-13	0
4920	b	ENSDARG00000079187	TBX19	6	8577293	8595585	-1	ENSG00000143178	TBX19	1	Q	q24.2	168250278	168283664	1														8.88739e-12	0	0.23465	0	8.88739e-12	0	0.23465	0	0	0	2.71892e-13	0
1629	b	ENSDARG00000093906	si:ch211-122l24.3	2	39998824	39999929	1	ENSG00000143185	XCL2	1	Q	q24.2	168510003	168513235	-1				Y	Y									8.88739e-12	0	1.61192	0	8.88739e-12	0	1.61192	0	0	0	2.71892e-13	0
3137	b	ENSDARG00000045835	si:dkey-14d8.6	4	5404832	5407032	1	ENSG00000143196	DPT	1	Q	q24.2	168664697	168698502	-1														8.88739e-12	0	0.735796	0	8.88739e-12	0	0.735796	0	0	0	2.71892e-13	0
3138	b	ENSDARG00000045834	si:dkey-14d8.7	4	5410350	5413091	1	ENSG00000143196	DPT	1	Q	q24.2	168664697	168698502	-1														8.88739e-12	0	0.735796	0	8.88739e-12	0	0.735796	0	0	0	2.71892e-13	0
5210	s	ENSDARG00000056178	zgc:136613	6	28897934	28909419	-1	ENSG00000143196	DPT	1	Q	q24.2	168664697	168698502	-1														8.88739e-12	0	0.351395	0	8.88739e-12	0	0.351395	0	0	0	2.71892e-13	0
176	b	ENSDARG00000076833	atp1b1b	1	9896314	9915324	1	ENSG00000143153	ATP1B1	1	Q	q24.2	169074935	169101960	1														8.88739e-12	0	0.372402	0	8.88739e-12	0	0.372402	0	0	0	2.71892e-13	0
5211	s	ENSDARG00000013144	atp1b1a	6	28931188	28941283	1	ENSG00000143153	ATP1B1	1	Q	q24.2	169074935	169101960	1														8.88739e-12	0	0.351395	0	8.88739e-12	0	0.351395	0	0	0	2.71892e-13	0
5212	s	ENSDARG00000056193	nme7	6	28941285	29001951	-1	ENSG00000143156	NME7	1	Q	q24.2	169101769	169337205	-1														8.88739e-12	0	0.351395	0	8.88739e-12	0	0.351395	0	0	0	2.71892e-13	0
21	b	ENSDARG00000011299	blzf1	1	368922	380317	1	ENSG00000117475	BLZF1	1	Q	q24.2	169337208	169365778	1													1	8.88739e-12	0	0.347596	0	8.88739e-12	0	7.01197	3.5212	0	0	2.71892e-13	0
7081	b	ENSDARG00000062021	si:ch211-232d19.4	8	19141484	19147170	1	ENSG00000117477	C1orf114	1	Q	q24.2	169364108	169396712	-1				Y	Y									8.88739e-12	0	10.4264	0	8.88739e-12	0	10.4264	0	0	0	2.71892e-13	0
5055	b	ENSDARG00000059712	LOC569085	6	16354386	16373703	-1	ENSG00000117479	SLC19A2	1	Q	q24.2	169433147	169455241	-1														8.88739e-12	0.0453458	0.215788	0	8.88739e-12	0.0453458	0.215788	0	0	0	2.71892e-13	0
8218	s	ENSDARG00000055705	f5	9	35098310	35119300	1	ENSG00000198734	F5	1	Q	q24.2	169483404	169555826	-1	Y	Y												0.901604	0	1.78734e-11	0	0.901604	0	1.78734e-11	0	0	0	2.71892e-13	0
16761	s	ENSDARG00000042138	si:ch211-260g14.4	20	33973250	33984423	-1	ENSG00000174175	SELP	1	Q	q24.2	169558037	169599380	-1	Y	Y												1.30981	0	1.78734e-11	0	1.30981	0	1.78734e-11	0	0	0	2.71892e-13	0
16762	s	ENSDARG00000094134	Q5RI69_DANRE	20	33989417	33990756	-1	ENSG00000174175	SELP	1	Q	q24.2	169558037	169599380	-1	Y	Y												1.30981	0	1.78734e-11	0	1.30981	0	1.78734e-11	0	0	0	2.71892e-13	0
16763	s	ENSDARG00000009123	si:ch211-260g14.8	20	33994039	34001545	-1	ENSG00000174175	SELP	1	Q	q24.2	169558037	169599380	-1	Y	Y												1.30981	0	1.78734e-11	0	1.30981	0	1.78734e-11	0	0	0	2.71892e-13	0
16767	b	ENSDARG00000042120	si:dkey-97o5.1	20	34019188	34034838	1	ENSG00000000460	C1orf112	1	Q	q24.2	169631245	169823221	1	Y	Y												1.30981	0	1.78734e-11	0	1.30981	0	1.78734e-11	0	0	0	2.71892e-13	0
11266	b	ENSDARG00000074588	si:dkey-15f17.8	13	31613915	31616471	1	ENSG00000171806	C1orf156	1	Q	q24.2	169761670	169764107	-1	Y	Y												2.45145	0	1.78734e-11	0	2.45145	0	1.78734e-11	0	0	0	2.71892e-13	0
16768	b	ENSDARG00000027046	scyl3	20	34037179	34053577	-1	ENSG00000000457	SCYL3	1	Q	q24.2	169821804	169863408	-1	Y	Y												1.30981	0	1.78734e-11	0	1.30981	0	1.78734e-11	0	0	0	2.71892e-13	0
1306	b	ENSDARG00000006862	kifap3	2	22680583	22750209	1	ENSG00000075945	KIFAP3	1	Q	q24.2	169890467	170054349	-1				Y	Y									8.88739e-12	0	1.39845	0	8.88739e-12	0	1.39845	0	0	0	2.71892e-13	0
16780	s	ENSDARG00000008639	zgc:101095	20	34445231	34478231	-1	ENSG00000075945	KIFAP3	1	Q	q24.2	169890467	170054349	-1	Y	Y												0.856588	0	1.78734e-11	0	0.856588	0	1.78734e-11	0	0	0	2.71892e-13	0
16781	s	ENSDARG00000042033	si:ch211-214d2.2	20	34480333	34491091	1	ENSG00000203740	METTL11B	1	Q	q24.2	170115142	170136931	1	Y	Y												0.856588	0	1.78734e-11	0	0.856588	0	1.78734e-11	0	0	0	2.71892e-13	0
16782	s	ENSDARG00000042031	gorab	20	34525760	34532103	1	ENSG00000120370	GORAB	1	Q	q24.2	170501270	170522974	1	Y	Y												0.856588	0	1.78734e-11	0	0.856588	0	1.78734e-11	0	0	0	2.71892e-13	0
1305	b	ENSDARG00000033971	prrx1a	2	22622894	22630352	-1	ENSG00000116132	PRRX1	1	Q	q24.2	170632323	170708560	1				Y	Y									8.88739e-12	0	1.39845	0	8.88739e-12	0	1.39845	0	0	0	2.71892e-13	0
16783	s	ENSDARG00000042027	prrx1b	20	34536286	34545649	1	ENSG00000116132	PRRX1	1	Q	q24.2	170632323	170708560	1	Y	Y												0.856588	0	1.78734e-11	0	0.856588	0	1.78734e-11	0	0	0	2.71892e-13	0
16462	s	ENSDARG00000057583	si:ch211-191d7.6	20	15030959	15068467	-1	ENSG00000117523	BAT2L2	1	Q	q24.3	171454666	171562650	1	Y	Y												2.19223	0	1.78734e-11	0	2.19223	0	1.78734e-11	0	0	0	2.71892e-13	0
16461	s	ENSDARG00000021789	myoc	20	15024669	15030838	1	ENSG00000034971	MYOC	1	Q	q24.3	171604557	171621811	-1	Y	Y												2.19223	0	1.78734e-11	0	2.19223	0	1.78734e-11	0	0	0	2.71892e-13	0
16458	s	ENSDARG00000043510	vamp4	20	14882685	14920060	1	ENSG00000117533	VAMP4	1	Q	q24.3	171669300	171711387	-1	Y	Y												2.19223	0	1.78734e-11	0	2.19223	0	1.78734e-11	0	0	0	2.71892e-13	0
16456	s	ENSDARG00000010905	zgc:152769	20	14842883	14855823	-1	ENSG00000010165	METTL13	1	Q	q24.3	171750788	171783163	1	Y	Y												2.19223	0	1.78734e-11	0	2.19223	0	1.78734e-11	0	0	0	2.71892e-13	0
16455	s	ENSDARG00000032238	si:dkey-19f21.3	20	14733643	14839604	-1	ENSG00000197959	DNM3	1	Q	q24.3	171810621	172387606	1	Y	Y												2.19223	0	1.78734e-11	0	2.19223	0	1.78734e-11	0	0	0	2.71892e-13	0
16454	s	ENSDARG00000009113	pigc	20	14725660	14730266	1	ENSG00000135845	PIGC	1	Q	q24.3	172339329	172413230	-1	Y	Y												2.19223	0	1.78734e-11	0	2.19223	0	1.78734e-11	0	0	0	2.71892e-13	0
16452	s	ENSDARG00000016532	si:ch211-184m19.1	20	14599298	14696345	-1	ENSG00000094975	C1orf9	1	Q	q24.3	172501489	172580971	1	Y	Y												2.19223	0	1.78734e-11	0	2.19223	0	1.78734e-11	0	0	0	2.71892e-13	0
16460	s	ENSDARG00000011520	faslg	20	14973690	14978277	1	ENSG00000117560	FASLG	1	Q	q24.3	172628154	172636014	1	Y	Y												2.19223	0	1.78734e-11	0	2.19223	0	1.78734e-11	0	0	0	2.71892e-13	0
16467	s	ENSDARG00000043511	prdx6	20	15170289	15190620	1	ENSG00000117592	PRDX6	1	Q	q25.1	173446405	173457946	1	Y	Y												2.19223	0	1.78734e-11	0	2.19223	0	1.78734e-11	0	0	0	2.71892e-13	0
1532	s	ENSDARG00000011326	zgc:112418	2	35336380	35452609	1	ENSG00000183831	ANKRD45	1	Q	q25.1	173577475	173639001	-1				Y	Y									8.88739e-12	0	1.5871	0	8.88739e-12	0	1.5871	0	0	0	2.71892e-13	0
1520	s	ENSDARG00000038801	klhl20	2	33829975	33844754	1	ENSG00000076321	KLHL20	1	Q	q25.1	173684080	173755840	1				Y	Y									8.88739e-12	0	1.5871	0	8.88739e-12	0	1.5871	0	0	0	2.71892e-13	0
1521	s	ENSDARG00000038802	cenpl	2	33846613	33856275	-1	ENSG00000120334	CENPL	1	Q	q25.1	173768688	173793858	-1				Y	Y									8.88739e-12	0	1.5871	0	8.88739e-12	0	1.5871	0	0	0	2.71892e-13	0
1522	s	ENSDARG00000060861	dars2	2	33852924	33891364	1	ENSG00000117593	DARS2	1	Q	q25.1	173793641	173827684	1				Y	Y									8.88739e-12	0	1.5871	0	8.88739e-12	0	1.5871	0	0	0	2.71892e-13	0
18189	s	ENSDARG00000042689	zbtb37	22	16178320	16180297	-1	ENSG00000185278	ZBTB37	1	Q	q25.1	173837220	173866494	1	Y	Y												4.09181	0	1.78734e-11	0	4.09181	0	1.78734e-11	0	0	0	2.71892e-13	0
18188	s	ENSDARG00000042684	serpinc1	22	16168371	16174351	1	ENSG00000117601	SERPINC1	1	Q	q25.1	173872939	173886516	-1	Y	Y												4.09181	0	1.78734e-11	0	4.09181	0	1.78734e-11	0	0	0	2.71892e-13	0
1087	b	ENSDARG00000063182	si:dkey-60b12.1	2	6859952	6890072	-1	ENSG00000135870	RC3H1	1	Q	q25.1	173900352	173991435	-1				Y	Y									8.88739e-12	0	3.85801	0	8.88739e-12	0	3.85801	0	0	0	2.71892e-13	0
18187	s	ENSDARG00000062550	rc3h1	22	16119282	16168084	1	ENSG00000135870	RC3H1	1	Q	q25.1	173900352	173991435	-1	Y	Y												4.09181	0	1.78734e-11	0	4.09181	0	1.78734e-11	0	0	0	2.71892e-13	0
1552	b	ENSDARG00000060315	si:dkey-193b15.6	2	36619815	36626028	1	ENSG00000152061	RABGAP1L	1	Q	q25.1	174128548	174964445	1				Y	Y									8.88739e-12	0	1.75183	0	8.88739e-12	0	1.75183	0	0	0	2.71892e-13	0
18224	s	ENSDARG00000061757	si:ch211-197g15.12	22	17536083	17678544	1	ENSG00000152061	RABGAP1L	1	Q	q25.1	174128548	174964445	1	Y	Y												4.09181	0	1.78734e-11	0	4.09181	0	1.78734e-11	0	0	0	2.71892e-13	0
18225	s	ENSDARG00000093460	si:ch211-197g15.11	22	17583433	17584545	1	ENSG00000203737	GPR52	1	Q	q25.1	174417212	174418683	1	Y	Y												4.09181	0	1.78734e-11	0	4.09181	0	1.78734e-11	0	0	0	2.71892e-13	0
1530	s	ENSDARG00000014731	cacybp	2	35316287	35322203	1	ENSG00000116161	CACYBP	1	Q	q25.1	174968300	174980851	1				Y	Y									8.88739e-12	0	1.5871	0	8.88739e-12	0	1.5871	0	0	0	2.71892e-13	0
1529	s	ENSDARG00000068305	zgc:153664	2	35312256	35315017	1	ENSG00000120333	MRPS14	1	Q	q25.1	174979925	174992561	-1				Y	Y									8.88739e-12	0	1.5871	0	8.88739e-12	0	1.5871	0	0	0	2.71892e-13	0
1528	s	ENSDARG00000024829	tnw	2	35230251	35287808	-1	ENSG00000120332	TNN	1	Q	q25.1	175036994	175117202	1				Y	Y									8.88739e-12	0	1.5871	0	8.88739e-12	0	1.5871	0	0	0	2.71892e-13	0
1527	s	ENSDARG00000020771	tnr	2	34961597	35194948	1	ENSG00000116147	TNR	1	Q	q25.1	175291935	175712906	-1				Y	Y									8.88739e-12	0	1.5871	0	8.88739e-12	0	1.5871	0	0	0	2.71892e-13	0
1526	s	ENSDARG00000079329	zgc:163067	2	34837460	34858050	1	ENSG00000143207	RFWD2	1	Q	q25.2	175913967	176176629	-1				Y	Y									8.88739e-12	0	1.5871	0	8.88739e-12	0	1.5871	0	0	0	2.71892e-13	0
1525	s	ENSDARG00000076020	si:dkey-39f8.1	2	34707045	34822873	-1	ENSG00000116183	PAPPA2	1	Q	q25.2	176432307	176814735	1				Y	Y									8.88739e-12	0	1.5871	0	8.88739e-12	0	1.5871	0	0	0	2.71892e-13	0
1524	s	ENSDARG00000068323	zgc:113405	2	34291015	34703231	1	ENSG00000152092	ASTN1	1	Q	q25.2	176826438	177134109	-1				Y	Y									8.88739e-12	0	1.5871	0	8.88739e-12	0	1.5871	0	0	0	2.71892e-13	0
5102	s	ENSDARG00000052046	im:7147241	6	20034682	20073051	-1	ENSG00000120341	SEC16B	1	Q	q25.2	177896701	177991722	-1														8.88739e-12	0	0.355978	0	8.88739e-12	0	0.355978	0	0	0	2.71892e-13	0
1533	s	ENSDARG00000036257	si:ch211-198i20.2	2	35454168	35572494	1	ENSG00000075391	RASAL2	1	Q	q25.2	178063276	178447985	1				Y	Y									8.88739e-12	0	1.5871	0	8.88739e-12	0	1.5871	0	0	0	2.71892e-13	0
16470	s	ENSDARG00000026519	ralgps2	20	15973492	16196883	-1	ENSG00000116191	RALGPS2	1	Q	q25.2	178694300	178889238	1	Y	Y												2.78751	0	1.78734e-11	0	2.78751	0	1.78734e-11	0	0	0	2.71892e-13	0
948	b	ENSDARG00000003025	wu:fi40b08	2	108647	114343	-1	ENSG00000116194	ANGPTL1	1	Q	q25.2	178818840	178840187	-1				Y	Y								1	8.88739e-12	0	4.52824	0	8.88739e-12	0	16.1298	10.9759	0	0	2.71892e-13	0
16471	s	ENSDARG00000012071	angptl1	20	16023213	16047294	1	ENSG00000116194	ANGPTL1	1	Q	q25.2	178818840	178840187	-1	Y	Y												2.78751	0	1.78734e-11	0	2.78751	0	1.78734e-11	0	0	0	2.71892e-13	0
16469	s	ENSDARG00000008573	fam20b	20	15897505	15962895	-1	ENSG00000116199	FAM20B	1	Q	q25.2	178994939	179045697	1	Y	Y												2.78751	0	1.78734e-11	0	2.78751	0	1.78734e-11	0	0	0	2.71892e-13	0
7034	b	ENSDARG00000079308	si:ch211-198n5.8	8	17116539	17128404	-1	ENSG00000186283	TOR3A	1	Q	q25.2	179050512	179067158	1				Y	Y									8.88739e-12	0	10.4264	0	8.88739e-12	0	10.4264	0	0	0	2.71892e-13	0
7014	s	ENSDARG00000013841	abl2	8	15476536	15497450	1	ENSG00000143322	ABL2	1	Q	q25.2	179068462	179198819	-1				Y	Y									8.88739e-12	0	10.4264	0	8.88739e-12	0	10.4264	0	0	0	2.71892e-13	0
5679	b	ENSDARG00000059824	zgc:153102	6	58639810	58667273	-1	ENSG00000057252	SOAT1	1	Q	q25.2	179262937	179327815	1													2	8.88739e-12	0	0.597762	0	8.88739e-12	0	4.17602	1.66918	0	0	2.71892e-13	0
7013	s	ENSDARG00000062297	si:dkey-21p1.4	8	15403403	15430377	1	ENSG00000057252	SOAT1	1	Q	q25.2	179262937	179327815	1				Y	Y									8.88739e-12	0	10.4264	0	8.88739e-12	0	10.4264	0	0	0	2.71892e-13	0
18219	s	ENSDARG00000062355	si:dkey-171o17.5	22	17459191	17472794	1	ENSG00000162779	C1orf125	1	Q	q25.2	179334855	179523870	1	Y	Y												4.09181	0	1.78734e-11	0	4.09181	0	1.78734e-11	0	0	0	2.71892e-13	0
18220	s	ENSDARG00000042850	nphs2	22	17473247	17478545	-1	ENSG00000116218	NPHS2	1	Q	q25.2	179519674	179545087	-1	Y	Y												4.09181	0	1.78734e-11	0	4.09181	0	1.78734e-11	0	0	0	2.71892e-13	0
18221	s	ENSDARG00000071450	tdrd5	22	17483850	17502695	1	ENSG00000162782	TDRD5	1	Q	q25.2	179560748	179660407	1	Y	Y												4.09181	0	1.78734e-11	0	4.09181	0	1.78734e-11	0	0	0	2.71892e-13	0
1551	b	ENSDARG00000077470	si:dkey-193b15.8	2	36583306	36613716	1	ENSG00000143340	FAM163A	1	Q	q25.2	179712298	179785333	1				Y	Y									8.88739e-12	0	1.75183	0	8.88739e-12	0	1.75183	0	0	0	2.71892e-13	0
18222	s	ENSDARG00000093021	si:dkey-171o17.8	22	17508813	17522589	1	ENSG00000143340	FAM163A	1	Q	q25.2	179712298	179785333	1	Y	Y												4.09181	0	1.78734e-11	0	4.09181	0	1.78734e-11	0	0	0	2.71892e-13	0
7125	b	ENSDARG00000094336	si:dkeyp-82a1.6	8	21584836	21590389	-1	ENSG00000143337	TOR1AIP1	1	Q	q25.2	179851177	179890583	1				Y	Y									8.88739e-12	0	10.4264	0	8.88739e-12	0	10.4264	0	0	0	2.71892e-13	0
7126	b	ENSDARG00000069102	zgc:112962	8	21590491	21609772	-1	ENSG00000143337	TOR1AIP1	1	Q	q25.2	179851177	179890583	1				Y	Y									8.88739e-12	0	10.4264	0	8.88739e-12	0	10.4264	0	0	0	2.71892e-13	0
7010	s	ENSDARG00000058000	si:dkey-39n1.3	8	15076329	15126235	-1	ENSG00000135837	CEP350	1	Q	q25.2	179923873	180084015	1				Y	Y									8.88739e-12	0	10.4264	0	8.88739e-12	0	10.4264	0	0	0	2.71892e-13	0
7009	s	ENSDARG00000039459	si:dkey-39n1.2	8	15020561	15071736	-1	ENSG00000116260	QSOX1	1	Q	q25.2	180123968	180180667	1				Y	Y									8.88739e-12	0	10.4264	0	8.88739e-12	0	10.4264	0	0	0	2.71892e-13	0
7008	s	ENSDARG00000039458	si:dkeyp-35f11.3	8	14972168	15001550	-1	ENSG00000121454	LHX4	1	Q	q25.2	180199442	180244188	1				Y	Y									8.88739e-12	0	10.4264	0	8.88739e-12	0	10.4264	0	0	0	2.71892e-13	0
7007	s	ENSDARG00000039456	acbd6	8	14898223	14958763	1	ENSG00000135847	ACBD6	1	Q	q25.3	180244515	180472089	-1				Y	Y									8.88739e-12	0	10.4264	0	8.88739e-12	0	10.4264	0	0	0	2.71892e-13	0
1082	s	ENSDARG00000029671	si:dkey-60b12.7	2	6704193	6762154	1	ENSG00000143324	XPR1	1	Q	q25.3	180601140	180859387	1				Y	Y									8.88739e-12	0	3.85801	0	8.88739e-12	0	3.85801	0	0	0	2.71892e-13	0
7006	s	ENSDARG00000062449	si:dkey-6n6.7	8	14761427	14892841	-1	ENSG00000143324	XPR1	1	Q	q25.3	180601140	180859387	1				Y	Y									8.88739e-12	0	10.4264	0	8.88739e-12	0	10.4264	0	0	0	2.71892e-13	0
1088	b	ENSDARG00000093342	si:ch211-13f8.1	2	6903525	6913915	1	ENSG00000135835	KIAA1614	1	Q	q25.3	180882290	180920750	1				Y	Y									8.88739e-12	0	3.85801	0	8.88739e-12	0	3.85801	0	0	0	2.71892e-13	0
18205	s	ENSDARG00000071458	si:dkey-121a11.3	22	16671780	16699864	1	ENSG00000135835	KIAA1614	1	Q	q25.3	180882290	180920750	1	Y	Y												4.09181	0	1.78734e-11	0	4.09181	0	1.78734e-11	0	0	0	2.71892e-13	0
18206	s	ENSDARG00000092059	Q1LVJ5_DANRE	22	16695710	16698401	1	ENSG00000135835	KIAA1614	1	Q	q25.3	180882290	180920750	1	Y	Y												4.09181	0	1.78734e-11	0	4.09181	0	1.78734e-11	0	0	0	2.71892e-13	0
18207	s	ENSDARG00000042742	stx6	22	16706117	16716538	-1	ENSG00000135823	STX6	1	Q	q25.3	180941861	180992047	-1	Y	Y												4.09181	0	1.78734e-11	0	4.09181	0	1.78734e-11	0	0	0	2.71892e-13	0
2306	b	ENSDARG00000055813		3	23762869	23765495	-1	ENSG00000153029	MR1	1	Q	q25.3	181003108	181025689	1														8.88739e-12	0	1.78734e-11	0	8.88739e-12	0	1.78734e-11	0	0	0	2.71892e-13	0
15598	b	ENSDARG00000092731	si:ch73-213j4.4	19	7666170	7674017	1	ENSG00000153029	MR1	1	Q	q25.3	181003108	181025689	1	Y	Y												0.87742	0	1.78734e-11	0	0.87742	0	1.78734e-11	0	0	0	2.71892e-13	0
15600	b	ENSDARG00000075963	mhc1uba	19	7695390	7723636	1	ENSG00000153029	MR1	1	Q	q25.3	181003108	181025689	1	Y	Y												0.87742	0	1.78734e-11	0	0.87742	0	1.78734e-11	0	0	0	2.71892e-13	0
18030	b	ENSDARG00000039164		22	5239117	5243568	-1	ENSG00000153029	MR1	1	Q	q25.3	181003108	181025689	1	Y	Y												3.15481	0	1.78734e-11	0	3.15481	0	1.78734e-11	0	0	0	2.71892e-13	0
18031	b	ENSDARG00000059039		22	5243817	5258961	1	ENSG00000153029	MR1	1	Q	q25.3	181003108	181025689	1	Y	Y												3.15481	0	1.78734e-11	0	3.15481	0	1.78734e-11	0	0	0	2.71892e-13	0
20179	b	ENSDARG00000087161		25	11071636	11074578	-1	ENSG00000153029	MR1	1	Q	q25.3	181003108	181025689	1	Y	Y	Y											47.0807	9.1639	1.78734e-11	0	47.0807	9.1639	1.78734e-11	0	0	0	2.71892e-13	0
20182	b	ENSDARG00000051711	LOC100150713	25	11300140	11301469	1	ENSG00000153029	MR1	1	Q	q25.3	181003108	181025689	1	Y	Y	Y											47.2783	10.4156	1.78734e-11	0	47.2783	10.4156	1.78734e-11	0	0	0	2.71892e-13	0
18208	s	ENSDARG00000009881	ier5	22	16719767	16721124	1	ENSG00000162783	IER5	1	Q	q25.3	181057638	181059977	1	Y	Y												4.09181	0	1.78734e-11	0	4.09181	0	1.78734e-11	0	0	0	2.71892e-13	0
968	b	ENSDARG00000095614	si:ch211-241e1.2	2	1185863	1268105	1	ENSG00000198216	CACNA1E	1	Q	q25.3	181382238	181777219	1				Y	Y									8.88739e-12	0	4.52824	0	8.88739e-12	0	4.52824	0	0	0	2.71892e-13	0
5101	s	ENSDARG00000087900	ZNF648	6	20031685	20033130	1	ENSG00000179930	ZNF648	1	Q	q25.3	182023705	182030847	-1														8.88739e-12	0	0.355978	0	8.88739e-12	0	0.355978	0	0	0	2.71892e-13	0
1245	b	ENSDARG00000069054	glula	2	19460034	19463977	-1	ENSG00000135821	GLUL	1	Q	q25.3	182350839	182361341	-1				Y	Y									8.88739e-12	0	1.47638	0	8.88739e-12	0	1.47638	0	0	0	2.71892e-13	0
5100	s	ENSDARG00000017339	glulb	6	19951451	19955770	1	ENSG00000135821	GLUL	1	Q	q25.3	182350839	182361341	-1														8.88739e-12	0	0.355978	0	8.88739e-12	0	0.355978	0	0	0	2.71892e-13	0
17336	b	ENSDARG00000013227	zgc:152741	21	12970508	12977821	-1	ENSG00000135821	GLUL	1	Q	q25.3	182350839	182361341	-1														8.88739e-12	0.172469	1.78734e-11	0	8.88739e-12	0.172469	1.78734e-11	0	0	0	2.71892e-13	0
1079	s	ENSDARG00000017860	rgs5b	2	6590676	6593942	1	ENSG00000143333	RGS16	1	Q	q25.3	182567758	182573543	-1				Y	Y									8.88739e-12	0	3.85801	0	8.88739e-12	0	3.85801	0	0	0	2.71892e-13	0
5277	b	ENSDARG00000070037	rgs8	6	34259457	34285239	1	ENSG00000135824	RGS8	1	Q	q25.3	182615239	182653711	-1														8.88739e-12	0	0.366452	0	8.88739e-12	0	0.366452	0	0	0	2.71892e-13	0
7096	s	ENSDARG00000009390	npl	8	20028078	20038077	1	ENSG00000135838	NPL	1	Q	q25.3	182758428	182799519	1				Y	Y									8.88739e-12	0	10.4264	0	8.88739e-12	0	10.4264	0	0	0	2.71892e-13	0
1534	s	ENSDARG00000079725	si:ch211-194i4.1	2	35575075	35595362	1	ENSG00000135829	DHX9	1	Q	q25.3	182808504	182856886	1				Y	Y									8.88739e-12	0	1.46052	0	8.88739e-12	0	1.46052	0	0	0	2.71892e-13	0
1535	s	ENSDARG00000036279	lamc1	2	35601433	35700011	1	ENSG00000135862	LAMC1	1	Q	q25.3	182992597	183114727	1				Y	Y									8.88739e-12	0	1.46052	0	8.88739e-12	0	1.46052	0	0	0	2.71892e-13	0
1536	s	ENSDARG00000068288	A5PMT7_DANRE	2	35714224	35742453	1	ENSG00000135862	LAMC1	1	Q	q25.3	182992597	183114727	1				Y	Y									8.88739e-12	0	1.46052	0	8.88739e-12	0	1.46052	0	0	0	2.71892e-13	0
1537	s	ENSDARG00000004580	nmnat2	2	35747016	35761653	-1	ENSG00000157064	NMNAT2	1	Q	q25.3	183217372	183387737	-1				Y	Y									8.88739e-12	0	1.46052	0	8.88739e-12	0	1.46052	0	0	0	2.71892e-13	0
1538	s	ENSDARG00000060767	smg7	2	35767100	35799340	1	ENSG00000116698	SMG7	1	Q	q25.3	183441351	183567381	1				Y	Y									8.88739e-12	0	1.39845	0	8.88739e-12	0	1.39845	0	0	0	2.71892e-13	0
6382	b	ENSDARG00000005821	ncf2	7	44060421	44068550	-1	ENSG00000116701	NCF2	1	Q	q25.3	183524698	183560011	-1														8.88739e-12	0	1.78734e-11	0	8.88739e-12	0	1.78734e-11	0	0	0	2.71892e-13	0
1260	s	ENSDARG00000039142	arpc5a	2	20763673	20771677	1	ENSG00000162704	ARPC5	1	Q	q25.3	183592401	183604892	-1				Y	Y									8.88739e-12	0	1.39845	0	8.88739e-12	0	1.39845	0	0	0	2.71892e-13	0
16774	s	ENSDARG00000019062	arpc5b	20	34176294	34180204	1	ENSG00000162704	ARPC5	1	Q	q25.3	183592401	183604892	-1	Y	Y												0.856588	0	1.78734e-11	0	0.856588	0	1.78734e-11	0	0	0	2.71892e-13	0
2119	b	ENSDARG00000022185	RGL3(2of3)	3	13788487	13810335	1	ENSG00000143344	RGL1	1	Q	q25.3	183605208	183897666	1														8.88739e-12	0	1.78734e-11	0	8.88739e-12	0	1.78734e-11	0	0	0	2.71892e-13	0
4944	b	ENSDARG00000071213	A4QP96_DANRE	6	9554166	9586085	1	ENSG00000143344	RGL1	1	Q	q25.3	183605208	183897666	1														8.88739e-12	0	0.23465	0	8.88739e-12	0	0.23465	0	0	0	2.71892e-13	0
7091	s	ENSDARG00000005989	rgl1	8	19808088	19867056	-1	ENSG00000143344	RGL1	1	Q	q25.3	183605208	183897666	1				Y	Y									8.88739e-12	0	10.4264	0	8.88739e-12	0	10.4264	0	0	0	2.71892e-13	0
7362	b	ENSDARG00000042409	si:ch211-251j10.3	8	31794474	31835626	-1	ENSG00000143344	RGL1	1	Q	q25.3	183605208	183897666	1				Y	Y									8.88739e-12	0	10.9099	0	8.88739e-12	0	10.9099	0	0	0	2.71892e-13	0
1089	b	ENSDARG00000078299	si:ch211-13f8.2	2	6918043	6939984	1	ENSG00000198756	GLT25D2	1	Q	q25.3	183898988	184006863	-1				Y	Y									8.88739e-12	0	3.85801	0	8.88739e-12	0	3.85801	0	0	0	2.71892e-13	0
7093	s	ENSDARG00000014670	glt25d2	8	19889513	19920055	-1	ENSG00000198756	GLT25D2	1	Q	q25.3	183898988	184006863	-1				Y	Y									8.88739e-12	0	10.4264	0	8.88739e-12	0	10.4264	0	0	0	2.71892e-13	0
1131	b	ENSDARG00000069280	zgc:175162	2	9735018	9740663	1	ENSG00000198860	TSEN15	1	Q	q25.3	184020811	184043346	1				Y	Y									8.88739e-12	0	3.7764	0	8.88739e-12	0	3.7764	0	0	0	2.71892e-13	0
1132	b	ENSDARG00000029292	zgc:55943	2	9746978	9760625	-1	ENSG00000116667	C1orf21	1	Q	q25.3	184356192	184598154	1				Y	Y									8.88739e-12	0	3.7764	0	8.88739e-12	0	3.7764	0	0	0	2.71892e-13	0
7095	s	ENSDARG00000074129	EDEM3	8	20009942	20026009	-1	ENSG00000116406	EDEM3	1	Q	q25.3	184659637	184724047	-1				Y	Y									8.88739e-12	0	10.4264	0	8.88739e-12	0	10.4264	0	0	0	2.71892e-13	0
17323	b	ENSDARG00000095753	si:ch211-282j22.3	21	11964389	11983498	-1	ENSG00000116406	EDEM3	1	Q	q25.3	184659637	184724047	-1														8.88739e-12	0	1.78734e-11	0	8.88739e-12	0	1.78734e-11	0	0	0	2.71892e-13	0
17324	b	ENSDARG00000010524		21	11964506	11986956	-1	ENSG00000116406	EDEM3	1	Q	q25.3	184659637	184724047	-1														8.88739e-12	0	1.78734e-11	0	8.88739e-12	0	1.78734e-11	0	0	0	2.71892e-13	0
1307	s	ENSDARG00000023053	si:dkeyp-92f1.1	2	22753914	22806760	-1	ENSG00000135842	FAM129A	1	Q	q25.3	184759858	184943682	-1				Y	Y									8.88739e-12	0	1.39845	0	8.88739e-12	0	1.39845	0	0	0	2.71892e-13	0
16779	s	ENSDARG00000042055	si:dkeyp-11g8.6	20	34425369	34443662	1	ENSG00000135842	FAM129A	1	Q	q25.3	184759858	184943682	-1	Y	Y												0.856588	0	1.78734e-11	0	0.856588	0	1.78734e-11	0	0	0	2.71892e-13	0
1308	s	ENSDARG00000010381	rnf2	2	22809088	22819674	1	ENSG00000121481	RNF2	1	Q	q25.3	185014496	185071740	1				Y	Y									8.88739e-12	0	1.39845	0	8.88739e-12	0	1.39845	0	0	0	2.71892e-13	0
16778	s	ENSDARG00000042057	si:dkeyp-11g8.5	20	34413042	34424049	1	ENSG00000121486	C1orf25	1	Q	q25.3	185087220	185126204	-1	Y	Y												0.856588	0	1.78734e-11	0	0.856588	0	1.78734e-11	0	0	0	2.71892e-13	0
16777	s	ENSDARG00000094010	si:dkeyp-11g8.2	20	34368257	34397513	-1	ENSG00000116668	C1orf26	1	Q	q25.3	185126212	185260897	1	Y	Y												0.856588	0	1.78734e-11	0	0.856588	0	1.78734e-11	0	0	0	2.71892e-13	0
1309	s	ENSDARG00000013946	ivns1abpb	2	22837433	22849650	-1	ENSG00000116679	IVNS1ABP	1	Q	q25.3	185265520	185286461	-1				Y	Y									8.88739e-12	0	1.39845	0	8.88739e-12	0	1.39845	0	0	0	2.71892e-13	0
16776	s	ENSDARG00000031100	ivns1abpa	20	34351482	34365791	1	ENSG00000116679	IVNS1ABP	1	Q	q25.3	185265520	185286461	-1	Y	Y												0.856588	0	1.78734e-11	0	0.856588	0	1.78734e-11	0	0	0	2.71892e-13	0
7390	b	ENSDARG00000079327	hmcn2	8	33554295	33633685	1	ENSG00000143341	HMCN1	1	Q	q25.3	185703683	186160085	1				Y	Y									8.88739e-12	0	11.6831	0	8.88739e-12	0	11.6831	0	0	0	2.71892e-13	0
16775	s	ENSDARG00000016936	hmcn1	20	34182641	34316893	-1	ENSG00000143341	HMCN1	1	Q	q25.3	185703683	186160085	1	Y	Y												0.856588	0	1.78734e-11	0	0.856588	0	1.78734e-11	0	0	0	2.71892e-13	0
1254	s	ENSDARG00000010482	zgc:56698	2	20566497	20584574	1	ENSG00000116690	PRG4	1	Q	q31.1	186265405	186283694	1				Y	Y									8.88739e-12	0	1.39845	0	8.88739e-12	0	1.39845	0	0	0	2.71892e-13	0
6817	b	ENSDARG00000087618		8	2360706	2381987	1	ENSG00000116690	PRG4	1	Q	q31.1	186265405	186283694	1				Y	Y									8.88739e-12	0	12.4458	0	8.88739e-12	0	12.4458	0	0	0	2.71892e-13	0
16769	s	ENSDARG00000028163	prg4	20	34054444	34065203	1	ENSG00000116690	PRG4	1	Q	q31.1	186265405	186283694	1	Y	Y												1.30981	0	1.78734e-11	0	1.30981	0	1.78734e-11	0	0	0	2.71892e-13	0
1255	s	ENSDARG00000052914	tpra	2	20584194	20662758	-1	ENSG00000047410	TPR	1	Q	q31.1	186282954	186344825	-1				Y	Y									8.88739e-12	0	1.39845	0	8.88739e-12	0	1.39845	0	0	0	2.71892e-13	0
16770	s	ENSDARG00000016630	tprb	20	34063889	34094546	-1	ENSG00000047410	TPR	1	Q	q31.1	186282954	186344825	-1	Y	Y												1.30981	0	1.78734e-11	0	1.30981	0	1.78734e-11	0	0	0	2.71892e-13	0
1256	s	ENSDARG00000042671	NP_956910.2	2	20664286	20675583	1	ENSG00000157181	C1orf27	1	Q	q31.1	186344970	186390507	1				Y	Y									8.88739e-12	0	1.39845	0	8.88739e-12	0	1.39845	0	0	0	2.71892e-13	0
1257	s	ENSDARG00000011886	pdca	2	20678962	20683739	-1	ENSG00000116703	PDC	1	Q	q31.1	186412698	186430254	-1				Y	Y									8.88739e-12	0	1.39845	0	8.88739e-12	0	1.39845	0	0	0	2.71892e-13	0
16771	s	ENSDARG00000017634	pdcb	20	34108939	34115348	-1	ENSG00000116703	PDC	1	Q	q31.1	186412698	186430254	-1	Y	Y												1.30981	0	1.78734e-11	0	1.30981	0	1.78734e-11	0	0	0	2.71892e-13	0
1258	s	ENSDARG00000004539	ptgs2a	2	20712504	20719864	-1	ENSG00000073756	PTGS2	1	Q	q31.1	186640923	186649559	-1				Y	Y									8.88739e-12	0	1.39845	0	8.88739e-12	0	1.39845	0	0	0	2.71892e-13	0
16772	s	ENSDARG00000010276	ptgs2b	20	34147106	34152005	-1	ENSG00000073756	PTGS2	1	Q	q31.1	186640923	186649559	-1	Y	Y												1.30981	0	1.78734e-11	0	1.30981	0	1.78734e-11	0	0	0	2.71892e-13	0
1259	s	ENSDARG00000024546	cpla2	2	20721899	20753362	1	ENSG00000116711	PLA2G4A	1	Q	q31.1	186798032	186958113	1				Y	Y									8.88739e-12	0	1.39845	0	8.88739e-12	0	1.39845	0	0	0	2.71892e-13	0
16773	s	ENSDARG00000017141	pla2g4a	20	34154409	34168978	1	ENSG00000116711	PLA2G4A	1	Q	q31.1	186798032	186958113	1	Y	Y												0.856588	0	1.78734e-11	0	0.856588	0	1.78734e-11	0	0	0	2.71892e-13	0
1078	s	ENSDARG00000075352	LOC100330048	2	6439225	6509894	1	ENSG00000162670	FAM5C	1	Q	q31.1	190066792	190446759	-1				Y	Y									8.88739e-12	0	3.93747	0	8.88739e-12	0	3.93747	0	0	0	2.71892e-13	0
1523	s	ENSDARG00000014302	si:dkey-9e8.1	2	34098857	34201502	-1	ENSG00000162670	FAM5C	1	Q	q31.1	190066792	190446759	-1				Y	Y									8.88739e-12	0	1.5871	0	8.88739e-12	0	1.5871	0	0	0	2.71892e-13	0
5276	b	ENSDARG00000076351	zgc:175108	6	34008034	34070996	1	ENSG00000162670	FAM5C	1	Q	q31.1	190066792	190446759	-1														8.88739e-12	0	0.366452	0	8.88739e-12	0	0.366452	0	0	0	2.71892e-13	0
5296	b	ENSDARG00000061051	LOC100001603	6	35909603	35957237	-1	ENSG00000162670	FAM5C	1	Q	q31.1	190066792	190446759	-1														8.88739e-12	0	0.366452	0	8.88739e-12	0	0.366452	0	0	0	2.71892e-13	0
1076	s	ENSDARG00000089077	si:ch211-251n20.3	2	6216200	6223208	-1	ENSG00000150681	RGS18	1	Q	q31.2	192127587	192154945	1				Y	Y									8.88739e-12	0	3.93747	0	8.88739e-12	0	3.93747	0	0	0	2.71892e-13	0
1077	s	ENSDARG00000036106	zgc:153888	2	6240288	6253261	-1	ENSG00000150681	RGS18	1	Q	q31.2	192127587	192154945	1				Y	Y									8.88739e-12	0	3.93747	0	8.88739e-12	0	3.93747	0	0	0	2.71892e-13	0
15927	b	ENSDARG00000079705	si:ch211-152p11.4	19	28008090	28028098	-1	ENSG00000090104	RGS1	1	Q	q31.2	192544857	192549161	1	Y	Y												2.58692	0	1.78734e-11	0	2.58692	0	1.78734e-11	0	0	0	2.71892e-13	0
18345	s	ENSDARG00000007265	LOC792554	22	23536947	23543706	1	ENSG00000090104	RGS1	1	Q	q31.2	192544857	192549161	1	Y	Y												4.20276	0	1.78734e-11	0	4.20276	0	1.78734e-11	0	0	0	2.71892e-13	0
18346	s	ENSDARG00000056875	rgs2	22	23560000	23562200	1	ENSG00000116741	RGS2	1	Q	q31.2	192778169	192781403	1	Y	Y												4.20276	0	1.78734e-11	0	4.20276	0	1.78734e-11	0	0	0	2.71892e-13	0
18347	s	ENSDARG00000042635	uchl5	22	23574886	23582944	-1	ENSG00000116750	UCHL5	1	Q	q31.2	192984889	193029210	-1	Y	Y												4.20276	0	1.78734e-11	0	4.20276	0	1.78734e-11	0	0	0	2.71892e-13	0
1175	s	ENSDARG00000089225	zgc:123046	2	11714916	11737238	1	ENSG00000116747	TROVE2	1	Q	q31.2	193028552	193060907	1				Y	Y									8.88739e-12	0	3.68859	0	8.88739e-12	0	3.68859	0	0	0	2.71892e-13	0
18350	s	ENSDARG00000042631	glrx2	22	23680476	23684911	-1	ENSG00000023572	GLRX2	1	Q	q31.2	193065598	193075244	-1	Y	Y												4.20276	0	1.78734e-11	0	4.20276	0	1.78734e-11	0	0	0	2.71892e-13	0
1176	s	ENSDARG00000020201	cdc73	2	11737852	11789601	1	ENSG00000134371	CDC73	1	Q	q31.2	193090919	193223031	1				Y	Y									8.88739e-12	0	3.68859	0	8.88739e-12	0	3.68859	0	0	0	2.71892e-13	0
1177	s	ENSDARG00000087979	B3GALT2(2of2)	2	11768536	11769702	-1	ENSG00000162630	B3GALT2	1	Q	q31.2	193148175	193155784	-1				Y	Y									8.88739e-12	0	3.68859	0	8.88739e-12	0	3.68859	0	0	0	2.71892e-13	0
6547	b	ENSDARG00000073723	zgc:194679	7	57940280	57943717	1	ENSG00000162630	B3GALT2	1	Q	q31.2	193148175	193155784	-1														8.88739e-12	0	1.78734e-11	0	8.88739e-12	0	1.78734e-11	0	0	0	2.71892e-13	0
18351	s	ENSDARG00000042628	b3galt2	22	23730282	23741511	-1	ENSG00000162630	B3GALT2	1	Q	q31.2	193148175	193155784	-1	Y	Y												4.20276	0	1.78734e-11	0	4.20276	0	1.78734e-11	0	0	0	2.71892e-13	0
18376	b	ENSDARG00000088804		22	26086415	26087314	1	ENSG00000162630	B3GALT2	1	Q	q31.2	193148175	193155784	-1	Y	Y												4.11872	0	1.78734e-11	0	4.11872	0	1.78734e-11	0	0	0	2.71892e-13	0
18377	b	ENSDARG00000061496		22	26154637	26156310	1	ENSG00000162630	B3GALT2	1	Q	q31.2	193148175	193155784	-1	Y	Y												4.11872	0	1.78734e-11	0	4.11872	0	1.78734e-11	0	0	0	2.71892e-13	0
18378	b	ENSDARG00000092312	si:ch211-250e5.2	22	26237445	26242613	1	ENSG00000162630	B3GALT2	1	Q	q31.2	193148175	193155784	-1	Y	Y												4.11872	0	1.78734e-11	0	4.11872	0	1.78734e-11	0	0	0	2.71892e-13	0
18392	b	ENSDARG00000061432	NP_001122271.1	22	27136130	27139966	-1	ENSG00000162630	B3GALT2	1	Q	q31.2	193148175	193155784	-1	Y	Y												4.11872	0	1.78734e-11	0	4.11872	0	1.78734e-11	0	0	0	2.71892e-13	0
1178	s	ENSDARG00000075812	LOC568327	2	11810785	11853432	-1	ENSG00000162687	KCNT2	1	Q	q31.3	196194909	196577541	-1				Y	Y									8.88739e-12	0	3.68859	0	8.88739e-12	0	3.68859	0	0	0	2.71892e-13	0
1179	s	ENSDARG00000091352	KCNT2(2of2)	2	11862531	11868932	-1	ENSG00000162687	KCNT2	1	Q	q31.3	196194909	196577541	-1				Y	Y									8.88739e-12	0	3.68859	0	8.88739e-12	0	3.68859	0	0	0	2.71892e-13	0
2813	b	ENSDARG00000074551	LOC565691	3	48107642	48221947	-1	ENSG00000162687	KCNT2	1	Q	q31.3	196194909	196577541	-1														8.88739e-12	0	1.78734e-11	0	8.88739e-12	0	1.78734e-11	0	0	0	2.71892e-13	0
18340	b	ENSDARG00000056845		22	23247895	23276748	1	ENSG00000000971	CFH	1	Q	q31.3	196621008	196716634	1	Y	Y												4.09181	0	1.78734e-11	0	4.09181	0	1.78734e-11	0	0	0	2.71892e-13	0
18352	s	ENSDARG00000094661	cfhl3	22	24118212	24131153	1	ENSG00000000971	CFH	1	Q	q31.3	196621008	196716634	1	Y	Y												4.09181	0	1.78734e-11	0	4.09181	0	1.78734e-11	0	0	0	2.71892e-13	0
18353	s	ENSDARG00000056778	cfhl2	22	24151024	24165307	1	ENSG00000000971	CFH	1	Q	q31.3	196621008	196716634	1	Y	Y												4.09181	0	1.78734e-11	0	4.09181	0	1.78734e-11	0	0	0	2.71892e-13	0
18354	s	ENSDARG00000056771	cfhl1	22	24192537	24206113	1	ENSG00000000971	CFH	1	Q	q31.3	196621008	196716634	1	Y	Y												4.09181	0	1.78734e-11	0	4.09181	0	1.78734e-11	0	0	0	2.71892e-13	0
18355	s	ENSDARG00000075761	cfh	22	24230973	24285553	1	ENSG00000000971	CFH	1	Q	q31.3	196621008	196716634	1	Y	Y												4.09181	0	1.78734e-11	0	4.09181	0	1.78734e-11	0	0	0	2.71892e-13	0
18356	s	ENSDARG00000091868	si:dkey-114d20.3	22	24307815	24314511	1	ENSG00000000971	CFH	1	Q	q31.3	196621008	196716634	1	Y	Y												4.09181	0	1.78734e-11	0	4.09181	0	1.78734e-11	0	0	0	2.71892e-13	0
18357	s	ENSDARG00000071442	aspm	22	24316701	24352382	-1	ENSG00000066279	ASPM	1	Q	q31.3	197053258	197115824	-1	Y	Y												4.09181	0	1.78734e-11	0	4.09181	0	1.78734e-11	0	0	0	2.71892e-13	0
1193	b	ENSDARG00000054984	Q1RLV8_DANRE	2	13575574	13634443	1	ENSG00000177888	ZBTB41	1	Q	q31.3	197127572	197169672	-1				Y	Y								3	8.88739e-12	0	3.57087	0	8.88739e-12	0	5.72341	1.3958	0	0	2.71892e-13	0
17261	s	ENSDARG00000060106	crb2	21	7975850	8012923	-1	ENSG00000134376	CRB1	1	Q	q31.3	197237406	197447585	1														8.88739e-12	0	1.78734e-11	0	8.88739e-12	0	1.78734e-11	0	0	0	2.71892e-13	0
18358	s	ENSDARG00000062245	crb1	22	24354001	24408939	1	ENSG00000134376	CRB1	1	Q	q31.3	197237406	197447585	1	Y	Y												4.09181	0	1.78734e-11	0	4.09181	0	1.78734e-11	0	0	0	2.71892e-13	0
848	b	ENSDARG00000078503	si:dkey-76b14.2	1	56737836	56760631	-1	ENSG00000213047	DENND1B	1	Q	q31.3	197473878	197744826	-1														8.88739e-12	0	0.804904	0	8.88739e-12	0	0.804904	0	0	0	2.71892e-13	0
17259	s	ENSDARG00000014592	si:dkey-261o10.2	21	7926969	7973103	1	ENSG00000213047	DENND1B	1	Q	q31.3	197473878	197744826	-1														8.88739e-12	0	1.78734e-11	0	8.88739e-12	0	1.78734e-11	0	0	0	2.71892e-13	0
18359	s	ENSDARG00000029374	si:ch211-195i21.1	22	24420231	24509855	-1	ENSG00000213047	DENND1B	1	Q	q31.3	197473878	197744826	-1	Y	Y												4.09181	0	1.78734e-11	0	4.09181	0	1.78734e-11	0	0	0	2.71892e-13	0
18364	s	ENSDARG00000090356		22	25001745	25087130	1	ENSG00000213047	DENND1B	1	Q	q31.3	197473878	197744826	-1	Y	Y												4.09181	0	1.78734e-11	0	4.09181	0	1.78734e-11	0	0	0	2.71892e-13	0
18363	s	ENSDARG00000071439	si:dkey-121a9.3	22	24991113	24994384	-1	ENSG00000203724	C1orf53	1	Q	q31.3	197871777	197876497	1	Y	Y												4.09181	0	1.78734e-11	0	4.09181	0	1.78734e-11	0	0	0	2.71892e-13	0
17258	s	ENSDARG00000037964	lhx2a	21	7907455	7922273	-1	ENSG00000143355	LHX9	1	Q	q31.3	197881618	197904608	1														8.88739e-12	0	1.78734e-11	0	8.88739e-12	0	1.78734e-11	0	0	0	2.71892e-13	0
18362	s	ENSDARG00000056979	lhx9	22	24970015	24979988	-1	ENSG00000143355	LHX9	1	Q	q31.3	197881618	197904608	1	Y	Y												4.09181	0	1.78734e-11	0	4.09181	0	1.78734e-11	0	0	0	2.71892e-13	0
17256	s	ENSDARG00000037963	nek6	21	7855763	7897154	-1	ENSG00000151414	NEK7	1	Q	q31.3	198126121	198291550	1														8.88739e-12	0	1.78734e-11	0	8.88739e-12	0	1.78734e-11	0	0	0	2.71892e-13	0
18361	s	ENSDARG00000056966	nek7	22	24831550	24955160	-1	ENSG00000151414	NEK7	1	Q	q31.3	198126121	198291550	1	Y	Y												4.09181	0	1.78734e-11	0	4.09181	0	1.78734e-11	0	0	0	2.71892e-13	0
18360	s	ENSDARG00000071437	ptprc	22	24703749	24794350	-1	ENSG00000081237	PTPRC	1	Q	q31.3	198607801	198726545	1	Y	Y												4.09181	0	1.78734e-11	0	4.09181	0	1.78734e-11	0	0	0	2.71892e-13	0
2868	b	ENSDARG00000039116	nr5a5	3	54095211	54103271	-1	ENSG00000116833	NR5A2	1	Q	q32.1	199996730	200146552	1														8.88739e-12	0	1.78734e-11	0	8.88739e-12	0	1.78734e-11	0	0	0	2.71892e-13	0
7652	b	ENSDARG00000017704	nr5a1a	8	54820581	54858194	1	ENSG00000116833	NR5A2	1	Q	q32.1	199996730	200146552	1				Y	Y									8.88739e-12	0	13.7576	0	8.88739e-12	0	13.7576	0	0	0	2.71892e-13	0
17253	s	ENSDARG00000023362	nr5a1b	21	7776899	7817498	1	ENSG00000116833	NR5A2	1	Q	q32.1	199996730	200146552	1														8.88739e-12	0	1.78734e-11	0	8.88739e-12	0	1.78734e-11	0	0	0	2.71892e-13	0
18339	b	ENSDARG00000042556	nr5a2	22	22999216	23086984	-1	ENSG00000116833	NR5A2	1	Q	q32.1	199996730	200146552	1	Y	Y												4.09181	0	1.78734e-11	0	4.09181	0	1.78734e-11	0	0	0	2.71892e-13	0
2685	b	ENSDARG00000000567	LOC100005963	3	38757674	38772335	-1	ENSG00000162702	ZNF281	1	Q	q32.1	200375827	200379184	-1														8.88739e-12	0	1.78734e-11	0	8.88739e-12	0	1.78734e-11	0	0	0	2.71892e-13	0
10231	b	ENSDARG00000035910	zgc:113026	12	17158557	17173902	1	ENSG00000162702	ZNF281	1	Q	q32.1	200375827	200379184	-1														8.88739e-12	0	1.78734e-11	0	8.88739e-12	0	1.78734e-11	0	0	0	2.71892e-13	0
18337	s	ENSDARG00000062187	kif14	22	22801609	22839546	1	ENSG00000118193	KIF14	1	Q	q32.1	200520628	200589862	-1	Y	Y												4.09181	0	1.78734e-11	0	4.09181	0	1.78734e-11	0	0	0	2.71892e-13	0
18336	s	ENSDARG00000022177	ddx59	22	22781577	22791945	1	ENSG00000118197	DDX59	1	Q	q32.1	200593024	200639126	-1	Y	Y												4.09181	0	1.78734e-11	0	4.09181	0	1.78734e-11	0	0	0	2.71892e-13	0
1718	b	ENSDARG00000059965	si:ch211-141h20.2	2	45346799	45431744	1	ENSG00000118200	CAMSAP1L1	1	Q	q32.1	200708686	200829832	1				Y	Y									8.88739e-12	0	1.46061	0	8.88739e-12	0	1.46061	0	0	0	2.71892e-13	0
18335	s	ENSDARG00000062173	camsap1l1	22	22708522	22779723	-1	ENSG00000118200	CAMSAP1L1	1	Q	q32.1	200708686	200829832	1	Y	Y												4.09181	0	1.78734e-11	0	4.09181	0	1.78734e-11	0	0	0	2.71892e-13	0
9634	s	ENSDARG00000057112	LOC795188	11	25636691	25637782	1	ENSG00000170128	GPR25	1	Q	q32.1	200842083	200843306	1	Y	Y												4.59677	0	1.78734e-11	0	4.59677	0	1.78734e-11	0	0	0	2.71892e-13	0
7212	b	ENSDARG00000078155	si:ch211-163l21.4	8	24606216	24618150	-1	ENSG00000163362	C1orf106	1	Q	q32.1	200860176	200884863	1				Y	Y									8.88739e-12	0	10.4854	0	8.88739e-12	0	10.4854	0	0	0	2.71892e-13	0
9635	s	ENSDARG00000070571	zgc:153953	11	25650396	25690375	1	ENSG00000163362	C1orf106	1	Q	q32.1	200860176	200884863	1	Y	Y												4.59677	0	1.78734e-11	0	4.59677	0	1.78734e-11	0	0	0	2.71892e-13	0
9309	b	ENSDARG00000009733	LOC570502	11	2834655	2913146	1	ENSG00000116852	KIF21B	1	Q	q32.1	200938520	200992828	-1	Y	Y												4.58179	0	1.78734e-11	0	4.58179	0	1.78734e-11	0	0	0	2.71892e-13	0
7266	b	ENSDARG00000042552	cacna1sb	8	26620553	26661346	1	ENSG00000081248	CACNA1S	1	Q	q32.1	201008642	201081694	-1				Y	Y									8.88739e-12	0	10.3272	0	8.88739e-12	0	10.3272	0	0	0	2.71892e-13	0
17968	b	ENSDARG00000029457	cacna1sa	22	892806	948674	-1	ENSG00000081248	CACNA1S	1	Q	q32.1	201008642	201081694	-1	Y	Y												2.28043	0	1.78734e-11	0	2.28043	0	1.78734e-11	0	0	0	2.71892e-13	0
7265	b	ENSDARG00000055757	tmem9	8	26614597	26619618	1	ENSG00000116857	TMEM9	1	Q	q32.1	201103900	201140702	-1				Y	Y									8.88739e-12	0	10.3272	0	8.88739e-12	0	10.3272	0	0	0	2.71892e-13	0
5510	s	ENSDARG00000075926	IGFN1(2of3)	6	46680604	46699591	-1	ENSG00000163395	IGFN1	1	Q	q32.1	201159953	201198080	1														8.88739e-12	0	0.438651	0	8.88739e-12	0	0.438651	0	0	0	2.71892e-13	0
5511	s	ENSDARG00000086028	IGFN1(3of3)	6	46709329	46722632	-1	ENSG00000163395	IGFN1	1	Q	q32.1	201159953	201198080	1														8.88739e-12	0	0.438651	0	8.88739e-12	0	0.438651	0	0	0	2.71892e-13	0
5512	s	ENSDARG00000005526	zgc:113358	6	46780941	46878428	-1	ENSG00000163395	IGFN1	1	Q	q32.1	201159953	201198080	1														8.88739e-12	0	0.438651	0	8.88739e-12	0	0.438651	0	0	0	2.71892e-13	0
5632	s	ENSDARG00000052705	pkp1	6	54666579	54709200	1	ENSG00000081277	PKP1	1	Q	q32.1	201252580	201302121	1													2	8.88739e-12	0	0.597762	0	8.88739e-12	0	0.928909	0	0	0	2.71892e-13	0
18659	s	ENSDARG00000090598	LOC100000637	23	5674562	5694056	1	ENSG00000081277	PKP1	1	Q	q32.1	201252580	201302121	1	Y	Y												1.29672	0	1.78734e-11	0	1.29672	0	1.78734e-11	0	0	0	2.71892e-13	0
3254	b	ENSDARG00000032242	tnnt2c	4	11096497	11098368	1	ENSG00000118194	TNNT2	1	Q	q32.1	201328136	201346890	-1														0.179437	0	0.490061	0	0.179437	0	0.490061	0	0	0	2.71892e-13	0
5633	s	ENSDARG00000031920	LOC100331199	6	54730510	54739376	-1	ENSG00000118194	TNNT2	1	Q	q32.1	201328136	201346890	-1													2	8.88739e-12	0	0.597762	0	8.88739e-12	0	0.928909	0	0	0	2.71892e-13	0
18660	s	ENSDARG00000020610	tnnt2a	23	5703113	5734911	-1	ENSG00000118194	TNNT2	1	Q	q32.1	201328136	201346890	-1	Y	Y												1.29672	0	1.78734e-11	0	1.29672	0	1.78734e-11	0	0	0	2.71892e-13	0
3487	b	ENSDARG00000073766	zgc:92233	4	25514262	25518383	1	ENSG00000159173	TNNI1	1	Q	q32.1	201372896	201398994	-1													2	0	0	0	0	8.88739e-12	0	11.4653	7.3697	0	0	2.71892e-13	0
5634	s	ENSDARG00000052708	tnni1b	6	54780583	54799708	-1	ENSG00000159173	TNNI1	1	Q	q32.1	201372896	201398994	-1													2	8.88739e-12	0	0.597762	0	8.88739e-12	0	0.928909	0	0	0	2.71892e-13	0
14837	b	ENSDARG00000042559	zgc:153662	18	5711193	5720269	-1	ENSG00000159173	TNNI1	1	Q	q32.1	201372896	201398994	-1														8.88739e-12	0	1.78734e-11	0	8.88739e-12	0	1.78734e-11	0	0	0	2.71892e-13	0
18661	s	ENSDARG00000000474	tnni1a	23	5772956	5779350	-1	ENSG00000159173	TNNI1	1	Q	q32.1	201372896	201398994	-1	Y	Y												1.29672	0	1.78734e-11	0	1.29672	0	1.78734e-11	0	0	0	2.71892e-13	0
20342	s	ENSDARG00000092999	si:dkey-206m15.8	25	20568782	20579481	1	ENSG00000159173	TNNI1	1	Q	q32.1	201372896	201398994	-1	Y	Y	Y											57.7417	16.7382	1.78734e-11	0	57.7417	16.7382	1.78734e-11	0	0	0	2.71892e-13	0
20343	s	ENSDARG00000036671	tnni1al	25	20581543	20588410	1	ENSG00000159173	TNNI1	1	Q	q32.1	201372896	201398994	-1	Y	Y	Y											57.7417	16.7382	1.78734e-11	0	57.7417	16.7382	1.78734e-11	0	0	0	2.71892e-13	0
20344	s	ENSDARG00000070827	zgc:112242	25	20605112	20610535	1	ENSG00000159173	TNNI1	1	Q	q32.1	201372896	201398994	-1	Y	Y	Y											57.7417	16.7382	1.78734e-11	0	57.7417	16.7382	1.78734e-11	0	0	0	2.71892e-13	0
18662	s	ENSDARG00000037804	phlda3	23	5806309	5809109	-1	ENSG00000174307	PHLDA3	1	Q	q32.1	201434620	201438365	-1	Y	Y												1.29672	0	1.78734e-11	0	1.29672	0	1.78734e-11	0	0	0	2.71892e-13	0
5636	s	ENSDARG00000030980	csrp1b	6	54811916	54819269	-1	ENSG00000159176	CSRP1	1	Q	q32.1	201452658	201478584	-1													2	8.88739e-12	0	0.597762	0	8.88739e-12	0	0.928909	0	0	0	2.71892e-13	0
18664	s	ENSDARG00000006603	csrp1a	23	5815381	5833365	-1	ENSG00000159176	CSRP1	1	Q	q32.1	201452658	201478584	-1	Y	Y												1.29672	0	1.78734e-11	0	1.29672	0	1.78734e-11	0	0	0	2.71892e-13	0
5637	s	ENSDARG00000089438	NAV1(3of3)	6	54862193	54944559	1	ENSG00000134369	NAV1	1	Q	q32.1	201592411	201796097	1													2	8.88739e-12	0	0.597762	0	8.88739e-12	0	0.928909	0	0	0	2.71892e-13	0
5638	s	ENSDARG00000058771	NAV1(2of3)	6	54953963	54992127	1	ENSG00000134369	NAV1	1	Q	q32.1	201592411	201796097	1													2	8.88739e-12	0	0.597762	0	8.88739e-12	0	0.928909	0	0	0	2.71892e-13	0
18665	s	ENSDARG00000078011	NAV1(1of3)	23	5889057	6117745	1	ENSG00000134369	NAV1	1	Q	q32.1	201592411	201796097	1	Y	Y												1.29672	0	1.78734e-11	0	1.29672	0	1.78734e-11	0	0	0	2.71892e-13	0
9641	s	ENSDARG00000016753	ipo9	11	25785230	25808986	1	ENSG00000198700	IPO9	1	Q	q32.1	201798269	201853422	1	Y	Y												4.59677	0	1.78734e-11	0	4.59677	0	1.78734e-11	0	0	0	2.71892e-13	0
9642	s	ENSDARG00000006307	shisa4	11	25811379	25819276	1	ENSG00000198892	SHISA4	1	Q	q32.1	201857808	201861434	1	Y	Y												4.59677	0	1.78734e-11	0	4.59677	0	1.78734e-11	0	0	0	2.71892e-13	0
18090	b	ENSDARG00000013681	si:dkey-42i9.6	22	10670839	10680925	-1	ENSG00000198892	SHISA4	1	Q	q32.1	201857808	201861434	1	Y	Y												3.97271	0	1.78734e-11	0	3.97271	0	1.78734e-11	0	0	0	2.71892e-13	0
18092	b	ENSDARG00000071543	si:dkey-42i9.7	22	10684622	10690407	-1	ENSG00000198892	SHISA4	1	Q	q32.1	201857808	201861434	1	Y	Y												3.97271	0	1.78734e-11	0	3.97271	0	1.78734e-11	0	0	0	2.71892e-13	0
7311	s	ENSDARG00000056111	lmod1	8	29150681	29157477	-1	ENSG00000163431	LMOD1	1	Q	q32.1	201865580	201915716	-1				Y	Y									8.88739e-12	0	10.4502	0	8.88739e-12	0	10.4502	0	0	0	2.71892e-13	0
9643	s	ENSDARG00000077261	LOC795335	11	25822938	25827976	1	ENSG00000163431	LMOD1	1	Q	q32.1	201865580	201915716	-1	Y	Y												4.59677	0	1.78734e-11	0	4.59677	0	1.78734e-11	0	0	0	2.71892e-13	0
9644	s	ENSDARG00000029510	timm17a	11	25833721	25839823	1	ENSG00000134375	TIMM17A	1	Q	q32.1	201924619	201939789	1	Y	Y												4.59677	0	1.78734e-11	0	4.59677	0	1.78734e-11	0	0	0	2.71892e-13	0
9636	s	ENSDARG00000012506	rnpep	11	25692526	25716677	1	ENSG00000176393	RNPEP	1	Q	q32.1	201951500	201975275	1	Y	Y												4.59677	0	1.78734e-11	0	4.59677	0	1.78734e-11	0	0	0	2.71892e-13	0
17953	s	ENSDARG00000077982	elf3	22	636887	640303	1	ENSG00000163435	ELF3	1	Q	q32.1	201977073	201986316	1	Y	Y												2.77201	0	1.78734e-11	0	2.77201	0	1.78734e-11	0	0	0	2.71892e-13	0
7139	b	ENSDARG00000056774	si:dkey-163f12.7	8	21803281	21806321	-1	ENSG00000170075	GPR37L1	1	Q	q32.1	202091986	202098640	1				Y	Y									8.88739e-12	0	10.4264	0	8.88739e-12	0	10.4264	0	0	0	2.71892e-13	0
17954	s	ENSDARG00000006079	LOC567161	22	656337	660229	1	ENSG00000170075	GPR37L1	1	Q	q32.1	202091986	202098640	1	Y	Y												2.77201	0	1.78734e-11	0	2.77201	0	1.78734e-11	0	0	0	2.71892e-13	0
17955	s	ENSDARG00000078686	LOC100331616	22	671960	677643	-1	ENSG00000143862	ARL8A	1	Q	q32.1	202102532	202113869	-1	Y	Y												2.77201	0	1.78734e-11	0	2.77201	0	1.78734e-11	0	0	0	2.71892e-13	0
18654	s	ENSDARG00000018648	LGR6	23	5255807	5412458	-1	ENSG00000133067	LGR6	1	Q	q32.1	202163029	202288909	1	Y	Y												1.54586	0	1.78734e-11	0	1.54586	0	1.78734e-11	0	0	0	2.71892e-13	0
18653	s	ENSDARG00000063285	zgc:153687	23	5244701	5248066	1	ENSG00000077152	UBE2T	1	Q	q32.1	202300785	202311108	-1	Y	Y												1.54586	0	1.78734e-11	0	1.54586	0	1.78734e-11	0	0	0	2.71892e-13	0
18668	s	ENSDARG00000075779	PPP1R12C	23	6379351	6404519	-1	ENSG00000077157	PPP1R12B	1	Q	q32.1	202317827	202557697	1	Y	Y												1.67941	0	1.78734e-11	0	1.67941	0	1.78734e-11	0	0	0	2.71892e-13	0
5640	s	ENSDARG00000014169	LOC559637	6	55148531	55171494	1	ENSG00000143858	SYT2	1	Q	q32.1	202559724	202679545	-1													2	8.88739e-12	0	0.597762	0	8.88739e-12	0	0.928909	0	0	0	2.71892e-13	0
18667	s	ENSDARG00000025206	syt2a	23	6283708	6364621	1	ENSG00000143858	SYT2	1	Q	q32.1	202559724	202679545	-1	Y	Y												1.67941	0	1.78734e-11	0	1.67941	0	1.78734e-11	0	0	0	2.71892e-13	0
7312	s	ENSDARG00000003098	kdm5bb	8	29159483	29195509	-1	ENSG00000117139	KDM5B	1	Q	q32.1	202696526	202778598	-1				Y	Y									8.88739e-12	0	10.4502	0	8.88739e-12	0	10.4502	0	0	0	2.71892e-13	0
9640	s	ENSDARG00000057093	kdm5ba	11	25754101	25785015	1	ENSG00000117139	KDM5B	1	Q	q32.1	202696526	202778598	-1	Y	Y												4.59677	0	1.78734e-11	0	4.59677	0	1.78734e-11	0	0	0	2.71892e-13	0
9639	s	ENSDARG00000002690	rabif	11	25749226	25751196	1	ENSG00000183155	RABIF	1	Q	q32.1	202848085	202858263	-1	Y	Y												4.59677	0	1.78734e-11	0	4.59677	0	1.78734e-11	0	0	0	2.71892e-13	0
7314	s	ENSDARG00000018430	klhl12	8	29204010	29225770	-1	ENSG00000117153	KLHL12	1	Q	q32.1	202860228	202897764	-1				Y	Y									8.88739e-12	0	10.4502	0	8.88739e-12	0	10.4502	0	0	0	2.71892e-13	0
7315	s	ENSDARG00000042717	adipor1b	8	29228567	29240284	-1	ENSG00000159346	ADIPOR1	1	Q	q32.1	202909951	202927700	-1				Y	Y									8.88739e-12	0	10.4502	0	8.88739e-12	0	10.4502	0	0	0	2.71892e-13	0
9638	s	ENSDARG00000002912	adipor1a	11	25733715	25748096	1	ENSG00000159346	ADIPOR1	1	Q	q32.1	202909951	202927700	-1	Y	Y												4.59677	0	1.78734e-11	0	4.59677	0	1.78734e-11	0	0	0	2.71892e-13	0
9637	s	ENSDARG00000018966	dia1	11	25719937	25733234	1	ENSG00000159348	CYB5R1	1	Q	q32.1	202930997	202936408	-1	Y	Y												4.59677	0	1.78734e-11	0	4.59677	0	1.78734e-11	0	0	0	2.71892e-13	0
9601	s	ENSDARG00000044899	tmem183a	11	23196844	23205273	-1	ENSG00000163444	TMEM183A	1	Q	q32.1	202976514	202993976	1	Y	Y												4.59677	0	1.78734e-11	0	4.59677	0	1.78734e-11	0	0	0	2.71892e-13	0
9602	s	ENSDARG00000053205	ppfia4	11	23207954	23415636	1	ENSG00000143847	PPFIA4	1	Q	q32.1	202995626	203047864	1	Y	Y												4.59677	0	1.78734e-11	0	4.59677	0	1.78734e-11	0	0	0	2.71892e-13	0
9603	s	ENSDARG00000009438	myog	11	23429775	23432785	-1	ENSG00000122180	MYOG	1	Q	q32.1	203052260	203055164	-1	Y	Y												4.59677	0	1.78734e-11	0	4.59677	0	1.78734e-11	0	0	0	2.71892e-13	0
5625	s	ENSDARG00000059899	LOC571410	6	54414580	54420514	-1	ENSG00000163485	ADORA1	1	Q	q32.1	203059782	203136533	1													2	8.88739e-12	0	0.597762	0	8.88739e-12	0	0.928909	0	0	0	2.71892e-13	0
5626	s	ENSDARG00000026246	LOC565564	6	54437243	54441592	-1	ENSG00000163485	ADORA1	1	Q	q32.1	203059782	203136533	1													2	8.88739e-12	0	0.597762	0	8.88739e-12	0	0.928909	0	0	0	2.71892e-13	0
5628	s	ENSDARG00000044061	LOC562364	6	54453411	54459571	1	ENSG00000163485	ADORA1	1	Q	q32.1	203059782	203136533	1													2	8.88739e-12	0	0.597762	0	8.88739e-12	0	0.928909	0	0	0	2.71892e-13	0
7223	b	ENSDARG00000075694	si:dkey-73i4.2	8	24975441	24988114	-1	ENSG00000163485	ADORA1	1	Q	q32.1	203059782	203136533	1				Y	Y									8.88739e-12	0	10.1742	0	8.88739e-12	0	10.1742	0	0	0	2.71892e-13	0
9508	b	ENSDARG00000070056	LOC100007535	11	14907936	14910148	-1	ENSG00000163485	ADORA1	1	Q	q32.1	203059782	203136533	1	Y	Y												4.83406	0	1.78734e-11	0	4.83406	0	1.78734e-11	0	0	0	2.71892e-13	0
18655	s	ENSDARG00000078129	LOC100330487	23	5462409	5467475	1	ENSG00000163485	ADORA1	1	Q	q32.1	203059782	203136533	1	Y	Y												1.64188	0	1.78734e-11	0	1.64188	0	1.78734e-11	0	0	0	2.71892e-13	0
19104	b	ENSDARG00000036785	si:ch211-226m16.2	23	33551402	33564661	-1	ENSG00000133048	CHI3L1	1	Q	q32.1	203148059	203155922	-1	Y	Y												2.11374	0	1.78734e-11	0	2.11374	0	1.78734e-11	0	0	0	2.71892e-13	0
17960	b	ENSDARG00000020298	btg2	22	754599	757142	-1	ENSG00000159388	BTG2	1	Q	q32.1	203274619	203278730	1	Y	Y												2.86662	0	1.78734e-11	0	2.86662	0	1.78734e-11	0	0	0	2.71892e-13	0
7440	b	ENSDARG00000010294	si:dkey-31j12.4	8	38594850	38612708	1	ENSG00000122176	FMOD	1	Q	q32.1	203309753	203320617	-1				Y	Y									8.88739e-12	0	12.3639	0	8.88739e-12	0	12.3639	0	0	0	2.71892e-13	0
9586	s	ENSDARG00000044895	zgc:113456	11	21859098	21864974	-1	ENSG00000122176	FMOD	1	Q	q32.1	203309753	203320617	-1	Y	Y												4.59677	0	1.78734e-11	0	4.59677	0	1.78734e-11	0	0	0	2.71892e-13	0
9588	s	ENSDARG00000070597	sc:d0375	11	21917309	21920185	1	ENSG00000188783	PRELP	1	Q	q32.1	203444883	203460480	1	Y	Y												4.59677	0	1.78734e-11	0	4.59677	0	1.78734e-11	0	0	0	2.71892e-13	0
9609	s	ENSDARG00000014358	optc	11	24140268	24153746	-1	ENSG00000188770	OPTC	1	Q	q32.1	203463271	203477992	1	Y	Y												4.59677	0	1.78734e-11	0	4.59677	0	1.78734e-11	0	0	0	2.71892e-13	0
9607	s	ENSDARG00000044902	atp2b4	11	23855471	24015349	-1	ENSG00000058668	ATP2B4	1	Q	q32.1	203595689	203713209	1	Y	Y												4.59677	0	1.78734e-11	0	4.59677	0	1.78734e-11	0	0	0	2.71892e-13	0
9619	b	ENSDARG00000009754	zgc:73328	11	25013444	25023175	-1	ENSG00000058673	ZC3H11A	1	Q	q32.1	203764782	203823252	1	Y	Y												4.59677	0	1.78734e-11	0	4.59677	0	1.78734e-11	0	0	0	2.71892e-13	0
9835	s	ENSDARG00000033175	snrpe	11	38886328	38891977	1	ENSG00000182004	SNRPE	1	Q	q32.1	203830731	203839678	1	Y	Y												4.93601	0	1.78734e-11	0	4.93601	0	1.78734e-11	0	0	0	2.71892e-13	0
9836	s	ENSDARG00000030297	SOX13	11	38969549	38994099	1	ENSG00000143842	SOX13	1	Q	q32.1	204042243	204096867	1	Y	Y												4.93601	0	1.78734e-11	0	4.93601	0	1.78734e-11	0	0	0	2.71892e-13	0
9838	s	ENSDARG00000070213	etnk2	11	39014482	39046271	-1	ENSG00000143845	ETNK2	1	Q	q32.1	204100190	204121307	-1	Y	Y												4.93601	0	1.78734e-11	0	4.93601	0	1.78734e-11	0	0	0	2.71892e-13	0
7433	b	ENSDARG00000041858	ren	8	38223794	38245073	1	ENSG00000143839	REN	1	Q	q32.1	204123944	204135465	-1				Y	Y									8.88739e-12	0	12.5068	0	8.88739e-12	0	12.5068	0	0	0	2.71892e-13	0
9611	s	ENSDARG00000088933	LOC100001834	11	24262176	24266966	-1	ENSG00000174567	GOLT1A	1	Q	q32.1	204167288	204183220	-1	Y	Y												4.59677	0	1.78734e-11	0	4.59677	0	1.78734e-11	0	0	0	2.71892e-13	0
9612	s	ENSDARG00000020328	PLEKHA6	11	24277502	24393171	-1	ENSG00000143850	PLEKHA6	1	Q	q32.1	204190349	204329044	-1	Y	Y												4.59677	0	1.78734e-11	0	4.59677	0	1.78734e-11	0	0	0	2.71892e-13	0
15156	b	ENSDARG00000068128	si:ch211-107o23.1	18	27022220	27032377	1	ENSG00000158615	PPP1R15B	1	Q	q32.1	204372515	204380919	-1														0.149423	0	1.78734e-11	0	0.149423	0	1.78734e-11	0	0	0	2.71892e-13	0
9613	s	ENSDARG00000086927	PIK3C2B	11	24515191	24607990	-1	ENSG00000133056	PIK3C2B	1	Q	q32.1	204391756	204463852	-1	Y	Y												4.59677	0	1.78734e-11	0	4.59677	0	1.78734e-11	0	0	0	2.71892e-13	0
9605	s	ENSDARG00000057513	mdm4	11	23825393	23851008	-1	ENSG00000198625	MDM4	1	Q	q32.1	204485511	204596130	1	Y	Y												4.59677	0	1.78734e-11	0	4.59677	0	1.78734e-11	0	0	0	2.71892e-13	0
9604	s	ENSDARG00000062400	LOC100150431	11	23804673	23806841	1	ENSG00000170382	LRRN2	1	Q	q32.1	204586298	204654861	-1	Y	Y												4.59677	0	1.78734e-11	0	4.59677	0	1.78734e-11	0	0	0	2.71892e-13	0
9614	s	ENSDARG00000061099	nfasca	11	24630839	24802491	1	ENSG00000163531	NFASC	1	Q	q32.1	204797779	204991950	1	Y	Y												4.59677	0	1.78734e-11	0	4.59677	0	1.78734e-11	0	0	0	2.71892e-13	0
18806	s	ENSDARG00000056910	LOC559590	23	18069975	18088703	1	ENSG00000163531	NFASC	1	Q	q32.1	204797779	204991950	1	Y	Y												2.95083	0	1.78734e-11	0	2.95083	0	1.78734e-11	0	0	0	2.71892e-13	0
9615	s	ENSDARG00000000472	cntn2	11	24880281	24902464	1	ENSG00000184144	CNTN2	1	Q	q32.1	205012325	205047627	1	Y	Y												4.59677	0	1.78734e-11	0	4.59677	0	1.78734e-11	0	0	0	2.71892e-13	0
7257	b	ENSDARG00000042536	si:dkey-48j7.3	8	26422846	26425014	1	ENSG00000174529	TMEM81	1	Q	q32.1	205052258	205053588	-1				Y	Y									8.88739e-12	0	10.3272	0	8.88739e-12	0	10.3272	0	0	0	2.71892e-13	0
17958	s	ENSDARG00000042147	rbbp5	22	729126	743194	-1	ENSG00000117222	RBBP5	1	Q	q32.1	205055270	205091143	-1	Y	Y												2.77201	0	1.78734e-11	0	2.77201	0	1.78734e-11	0	0	0	2.71892e-13	0
17944	s	ENSDARG00000000853	dstyk	22	448429	482107	-1	ENSG00000133059	DSTYK	1	Q	q32.1	205111632	205180727	-1	Y	Y											1	2.77201	0	1.78734e-11	0	2.67904	0	0.91338	3.44425	0	0	2.71892e-13	0
17949	b	ENSDARG00000046007	si:rp71-11b17.10	22	566978	575185	-1	ENSG00000133069	TMCC2	1	Q	q32.1	205197304	205242471	1	Y	Y												2.77201	0	1.78734e-11	0	2.77201	0	1.78734e-11	0	0	0	2.71892e-13	0
17945	s	ENSDARG00000063661	si:rp71-11b17.3	22	483459	510623	1	ENSG00000163545	NUAK2	1	Q	q32.1	205271187	205290888	-1	Y	Y											1	2.77201	0	1.78734e-11	0	2.77201	0	0.0993528	1.85139	0	0	2.71892e-13	0
9841	s	ENSDARG00000061000	LOC794258	11	39199228	39221621	-1	ENSG00000162873	KLHDC8A	1	Q	q32.1	205305220	205326166	-1	Y	Y												4.93601	0	1.78734e-11	0	4.93601	0	1.78734e-11	0	0	0	2.71892e-13	0
9842	s	ENSDARG00000012204	LOC100150007	11	39502236	39590636	-1	ENSG00000117266	CDK18	1	Q	q32.1	205473723	205501921	1	Y	Y												4.93601	0	1.78734e-11	0	4.93601	0	1.78734e-11	0	0	0	2.71892e-13	0
9843	s	ENSDARG00000023768	mfsd4a	11	39669255	39692410	1	ENSG00000174514	MFSD4	1	Q	q32.1	205538013	205572046	1	Y	Y												4.93601	0	1.78734e-11	0	4.93601	0	1.78734e-11	0	0	0	2.71892e-13	0
18812	s	ENSDARG00000008263	mfsd4b	23	18273798	18285608	1	ENSG00000174514	MFSD4	1	Q	q32.1	205538013	205572046	1	Y	Y												2.95083	0	1.78734e-11	0	2.95083	0	1.78734e-11	0	0	0	2.71892e-13	0
3163	b	ENSDARG00000018688	elk3	4	6769178	6783407	1	ENSG00000158711	ELK4	1	Q	q32.1	205577071	205601090	-1														0.179437	0	0.444567	0	0.179437	0	0.444567	0	0	0	2.71892e-13	0
9844	s	ENSDARG00000077092	elk4	11	39705459	39726808	-1	ENSG00000158711	ELK4	1	Q	q32.1	205577071	205601090	-1	Y	Y												4.93601	0	1.78734e-11	0	4.93601	0	1.78734e-11	0	0	0	2.71892e-13	0
9846	s	ENSDARG00000075975	slc45a3	11	39751809	39768044	-1	ENSG00000158715	SLC45A3	1	Q	q32.1	205626979	205649587	-1	Y	Y												4.93601	0	1.78734e-11	0	4.93601	0	1.78734e-11	0	0	0	2.71892e-13	0
20267	b	ENSDARG00000013784	zgc:77158	25	17238140	17298674	1	ENSG00000158715	SLC45A3	1	Q	q32.1	205626979	205649587	-1	Y	Y	Y											72.1369	30.7078	1.78734e-11	0	72.1369	30.7078	1.78734e-11	0	0	0	2.71892e-13	0
9847	s	ENSDARG00000078473	wu:fc07e02	11	39774685	39788284	-1	ENSG00000069275	NUCKS1	1	Q	q32.1	205681947	205719404	-1	Y	Y												4.93601	0	1.78734e-11	0	4.93601	0	1.78734e-11	0	0	0	2.71892e-13	0
18813	s	ENSDARG00000012777	nucks1b	23	18289253	18300982	-1	ENSG00000069275	NUCKS1	1	Q	q32.1	205681947	205719404	-1	Y	Y												2.95083	0	1.78734e-11	0	2.95083	0	1.78734e-11	0	0	0	2.71892e-13	0
9840	s	ENSDARG00000070214	slc41a1	11	39115699	39161277	-1	ENSG00000133065	SLC41A1	1	Q	q32.1	205758221	205782876	-1	Y	Y												4.93601	0	1.78734e-11	0	4.93601	0	1.78734e-11	0	0	0	2.71892e-13	0
19128	b	ENSDARG00000061272	LOC564564	23	35029168	35066622	-1	ENSG00000133065	SLC41A1	1	Q	q32.1	205758221	205782876	-1	Y	Y												1.78635	0	1.78734e-11	0	1.78635	0	1.78734e-11	0	0	0	2.71892e-13	0
18809	s	ENSDARG00000062096	pm20d1.2	23	18164509	18188664	-1	ENSG00000162877	PM20D1	1	Q	q32.1	205797150	205819260	-1	Y	Y												2.95083	0	1.78734e-11	0	2.95083	0	1.78734e-11	0	0	0	2.71892e-13	0
18810	s	ENSDARG00000037551	pm20d1.1	23	18191646	18201121	-1	ENSG00000162877	PM20D1	1	Q	q32.1	205797150	205819260	-1	Y	Y												2.95083	0	1.78734e-11	0	2.95083	0	1.78734e-11	0	0	0	2.71892e-13	0
9597	s	ENSDARG00000070621	zgc:101564	11	22419536	22431726	1	ENSG00000196550	FAM72A	1	Q	q32.1	206136916	206155151	1	Y	Y												4.59677	0	1.78734e-11	0	4.59677	0	1.78734e-11	0	0	0	2.71892e-13	0
5467	b	ENSDARG00000076797	LOC100003719	6	43150507	43152732	-1	ENSG00000198049	AVPR1B	1	Q	q32.1	206223976	206231639	1														8.88739e-12	0	0.438651	0	8.88739e-12	0	0.438651	0	0	0	2.71892e-13	0
12165	b	ENSDARG00000052792	nots	14	37891757	37901992	-1	ENSG00000196188	CTSE	1	Q	q32.1	206317459	206332104	1														8.88739e-12	0	1.78734e-11	0	8.88739e-12	0	1.78734e-11	0	0	0	2.71892e-13	0
9596	s	ENSDARG00000032161	srgap2a	11	22239998	22418377	-1	ENSG00000163486	SRGAP2	1	Q	q32.1	206515187	206637783	1	Y	Y												4.59677	0	1.78734e-11	0	4.59677	0	1.78734e-11	0	0	0	2.71892e-13	0
9595	s	ENSDARG00000070606	ikbke	11	22197809	22237245	-1	ENSG00000143466	IKBKE	1	Q	q32.1	206643791	206670223	1	Y	Y												4.59677	0	1.78734e-11	0	4.59677	0	1.78734e-11	0	0	0	2.71892e-13	0
9594	s	ENSDARG00000070601	RASSF5	11	22116265	22196884	-1	ENSG00000136653	RASSF5	1	Q	q32.1	206680879	206762616	1	Y	Y												4.59677	0	1.78734e-11	0	4.59677	0	1.78734e-11	0	0	0	2.71892e-13	0
7438	b	ENSDARG00000012929	lgtn	8	38559757	38573986	-1	ENSG00000143486	LGTN	1	Q	q32.1	206744620	206785904	-1				Y	Y									8.88739e-12	0	12.3639	0	8.88739e-12	0	12.3639	0	0	0	2.71892e-13	0
9593	s	ENSDARG00000070600	zgc:172180	11	22094626	22099967	-1	ENSG00000143479	DYRK3	1	Q	q32.1	206800108	206857764	1	Y	Y												4.59677	0	1.78734e-11	0	4.59677	0	1.78734e-11	0	0	0	2.71892e-13	0
7439	b	ENSDARG00000018530	mapkapk2b	8	38577531	38589996	1	ENSG00000162889	MAPKAPK2	1	Q	q32.1	206858289	206907628	1				Y	Y									8.88739e-12	0	12.3639	0	8.88739e-12	0	12.3639	0	0	0	2.71892e-13	0
9591	s	ENSDARG00000002552	mapkapk2a	11	21987882	22051277	-1	ENSG00000162889	MAPKAPK2	1	Q	q32.1	206858289	206907628	1	Y	Y												4.59677	0	1.78734e-11	0	4.59677	0	1.78734e-11	0	0	0	2.71892e-13	0
9590	s	ENSDARG00000078147	il10	11	21971149	21972704	1	ENSG00000136634	IL10	1	Q	q32.1	206940947	206945839	-1	Y	Y												4.59677	0	1.78734e-11	0	4.59677	0	1.78734e-11	0	0	0	2.71892e-13	0
9589	s	ENSDARG00000090344	il34	11	21929589	21932934	1	ENSG00000162891	IL20	1	Q	q32.1	207038699	207042568	1	Y	Y												4.59677	0	1.78734e-11	0	4.59677	0	1.78734e-11	0	0	0	2.71892e-13	0
878	b	ENSDARG00000091288	PIGR	1	58265629	58267053	1	ENSG00000162896	PIGR	1	Q	q32.1	207101863	207119811	-1													2	8.88739e-12	0	0.804904	0	8.88739e-12	0	1.78657	0	0	0	2.71892e-13	0
885	b	ENSDARG00000088019		1	58668193	58677395	1	ENSG00000162896	PIGR	1	Q	q32.1	207101863	207119811	-1													2	8.88739e-12	0	0.804904	0	8.88739e-12	0	11.0066	10.1016	0	0	2.71892e-13	0
900	b	ENSDARG00000089531		1	59304615	59307631	1	ENSG00000162896	PIGR	1	Q	q32.1	207101863	207119811	-1													2	8.88739e-12	0	0.804904	0	8.88739e-12	0	4.94624	1.4164	0	0	2.71892e-13	0
1793	s	ENSDARG00000078495	si:ch211-9d9.6	2	51771670	51792638	1	ENSG00000162896	PIGR	1	Q	q32.1	207101863	207119811	-1				Y	Y									8.88739e-12	0	1.93129	0	8.88739e-12	0	1.93129	0	0	0	2.71892e-13	0
1794	s	ENSDARG00000094905	si:ch211-9d9.8	2	51794747	51795507	1	ENSG00000162896	PIGR	1	Q	q32.1	207101863	207119811	-1				Y	Y									8.88739e-12	0	1.93129	0	8.88739e-12	0	1.93129	0	0	0	2.71892e-13	0
1795	s	ENSDARG00000095520	si:ch211-9d9.7	2	51812256	51813699	1	ENSG00000162896	PIGR	1	Q	q32.1	207101863	207119811	-1				Y	Y									8.88739e-12	0	1.93129	0	8.88739e-12	0	1.93129	0	0	0	2.71892e-13	0
1797	s	ENSDARG00000094699	si:dkeyp-104b3.2	2	51963213	51966978	1	ENSG00000162896	PIGR	1	Q	q32.1	207101863	207119811	-1				Y	Y									8.88739e-12	0	1.93129	0	8.88739e-12	0	1.93129	0	0	0	2.71892e-13	0
1798	s	ENSDARG00000067935	si:dkeyp-104b3.18	2	52033367	52034083	1	ENSG00000162896	PIGR	1	Q	q32.1	207101863	207119811	-1				Y	Y									8.88739e-12	0	1.93129	0	8.88739e-12	0	1.93129	0	0	0	2.71892e-13	0
1799	s	ENSDARG00000094544	si:dkeyp-104b3.21	2	52087439	52096308	1	ENSG00000162896	PIGR	1	Q	q32.1	207101863	207119811	-1				Y	Y									8.88739e-12	0	1.93129	0	8.88739e-12	0	1.93129	0	0	0	2.71892e-13	0
1800	s	ENSDARG00000093593	si:ch211-215e19.3	2	52127474	52136302	1	ENSG00000162896	PIGR	1	Q	q32.1	207101863	207119811	-1				Y	Y									8.88739e-12	0	1.93129	0	8.88739e-12	0	1.93129	0	0	0	2.71892e-13	0
1803	s	ENSDARG00000091949	si:ch211-215e19.6	2	52158710	52160911	1	ENSG00000162896	PIGR	1	Q	q32.1	207101863	207119811	-1				Y	Y									8.88739e-12	0	1.93129	0	8.88739e-12	0	1.93129	0	0	0	2.71892e-13	0
1804	s	ENSDARG00000079270	si:ch211-215e19.7	2	52196883	52197526	1	ENSG00000162896	PIGR	1	Q	q32.1	207101863	207119811	-1				Y	Y									8.88739e-12	0	1.93129	0	8.88739e-12	0	1.93129	0	0	0	2.71892e-13	0
15579	b	ENSDARG00000078547	si:ch211-264f5.2	19	6282419	6292015	-1	ENSG00000162896	PIGR	1	Q	q32.1	207101863	207119811	-1	Y	Y												0.87742	0	1.78734e-11	0	0.87742	0	1.78734e-11	0	0	0	2.71892e-13	0
1796	s	ENSDARG00000095419	si:dkeyp-104b3.1	2	51949325	51956701	1	ENSG00000162897	FCAMR	1	Q	q32.1	207131310	207143970	-1				Y	Y									8.88739e-12	0	1.93129	0	8.88739e-12	0	1.93129	0	0	0	2.71892e-13	0
9833	s	ENSDARG00000070229	zgc:158258	11	38849056	38858531	-1	ENSG00000182795	C1orf116	1	Q	q32.2	207191866	207206101	-1	Y	Y												4.93601	0	1.78734e-11	0	4.93601	0	1.78734e-11	0	0	0	2.71892e-13	0
19237	b	ENSDARG00000074827	si:ch73-184c24.1	23	41898486	41922209	-1	ENSG00000182795	C1orf116	1	Q	q32.2	207191866	207206101	-1	Y	Y												1.6884	0	1.78734e-11	0	1.6884	0	1.78734e-11	0	0	0	2.71892e-13	0
9834	s	ENSDARG00000008542	yod1	11	38876798	38886042	-1	ENSG00000180667	YOD1	1	Q	q32.2	207217194	207226325	-1	Y	Y												4.93601	0	1.78734e-11	0	4.93601	0	1.78734e-11	0	0	0	2.71892e-13	0
9552	b	ENSDARG00000002037	LOC564852	11	19205192	19220171	-1	ENSG00000123836	PFKFB2	1	Q	q32.2	207226605	207254369	1	Y	Y												4.52714	0	1.78734e-11	0	4.52714	0	1.78734e-11	0	0	0	2.71892e-13	0
19252	b	ENSDARG00000023840	pfkfb2	23	43136550	43181508	-1	ENSG00000123836	PFKFB2	1	Q	q32.2	207226605	207254369	1	Y	Y												1.46685	0	1.78734e-11	0	1.46685	0	1.78734e-11	0	0	0	2.71892e-13	0
18979	b	ENSDARG00000056075	zgc:110775	23	26381820	26407620	-1	ENSG00000203710	CR1	1	Q	q32.2	207669473	207813992	1	Y	Y												2.42863	0	1.78734e-11	0	2.42863	0	1.78734e-11	0	0	0	2.71892e-13	0
18980	b	ENSDARG00000095512	si:dkey-78k11.2	23	26413284	26415932	-1	ENSG00000203710	CR1	1	Q	q32.2	207669473	207813992	1	Y	Y												2.42863	0	1.78734e-11	0	2.42863	0	1.78734e-11	0	0	0	2.71892e-13	0
19103	b	ENSDARG00000060372	si:dkey-164k14.1	23	32793166	33106112	-1	ENSG00000076356	PLXNA2	1	Q	q32.2	208195587	208417665	-1	Y	Y												2.11374	0	1.78734e-11	0	2.11374	0	1.78734e-11	0	0	0	2.71892e-13	0
17972	b	ENSDARG00000044526	camk1g	22	1029557	1049597	1	ENSG00000008118	CAMK1G	1	Q	q32.2	209757062	209787283	1	Y	Y												2.58502	0	1.78734e-11	0	2.58502	0	1.78734e-11	0	0	0	2.71892e-13	0
19206	b	ENSDARG00000008788	zgc:73155	23	39704032	39743425	1	ENSG00000008118	CAMK1G	1	Q	q32.2	209757062	209787283	1	Y	Y												1.6884	0	1.78734e-11	0	1.6884	0	1.78734e-11	0	0	0	2.71892e-13	0
7253	b	ENSDARG00000086708	TRAF3IP3	8	26195160	26202205	1	ENSG00000009790	TRAF3IP3	1	Q	q32.2	209929377	209955668	1				Y	Y									8.88739e-12	0	10.3272	0	8.88739e-12	0	10.3272	0	0	0	2.71892e-13	0
5413	b	ENSDARG00000017657	zgc:112163	6	40805070	40806112	1	ENSG00000162757	C1orf74	1	Q	q32.2	209955661	209957904	-1														8.88739e-12	0	0.343021	0	8.88739e-12	0	0.343021	0	0	0	2.71892e-13	0
17988	b	ENSDARG00000043296	irf6	22	2340548	2352419	1	ENSG00000117595	IRF6	1	Q	q32.2	209959036	209979389	-1	Y	Y												2.82452	0	1.78734e-11	0	2.82452	0	1.78734e-11	0	0	0	2.71892e-13	0
11284	s	ENSDARG00000017696	def	13	32148856	32162114	-1	ENSG00000117597	C1orf107	1	Q	q32.2	210001352	210030910	1	Y	Y												2.45145	0	1.78734e-11	0	2.45145	0	1.78734e-11	0	0	0	2.71892e-13	0
11282	s	ENSDARG00000010934	syt14a	13	32067613	32112089	-1	ENSG00000143469	SYT14	1	Q	q32.2	210111538	210337636	1	Y	Y												2.45145	0	1.78734e-11	0	2.45145	0	1.78734e-11	0	0	0	2.71892e-13	0
16407	b	ENSDARG00000001891	syt14b	20	9420306	9443422	-1	ENSG00000143469	SYT14	1	Q	q32.2	210111538	210337636	1	Y	Y												2.37935	0	1.78734e-11	0	2.37935	0	1.78734e-11	0	0	0	2.71892e-13	0
11281	s	ENSDARG00000089795	si:dkey-174e3.3	13	32030562	32053388	-1	ENSG00000082497	SERTAD4	1	Q	q32.2	210406144	210419976	1	Y	Y												2.45145	0	1.78734e-11	0	2.45145	0	1.78734e-11	0	0	0	2.71892e-13	0
14382	b	ENSDARG00000074428	hhat	17	25619021	25673259	-1	ENSG00000054392	HHAT	1	Q	q32.2	210501606	210849638	1				Y	Y									8.88739e-12	0	3.79158	0	8.88739e-12	0	3.79158	0	0	0	2.71892e-13	0
14381	b	ENSDARG00000024167	kcnh1	17	25519148	25607628	1	ENSG00000143473	KCNH1	1	Q	q32.2	210856555	211307457	-1				Y	Y									8.88739e-12	0	3.79158	0	8.88739e-12	0	3.79158	0	0	0	2.71892e-13	0
18509	b	ENSDARG00000023236	LOC568733	22	40863783	40913738	1	ENSG00000143473	KCNH1	1	Q	q32.2	210856555	211307457	-1	Y	Y												2.80888	0	1.78734e-11	0	2.80888	0	1.78734e-11	0	0	0	2.71892e-13	0
18519	b	ENSDARG00000004502	si:ch211-284e20.6	22	41235303	41253456	1	ENSG00000117625	RCOR3	1	Q	q32.2	211431719	211489727	1	Y	Y												2.80888	0	1.78734e-11	0	2.80888	0	1.78734e-11	0	0	0	2.71892e-13	0
18520	b	ENSDARG00000017240	si:ch211-284e20.7	22	41263926	41281962	1	ENSG00000082512	TRAF5	1	Q	q32.2	211499957	211548288	1	Y	Y												2.80888	0	1.78734e-11	0	2.80888	0	1.78734e-11	0	0	0	2.71892e-13	0
11747	s	ENSDARG00000037603	zgc:162144	14	8589768	8596444	-1	ENSG00000198570	RD3	1	Q	q32.3	211649864	211666259	-1														8.88739e-12	0	1.78734e-11	0	8.88739e-12	0	1.78734e-11	0	0	0	2.71892e-13	0
16444	s	ENSDARG00000031600	rd3	20	13884230	13914838	1	ENSG00000198570	RD3	1	Q	q32.3	211649864	211666259	-1	Y	Y												2.19223	0	1.78734e-11	0	2.19223	0	1.78734e-11	0	0	0	2.71892e-13	0
17576	b	ENSDARG00000044534	LOC100149591	21	25949476	25951755	-1	ENSG00000198570	RD3	1	Q	q32.3	211649864	211666259	-1														8.88739e-12	0	1.78734e-11	0	8.88739e-12	0	1.78734e-11	0	0	0	2.71892e-13	0
14541	b	ENSDARG00000053896	zgc:162909	17	37383338	37388562	1	ENSG00000170385	SLC30A1	1	Q	q32.3	211744910	211752065	-1				Y	Y									8.88739e-12	0	3.28577	0	8.88739e-12	0	3.28577	0	0	0	2.71892e-13	0
15385	b	ENSDARG00000054584	LOC100002134	18	47798667	47802078	1	ENSG00000170385	SLC30A1	1	Q	q32.3	211744910	211752065	-1														8.88739e-12	0	1.78734e-11	0	8.88739e-12	0	1.78734e-11	0	0	0	2.71892e-13	0
16443	s	ENSDARG00000005463	slc30a1	20	13808897	13828564	1	ENSG00000170385	SLC30A1	1	Q	q32.3	211744910	211752065	-1	Y	Y												2.19223	0	1.78734e-11	0	2.19223	0	1.78734e-11	0	0	0	2.71892e-13	0
16442	s	ENSDARG00000005619	nek2	20	13797905	13808684	1	ENSG00000117650	NEK2	1	Q	q32.3	211836114	211848960	-1	Y	Y												2.19223	0	1.78734e-11	0	2.19223	0	1.78734e-11	0	0	0	2.71892e-13	0
16441	s	ENSDARG00000013542	lpgat1	20	13696553	13789114	1	ENSG00000123684	LPGAT1	1	Q	q32.3	211916799	212004114	-1	Y	Y												2.19223	0	1.78734e-11	0	2.19223	0	1.78734e-11	0	0	0	2.71892e-13	0
16432	s	ENSDARG00000019300	ints7	20	12935263	13055044	-1	ENSG00000143493	INTS7	1	Q	q32.3	212113741	212208884	-1	Y	Y												1.91052	0	1.78734e-11	0	1.91052	0	1.78734e-11	0	0	0	2.71892e-13	0
16433	s	ENSDARG00000023002	dtl	20	13056182	13088939	1	ENSG00000143476	DTL	1	Q	q32.3	212208919	212280742	1	Y	Y												2.13493	0	1.78734e-11	0	2.13493	0	1.78734e-11	0	0	0	2.71892e-13	0
[truncated: 18,653 more rows]

## Sheet: GAIN ALL v. ALL
	Orthology relationships D. rerio / H. sapiens															FINAL calls: gains and losses												JISTIC Q-values, -log10-transformed - manually curated					JISTIC Q-values, -log10-transformed
		Danio rerio						Homo sapiens								D.rerio						H.sapiens						Dr chr position code	D.rerio MPNST (147 samples)				D.rerio MPNST (147 samples)				H.sapiens MMPNST (23 samples)
		866	<= Subtotal													AMP	AMP	AMP	DEL	DEL	DEL	AMP	AMP	AMP	DEL	DEL	DEL		AMP	AMP	DEL	DEL	AMP	AMP	DEL	DEL	AMP	AMP	DEL	DEL
index_Ortho	Category	Dr: gene ID	Dr: gene symbol	Dr: chromosome	Dr: start coordinate	Dr: end coordinate	Dr: strand	Hs: gene ID	Hs: gene symbol	Hs: chromosome	Hs: chromosome arm	Hs: chromosome band	Hs: start coordinate	Hs: end coordinate	Hs: strand	Dr:AMP-ALL	Dr:AMP-LARGE	Dr:AMP-local	Dr:DEL-ALL	Dr:DEL-LARGE	Dr:DEL-local	Hs:AMP-ALL	Hs:AMP-LARGE	Hs:AMP-local	Hs:DEL-ALL	Hs:DEL-LARGE	Hs:DEL-local	Curated: 1=start / 2=end / 3=middle of chromosome	Curated:Dr:stndrd:AMP__-lg(QVAL)	Curated:Dr:focal:AMP__-lg(QVAL)	Curated:Dr:stndrd:DEL__-lg(QVAL)	Curated:Dr:focal:DEL__-lg(QVAL)	Dr:stndrd:AMP__-lg(QVAL)	Dr:focal:AMP__-lg(QVAL)	Dr:stndrd:DEL__-lg(QVAL)	Dr:focal:DEL__-lg(QVAL)	Hs:stndrd:AMP__-lg(QVAL)	Hs:focal:AMP__-lg(QVAL)	Hs:stndrd:DEL__-lg(QVAL)	Hs:focal:DEL__-lg(QVAL)
[truncated: 866 more rows]

## Sheet: GAIN focal v. focal
	Orthology relationships D. rerio / H. sapiens															FINAL calls: gains and losses												JISTIC Q-values, -log10-transformed - manually curated					JISTIC Q-values, -log10-transformed
[truncated: 39 more rows]

[truncated: 6 more sheets: GAIN focal(Dr) v. ALL(Hs), GAIN ALL(Dr) v. focal(Hs), LOSS ALL v. ALL, LOSS focal v. focal (0), LOSS focal(Dr) v. ALL(Hs), LOSS ALL(Dr) v. focal(Hs)]
