# Supplementary material for: Comparative Oncogenomic Analysis of Copy Number Alterations in Human and Zebrafish Tumors Enables Cancer Driver Discovery
Source: PLoS Genet. 2013 Aug 29;9(8):e1003734. doi: 10.1371/journal.pgen.1003734 (PMC3757083; doi:10.1371/journal.pgen.1003734)
Supplement: Table S1 — Listing of GISTIC-defined recurrent large and focal gains and losses in zebrafish MPNSTs. (XLSX) [file pgen.1003734.s011.xlsx]

## Sheet: Sheet1
Table S1. Listing of GISTIC-defined recurrent large and focal gains and losses in zebrafish MPNSTs
	Chromosome	coordinates in ZV9, kb
LARGE GAINS	Chrom 9	21,110-44,189
	Chrom 10	whole chromosome
	Chrom 11	whole chromosome
	Chrom 13	16,200-50,420
	Chrom 19	whole chromosome
	Chrom 20	0-46,911
	Chrom 22	whole chromosome
	Chrom 23	whole chromosome
	Chrom 25	whole chromosome
FOCAL GAINS	Chrom 1	35,176-35,498
	Chrom 4	12,058-15,683
	Chrom 4	18,100-25,170
	Chrom 7	50,537-51,153
	Chrom 9	5,047-12,855
	Chrom 17 #1	27,404-29,176
	Chrom 17 #2	30,264-33,503
	Chrom 17 #3	33,791-34,272
	Chrom 18	33,103-38,652
	Chrom 20 #1	20,259-26,858
	Chrom 20 #2	28,275-28,460
	Chrom 20 #3	28,859-33,764
	Chrom 25 #1	9,256-28,361
	Chrom 25 #2	31,830-32,611
LARGE LOSSES	Chrom 2	whole chromosome
	Chrom 5	whole chromosome
	Chrom 8	whole chromosome
	Chrom 15	whole chromosome
	Chrom 17	whole chromosome
	Chrom 24	whole chromosome
FOCAL LOSSES	Chrom 4	15,683-17,451
	Chrom 6	30,972-31,993
	Chrom 14	21,031-21,344
