# Supplementary material for: Comparative Oncogenomic Analysis of Copy Number Alterations in Human and Zebrafish Tumors Enables Cancer Driver Discovery
Source: PLoS Genet. 2013 Aug 29;9(8):e1003734. doi: 10.1371/journal.pgen.1003734 (PMC3757083; doi:10.1371/journal.pgen.1003734)
Supplement: Table S2 — P-values from t-Tests (two-tailed, homoscedastic) comparing per-chromosome median values of different subgroups of zebrafish MPNST samples. (XLSX) [file pgen.1003734.s012.xlsx]

## Sheet: Sheet1
Table S2: P-values from t-Tests (two-tailed, homoscedastic) comparing per-chromosome median values of different subgroups of zebrafish MPNST samples. Per-chromosome medians were obtained based on 100K-binned sequencing data (log2(T/N)) and subsequently mean-centered for each sample. Two comparisons are shown: Left column: MPNST samples originating from a rp gene mutation (53 samples) compared to …
CHR	P (MPNST rp vs. MPNST p53)	P (MPNST p53(3N) vs. p53hom(2N))
1	0.361451	0.305166
2	0.223663	0.63181
3	0.26338	0.479874
4	0.0372085	0.70751
5	0.2171	0.89419
6	1.45475e-05	0.612003
7	0.834393	0.335826
8	0.103175	0.254009
9	0.79951	0.578648
10	0.537614	0.936847
11	0.000195824	0.871178
12	0.977234	0.43969
13	0.392752	0.229538
14	0.889206	0.905564
15	0.197315	0.331547
16	0.0837462	0.978852
17	0.00334934	0.723246
18	0.794075	0.827441
19	0.913748	0.810346
20	0.354183	0.146321
21	0.17112	0.314106
22	8.99855e-05	0.749494
23	0.212042	0.565045
24	0.000588316	0.991618
25	0.0277938	0.673434
