# Supplementary material for: Comparative Oncogenomic Analysis of Copy Number Alterations in Human and Zebrafish Tumors Enables Cancer Driver Discovery
Source: PLoS Genet. 2013 Aug 29;9(8):e1003734. doi: 10.1371/journal.pgen.1003734 (PMC3757083; doi:10.1371/journal.pgen.1003734)
Supplement: Table S3 — Listing of GISTIC-defined recurrent large and focal gains and losses in human MPNSTs. (XLSX) [file pgen.1003734.s013.xlsx]

## Sheet: Sheet1
Table S3. Listing of GISTIC-defined recurrent large and focal gains and losses in human MPNSTs
	Chromosome arms	coordinates in Hg19, kb
LARGE GAINS	Chrom 7p and q	whole chromosome
	Chrom 8p and q	41,511-146,364
	Chrom 12p	0-29,376
	Chrom 15q	4,8484-102,531
	Chrom 17q	42,422-81,195
FOCAL GAINS	Chrom 4q	52,709-59,428
	Chrom 7p	13,894-20,824
	Chrom 8p	30,689-34,642
	Chrom 9q	70,972-78,194
	Chrom 12q #1	39,687-42,720
	Chrom 12q #2	68,660-70,862
	Chrom 12q #3	75,875-76,083
	Chrom 14q #1	21,668-24,408
	Chrom 14q #2	62,162-62,229
	Chrom 14q #3	65,171-65,213
	Chrom 15p	20,588-22,702
	Chrom 20q	62,259-63,0125
	Chrom 21q	16,195-16,743
LARGE LOSSES	Chrom 1p	0-121,500
	Chrom 3q	93,563-136,440
	Chrom 4q	62,937-191,154
	Chrom 8p	0-37,701
	Chrom 9q	0-39,898
	Chrom 10p and q	whole chromosome
	Chrom 11p and q	whole chromosome
	Chrom 13q	32,999-104,097
	Chrom 16q	46,503-58,498
	Chrom 16q	70,695-90,355
	Chrom 17p and q	0-34,431
	Chrom 18p and q	whole chromosome
	Chrom 22q	whole chromosome
	Chrom Xq	31,133-33,429
FOCAL LOSSES	Chrom 9p	20,342-26,841
	Chrom 14q	71,195-72,431
	Chrom 16p	21,391-24,741
	Chrom 17q	30,264,056-30,658
	Chrom 19q	35,849-35,862
	Chrom 20p	8,812-16,253
	Chrom Xp	68,705-147,904
