# Supplementary material for: Comparative Oncogenomic Analysis of Copy Number Alterations in Human and Zebrafish Tumors Enables Cancer Driver Discovery
Source: PLoS Genet. 2013 Aug 29;9(8):e1003734. doi: 10.1371/journal.pgen.1003734 (PMC3757083; doi:10.1371/journal.pgen.1003734)
Supplement: Table S4 — Number of genes gained or lost in both fish and human MPNST by chromosomal region. (XLSX) [file pgen.1003734.s014.xlsx]

## Sheet: GAINS
Supplementary Table 4A. Overlap of genes in fish and human MPNST gains by region. The top table indicates the number of human genes; the bottom table includes all gene relationships defined by the species-comparison table we used to do the analysis. The regions of each noted chromosome present in the recurrent large or focal gains are listed in tables S1 (zebrafish) and S3 (human)
			ZEBRAFISH
	TYPE OF CNA		LARGE	LARGE	LARGE	LARGE	LARGE	LARGE	LARGE	LARGE	LARGE	focal w/in large	focal w/in large (weak support)	focal w/in large	focal w/in large	focal w/in large	focal	focal	focal	focal (weak support)	focal (weak support)	focal	focal	focal (weak support)	focal	# of human genes in gains	# human genes which overlap with all fish gains*	# human genes which overlap with focal fish gains*	# of human genes in comparative table (%)	% of human genes in comparative table filtered out by fish
		CHROMOSOME	9	10	11	13	19	20	22	23	25	20 foc #1	20 foc #2	20 foc #3	25 foc #1	25 foc #2	1 foc	4 foc #1	4 foc #2	7 focal	9 focal	17 foc #1	17 foc #2	17 foc #3	18 foc
HUMAN	LARGE	7	1	31	12	3	102	6	10	14	67				40	2		20	24		2				1	942	268	82	617 (65%)	0.56564
	LARGE	8	1	2	7	2	102	7	2	13		1		1									1			487	128	2	347 (71%)	0.631124
	LARGE	12		2	2		18	1	3	5	31				17	2		3	7	1						271	62	25	150 (55%)	0.586667
	LARGE	15		3	1		7		4		121				34										15	441	138	49	303 (69%)	0.544554
	LARGE	17		20	14		10	2	6	1	1	1														505	54	1	368 (73%)	0.853261
	focal w/in large (weak support)	7p foc	1		1		13		1	1																23	15	0	21 (91%)	0.285714
	focal	4q foc						23				23														34	23	23	33 (97%)	0.30303
	focal (weak support)	8p foc		5		2																				9	7	0	9 (100%)	0.222222
	focal (weak support)	9q foc		6	1																					30	6	0	24 (80%)	0.75
	focal (weak support)	12q foc #1								1	4							5								11	8	5	9 (82%)	0.111111
	focal	12q foc #2			1						3							1	4							18	9	5	12 (67%)	0.25
	focal (weak support)	12q foc #3																								2	0	0	2 (100%)	1
	focal (weak support)	14q foc #1					1			2																52	3	0	35 (67%)	0.914286
	focal (weak support)	14q foc #2				1		1				1														1	1	1	1 (100%)	0
	focal (weak support)	14q foc #3						1																		1	1	0	1 (100%)	0
	focal (weak support)	15p foc																								11	0	0	0 (0%)	1
	focal (weak support)	20q foc			2			2		14																24	15	0	17 (71%)	0.117647
	focal (weak support)	21q foc		1																						1	1	0	1 (100%)	0
		total	2	70	40	8	240	43	25	50	227	26	0	1	91	4	0	29	35	1	2	0	1	0	16	2840	724	193	1929 (68%)	0.624676
		total on human focal	1	12	5	3	14	27	1	18	7	24	0	0	0	0	0	6	4	0	0	0	0	0	0	217	89	34	165 (76%)	0.460606
* "total human genes" is often less than the sum found overlapping each individual fish region as sometimes a single human gene has 2 fish paralogs on different chromosomes, each of which is in a CNA
			ZEBRAFISH
	TYPE OF CNA		LARGE	LARGE	LARGE	LARGE	LARGE	LARGE	LARGE	LARGE	LARGE	focal w/in large	focal w/in large (weak support)	focal w/in large	focal w/in large	focal w/in large	focal	focal	focal	focal (weak support)	focal (weak support)	focal	focal	focal (weak support)	focal	total # overlapping gene relationships per human region	# gene relationships per human region overlapping fish focals
		CHROMOSOME	9	10	11	13	19	20	22	23	25	20 foc #1	20 foc #2	20 foc #3	25 foc #1	25 foc #2	1 foc	4 foc #1	4 foc #2	7 focal	9 focal	17 foc #1	17 foc #2	17 foc #3	18 foc
HUMAN	LARGE	7	1	32	18	3	106	8	12	16	72				42	3		21	25		2				1	317	94
	LARGE	8	1	2	7	2	115	8	2	14		1		1									1			152	3
	LARGE	12		2	2		21	1	3	5	39				21	2		3	7	1						84	34
	LARGE	15		3	1		7		5		134				41										15	165	56
	LARGE	17		20	20		12	2	6	1	1	1														62	1
	focal w/in large (weak support)	7p foc	1		1		13		2	1																18	0
	focal	4q foc						24				24														24	24
	focal (weak support)	8p foc		5		3																				8	0
	focal (weak support)	9q foc		6	1																					7	0
	focal (weak support)	12q foc #1								1	4							6								11	6
	focal	12q foc #2			1						3							1	4							9	5
	focal (weak support)	12q foc #3																								0	0
	focal (weak support)	14q foc #1					1			2																3	0
	focal (weak support)	14q foc #2				1		1				1														2	1
	focal (weak support)	14q foc #3						1																		1	0
	focal (weak support)	15p foc																								0	0
	focal (weak support)	20q foc			2			2		16																20	0
	focal (weak support)	21q foc		1																						1	0
		total	2	71	52	9	262	47	28	55	253	27	0	1	104	5	0	31	36	1	2	0	1	0	16	866	224
		total on human focal	1	12	5	4	14	28	2	20	7	25	0	0	0	0	0	7	4	0	0	0	0	0	0	104	36

## Sheet: LOSSES
Supplementary Table 4B. Overlap of genes in fish and human MPNST losses by region. The top table indicates the number of human genes; the bottom table includes all gene relationships defined by the species-comparison table we used to do the analysis. The regions of each noted chromosome present in the recurrent large or focal losses are listed in tables S1 (zebrafish) and S3 (human).
			ZEBRAFISH
	TYPE OF CNA		LARGE	LARGE	LARGE	LARGE	LARGE	LARGE	focal	focal	focal	# of human genes in losses	# human genes which overlap with all fish losses*	# human genes which overlap with focal fish losses*	# of human genes in comparative table (%)	% of human genes in comparative table filtered out by fish
		CHROMOSOME	2 (all)	5 (all)	8 (all)	15 (all)	17 (all)	24 (all)	4 focal	6 focal	14 focal
HUMAN	LARGE	1	142	14	138	7	43	23		10		1064	332	10	768 (72%)	0.567708
	LARGE	3	11	9	11	8	1	33				254	64	0	178 (70%)	0.640449
	LARGE	4	1	42	6	6	9	1				495	63	0	326 (66%)	0.806748
	LARGE	8	0	15	35	1	22	2				238	74	0	137 (58%)	0.459854
	LARGE	9	5	25	7	1	0	1				214	36	0	127 (59%)	0.716535
	LARGE	10	40	14	19	3	69	46	1			785	164	1	551 (70%)	0.702359
	LARGE	11	5	77	8	156	8	11	2			1344	229	2	789 (59%)	0.709759
	LARGE	13	3	4	0	17	1	0				205	22	0	158 (77%)	0.860759
	LARGE	16 region 1	2	1	0	0	0	0				103	3	0	70 (68%)	0.957143
	LARGE	16 region 2	3	1	1	1	0	2				177	7	0	118 (67%)	0.940678
	LARGE	17	3	75	5	88	2	5				475	165	0	312 (66%)	0.471154
	LARGE	18	52	13	7	0	1	46				292	105	0	196 (67%)	0.464286
	LARGE	22	3	65	40	5	1	2				463	108	0	316 (68%)	0.658228
	LARGE	X	3	33	0	2	0	0			1	376	38	1	172 (46%)	0.77907
	focal w/in large	9p foc										29	0	0	7 (24%)	1
	focal w/in large (weak support)	17q foc										6	0	0	3 50%)	1
	focal (weak support)	14q foc										3	0	0	3 (100%)	1
	focal (weak support)	16p foc						1				36	1	0	21 (58%)	0.952381
	focal (weak support)	19q foc										1	0	0	1 (100%)	1
	focal (weak support)	20p foc				1	3					19	3	0	14 (74%)	0.785714
	focal	Xp foc										1	0	0	1 (100%)	1
		total	273	388	277	296	160	173	3	10	1	6545	1414	14	4258 (65%)	0.667919
		total on human focal	0	0	0	1	3	1	0	0	0	95	4	0	50 (53%)	0.92
* "total human genes" is often less than the sum found overlapping each individual fish region as sometimes a single human gene has 2 fish paralogs on different chromosomes, each of which is in a CNA
			ZEBRAFISH
	TYPE OF CNA		LARGE	LARGE	LARGE	LARGE	LARGE	LARGE	focal	focal	focal	total # overlapping gene relationships per human region	# gene relationships per human region overlapping fish focals
		CHROMOSOME	2 (all)	5 (all)	8 (all)	15 (all)	17 (all)	24 (all)	4 focal	6 focal	14 focal
HUMAN	LARGE	1	158	16	168	9	46	28		10		435	10
	LARGE	3	11	9	12	14	1	37				84	0
	LARGE	4	1	58	6	6	9	1				81	0
	LARGE	8	0	15	37	1	23	4				80	0
	LARGE	9	5	29	7	1	0	1				43	0
	LARGE	10	43	14	20	5	74	49	1			206	1
	LARGE	11	5	83	12	180	8	12	2			302	2
	LARGE	13	3	4	0	17	2	0				26	0
	LARGE	16 region 1	3	1	0	0	0	0				4	0
	LARGE	16 region 2	3	1	1	1	0	4				10	0
	LARGE	17	3	85	6	98	2	5				199	0
	LARGE	18	54	15	7	0	1	49				126	0
	LARGE	22	5	69	47	5	1	4				131	0
	LARGE	X	3	36	0	2	0	0			1	42	1
	focal w/in large	9p foc										0	0
	focal w/in large (weak support)	17q foc										0	0
	focal (weak support)	14q foc										0	0
	focal (weak support)	16p foc						1				1	0
	focal (weak support)	19q foc										0	0
	focal (weak support)	20p foc				1	3					4	0
	focal	Xp foc										0	0
		total	297	435	323	340	170	195	3	10	1	1774	14
		total on human focal	0	0	0	1	3	1	0	0	0	5	0
