# Supplementary material for: Comparative Oncogenomic Analysis of Copy Number Alterations in Human and Zebrafish Tumors Enables Cancer Driver Discovery
Source: PLoS Genet. 2013 Aug 29;9(8):e1003734. doi: 10.1371/journal.pgen.1003734 (PMC3757083; doi:10.1371/journal.pgen.1003734)
Supplement: Table S5 — Gains and losses of microRNA families in human and zebrafish MPNSTs. (XLSX) [file pgen.1003734.s015.xlsx]

## Sheet: S5A
Table S5A: Summary table with microRNA families in mutual (human and zebrafish) gains or losses (extracted and reformatted from Table S5B). Only miRNA families are listed for which there is at least one miRNA per family and species in a CNA of a certain polarity, with other family members either also in a CNA of that same polarity or in an unaltered section of the genome.
miRNA identifier (numeric)	CNA type in both Hs and Dr	Hs chr	Dr chr
10	GAIN	17	23
15	LOSS	13	15
16	LOSS	13	15
96	GAIN	7	4
100	LOSS	11	5, 15
101	LOSS	1	5, 6
137	LOSS	1	2, 24
139	LOSS	11	15
144	LOSS	17	5
153	GAIN	7	9
182	GAIN	7	4
183	GAIN	7	4
190	GAIN	15	25
196	GAIN	7, 17	11, 19, 23
212	LOSS	17	15
451	LOSS	17	5
489	GAIN	7	19

## Sheet: S5B
Table S5B: microRNAs for those 89 microRNA families which were found in both human and zebrafish are listed with their genomic information and flags indicating their status in human and zebrafish MPNST CNA data (central colored part of the table). The table is organized by microRNA family ID (left-most column), with all known family members listed for both organisms side-by-side). Within a family…
	Hs (23 MPNST samples)									Dr (147 MPNST samples)
microRNA family ID	Ensembl GENEID	Chr	Chr-Band	Start	mir ID (no species)	Hs MPNST:AMP-LARGE	Hs MPNST:AMP-local	Hs MPNST:DEL-LARGE	Hs MPNST:DEL-local	Dr MPNST:AMP-LARGE	Dr MPNST:AMP-local	Dr MPNST:DEL-LARGE	Dr MPNST:DEL-local	Ensembl GENEID	Chr	Start	mir ID (no species)
1	ENSG00000207694	18	q11.2	19408965	mir-1-2			Y		Y				ENSDARG00000088322	23	7137155	mir-1-1
7	ENSG00000207603	9	q21.32	86584663	mir-7-1					Y	Y			ENSDARG00000080960	25	13574416	mir-7a-1
7	ENSG00000207703	15	q26.1	89155056	mir-7-2	Y								ENSDARG00000083129	7	15327893	mir-7a-2
7	ENSG00000207630	19	p13.3	4770682	mir-7-3							Y		ENSDARG00000081629	8	451272	mir-7a-3
7												Y		ENSDARG00000081109	5	56985001	mir-7b
9	ENSG00000207933	1	q22	156390133	mir-9-1									ENSDARG00000082019	16	31444462	mir-9-1
9	ENSG00000207570	5	q14.3	87962671	mir-9-2					Y				ENSDARG00000080612	10	45056132	mir-9-2
9	ENSG00000207819	15	q26.1	89911248	mir-9-3	Y				Y				ENSDARG00000080594	25	8759267	mir-9-3
9										Y				ENSDARG00000083496	22	18478856	mir-9-4
9												Y		ENSDARG00000081362	5	49952889	mir-9-5
9												Y		ENSDARG00000081313	2	59942577	mir-9-7
10	ENSG00000207777	17	q21.32	46657200	mir-10a	Y								ENSDARG00000082315	12	28705900	mir-10a
10	ENSG00000207744	2	q31.1	177015031	mir-10b									ENSDARG00000080641	9	1943755	mir-10b-1
10										Y				ENSDARG00000082918	23	36181545	mir-10b-2
10														ENSDARG00000081638	3	24011892	mir-10c
10														ENSDARG00000083047	6	10777971	mir-10d
15	ENSG00000207718	13	q14.2	50623255	mir-15a			Y						ENSDARG00000080168	1	47219729	mir-15a-1
15	ENSG00000207779	3	q25.33	160122376	mir-15b									ENSDARG00000081182	7	27196742	mir-15b
15												Y		ENSDARG00000081366	15	1538892	mir-15c
16	ENSG00000208006	13	q14.2	50623109	mir-16-1			Y				Y		ENSDARG00000083213	15	1539063	mir-16a
16	ENSG00000198987	3	q25.33	160122533	mir-16-2									ENSDARG00000081252	1	47219486	mir-16b
17	ENSG00000207745	13	q31.3	92002859	mir-17			Y						ENSDARG00000082515	1	2806071	mir-17a-1
17														ENSDARG00000080742	9	55420876	mir-17a-2
19	ENSG00000207610	13	q31.3	92003145	mir-19a			Y						ENSDARG00000081650	1	2806384	mir-19a
19	ENSG00000207560	13	q31.3	92003446	mir-19b-1			Y						ENSDARG00000081789	1	2806750	mir-19b
19	ENSG00000207812	X	q26.2	133303701	mir-19b-2			Y						ENSDARG00000082428	14	32336905	mir-19c
19														ENSDARG00000082892	14	205464	mir-19d
20	ENSG00000199149	13	q31.3	92003319	mir-20a			Y						ENSDARG00000082292	1	2806565	mir-20a
20	ENSG00000207710	X	q26.2	133303839	mir-20b			Y						ENSDARG00000082177	14	32337046	mir-20b
21	ENSG00000199004	17	q23.1	57918627	mir-21	Y				Y				ENSDARG00000082187	10	28880675	mir-21-1
21												Y		ENSDARG00000080484	15	16392804	mir-21-2
23	ENSG00000207980	19	p13.13	13947401	mir-23a					Y				ENSDARG00000080548	22	4997592	mir-23a-1
23	ENSG00000207563	9	q22.32	97847490	mir-23b									ENSDARG00000081477	3	13208734	mir-23a-2
23														ENSDARG00000083110	3	13304718	mir-23a-2
23												Y		ENSDARG00000083526	2	33618310	mir-23a-3
23										Y				ENSDARG00000081514	10	15983153	mir-23b
24	ENSG00000207617	9	q22.32	97848303	mir-24-1					Y				ENSDARG00000080923	10	15989409	mir-24-1
24	ENSG00000209707	19	p13.13	13947101	mir-24-2									ENSDARG00000082125	3	13215487	mir-24-2
24														ENSDARG00000086725	3	13298295	mir-24-2
24												Y		ENSDARG00000080599	8	31010534	mir-24-3
24										Y				ENSDARG00000081769	22	5011864	mir-24-4
25	ENSG00000207547	7	q22.1	99691183	mir-25	Y								ENSDARG00000081286	14	205362	mir-25
26	ENSG00000199075	3	p22.2	38010895	mir-26a-1					Y				ENSDARG00000080591	9	42806576	mir-26a-1
26	ENSG00000207789	12	q14.1	58218392	mir-26a-2							Y		ENSDARG00000086601	2	21171567	mir-26a-2
26	ENSG00000199121	2	q35	219267369	mir-26b							Y		ENSDARG00000081224	24	21079406	mir-26a-3
26										Y				ENSDARG00000080579	23	24962546	mir-26b
27	ENSG00000207808	19	p13.13	13947254	mir-27a							Y		ENSDARG00000082454	2	33620200	mir-27a
27	ENSG00000207864	9	q22.32	97847727	mir-27b							Y		ENSDARG00000080833	8	31015477	mir-27b
27														ENSDARG00000083181	3	13208959	mir-27c
27														ENSDARG00000080730	3	13304503	mir-27c
27										Y				ENSDARG00000082462	10	15983301	mir-27d
27										Y				ENSDARG00000082920	22	5004330	mir-27e
29	ENSG00000198981	7	q32.3	130561506	mir-29a	Y								ENSDARG00000081841	4	10671282	mir-29a-1
29	ENSG00000207748	7	q32.3	130562218	mir-29b-1	Y								ENSDARG00000080152	6	47408916	mir-29b-1
29	ENSG00000207790	1	q32.2	207975788	mir-29b-2									ENSDARG00000081284	4	10672720	mir-29b-3
29	ENSG00000207966	1	q32.2	207975197	mir-29c
30	ENSG00000207827	6	q13	72113254	mir-30a					Y				ENSDARG00000090098	19	4497677	mir-30a
30	ENSG00000207582	8	q24.22	135812763	mir-30b	Y								ENSDARG00000083528	16	27581005	mir-30b
30	ENSG00000207962	1	p34.2	41222956	mir-30c-1			Y		Y				ENSDARG00000080952	13	28027957	mir-30c
30	ENSG00000199094	6	q13	72086663	mir-30c-2									ENSDARG00000081529	16	27580697	mir-30d
30	ENSG00000199153	8	q24.22	135817119	mir-30d	Y				Y				ENSDARG00000083500	13	28019020	mir-30e-2
30	ENSG00000198974	1	p34.2	41220027	mir-30e			Y
31	ENSG00000199177	9	p21.3	21512114	mir-31			Y	Y					ENSDARG00000080961	7	76268836	mir-31
34	ENSG00000207865	1	p36.22	9211727	mir-34a			Y				Y		ENSDARG00000082368	5	59271631	mir-34b
34	ENSG00000207811	11	q23.1	111383663	mir-34b			Y				Y		ENSDARG00000082619	5	59271395	mir-34c
34	ENSG00000207562	11	q23.1	111384164	mir-34c			Y		Y				ENSDARG00000081220	23	22885200	mir-34
92	ENSG00000207968	13	q31.3	92003568	mir-92a-1			Y						ENSDARG00000083147	1	2806869	mir-92a-1
92	ENSG00000208034	X	q26.2	133303568	mir-92a-2			Y						ENSDARG00000082154	9	55420212	mir-92a-2
92	ENSG00000208011	1	q22	155164968	mir-92b									ENSDARG00000089196	16	45736481	mir-92b
93	ENSG00000207757	7	q22.1	99691391	mir-93	Y								ENSDARG00000082446	14	205635	mir-93
96	ENSG00000199158	7	q32.2	129414532	mir-96	Y					Y			ENSDARG00000083126	4	14140107	mir-96
99	ENSG00000207638	21	q21.1	17911409	mir-99a							Y		ENSDARG00000082197	15	29144677	mir-99-1
99	ENSG00000207550	19	q13.41	52195865	mir-99b					Y				ENSDARG00000081315	10	39438831	mir-99-2
100	ENSG00000207994	11	q24.1	122022937	mir-100			Y				Y		ENSDARG00000081501	15	20399275	mir-100-1
100												Y		ENSDARG00000081453	5	31628637	mir-100-2
101	ENSG00000199135	1	p31.3	65524117	mir-101-1			Y					Y'	ENSDARG00000082131	6	31057616	mir-101a
101												Y		ENSDARG00000081347	5	1946477	mir-101b
103	ENSG00000199024	20	p13	3898141	mir-103a-2									ENSDARG00000081583	13	15177271	mir-103
122	ENSG00000207778	18	q21.31	56118306	mir-122			Y						ENSDARG00000083634	21	9416742	mir-122
124	ENSG00000208010	8	p23.1	9760898	mir-124-1			Y				Y		ENSDARG00000080655	2	26793487	mir-124-1
124	ENSG00000207816	8	q12.3	65291706	mir-124-2	Y				Y				ENSDARG00000081311	20	38930240	mir-124-2
124	ENSG00000207598	20	q13.33	61809852	mir-124-3							Y		ENSDARG00000081423	24	25063580	mir-124-3
124												Y		ENSDARG00000082907	17	27261182	mir-124-4
124										Y				ENSDARG00000080174	23	17954131	mir-124-5
124												Y		ENSDARG00000083622	8	23975705	mir-124-6
125	ENSG00000208008	19	q13.41	52196507	mir-125a									ENSDARG00000083123	16	27137452	mir-125a-1
125	ENSG00000207971	11	q24.1	121970465	mir-125b-1			Y		Y				ENSDARG00000081044	19	10066308	mir-125a-2
125	ENSG00000207863	21	q21.1	17962557	mir-125b-2							Y		ENSDARG00000081350	15	20409298	mir-125b-1
125												Y		ENSDARG00000080032	5	31637252	mir-125b-2
125										Y				ENSDARG00000083557	10	39415823	mir-125b-3
125												Y		ENSDARG00000080508	15	29150062	mir-125c
126	ENSG00000199161	9	q34.3	139565054	mir-126							Y		ENSDARG00000081476	8	12065951	mir-126a
126										Y				ENSDARG00000082888	11	38495952	mir-126b
128	ENSG00000207654	2	q21.3	136422967	mir-128-1					Y				ENSDARG00000081902	22	12504146	mir-128-1
128	ENSG00000207625	3	p22.3	35785968	mir-128-2					Y				ENSDARG00000083495	19	44518214	mir-128-2
129	ENSG00000199077	11	p11.2	43602944	mir-129-2			Y			Y			ENSDARG00000082824	4	18115650	mir-129-1
129														ENSDARG00000083082	7	51744921	mir-129-2
130	ENSG00000208009	11	q12.1	57408671	mir-130a			Y		Y				ENSDARG00000082938	10	34405305	mir-130a-1
130	ENSG00000207751	22	q11.21	22007593	mir-130b			Y				Y		ENSDARG00000080347	5	14501677	mir-130b
130										Y				ENSDARG00000082394	10	17483583	mir-130c-1
130												Y		ENSDARG00000083224	5	14491174	mir-130c-2
132	ENSG00000207724	17	p13.3	1953202	mir-132			Y				Y		ENSDARG00000081190	15	25232522	mir-132-1
132										Y				ENSDARG00000081136	10	36666520	mir-132-2
132										Y				ENSDARG00000090368	10	36850202	mir-132-2
133	ENSG00000207786	18	q11.2	19405659	mir-133a-1			Y		Y				ENSDARG00000081687	23	7175214	mir-133a-2
133	ENSG00000207764	20	q13.33	61162119	mir-133a-2					Y				ENSDARG00000083537	20	19615539	mir-133b
133	ENSG00000199080	6	p12.2	52013721	mir-133b							Y		ENSDARG00000080081	17	5726139	mir-133c
135	ENSG00000207926	3	p21.1	52328235	mir-135a-1					Y	Y			ENSDARG00000081047	25	32034712	mir-135a
135	ENSG00000207586	12	q23.1	97957590	mir-135a-2							Y		ENSDARG00000082598	8	26858531	mir-135b
135	ENSG00000199059	1	q32.1	205417430	mir-135b					Y				ENSDARG00000080100	11	39340847	mir-135c-1
135										Y				ENSDARG00000080573	23	18233891	mir-135c-3
137	ENSG00000207958	1	p21.3	98511626	mir-137			Y				Y		ENSDARG00000082222	2	18658781	mir-137-1
137												Y		ENSDARG00000082099	24	32111668	mir-137-2
137												Y		ENSDARG00000083415	24	32514100	mir-137-2
138	ENSG00000207954	3	p21.32	44155704	mir-138-1									ENSDARG00000081331	18	17239327	mir-138
138	ENSG00000207649	16	q13	56892430	mir-138-2			Y
139	ENSG00000207809	11	q13.4	72326107	mir-139			Y				Y		ENSDARG00000082959	15	47153829	mir-139
140	ENSG00000208017	16	q22.1	69966984	mir-140					Y				ENSDARG00000080453	25	35855072	mir-140
141	ENSG00000207708	12	p13.31	7073260	mir-141	Y								ENSDARG00000080489	6	40586867	mir-141
142	ENSG00000207567	17	q22	56408593	mir-142	Y						Y		ENSDARG00000082167	5	3156809	mir-142a
142												Y		ENSDARG00000082467	15	14402913	mir-142b
143	ENSG00000208035	5	q32	148808481	mir-143									ENSDARG00000083201	14	40131661	mir-143-1
143														ENSDARG00000082513	14	40238765	mir-143-2
144	ENSG00000207618	17	q11.2	27188551	mir-144			Y				Y		ENSDARG00000081589	5	43890656	mir-144
145	ENSG00000207700	5	q32	148810209	mir-145									ENSDARG00000083025	14	40133370	mir-145
146	ENSG00000207936	5	q34	159912359	mir-146a									ENSDARG00000083310	13	11537665	mir-146a
146	ENSG00000202569	10	q24.32	104196269	mir-146b			Y						ENSDARG00000083360	21	40390759	mir-146b-1
148	ENSG00000199085	7	p15.2	25989539	mir-148a	Y								ENSDARG00000083365	9	1634030	mir-148
148	ENSG00000199122	12	q13.13	54731000	mir-148b
150	ENSG00000207782	19	q13.33	50004042	mir-150									ENSDARG00000081593	3	32708285	mir-150
152	ENSG00000207947	17	q21.32	46114527	mir-152	Y								ENSDARG00000080838	3	24387198	mir-152
153	ENSG00000207647	2	q35	220158833	mir-153-1									ENSDARG00000080551	7	41878183	mir-153a
153	ENSG00000207960	7	q36.3	157367028	mir-153-2	Y								ENSDARG00000083395	6	13891546	mir-153b
153											Y'			ENSDARG00000081163	9	7653892	mir-153c
155	ENSG00000207795	21	q21.3	26946292	mir-155									ENSDARG00000081781	1	451141	mir-155
181	ENSG00000207759	1	q32.1	198828173	mir-181a-1					Y				ENSDARG00000083193	22	24551967	mir-181a-1
181	ENSG00000207595	9	q33.3	127454721	mir-181a-2							Y		ENSDARG00000080758	8	55451660	mir-181a-2
181	ENSG00000207975	1	q32.1	198828002	mir-181b-1							Y		ENSDARG00000081145	2	45252630	mir-181b-1
181	ENSG00000207737	9	q33.3	127455989	mir-181b-2							Y		ENSDARG00000081534	8	55451513	mir-181b-2
181	ENSG00000207613	19	p13.13	13985513	mir-181c									ENSDARG00000082192	3	34282990	mir-181c
181	ENSG00000207585	19	p13.13	13985689	mir-181d
182	ENSG00000207990	7	q32.2	129410223	mir-182	Y					Y			ENSDARG00000081095	4	14141057	mir-182
183	ENSG00000207691	7	q32.2	129414745	mir-183	Y					Y			ENSDARG00000080467	4	14139958	mir-183
184	ENSG00000207695	15	q25.1	79502130	mir-184	Y								ENSDARG00000083498	7	31526100	mir-184-2
184														ENSDARG00000081763	18	25989792	mir-184
187	ENSG00000207797	18	q12.2	33484781	mir-187			Y		Y				ENSDARG00000082677	19	35551006	mir-187
187										Y				ENSDARG00000082916	19	35688360	mir-187
190	ENSG00000215938	1	q21.3	154166141	mir-190b									ENSDARG00000083122	16	19768961	mir-190b
190	ENSG00000211137	15	q22.2	63116156	mir-190	Y				Y				ENSDARG00000081636	25	34002214	mir-190
192	ENSG00000207648	11	q13.1	64658609	mir-192			Y		Y				ENSDARG00000080041	10	27698847	mir-192
193	ENSG00000207614	17	q11.2	29887015	mir-193a			Y						ENSDARG00000083334	3	44210575	mir-193a-1
193	ENSG00000207639	16	p13.12	14397824	mir-193b									ENSDARG00000081563	3	42895139	mir-193b
194	ENSG00000207624	1	q41	220291499	mir-194-1					Y				ENSDARG00000080851	10	27698667	mir-194a
194	ENSG00000207596	11	q13.1	64658827	mir-194-2			Y						ENSDARG00000088287	14	48410784	mir-194b
196	ENSG00000210741	17	q21.32	46709852	mir-196a-1	Y				Y				ENSDARG00000083309	23	36139635	mir-196a-1
196	ENSG00000207924	12	q13.13	54385522	mir-196a-2					Y				ENSDARG00000081004	19	19213364	mir-196a-2
196	ENSG00000207584	7	p15.2	27209099	mir-196b	Y								ENSDARG00000081346	3	23964618	mir-196b
196										Y				ENSDARG00000082106	11	2162553	mir-196c
196														ENSDARG00000081098	16	22997843	mir-196d
199	ENSG00000207752	19	p13.2	10928102	mir-199a-1					Y				ENSDARG00000082451	20	14790234	mir-199-1
199	ENSG00000208024	1	q24.3	172113675	mir-199a-2							Y		ENSDARG00000083179	5	1695983	mir-199-2
199	ENSG00000207581	9	q34.11	131007000	mir-199b									ENSDARG00000081869	3	48383357	mir-199-3
200	ENSG00000207607	1	p36.33	1103243	mir-200a			Y		Y				ENSDARG00000081399	23	24359043	mir-200a
200	ENSG00000207730	1	p36.33	1102484	mir-200b			Y		Y				ENSDARG00000081868	23	24358912	mir-200b
200	ENSG00000207713	12	p13.31	7072862	mir-200c	Y								ENSDARG00000080713	6	40587068	mir-200c
202	ENSG00000199089	10	q26.3	135061015	mir-202			Y						ENSDARG00000082649	13	54068641	mir-202
203	ENSG00000207568	14	q32.33	104583742	mir-203							Y		ENSDARG00000081779	17	45975669	mir-203a
203										Y				ENSDARG00000083357	20	27435485	mir-203b
204	ENSG00000207935	9	q21.12	73424891	mir-204		Y'					Y		ENSDARG00000081105	5	27616617	mir-204-1
204														ENSDARG00000081512	7	30673504	mir-204-2
205	ENSG00000207623	1	q32.2	209605478	mir-205					Y				ENSDARG00000081646	23	33503944	mir-205
206	ENSG00000207604	6	p12.2	52009147	mir-206					Y				ENSDARG00000082396	20	19616808	mir-206-1
206												Y		ENSDARG00000081661	17	5730402	mir-206-2
210	ENSG00000199038	11	p15.5	568089	mir-210			Y		Y	Y			ENSDARG00000083336	25	26371923	mir-210
212	ENSG00000207953	17	p13.3	1953565	mir-212			Y				Y		ENSDARG00000080565	15	25232253	mir-212
214	ENSG00000207949	1	q24.3	172107938	mir-214					Y				ENSDARG00000083042	20	14792413	mir-214
216	ENSG00000207798	2	p16.1	56216085	mir-216a					Y				ENSDARG00000081608	22	31336713	mir-216a-1
216	ENSG00000211520	2	p16.1	56227849	mir-216b					Y				ENSDARG00000083359	22	31337021	mir-216b-1
217	ENSG00000207548	2	p16.1	56210102	mir-217					Y				ENSDARG00000083272	22	31336479	mir-217-1
218	ENSG00000207732	4	p15.31	20529898	mir-218-1									ENSDARG00000081745	14	25562465	mir-218a-1
218	ENSG00000207739	5	q34	168195151	mir-218-2									ENSDARG00000083023	1	22640972	mir-218a-2
218										Y				ENSDARG00000083269	10	17725485	mir-218b
219	ENSG00000199036	6	p21.32	33175612	mir-219-1					Y				ENSDARG00000082257	10	10295360	mir-219-1
219	ENSG00000207955	9	q34.11	131154897	mir-219-2							Y		ENSDARG00000081998	5	67610733	mir-219-2
219										Y				ENSDARG00000083072	19	18443551	mir-219-3
221	ENSG00000207870	X	p11.3	45605585	mir-221					Y				ENSDARG00000091272	9	34892129	mir-221
222	ENSG00000207725	X	p11.3	45606421	mir-222									ENSDARG00000081872	21	44433866	mir-222b
222										Y				ENSDARG00000090347	9	34892661	mir-222
223	ENSG00000207939	X	q12	65238712	mir-223							Y		ENSDARG00000080589	5	24017735	mir-223
301	ENSG00000207996	17	q22	57228497	mir-301a	Y				Y				ENSDARG00000083420	10	34405176	mir-301a-1
301	ENSG00000212102	22	q11.21	22007270	mir-301b			Y				Y		ENSDARG00000082169	5	14491699	mir-301b
301										Y				ENSDARG00000081488	10	17484710	mir-301c
338	ENSG00000211563	17	q25.3	79099683	mir-338	Y								ENSDARG00000083206	12	38062318	mir-338-1
338														ENSDARG00000080195	12	18795077	mir-338-3
363	ENSG00000207572	X	q26.2	133303408	mir-363			Y						ENSDARG00000081303	14	32336550	mir-363
365	ENSG00000199130	16	p13.12	14403142	mir-365-1									ENSDARG00000082877	3	42893007	mir-365-1
365	ENSG00000199187	17	q11.2	29902430	mir-365-2			Y						ENSDARG00000083383	3	44211652	mir-365-2
365														ENSDARG00000082347	6	19393983	mir-365-3
429	ENSG00000198976	1	p36.33	1104385	mir-429			Y						ENSDARG00000082968	6	40583993	mir-429b
429										Y				ENSDARG00000081438	23	24360698	mir-429
451	ENSG00000207794	17	q11.2	27188387	mir-451			Y				Y		ENSDARG00000082898	5	43890553	mir-451
454	ENSG00000211514	17	q22	57215119	mir-454	Y						Y		ENSDARG00000081232	5	14498653	mir-454b
455	ENSG00000207726	9	q32	116971714	mir-455									ENSDARG00000080578	16	55426098	mir-455b
455												Y		ENSDARG00000083033	5	67759741	mir-455
489	ENSG00000207656	7	q21.3	93113248	mir-489	Y				Y				ENSDARG00000083308	19	41741794	mir-489
499	ENSG00000207635	20	q11.22	33578179	mir-499					Y				ENSDARG00000080181	11	26138712	mir-499
let-7	ENSG00000199165	9	q22.32	96938239	let-7a-1					Y				ENSDARG00000083258	11	28380072	let-7a-1
let-7	ENSG00000198986	22	q13.31	46508629	let-7a-3			Y				Y		ENSDARG00000081785	15	20399518	let-7a-2
let-7	ENSG00000207875	22	q13.31	46509566	let-7b			Y						ENSDARG00000082287	4	17722339	let-7a-3
let-7	ENSG00000199133	9	q22.32	96941116	let-7d							Y		ENSDARG00000082755	5	31628942	let-7a-4
let-7	ENSG00000198972	19	q13.41	52196039	let-7e									ENSDARG00000082173	6	54461616	let-7a-6
let-7	ENSG00000199072	9	q22.32	96938629	let-7f-1									ENSDARG00000081807	4	17721332	let-7b
let-7	ENSG00000208012	X	p11.22	53584153	let-7f-2							Y		ENSDARG00000081442	15	29144917	let-7c-1
let-7	ENSG00000199179	12	q14.1	62997466	let-7i					Y				ENSDARG00000080238	10	39436596	let-7c-2
let-7														ENSDARG00000082825	16	27120415	let-7d-1
let-7										Y				ENSDARG00000080038	19	10052393	let-7d-2
let-7										Y				ENSDARG00000081975	23	5478692	let-7e-1
let-7										Y				ENSDARG00000082942	11	28379857	let-7f
let-7										Y				ENSDARG00000083280	23	18553174	let-7g-1
let-7										Y				ENSDARG00000083425	23	28779253	let-7g-2
let-7										Y				ENSDARG00000081815	23	28779557	let-7h
let-7										Y				ENSDARG00000082738	25	1688203	let-7i
let-7														ENSDARG00000080515	6	41385655	let-7j
